# Supplementary material for: A cellular and molecular analysis of SoxB-driven neurogenesis in a cnidarian
Source: eLife. 2022 May 24;11:e78793. doi: 10.7554/eLife.78793 (PMC9173746; doi:10.7554/eLife.78793)
Supplement: Supplementary file 3. [file elife-78793-supp3.zip]

Archive with 198 entries (191 files):
- Supplemental File 2/
- __MACOSX/._Supplemental File 2
- Supplemental File 2/.DS_Store
- __MACOSX/Supplemental File 2/._.DS_Store
- Supplemental File 2/subcluster_7/
- __MACOSX/Supplemental File 2/._subcluster_7
- Supplemental File 2/all_cells/
- __MACOSX/Supplemental File 2/._all_cells
- Supplemental File 2/Hsym_reference_transcriptome_longest_ORFs.fasta
- __MACOSX/Supplemental File 2/._Hsym_reference_transcriptome_longest_ORFs.fasta
- Supplemental File 2/subcluster_7/cluster7_subcluster_5_all.csv
- __MACOSX/Supplemental File 2/subcluster_7/._cluster7_subcluster_5_all.csv
- Supplemental File 2/subcluster_7/UMAP_cor_cluster7_subclusters.pdf
- __MACOSX/Supplemental File 2/subcluster_7/._UMAP_cor_cluster7_subclusters.pdf
- Supplemental File 2/subcluster_7/cluster7_subcluster_5_all.fasta
- __MACOSX/Supplemental File 2/subcluster_7/._cluster7_subcluster_5_all.fasta
- Supplemental File 2/subcluster_7/all_markers_cluster7.txt
- __MACOSX/Supplemental File 2/subcluster_7/._all_markers_cluster7.txt
- Supplemental File 2/subcluster_7/heatmap_top10_markers_cluster7.pdf
- __MACOSX/Supplemental File 2/subcluster_7/._heatmap_top10_markers_cluster7.pdf
- Supplemental File 2/subcluster_7/cluster7_subclusters_all.fasta
- __MACOSX/Supplemental File 2/subcluster_7/._cluster7_subclusters_all.fasta
- Supplemental File 2/subcluster_7/proline_rich_Hydra_1.tiff
- __MACOSX/Supplemental File 2/subcluster_7/._proline_rich_Hydra_1.tiff
- Supplemental File 2/subcluster_7/cluster7_subclusters_all.csv
- __MACOSX/Supplemental File 2/subcluster_7/._cluster7_subclusters_all.csv
- Supplemental File 2/subcluster_7/proline_rich_Hydra_2.tiff
- __MACOSX/Supplemental File 2/subcluster_7/._proline_rich_Hydra_2.tiff
- Supplemental File 2/subcluster_7/cluster7_subcluster_5_noblast.fasta
- __MACOSX/Supplemental File 2/subcluster_7/._cluster7_subcluster_5_noblast.fasta
- Supplemental File 2/subcluster_7/all_markers_cluster7.csv
- __MACOSX/Supplemental File 2/subcluster_7/._all_markers_cluster7.csv
- Supplemental File 2/subcluster_7/subclusters_cluster_7_markers.pdf
- __MACOSX/Supplemental File 2/subcluster_7/._subclusters_cluster_7_markers.pdf
- Supplemental File 2/subcluster_7/subclusters_cluster_7_umap_dense.pdf
- __MACOSX/Supplemental File 2/subcluster_7/._subclusters_cluster_7_umap_dense.pdf
- Supplemental File 2/all_cells/UMAP_cor_cluster_number.pdf
- __MACOSX/Supplemental File 2/all_cells/._UMAP_cor_cluster_number.pdf
- Supplemental File 2/all_cells/.DS_Store
- __MACOSX/Supplemental File 2/all_cells/._.DS_Store
- Supplemental File 2/all_cells/DEG_overlap_heatmap.pdf
- __MACOSX/Supplemental File 2/all_cells/._DEG_overlap_heatmap.pdf
- Supplemental File 2/all_cells/heatmap_top10_markers.pdf
- __MACOSX/Supplemental File 2/all_cells/._heatmap_top10_markers.pdf
- Supplemental File 2/all_cells/annotation_and_analysis/
- __MACOSX/Supplemental File 2/all_cells/._annotation_and_analysis
- Supplemental File 2/all_cells/marker_lists/
- __MACOSX/Supplemental File 2/all_cells/._marker_lists
- Supplemental File 2/all_cells/RNA_quant_overlap_heatmap.pdf
- __MACOSX/Supplemental File 2/all_cells/._RNA_quant_overlap_heatmap.pdf
- Supplemental File 2/all_cells/annotation_and_analysis/cluster_4_marker_annotation.csv
- __MACOSX/Supplemental File 2/all_cells/annotation_and_analysis/._cluster_4_marker_annotation.csv
- Supplemental File 2/all_cells/annotation_and_analysis/cluster_16_marker_annotation.csv
- __MACOSX/Supplemental File 2/all_cells/annotation_and_analysis/._cluster_16_marker_annotation.csv
- Supplemental File 2/all_cells/annotation_and_analysis/cluster_6_marker_annotation.csv
- __MACOSX/Supplemental File 2/all_cells/annotation_and_analysis/._cluster_6_marker_annotation.csv
- Supplemental File 2/all_cells/annotation_and_analysis/DEG_marker_overlap/
- __MACOSX/Supplemental File 2/all_cells/annotation_and_analysis/._DEG_marker_overlap
- Supplemental File 2/all_cells/annotation_and_analysis/cluster_14_marker_annotation.csv
- __MACOSX/Supplemental File 2/all_cells/annotation_and_analysis/._cluster_14_marker_annotation.csv
- Supplemental File 2/all_cells/annotation_and_analysis/RNA-seq_marker_overlap/
- __MACOSX/Supplemental File 2/all_cells/annotation_and_analysis/._RNA-seq_marker_overlap
- Supplemental File 2/all_cells/annotation_and_analysis/cluster_12_marker_annotation.csv
- __MACOSX/Supplemental File 2/all_cells/annotation_and_analysis/._cluster_12_marker_annotation.csv
- Supplemental File 2/all_cells/annotation_and_analysis/cluster_8_marker_annotation.csv
- __MACOSX/Supplemental File 2/all_cells/annotation_and_analysis/._cluster_8_marker_annotation.csv
- Supplemental File 2/all_cells/annotation_and_analysis/cluster_20_marker_annotation.csv
- __MACOSX/Supplemental File 2/all_cells/annotation_and_analysis/._cluster_20_marker_annotation.csv
- Supplemental File 2/all_cells/annotation_and_analysis/cluster_10_marker_annotation.csv
- __MACOSX/Supplemental File 2/all_cells/annotation_and_analysis/._cluster_10_marker_annotation.csv
- Supplemental File 2/all_cells/annotation_and_analysis/cluster_2_marker_annotation.csv
- __MACOSX/Supplemental File 2/all_cells/annotation_and_analysis/._cluster_2_marker_annotation.csv
- Supplemental File 2/all_cells/annotation_and_analysis/cluster_18_marker_annotation.csv
- __MACOSX/Supplemental File 2/all_cells/annotation_and_analysis/._cluster_18_marker_annotation.csv
- Supplemental File 2/all_cells/annotation_and_analysis/cluster_22_marker_annotation.csv
- __MACOSX/Supplemental File 2/all_cells/annotation_and_analysis/._cluster_22_marker_annotation.csv
- Supplemental File 2/all_cells/annotation_and_analysis/cluster_17_marker_annotation.csv
- __MACOSX/Supplemental File 2/all_cells/annotation_and_analysis/._cluster_17_marker_annotation.csv
- Supplemental File 2/all_cells/annotation_and_analysis/cluster_5_marker_annotation.csv
- __MACOSX/Supplemental File 2/all_cells/annotation_and_analysis/._cluster_5_marker_annotation.csv
- Supplemental File 2/all_cells/annotation_and_analysis/cluster_15_marker_annotation.csv
- __MACOSX/Supplemental File 2/all_cells/annotation_and_analysis/._cluster_15_marker_annotation.csv
- Supplemental File 2/all_cells/annotation_and_analysis/cluster_7_marker_annotation.csv
- __MACOSX/Supplemental File 2/all_cells/annotation_and_analysis/._cluster_7_marker_annotation.csv
- Supplemental File 2/all_cells/annotation_and_analysis/cluster_21_marker_annotation.csv
- __MACOSX/Supplemental File 2/all_cells/annotation_and_analysis/._cluster_21_marker_annotation.csv
- Supplemental File 2/all_cells/annotation_and_analysis/cluster_1_marker_annotation.csv
- __MACOSX/Supplemental File 2/all_cells/annotation_and_analysis/._cluster_1_marker_annotation.csv
- Supplemental File 2/all_cells/annotation_and_analysis/cluster_9_marker_annotation.csv
- __MACOSX/Supplemental File 2/all_cells/annotation_and_analysis/._cluster_9_marker_annotation.csv
- Supplemental File 2/all_cells/annotation_and_analysis/cluster_13_marker_annotation.csv
- __MACOSX/Supplemental File 2/all_cells/annotation_and_analysis/._cluster_13_marker_annotation.csv
- Supplemental File 2/all_cells/annotation_and_analysis/cluster_19_marker_annotation.csv
- __MACOSX/Supplemental File 2/all_cells/annotation_and_analysis/._cluster_19_marker_annotation.csv
- Supplemental File 2/all_cells/annotation_and_analysis/cluster_3_marker_annotation.csv
- __MACOSX/Supplemental File 2/all_cells/annotation_and_analysis/._cluster_3_marker_annotation.csv
- Supplemental File 2/all_cells/annotation_and_analysis/cluster_11_marker_annotation.csv
- __MACOSX/Supplemental File 2/all_cells/annotation_and_analysis/._cluster_11_marker_annotation.csv
- Supplemental File 2/all_cells/marker_lists/cluster17_markers.txt
- __MACOSX/Supplemental File 2/all_cells/marker_lists/._cluster17_markers.txt
- Supplemental File 2/all_cells/marker_lists/cluster3_markers.txt
- __MACOSX/Supplemental File 2/all_cells/marker_lists/._cluster3_markers.txt
- Supplemental File 2/all_cells/marker_lists/cluster6_markers.txt
- __MACOSX/Supplemental File 2/all_cells/marker_lists/._cluster6_markers.txt
- Supplemental File 2/all_cells/marker_lists/cluster12_markers.txt
- __MACOSX/Supplemental File 2/all_cells/marker_lists/._cluster12_markers.txt
- Supplemental File 2/all_cells/marker_lists/cluster20_markers.txt
- __MACOSX/Supplemental File 2/all_cells/marker_lists/._cluster20_markers.txt
- Supplemental File 2/all_cells/marker_lists/cluster11_markers.txt
- __MACOSX/Supplemental File 2/all_cells/marker_lists/._cluster11_markers.txt
- Supplemental File 2/all_cells/marker_lists/cluster18_markers.txt
- __MACOSX/Supplemental File 2/all_cells/marker_lists/._cluster18_markers.txt
- Supplemental File 2/all_cells/marker_lists/cluster5_markers.txt
- __MACOSX/Supplemental File 2/all_cells/marker_lists/._cluster5_markers.txt
- Supplemental File 2/all_cells/marker_lists/cluster14_markers.txt
- __MACOSX/Supplemental File 2/all_cells/marker_lists/._cluster14_markers.txt
- Supplemental File 2/all_cells/marker_lists/cluster9_markers.txt
- __MACOSX/Supplemental File 2/all_cells/marker_lists/._cluster9_markers.txt
- Supplemental File 2/all_cells/marker_lists/cluster21_markers.txt
- __MACOSX/Supplemental File 2/all_cells/marker_lists/._cluster21_markers.txt
- Supplemental File 2/all_cells/marker_lists/cluster13_markers.txt
- __MACOSX/Supplemental File 2/all_cells/marker_lists/._cluster13_markers.txt
- Supplemental File 2/all_cells/marker_lists/cluster7_markers.txt
- __MACOSX/Supplemental File 2/all_cells/marker_lists/._cluster7_markers.txt
- Supplemental File 2/all_cells/marker_lists/cluster2_markers.txt
- __MACOSX/Supplemental File 2/all_cells/marker_lists/._cluster2_markers.txt
- Supplemental File 2/all_cells/marker_lists/cluster16_markers.txt
- __MACOSX/Supplemental File 2/all_cells/marker_lists/._cluster16_markers.txt
- Supplemental File 2/all_cells/marker_lists/cluster8_markers.txt
- __MACOSX/Supplemental File 2/all_cells/marker_lists/._cluster8_markers.txt
- Supplemental File 2/all_cells/marker_lists/cluster15_markers.txt
- __MACOSX/Supplemental File 2/all_cells/marker_lists/._cluster15_markers.txt
- Supplemental File 2/all_cells/marker_lists/cluster1_markers.txt
- __MACOSX/Supplemental File 2/all_cells/marker_lists/._cluster1_markers.txt
- Supplemental File 2/all_cells/marker_lists/cluster4_markers.txt
- __MACOSX/Supplemental File 2/all_cells/marker_lists/._cluster4_markers.txt
- Supplemental File 2/all_cells/marker_lists/cluster19_markers.txt
- __MACOSX/Supplemental File 2/all_cells/marker_lists/._cluster19_markers.txt
- Supplemental File 2/all_cells/marker_lists/cluster10_markers.txt
- __MACOSX/Supplemental File 2/all_cells/marker_lists/._cluster10_markers.txt
- Supplemental File 2/all_cells/marker_lists/cluster22_markers.txt
- __MACOSX/Supplemental File 2/all_cells/marker_lists/._cluster22_markers.txt
- Supplemental File 2/all_cells/annotation_and_analysis/DEG_marker_overlap/soxB2.csv
- __MACOSX/Supplemental File 2/all_cells/annotation_and_analysis/DEG_marker_overlap/._soxB2.csv
- Supplemental File 2/all_cells/annotation_and_analysis/DEG_marker_overlap/DEG_marker_overlap_analysis_normalised.xlsx
- __MACOSX/Supplemental File 2/all_cells/annotation_and_analysis/DEG_marker_overlap/._DEG_marker_overlap_analysis_normalised.xlsx
- Supplemental File 2/all_cells/annotation_and_analysis/DEG_marker_overlap/soxB2.xlsx
- __MACOSX/Supplemental File 2/all_cells/annotation_and_analysis/DEG_marker_overlap/._soxB2.xlsx
- Supplemental File 2/all_cells/annotation_and_analysis/DEG_marker_overlap/S_v_G.csv
- __MACOSX/Supplemental File 2/all_cells/annotation_and_analysis/DEG_marker_overlap/._S_v_G.csv
- Supplemental File 2/all_cells/annotation_and_analysis/DEG_marker_overlap/S_v_G.xlsx
- __MACOSX/Supplemental File 2/all_cells/annotation_and_analysis/DEG_marker_overlap/._S_v_G.xlsx
- Supplemental File 2/all_cells/annotation_and_analysis/DEG_marker_overlap/G_v_S.csv
- __MACOSX/Supplemental File 2/all_cells/annotation_and_analysis/DEG_marker_overlap/._G_v_S.csv
- Supplemental File 2/all_cells/annotation_and_analysis/DEG_marker_overlap/G_v_S.xlsx
- __MACOSX/Supplemental File 2/all_cells/annotation_and_analysis/DEG_marker_overlap/._G_v_S.xlsx
- Supplemental File 2/all_cells/annotation_and_analysis/DEG_marker_overlap/DEG_marker_overlap_analysis_normalised.csv
- __MACOSX/Supplemental File 2/all_cells/annotation_and_analysis/DEG_marker_overlap/._DEG_marker_overlap_analysis_normalised.csv
- Supplemental File 2/all_cells/annotation_and_analysis/DEG_marker_overlap/icells.xlsx
- __MACOSX/Supplemental File 2/all_cells/annotation_and_analysis/DEG_marker_overlap/._icells.xlsx
- Supplemental File 2/all_cells/annotation_and_analysis/DEG_marker_overlap/icells.csv
- __MACOSX/Supplemental File 2/all_cells/annotation_and_analysis/DEG_marker_overlap/._icells.csv
- Supplemental File 2/all_cells/annotation_and_analysis/RNA-seq_marker_overlap/RNA_quant_icells_CONTROL.xlsx
- __MACOSX/Supplemental File 2/all_cells/annotation_and_analysis/RNA-seq_marker_overlap/._RNA_quant_icells_CONTROL.xlsx
- Supplemental File 2/all_cells/annotation_and_analysis/RNA-seq_marker_overlap/RNA_quant_icells_CONTROL.csv
- __MACOSX/Supplemental File 2/all_cells/annotation_and_analysis/RNA-seq_marker_overlap/._RNA_quant_icells_CONTROL.csv
- Supplemental File 2/all_cells/annotation_and_analysis/RNA-seq_marker_overlap/RNA_quant_icells.csv
- __MACOSX/Supplemental File 2/all_cells/annotation_and_analysis/RNA-seq_marker_overlap/._RNA_quant_icells.csv
- Supplemental File 2/all_cells/annotation_and_analysis/RNA-seq_marker_overlap/RNA_quant_icells.xlsx
- __MACOSX/Supplemental File 2/all_cells/annotation_and_analysis/RNA-seq_marker_overlap/._RNA_quant_icells.xlsx
- Supplemental File 2/all_cells/annotation_and_analysis/RNA-seq_marker_overlap/RNA_quant_icells_prog.csv
- __MACOSX/Supplemental File 2/all_cells/annotation_and_analysis/RNA-seq_marker_overlap/._RNA_quant_icells_prog.csv
- Supplemental File 2/all_cells/annotation_and_analysis/RNA-seq_marker_overlap/RNA_quant_RF1.csv
- __MACOSX/Supplemental File 2/all_cells/annotation_and_analysis/RNA-seq_marker_overlap/._RNA_quant_RF1.csv
- Supplemental File 2/all_cells/annotation_and_analysis/RNA-seq_marker_overlap/RNA_quant_RF1.xlsx
- __MACOSX/Supplemental File 2/all_cells/annotation_and_analysis/RNA-seq_marker_overlap/._RNA_quant_RF1.xlsx
- Supplemental File 2/all_cells/annotation_and_analysis/RNA-seq_marker_overlap/RNA_quant_RF_CONTROL.csv
- __MACOSX/Supplemental File 2/all_cells/annotation_and_analysis/RNA-seq_marker_overlap/._RNA_quant_RF_CONTROL.csv
- Supplemental File 2/all_cells/annotation_and_analysis/RNA-seq_marker_overlap/RNA_quant_soxb2.csv
- __MACOSX/Supplemental File 2/all_cells/annotation_and_analysis/RNA-seq_marker_overlap/._RNA_quant_soxb2.csv
- Supplemental File 2/all_cells/annotation_and_analysis/RNA-seq_marker_overlap/RNA_quant_RF2.csv
- __MACOSX/Supplemental File 2/all_cells/annotation_and_analysis/RNA-seq_marker_overlap/._RNA_quant_RF2.csv
- Supplemental File 2/all_cells/annotation_and_analysis/RNA-seq_marker_overlap/RNA_quant_RF_CONTROL.xlsx
- __MACOSX/Supplemental File 2/all_cells/annotation_and_analysis/RNA-seq_marker_overlap/._RNA_quant_RF_CONTROL.xlsx
- Supplemental File 2/all_cells/annotation_and_analysis/RNA-seq_marker_overlap/RNA_quant_soxb2_CONTROL.xlsx
- __MACOSX/Supplemental File 2/all_cells/annotation_and_analysis/RNA-seq_marker_overlap/._RNA_quant_soxb2_CONTROL.xlsx
- Supplemental File 2/all_cells/annotation_and_analysis/RNA-seq_marker_overlap/RNA_quant_marker_overlap_analysis_normalised.xlsx
- __MACOSX/Supplemental File 2/all_cells/annotation_and_analysis/RNA-seq_marker_overlap/._RNA_quant_marker_overlap_analysis_normalised.xlsx
- Supplemental File 2/all_cells/annotation_and_analysis/RNA-seq_marker_overlap/RNA_quant_RF2.xlsx
- __MACOSX/Supplemental File 2/all_cells/annotation_and_analysis/RNA-seq_marker_overlap/._RNA_quant_RF2.xlsx
- Supplemental File 2/all_cells/annotation_and_analysis/RNA-seq_marker_overlap/RNA_quant_marker_overlap_analysis_normalised.csv
- __MACOSX/Supplemental File 2/all_cells/annotation_and_analysis/RNA-seq_marker_overlap/._RNA_quant_marker_overlap_analysis_normalised.csv
- Supplemental File 2/all_cells/annotation_and_analysis/RNA-seq_marker_overlap/RNA_quant_icells_prog.xlsx
- __MACOSX/Supplemental File 2/all_cells/annotation_and_analysis/RNA-seq_marker_overlap/._RNA_quant_icells_prog.xlsx
- Supplemental File 2/all_cells/annotation_and_analysis/RNA-seq_marker_overlap/RNA_quant_soxb2_CONTROL.csv
- __MACOSX/Supplemental File 2/all_cells/annotation_and_analysis/RNA-seq_marker_overlap/._RNA_quant_soxb2_CONTROL.csv
- Supplemental File 2/all_cells/annotation_and_analysis/RNA-seq_marker_overlap/RNA_quant_soxb2.xls
- __MACOSX/Supplemental File 2/all_cells/annotation_and_analysis/RNA-seq_marker_overlap/._RNA_quant_soxb2.xls
