# Supplementary material for: A cellular and molecular analysis of SoxB-driven neurogenesis in a cnidarian
Source: eLife. 2022 May 24;11:e78793. doi: 10.7554/eLife.78793 (PMC9173746; doi:10.7554/eLife.78793)
Supplement: Supplementary file 3. [file elife-78793-supp3.zip › Supplemental File 2/subcluster_7/all_markers_cluster7.txt]

ENSHYS-02195
ENSHYS-21464
ENSHYS-04485
ENSHYS-17375
ENSHYS-06049
ENSHYS-13105
ENSHYS-15970
ENSHYS-18771
ENSHYS-01709
ENSHYS-01710
ENSHYS-21963
ENSHYS-19906
ENSHYS-12765
ENSHYS-14340
ENSHYS-22304
ENSHYS-16724
ENSHYS-02129
ENSHYS-02908
ENSHYS-17192
ENSHYS-19570
ENSHYS-05331
ENSHYS-00577
ENSHYS-11650
ENSHYS-21721
ENSHYS-19309
ENSHYS-14666
ENSHYS-14667
ENSHYS-19892
ENSHYS-14333
ENSHYS-17680
ENSHYS-19197
ENSHYS-00962
ENSHYS-22706
ENSHYS-11157
ENSHYS-02333
ENSHYS-01164
ENSHYS-16907
ENSHYS-15685
ENSHYS-19149
ENSHYS-19341
ENSHYS-10014
ENSHYS-06371
ENSHYS-00554
ENSHYS-00827
ENSHYS-15872
ENSHYS-14438
ENSHYS-17197
ENSHYS-16184
ENSHYS-04379
ENSHYS-03496
ENSHYS-03494
ENSHYS-17099
ENSHYS-12139
ENSHYS-17195
ENSHYS-16339
ENSHYS-06074
ENSHYS-20805
ENSHYS-19279
ENSHYS-11579
ENSHYS-11372
ENSHYS-09797
ENSHYS-02636
ENSHYS-05851
ENSHYS-14718
ENSHYS-01004
ENSHYS-19033
ENSHYS-01319
ENSHYS-21294
ENSHYS-14501
ENSHYS-12451
ENSHYS-14089
ENSHYS-20742
ENSHYS-09229
ENSHYS-17499
ENSHYS-11375
ENSHYS-09701
ENSHYS-19515
ENSHYS-02290
ENSHYS-14265
ENSHYS-05364
ENSHYS-12804
ENSHYS-14611
ENSHYS-03218
ENSHYS-05502
ENSHYS-16713
ENSHYS-12307
ENSHYS-02752
ENSHYS-10725
ENSHYS-04324
ENSHYS-04806
ENSHYS-07735
ENSHYS-12507
ENSHYS-04057
ENSHYS-13809
ENSHYS-10649
ENSHYS-16114
ENSHYS-22083
ENSHYS-02443
ENSHYS-21030
ENSHYS-15368
ENSHYS-12255
ENSHYS-08451
ENSHYS-16138
ENSHYS-04963
ENSHYS-20626
ENSHYS-13399
ENSHYS-00295
ENSHYS-04373
ENSHYS-14689
ENSHYS-14690
ENSHYS-04056
ENSHYS-09151
ENSHYS-06999
ENSHYS-09150
ENSHYS-21031
ENSHYS-03048
ENSHYS-03427
ENSHYS-16524
ENSHYS-11283
ENSHYS-12256
ENSHYS-20109
ENSHYS-21474
ENSHYS-10661
ENSHYS-00096
ENSHYS-18343
ENSHYS-22440
ENSHYS-17813
ENSHYS-06367
ENSHYS-11370
ENSHYS-14419
ENSHYS-09038
ENSHYS-16920
ENSHYS-14667
ENSHYS-14666
ENSHYS-00832
ENSHYS-13333
ENSHYS-09709
ENSHYS-11341
ENSHYS-04165
ENSHYS-00129
ENSHYS-05929
ENSHYS-18264
ENSHYS-01519
ENSHYS-04902
ENSHYS-09253
ENSHYS-22160
ENSHYS-20473
ENSHYS-18471
ENSHYS-07875
ENSHYS-21122
ENSHYS-08485
ENSHYS-21477
ENSHYS-16986
ENSHYS-18485
ENSHYS-11238
ENSHYS-16987
ENSHYS-03867
ENSHYS-17164
ENSHYS-12943
ENSHYS-04489
ENSHYS-06384
ENSHYS-09281
ENSHYS-05410
ENSHYS-13830
ENSHYS-11241
ENSHYS-06047
ENSHYS-09548
ENSHYS-09224
ENSHYS-20929
ENSHYS-02925
ENSHYS-22456
ENSHYS-11283
ENSHYS-14609
ENSHYS-12760
ENSHYS-08549
ENSHYS-15683
ENSHYS-15708
ENSHYS-04804
ENSHYS-14781
ENSHYS-21358
ENSHYS-07543
ENSHYS-05034
ENSHYS-15530
ENSHYS-13384
ENSHYS-02699
ENSHYS-07003
ENSHYS-19357
ENSHYS-18134
ENSHYS-20935
ENSHYS-06889
ENSHYS-22529
ENSHYS-22286
ENSHYS-03905
ENSHYS-10622
ENSHYS-12539
ENSHYS-16773
ENSHYS-01403
ENSHYS-08685
ENSHYS-11962
ENSHYS-00135
ENSHYS-14846
ENSHYS-12680
ENSHYS-22580
ENSHYS-05647
ENSHYS-05629
ENSHYS-04641
ENSHYS-08531
ENSHYS-09934
ENSHYS-12306
ENSHYS-13501
ENSHYS-19727
ENSHYS-14782
ENSHYS-08522
ENSHYS-09416
ENSHYS-08383
ENSHYS-17945
ENSHYS-07735
ENSHYS-04377
ENSHYS-08758
ENSHYS-00957
ENSHYS-16042
ENSHYS-02988
ENSHYS-20876
ENSHYS-22318
ENSHYS-03401
ENSHYS-22503
ENSHYS-21353
ENSHYS-05563
ENSHYS-01822
ENSHYS-18464
ENSHYS-05734
ENSHYS-21681
ENSHYS-05735
ENSHYS-08866
ENSHYS-05888
ENSHYS-17950
ENSHYS-10388
ENSHYS-08149
ENSHYS-09708
ENSHYS-15104
ENSHYS-00230
ENSHYS-20473
ENSHYS-00555
ENSHYS-11754
ENSHYS-20609
ENSHYS-10604
ENSHYS-16300
ENSHYS-00874
ENSHYS-08019
ENSHYS-16893
ENSHYS-16474
ENSHYS-06113
ENSHYS-16786
ENSHYS-20607
ENSHYS-06432
ENSHYS-18493
ENSHYS-13496
ENSHYS-15179
ENSHYS-21966
ENSHYS-05681
ENSHYS-07238
ENSHYS-02356
ENSHYS-11866
ENSHYS-20615
ENSHYS-20893
ENSHYS-22384
ENSHYS-22831
ENSHYS-05900
ENSHYS-17944
ENSHYS-12307
ENSHYS-22440
ENSHYS-21148
ENSHYS-08043
ENSHYS-13507
ENSHYS-11217
ENSHYS-16778
ENSHYS-22183
ENSHYS-12525
ENSHYS-08210
ENSHYS-03746
ENSHYS-22876
ENSHYS-05773
ENSHYS-11370
ENSHYS-01160
ENSHYS-12144
ENSHYS-12723
ENSHYS-06373
ENSHYS-22704
ENSHYS-07009
ENSHYS-12372
ENSHYS-10649
ENSHYS-17105
ENSHYS-10084
ENSHYS-18947
ENSHYS-13196
ENSHYS-07290
ENSHYS-17980
ENSHYS-02626
ENSHYS-09048
ENSHYS-18343
ENSHYS-07893
ENSHYS-21971
ENSHYS-14856
ENSHYS-12008
ENSHYS-19900
ENSHYS-15251
ENSHYS-02681
ENSHYS-09978
ENSHYS-21123
ENSHYS-21901
ENSHYS-08232
ENSHYS-00058
ENSHYS-08889
ENSHYS-02561
ENSHYS-09996
ENSHYS-21173
ENSHYS-19331
ENSHYS-16117
ENSHYS-16849
ENSHYS-10941
ENSHYS-11281
ENSHYS-08206
ENSHYS-07188
ENSHYS-02318
ENSHYS-09667
ENSHYS-13870
ENSHYS-22340
ENSHYS-08450
ENSHYS-02320
ENSHYS-01559
ENSHYS-01520
ENSHYS-11116
ENSHYS-18398
ENSHYS-21570
ENSHYS-09557
ENSHYS-09040
ENSHYS-06021
ENSHYS-15496
ENSHYS-14035
ENSHYS-21248
ENSHYS-00807
ENSHYS-11393
ENSHYS-05953
ENSHYS-01982
ENSHYS-19474
ENSHYS-13529
ENSHYS-07526
ENSHYS-06382
ENSHYS-21674
ENSHYS-11331
ENSHYS-16610
ENSHYS-05445
ENSHYS-13369
ENSHYS-11974
ENSHYS-02202
ENSHYS-07643
ENSHYS-16019
ENSHYS-16344
ENSHYS-12077
ENSHYS-08732
ENSHYS-12070
ENSHYS-14531
ENSHYS-00981
ENSHYS-00005
ENSHYS-05083
ENSHYS-12525
ENSHYS-20923
ENSHYS-09590
ENSHYS-05823
ENSHYS-15031
ENSHYS-07356
ENSHYS-16248
ENSHYS-17781
ENSHYS-08123
ENSHYS-04106
ENSHYS-20719
ENSHYS-07921
ENSHYS-16522
ENSHYS-09019
ENSHYS-02779
ENSHYS-16231
ENSHYS-12678
ENSHYS-21075
ENSHYS-22591
ENSHYS-20590
ENSHYS-18752
ENSHYS-05767
ENSHYS-17436
ENSHYS-22231
ENSHYS-19932
ENSHYS-12677
ENSHYS-18618
ENSHYS-06925
ENSHYS-15024
ENSHYS-07010
ENSHYS-02091
ENSHYS-07011
ENSHYS-15274
ENSHYS-14069
ENSHYS-12181
ENSHYS-06926
ENSHYS-15917
ENSHYS-05599
ENSHYS-09061
ENSHYS-03913
ENSHYS-09172
ENSHYS-07563
ENSHYS-06026
ENSHYS-09653
ENSHYS-17665
ENSHYS-14876
ENSHYS-02268
ENSHYS-01931
ENSHYS-18892
ENSHYS-22849
ENSHYS-00091
ENSHYS-12369
ENSHYS-00273
ENSHYS-17407
ENSHYS-19760
ENSHYS-14219
ENSHYS-14875
ENSHYS-08836
ENSHYS-16524
ENSHYS-14218
ENSHYS-17984
ENSHYS-18956
ENSHYS-15177
ENSHYS-22698
ENSHYS-05238
ENSHYS-00252
ENSHYS-05215
ENSHYS-00015
ENSHYS-17355
ENSHYS-01176
ENSHYS-18955
ENSHYS-02941
ENSHYS-03899
ENSHYS-15631
ENSHYS-12161
ENSHYS-07670
ENSHYS-20994
ENSHYS-21882
ENSHYS-17656
ENSHYS-22907
ENSHYS-01933
ENSHYS-13972
ENSHYS-06948
ENSHYS-10015
ENSHYS-07856
ENSHYS-04577
ENSHYS-22618
ENSHYS-09151
ENSHYS-09150
ENSHYS-19383
ENSHYS-00572
ENSHYS-08562
ENSHYS-03132
ENSHYS-04054
ENSHYS-19649
ENSHYS-19682
ENSHYS-20244
ENSHYS-18078
ENSHYS-17861
ENSHYS-11631
ENSHYS-11629
ENSHYS-05100
ENSHYS-13225
ENSHYS-14205
ENSHYS-07483
ENSHYS-20778
ENSHYS-22519
ENSHYS-18575
ENSHYS-12143
ENSHYS-17418
ENSHYS-18736
ENSHYS-14756
ENSHYS-20810
ENSHYS-06846
ENSHYS-03385
ENSHYS-17020
ENSHYS-00591
ENSHYS-20805
ENSHYS-07739
ENSHYS-00144
ENSHYS-22309
ENSHYS-17004
ENSHYS-07643
ENSHYS-11781
ENSHYS-14637
ENSHYS-11484
ENSHYS-08474
ENSHYS-18472
ENSHYS-04963
ENSHYS-10013
ENSHYS-00228
ENSHYS-03224
ENSHYS-00417
ENSHYS-21926
ENSHYS-12114
ENSHYS-05235
ENSHYS-05639
ENSHYS-21299
ENSHYS-15049
ENSHYS-09384
ENSHYS-00241
ENSHYS-09813
ENSHYS-18438
ENSHYS-18439
ENSHYS-13786
ENSHYS-00053
ENSHYS-10380
ENSHYS-10924
ENSHYS-13045
ENSHYS-14026
ENSHYS-21520
ENSHYS-15210
ENSHYS-01268
ENSHYS-05973
ENSHYS-03617
ENSHYS-17996
ENSHYS-21143
ENSHYS-12166
ENSHYS-20869
ENSHYS-01967
ENSHYS-02620
ENSHYS-12124
ENSHYS-16470
ENSHYS-14204
ENSHYS-20243
ENSHYS-01881
ENSHYS-13434
ENSHYS-04463
ENSHYS-01716
ENSHYS-02610
ENSHYS-07369
ENSHYS-16668
ENSHYS-17680
ENSHYS-11204
ENSHYS-08052
ENSHYS-00554
ENSHYS-17145
ENSHYS-02940
ENSHYS-07719
ENSHYS-03300
ENSHYS-12286
ENSHYS-21769
ENSHYS-01292
ENSHYS-00202
ENSHYS-08739
ENSHYS-11756
ENSHYS-10831
ENSHYS-10516
ENSHYS-04449
ENSHYS-00322
ENSHYS-21451
ENSHYS-05408
ENSHYS-19209
ENSHYS-10774
ENSHYS-15366
ENSHYS-17638
ENSHYS-02607
ENSHYS-07607
ENSHYS-09085
ENSHYS-20166
ENSHYS-18490
ENSHYS-03576
ENSHYS-21259
ENSHYS-19065
ENSHYS-02781
ENSHYS-03392
ENSHYS-00109
ENSHYS-14152
ENSHYS-13201
ENSHYS-06510
ENSHYS-00588
ENSHYS-00957
ENSHYS-11156
ENSHYS-16245
ENSHYS-13884
ENSHYS-18223
ENSHYS-00862
ENSHYS-07980
ENSHYS-06199
ENSHYS-06746
ENSHYS-13300
ENSHYS-20112
ENSHYS-05070
ENSHYS-16488
ENSHYS-07981
ENSHYS-03040
ENSHYS-14809
ENSHYS-00484
ENSHYS-03522
ENSHYS-19934
ENSHYS-06788
ENSHYS-06789
ENSHYS-18545
ENSHYS-18547
ENSHYS-00231
ENSHYS-01943
ENSHYS-15790
ENSHYS-18068
ENSHYS-00086
ENSHYS-19860
ENSHYS-00300
ENSHYS-01942
ENSHYS-13313
ENSHYS-22069
ENSHYS-12147
ENSHYS-16574
ENSHYS-01718
ENSHYS-03913
ENSHYS-22928
ENSHYS-02209
ENSHYS-07309
ENSHYS-05918
ENSHYS-12385
ENSHYS-09706
ENSHYS-22395
ENSHYS-03192
ENSHYS-19000
ENSHYS-17703
ENSHYS-11293
ENSHYS-11882
ENSHYS-17398
ENSHYS-22201
ENSHYS-02736
ENSHYS-18978
ENSHYS-02261
ENSHYS-02263
ENSHYS-09430
ENSHYS-09431
ENSHYS-18376
ENSHYS-12568
ENSHYS-06836
ENSHYS-03239
ENSHYS-12361
ENSHYS-04151
ENSHYS-14480
ENSHYS-12369
ENSHYS-19560
ENSHYS-13303
ENSHYS-08406
ENSHYS-05599
ENSHYS-01775
ENSHYS-22850
ENSHYS-22059
ENSHYS-08643
ENSHYS-14531
ENSHYS-03921
ENSHYS-06779
ENSHYS-00218
ENSHYS-15283
ENSHYS-18671
ENSHYS-11536
ENSHYS-13802
ENSHYS-01281
ENSHYS-12854
ENSHYS-04210
ENSHYS-06932
ENSHYS-04823
ENSHYS-14029
ENSHYS-03899
ENSHYS-19002
ENSHYS-07990
ENSHYS-06272
ENSHYS-22849
ENSHYS-02846
ENSHYS-14020
ENSHYS-17832
ENSHYS-16316
ENSHYS-06215
ENSHYS-17059
ENSHYS-01070
ENSHYS-20531
ENSHYS-00179
ENSHYS-04663
ENSHYS-07339
ENSHYS-16580
ENSHYS-18232
ENSHYS-17355
ENSHYS-03170
ENSHYS-01344
ENSHYS-17228
ENSHYS-14876
ENSHYS-14371
ENSHYS-00404
ENSHYS-17813
ENSHYS-06376
ENSHYS-19508
ENSHYS-14974
ENSHYS-13196
ENSHYS-13815
ENSHYS-00005
ENSHYS-00924
ENSHYS-17598
ENSHYS-13187
ENSHYS-03846
