# Supplementary material for: A cellular and molecular analysis of SoxB-driven neurogenesis in a cnidarian
Source: eLife. 2022 May 24;11:e78793. doi: 10.7554/eLife.78793 (PMC9173746; doi:10.7554/eLife.78793)
Supplement: Supplementary file 3. [file elife-78793-supp3.zip › Supplemental File 2/subcluster_7/cluster7_subcluster_5_noblast.fasta]

>ENSHYS-00807 [844 - 1686]
MGCETPLTKLLETFSPSAIKYMEKQENNCENSNIINVVESISSLTATRSLDNPMLNNLEQQSKIGNYYPGSMLAGAPHTTDSLPQLESYLNTYHEMDRHGEQNAYQDELISSSEQDAWEPSMLSDNILPPVMLSSYDEMALLQQQLMATNGGMQQYVLPIFFQPFMMNESVNKSREIFEKQILNKEKTDDDAGNEAVDQRVPNPYQNNWLSMASTDEELMRKCKLTLGVNINGERKTDASVDNMKYLEEAAAKLLQTDGIPKCAKPTNFGKHECDGVLYWN
>ENSHYS-02202 [2386 - 2826]
MTGPKSFLISLLTNEPIVFSQRYFRNDQHAEWFWLYVSFLLLLNVSALIVCAFIAARSGVDEPATKTKVYFFLSVLLAIPERLPLFFWIHCAHMKCWGDAMTLFDLWVIFKMVSFLCIFRALHLEYNRLKHECQYAMLNEVQGYNFE
>ENSHYS-02779 [814 - 3372]
MRRLNVMFVVALCTIVVTGRHRSKHHKLIVAHVNNPQLKEASPLLEDDDPISVKKVVLGNSYKRAATTQDAKDSDKKVEDATSKLKAEIGKINIDEFTATDMLKAKGGVETSLNAVEGFYDKYKKNDKLGMAISGITIVSGLATVVGGPVGYAVVMTLSLFKLGLTLIDKRLKKPEVDESTKLQKIIEKALQKFQESGLKAEWNGYERLTDLYLKHLEFVDHFDDKELQDANEEQQKKFKMDEMGGLTEVKEDMFDVVTPQIYKVLMSSSQLLGKVEYEISKICDFEIEMKKVNSKFQFNKFGTTEQEPTPTPEELKEKHSLAKSCLGMYELYSKISSFHYQTYLKSLKAISGIIGEKDEKPGPKTSPSTSTKGGTQNDKETSSKRKAFIFMQLLLDMIQNSREHNKKIFRPFLSPFSNYKMRYTVNYYHNYAGNYEHLSSYLNDLYSDKKMMEEVLNDVMLCSQPSLLGSCYVEENTDSTNLKEGNWRSAYIPIGKSITVTYKSGNKDIQSDPPIQLIGPSSMGMLFALREKDKVQDIKEKSKVTIAASDAGKKKFFKMCATHRYNLDETDYQTSACTMVEFKEPKTVIQLEKIKSPTLWKGKNISIASDEADLAFVGTGYVGTEFKKQLPNVRWGPFFSPRRMSELPGSAAWDTITVYRYKNDAESDVKKQADKGLLCNGENNLLCQDDFIDKKLFVKICKKPELKGYCEEVPVIRSEIEGKPKGKLVNLKVVNGYGLLSLISLTDYAYVTTEKKPGEYTTTNLKSWNNIDNSIWMPIVKDKKASNLLKSMKVPEDVKVELYTELNGAGEMYGPYVGPLTVDYVDGNDLLSNLIKSMVIKYSPKISNTQSN
>ENSHYS-03899 [1586 - 1906]
MCRRSKLIIRGHITQPPSQPQGYPRQTTRDIIGLNWHHMKGFLSVFLFINWLNRCLYLNTFSSNPLKVPHFINCVGVVVIIVKHAVVQNIIKTLPHKKILSKISHFL
>ENSHYS-04106 [207 - 578]
MRNQIVIKMNVPEMTSVPVTKNVARITVAPPFVRKLLFPCPATKICKIERVRCIDPVCPDLYAISRPICVPGGPLYEVGKRSRIPRPNILAYLRQRAFEQSRRSEEVHFQPPLSYYTPEKKPYI
>ENSHYS-05238 [399 - 1565]
MKCNHRNRSSNNYKNNIHKNIDLCEPIPYPRVVKKNLVLTVKNTTGKILTKKEIANVVKIYVKDNINSKTKDLKNLSKEKDLNHNICQSNMDLPLAESVNLFENVLINDYLEFPQLPIDELFSEEQEIPIDWNSQSNGTTLSTIPVTESGIETLDLSDLPWEDFLEIDSFIENMDDNIYTQSHGCNTGNNQVVKENFNEYSDQDSPLQLDAEYKDLLDTIDDADFLKNVSFEKTSVINDMNSLIQEVEPTSITSVIDEGDADERLTDILALLNEQFGVEPDSVKCNPLKRKSSASDPFTSKCQKVDDEHDHIVPSSPALSLSSNSSNVSTSSADEHQRRIKNNEASRKTRAKRKQRQTGLFEKKNELEKSNAELRIKIELMQKEAGNSA
>ENSHYS-06925 [10 - 8547]
MFNNVNVKSKDKMHSEKVIPLAILTVIAVLLLGVTGSDIHNALKSKTYQMGRYPKLFHKSLQQQRPYQHVILFKNSAGAKNTKVTIHKRTFTPIMQHQIRATSDPMDWNRRKYLVSPLHHSENKKSKIINDTNTYFRSSKVPKVTKRLGTRKDFVISATKTEKASKKSGIRNETHKIPLMKLNVSEITGKRKDEIVGKYYYEPIDNDYFPFGDNKRTFLSVGDKQSKIAALPKEGNKNFLQDKVIQGANNKEIVYSNNQLDESKPMELYLTENNGEVKIADGSATQKILEHQHYNQQLEDYVANLRQKKFQEKDRKEYVNEILGAQAENEEKARAADTGYNPSQPEGVVHFADPNGQDQRNNPAQSVPFQPDVDHHEDAINHEKMQEPHLHEIHKIPLQEQGLNEGDNKYNDGRPEELTYRQNWANQENQHPDQENHDPVLSEKIHNFHRLMDKLHRAVLTGRKEEPQEISHRDKGEWQQNQALFHPEEERYNQGDVPPDYENNHLNERKEESEQANMEERERERAAMEHENVGMQQEGGGTASQETGQRYQTAFKLTKAIINSAREVDSPSYPGYDINVNGQNLIPEVFEAFSKTNNDLKQRYDALQRWALNTASQAPESELRQQIRNLNELSDMVRLVNNLEKDMLKTILKRRKKIRDDQLGYKHEVIPDGKDNFKNPHQRFHNPNDVQDLLQYIYDTYIENRTADEIPVVLQAFQKSVTDIVARKNMTKTIDSKMGNVRNITRDSALISKSIEMLNKEGSEEKNAEIPYSLDDDPTGDYDYEDKTSRQGFFLDHKKDESQDHSLRGEKSDRKLNKFLDRRNEMNSPLITVKLLKALDLFLDSIEIGRKIKRFRSKVEQAANAANGSVVLTSSMRHSLGELNKEINETLSKSVHFSKGKLQDKHDETEKRPMVAYGPIATSGQNCTNNPTSVYDTPCRKSPDDSDNNEEKPKPNFKLSEEYNGHPYNENGIYFDQHKEDGKDLVMEKEWYNHTFNPLNDTQHLSLSNFTPTVNDSIGPVVYLDSPHSPYQDIHDLHEEAHHHDYTQSSWNPGNITKLNKEALKGQKYYNKSIPYDKLFANDSYHSWNPANMTELNKEAVKGDKYYHDQYVNESNNFDQEVQKIIDSAITEAKNVSEIDKYYYKHETDTNDHFEKESPVEKNIYPTVVMNSLDNALDKGDKHVNKALDNHNIDKETVNITNKYLDQEDRYINNMFYEENNVSSGSFRNNGSNTQQKSYFHRDINSEKKDQTPAKNSSALKSAYDNKPFQFKESEGMIQGDWDKRDMDFHQKANSTKLDDSDVSQIENLRKLVKHLQDQNTGAENLSSNETAMLSTTIKQENETTPQKTEVKDSVEATKTRVGAAGAAIVEPTINKDVLMSFYDQSHINDKNNALRLKQNTSSDDTNKSDEGYDYIKEQEASREEQQKNVPAEPYSAISKTVESFDKSNFKELERAINEIKKSKKSLSLVHEVVNDEKTNHDVEPEQDKNGDKRSMRANEDYKKAHEMIQEINEISYVDDDDEPAYHRNAVPGKRHSKKAKIGRRKRKSKHHKHKAVVQKRSVGSILKRSRIGKGFKIMLNNKKYKRHHVHHRYHKTKRARKKAKISKGTKKNEIEGKTVQKSFLDKLTKSQQKLVWHILKRAYIKKKDNITRVSQPEIIAGNATDPNSQGNKSEESLDAILKTFLSDNPDNLEGIKINKTKTIEGDTKSNVDASSSSASNKDSKKEPKNPYATIEETHGPKDFSSTHGYPALTNPQGLPIHPHDVYGIQVGRLVPNEDNPTAQDGQNITRQNVNHEISNNYSENSTVESYEEGNKEQFFFKDGPSQLKKDRKFKQKSNWKTSENETELSEDESSPVSHNLPVIMNHLDKVASHNGNATVPMIENKETITNELPVEADESNIAGCRSQNTVITDGDDIFNLPAEKCSNQKQKNPVESEKHHEGKKTSLNNCTQNFITIKKNGFDYKIPTLKCTKINKTEPLTGEVLHVTDFLAGNYTTPEQEITADGFAQQVNKPDCDPIYKTVVDGDTAYKINVGCKKNVEQVFNAAKNLDGKKVILKNDTKPANKTVDVIRIATPVQNEKVIYKGKNLMMTQDDKGSEKIVIKGPNKTIEISYPPEDDINGFITLKQGRRLYKIPYKNHTDIDAPETLLGKSAVSWLPDYLRSETNNTETFKVRDTAITKETHKNGAKVIKMEKEKASLSIYYPPKNSSFRYNDSGYMVLQENGKTYNIPLDGSKTLKAIANKTHFNSKAFNMERLQQQQKIQQQSTQQENIPELEYLEHTSPINISTTNTTFAVPATVKQVDLFNGQEGQSTMKLTTGDVLNNIHLVVPVDAGHLTSIGESGGPATTVNEPNRELTNIKERRFREDNFRYRPKAYKADKFRHQKHLIEDPGMRYRNEDEREDGDQFPPRLPPLGFGRIGEPDTHHLEVFPTIANRGVDLQEFAARPQEDDDERHGGNMHDDDRRDDDSREDERHEDDKHNEDDNAKEFHHEPRPDDDEHDDDHGEREGDHEEGHAHEGDGEEHGREHEDDREHGHEDEYGHGHEDEHEHEEDHHDDEHHGHDEDEEFMHNHARMDDDENEKRLVDEDEGERRPPDTEREPEDDPLHGDDQRFFPLKESFANGGGEIEKPVPSLIIPPQLVAGGANLQNNLLSPFAPSNPANEGGSVFVTGTKVGDSENVRVTPVASSLNPDINDRERLRDFSTYAIGRSIKSSKKKTHGIDPKKINQFVNQIIKDTRSKSVVPDVRQFPYYAKIPGLALKQLGHAFNSLQRNAIHHYMRANTDKLDRNDKKDLKRLGYTDAELSHVNKQVIGKKRSPNAIENNVGIVVNGKKMGNVRLIPHFQ
>ENSHYS-07526 [88 - 2163]
MITVGVKFFLCVLIGRPFKIFGDVQSYIGFPTGYGSHSNLQTLTTSGYTSRLQCVKMCYNQKFGVSFAVNSATFNDKNNYCWCGRNILTSFDTSCCLNNIFNYIPVYGSVSSNARLGGSLSIFVSAFLRKRGNDKIVYFAFEDMNAPYNASRSVTFLYSKTATKTEIKHPATKQTYKILEEIGETNVEMLNPHYHSDIQIVDNDNHSSNSFWIATIRENDAMVVVDTNFQYNITRPAASCLVNILVSDGKLDTDSGDFVVDIELTTKSGCNKNVEDVSISLYNEVYLEPYEVETQHTNTCIPETSLEIKATYIQVKYWRLFMYRQICIRVRYRHSGVNMGGGSKRTTVLADIFYTGFKDNLSMTYSFHREYRTYLSKNVNGFLLWTANQELCASYYFQDLSLRKEQCAVFKHIPYNIQSLFGLCSYKFSSALTKEGYCNQTKRLSGETTALRWLDDGTYVNLAGSEEAKVGSSNVEVPFLRQHIKSFGVKHNVKKFIDRNSLIDDVSLLWNGHDVFVCNYVNHRFYRCIIYKKEIYRVTPLPPLFASVLGYDKKRRITIGFSKERRYVGFRAKGKYKSFYLSPNYWSKLEGTENLVLAKSFNRSLLNVSRTEEEKFEVGSDVYTVTPLGLYHDAEQQHIIVWYPNGDCKSVVGSSEVLAFSSCAELKEYCPTAENGTYWIGSQQKLCTMSDD
>ENSHYS-09019 [1940 - 2206]
MFVFCRYLLLKILRKRLDFLHFKNLLTQKPKQNTTRQNIHFLLDITRQKITRRKHDQIRHVTAKSGPLLPIIKKTWQDLGTRLLKDLVI
>ENSHYS-09040 [1593 - 2006]
MLGSPRKHSCLILLLAGDFETQPGPEYMKELYYLLSKRGMKIFHQNVRGLLANIDHVKVLLNEHKTIDILTLSETHINTKAYTENPDLYRIPGYTFIFRNKKTGLCGGVGMYIFSCIKLKRRFDLEHRDLECIWIEIF
>ENSHYS-09172 [80 - 859]
MGKLVWILLMVFCLVLAIDAKKKANKPQDGDDGEEQDQPDEKIAKQDDEEAKPEDEQDEQEDGTAKDITGQEEQEEEASGEEGEESKEFQCNLKFKRVGCYADKGKKNRPLKSFIMSDMDMGLLTKKGDMPKDDKFNSELPKFACKCANEALNSGNAVFGIQNIAECWSGPDNSKYDKDGQSGDCVTFDYQNCASDDEICAGKKHSNFVYYVDTPEHTKSAEEVQKELAAAKKKAAHKKKQAMKKKAAKKLKKKSKKSKQ
>ENSHYS-09653 [1319 - 1747]
MSLECKEELSSKEESATASNALSIPSWVASRKDMVVFSDTDLKLIRSIFGMMITADKDSRIHTRNFKRLLQENEQAKALLEKDGENTLLPKVRTEQKVFFREMIYLNTHTCKTAKIIQVPGPGVIPGVALPWGQGPQQLAGAA
>ENSHYS-09978 [147 - 1211]
MLPFDQRPVTRAWKRKELEKHTESKKQRKQIEEVTIKTINSMAEPDLFEKFKMWRTPEVRILYFDKIEIKKSRRKRAPLNLLLMSYSDENIAKNGKKCRKNKGKDIVTNGNNGKRKRKGETSKFIPGRRKKHSNKNITDPPLCQPPVDKRVDHKHEIQSDTKNSEIITPQDTKTYTNGHSNGFEHSKEESINLTVKKNRHSKENDELLNKNSQTTDFNTVDSKCLLPNPRQLLVLRQQIIDLEARLLVFRNSEESIRKNTVKINREETRLEYLKDEVKFEENKIKLRGLVMEQNRLNYYIEKTKRYNKMAVVSKNDSNYLLKKIHMTLNDRVAGNLDSFLESVVQQIRILKQANS
>ENSHYS-09996 [819 - 1061]
MKHWNGNLRYTCNFLFVWFGIYKHICFKYLSVNTYLVNRNVEHNIIYHIVKVFCIFYVSPTVSKPFKVICQGFQCPLFKLP
>ENSHYS-10941 [363 - 785]
MGVQEEHDSIVSGKGENQVRAMKEEAEELKEFYKKLKSQNDSHHRSIVGLTTEKEDVRMRIRALLNKRQAAEGPDFDEYQIQRRVSKTYEPIDHQRRKSSSTRRPVMSTTAEVTTEKTVLEHEPEVKSSMPASITVTLNTN
>ENSHYS-11116 [951 - 1235]
MSSLSLRRQVSVDLNFRKPCCVFLYNVSIYSNNCYSMTLSYTFDRIGKTDIALQSTTSDGDLTFGMGLILAIFHSIGNEPSLMELLIIWQSGEIM
>ENSHYS-11331 [137 - 4198]
MPALYNDMNKENIVKGLRKAKPAPDFSKIHKQWNNKLQKGKAISKKPLTDANPFQFSHPNIPKSGKDDFFIDADAKKSILNCEGISKHNPKHRVTIADTRRNSLKTQIPRASFLTKERSSLYSKPLNKSVLSKPSIQPSPLARKVNVPKPTSIAKSPARVKQQSQGFEFKDFTVDDDALESILNCKGIPLAAETLKLSSQYGPCKSNRVKGRIVPYQGSVARLSQNGRRTQFDSTLNSLAAKKQRWSIYSRDSFSAKPDLMTWLKELNGQPAPKRNSLYTKPNAGNTTLRTNSTIDFTIPTVTQPRNSFYSQAKNNTARKNLPDIEQSGPSEGNNFSLKFDKTLVGYQGDSSDIKFASSNSDVDDHQLFTTPMKNRLTVQTNESTVKSILKKKVDVKSVQKEVDKTSLSLQTKAGANTPLKTPLRFSAYARNQRLLGLPLPKENRYETLGEHITAPQPLTTDEVLTPSKLLSYQSPTGGVTAEEMLSTVKRVRWADTLREQVEEIESTCTITLPPAEKPTTSMTDEVPVTTSQCTDVTATSNDVSNSHDMKKNTHTVLPKPIENLSWGSIISADKDKPSALRNLSGQFNNTVSAVETSLIEIVDVTKQTLKPPNPTSETLKTSRKNKNRNSILERIYGDGIAFAPDDTLDETKMNTITNSAIKSRPTPALDKKLVDELTSSKNDSEEEGEDYFDFYSSNTSLQPFQSTMLATPSTVEVEYKEPLLMDFTPLNESSVSIPNAPCRSAKAKARTPYKQAMLDYLDKMLGLPKTNDMHDCTIVAQETVDSGVSEKVENDSQNGHLSSVQHKHSSYEHAFAAIEPLPPINSAQTLVTSQQAPVTSLQAFVTSPQAFVTSPQAFVTSPQAVVTSLQAVVTSPQAVVTSPQAVVTSPQAPVTSPQAPVTSQFDTVADNRHQTNEVKLTQNVSQEVSRSSTISHSPPSHAISFYSPSSRTTSCDSPANRISTAWDSPARQTDAVCCTATCQSPAEMSLVTSPSGLVNILSPSMRKFPDYPFSNPTFTGDFSKMFLDADKKSRRRSDFTSVDGVSVLKPASFQLNSLHLNEEKKKTNDTTSHKKSEILSTQSSARSIGDMLKPSILSASLNNSSATLTRGNNRESISCVTSASSHPLFGAKAFFANDFQVGTDVTYNDSSIYEDVTDMCVVFSKPFNEHKPGDTSQKIENMKQEQKKTDILSHLPNIETADTVELMEKSSKRLNSSNQNLSDSSVFIGPLPVDNRTVCLSTPLKNNVKIGLNSAFRRVPPTCNIFPRVHTSLPRMETSTEMLTLRHLAAAIEKYQRQRSSMLDAEISLYSKFGEISERFGKRKTTLRDGATCALATLLTHGDDMHFVPVDAS
>ENSHYS-12008 [111 - 1514]
MLNWRQTLTFLFVTGIVSYVSAQNTTVSTASITTKQLVNTTTAGTTKEKPTETTKETVLTTKATLQTPVTVKVNTAVTTNATTTKTTATTTTTTTTTTTTPTTTTTLPPATKFSRCHLNDTFCNKNGVCYVGIDGAPSKFCSCNHEFYGTRCEDEVTKVMDKIVFALGILCAILVIVLLVISCNLHNKACELEEFKGKVQRQKKEDKKKRQVMFSNPPSKQASVKSSTRSDAGSVNGAYLFDITSTGIERSSSFQNDLDVSGKTDVVVKVDVNSKDDTDGDLAIPHKNRIDNPDNISITSEISREGSGVLLLPGGNNAKGRPRSWAGTASEPRENLNEIYRDLYGGDTDVRGYVKSNHLNPHQTKHDQRRHSDLKYGDMRRYNKYSDSRGKPRSMTDLRVAALQGGSNNKKALSVEDIPVRKTISVENIHTGQITKLTARPKSPSNGQKKKKMGIYARQQEEMLESPF
>ENSHYS-14035 [129 - 1202]
MLQLWLSVFFGLFPLIYTANRVLFPPPAQRHNPLTSLIKYDVKRFPLKRDGLEPYIPVNYILNDKNYCYGRYCWQGNAKCIGYSCCVCQCKNGGTYLSRYHGCKQAEQIRLPGHISLNKNEIILDEQCKFATKKIGFTYVPLFSNSKNFKNIEIYSTNKLINGTECRAGPLYVYDYHGHQLLYHWNECNEMFRVSTNDGKYFLQVEGTYSKDAGFKKPNAIVSKHACSSSTGYLSHGNSSIIATAFRDSVSIIKSMEKEYAAFSKETLLQRDEIKVHSDESLYSKIHTEPHYEKVWSRHKLDKNIHHLDGENFIYDDVSQCTRKSTRWQREQETQLNDLHISERRYENFNNPRKTVSV
>ENSHYS-15177 [1166 - 1399]
MCFVCFIYKERKKKPKDMYVWYWNPQKMLKKLNKVPKRCVLFDASKKKKKLQGYIRTVLESTEDAQEIQQNTKEMCFV
>ENSHYS-16019 [172 - 957]
MAFEWYVPVGITFAALLVTFFVIFFILKCCCKKKGKKRKYSQVPQDENRDVIKKPLKESSLYMTNGDKSMSDVTSVHETLAEVAASDAESDDLPMSAYGDQISFVSLESKASWLTLSAVASLNSNIQTSLIYSRDMKYVAGKIIQIDGLTFTDHDAPLQIKVHVVVLPIKKYAIKTHWYDIRNSRSRIDEYFKFKFKLPPAEHRVMFRFRVYGRKQSLGVFGRPRCVGECYINLTEIISARGGLTIWRGLTRGVPESIPEEK
>ENSHYS-16610 [565 - 1995]
MKEENLSVNMRTLFRTTGSLSYRTQICFAVFLILMFSVIWFVNSNARLLLKSTNSKNASRKVMLHIKPFSNKPDEFGKIKLLCYKNKTPQNIEDLQKFVDLLKSSRKSICRDYYESFVKIYQIRVKYTSIVISELFMLKMKKWLNNDKKLIQAAKNQSLIFVDNLYSQESVVFNPVRANRPGVSAGDTKIYVEKIIKDSLNGCDFCNYKKYTASDDFGYMESKYAVVISNSFKIERYHGMALFRSHDPIHFTQLQYIDTINLALKWFRRTNKLVPSHQYRIMYWDVLPKASASQIHPHFHLTLGNYAYYAKWNILYKAGLMFSKQHAQKNYWKTVLEVHSALGLTVSFGQASVLAYITPQKDFEVIVISQKPCLDFFRLVYFTIRTFIDNMEQYSLSMGFVFPKMDTDYSKGEELPMMVRIVSRGAADSARSDISSFDLFGTANVNKDPFKVIRKIRESVEVKQKEEFSYPEWEQFE
>ENSHYS-17665 [800 - 4243]
MMMASRLLCAILFAFVFILIGYHESGADAIGRKLGGKKINKLEKKKGEKTKSVSSDKVHNGGRKGPMSGGSQGAPMPLAIPFPIIPLQGNGGKSAQKSKNKKKKTQEAESDKSNKGYSIKDVDRDLTLAKGKAKSRKNGKIYTKTIMTPPDDMFQRSKRSVDDEVDEQSDNDKTEFRRSADENDEDELNEEERDIRRDWLLDGDDEGYLPGTENVYFNPSDLDFIWQGDSVLSRAYQAIMPSMRLLTKRSTDEESEYENNAPDDLMKLNKNAESVRDMAKRDLSEVDKEVDEDEEDLMKVNSENTDRGMQTREVSIADEEEDDGEEELDIVNEDKDFQDEESEEERDTRETAPGDEPPSSIEEAERQLKNAELAAEALTHLEMQVGIDPEHLVSNTHKYVMSLQAEKAKYDADIRSHINKAREAEKRASVPVHDEVKKSEISGDVAAAKKQLESDRSKIEEINTQLKQLKDIELMATGLEVAKYLAKERAQHNLVLAKENAAKTQVPMPVQPVQQMQQPQMEVTQQQPSVDANSLSMQQSQPGETVGTWGYPSGQPAVQPVVAVQPQIPAYQPPIAPLPMYSALQPTTPMLQQHQMGEQRNEESRPSFNTPAIKAPLTQYLSSYIQSQKNSANQFAAQPHWLTAASRPFSQPRPMFHQPLPPVYHEEHVEGDQRHSTAKTPSDSQSLFMLRPPQSATANVNLITSFARPLTQKSIGSADHEITKIEQPHKIPNTNDEHKDSEENHDDSAGGMLSFPGTTYSPPPSWLQQPNDSRAQAARIPSQGASRPYSPPNGFHPSITEISGRPAYHPNIGVAPLSTLHPYEPSAEPVTGAIPYHQFSQQSSLSAPSMASYTSQPAPVEPVAPIQNIAPVAFNSHQNFQNTLFNDKEAVEMRPGTPMNYAAPQNQQAQVGEVINTNPQDEVVTVNRKPEPEPTPPPPPDMSGNLPGWMGAVDSAKYGNDVSDRLRETNGSKPASTPPSDSDDQNVKREYLHLQKAQAKLQDTFKAASAVTHIESSVGFDPGSIAKMVDFVKTAAIKDVKLSKETVDKDKETLKKVEENSISKKSEIAKKSEVDSVALEHAKEKLKSDEVVLADAEDRLDKIQKMELIVTEIEVAKYYAANKAENEVQGAKRTLDSLKRNEVHKPEK
>ENSHYS-18618 [815 - 1765]
MFDSHVLVDRSIDTINMPLGIGKYSQHNKLSTNGADDDDDVINPVRDYLLLYLGDQKISALHSRNFSFIVDKIYNEKYSPLGALVHLRKFKFIVNSEGITIVQPATRKFPSKIITKYHLSNVLLVTCDLKHAKIFTVVLRGTSNTEALHVYLCSKEEHAKNLIEECIREFQNAPSVKGIKTFSHPDGFEIIRDCDTQTNTSFSVTTDVVEKPGTEIAESKVKKDDNKVNTSTDFGDFQVNLGEVPQSPILLFENIPQQSDAKLKNTSFEDEFEKLALKRNIYQPDHLQDKSVESVLLMQEHALDLNNTREHIFSHFN
>ENSHYS-19760 [724 - 2139]
MRFLQIVLLGVLVCAIVSAKKHKHHKAHAKSGGLSSEIKVKKIGEKAPKNAKAANSNKGDSQFEPPPPPPPPPPPGFPPPPPPPPPVPAPGWTKLPGPPPPAPPPCDGGVWNDAEKIWDCPPPAEAPPPPPEVPPPPPPEYPPPPPPEVPPPPPPPPPPPPELPPPPPPAKADEDDDGSAEQLDGEDGEDGEEEVKEVKEEKKVKKHKKVQKKSHKKGTVLTHTVNKISQTPNAPSIQHAKSHTKSKSHLKQNGERKRRSLLSILLDEYNKEGDDDDDEEEDGEPEVTKQSQIKQGKAKHTKNDDDDDEEEEAAKAAPAEKAKHGKKPASIDGEEDEQPEEAEQRDGGETPEEEDDEQSGEEEQQPVAPPYPYPPPEYPPPPPPQYPPPPPPDAPPPPAPAPPPPPPPPPPPPTEPPVPPTEPPPPPPPPPPPPPPFKKKVKKGKSKYAKTSKSLKKKAKKSKKRLSQFIGQ
>ENSHYS-20923 [421 - 2082]
MCCSEYCTMDPVKVVLLFLSFTSSSASYPAVNLIITTSKKPASVYCPRKLSFARTDSASNVQVSSKFDAVFYCQLLYDNLTVPTTDYHVSMIPLFNSSLVGCKSLDNCLSLRLRHAPTEQVEVHVQSHKSCLRAFLSFKYELRKANTLLYHGLTDITVGKNPPKPSYLKFKYIKDELFLSSNLEPLCREDLTSAEYFLSLEASSERCRNSSELKCNVFNKNEKYEVLCKFLRMCPSESKCNVKILAFIYGTNRYGVNMDATSPKFHSLLAFADAKSLSLQVIKPSTNSITVSFRKPVDCLSTLSHLHYKVRYSEINNNAETVMKVHEECMASLVCNVTIPGLYSNTTYQVCIQYHAYFDYASTYTPPLCITTSTGLLPCTSSNFYNLTHMELNQTHYRALIRVQTLPAECWNSLSYYYQVQLSSTVDGRKKIILQSNHSTILMPLLRSSSYYVVVSACNLYGCRLGARSDLISNYFSQNNRKTENSQVVVETVLMCVFSVLFIFFSTLLYYVLRRTKNLPRLRRIQREDIRLVTLPVERSSFSDTLIPQNSTLV
>ENSHYS-21075 [51 - 1457]
MYSWIASFFTTDDNEDESLYVKSQEENEKAEGEWTWIEVIENDSDQSFILIQSSEEQRCQFASCQEKPHIKKRRTRRERMAEKTFIKCLHLDHALSKKKTKPILKPLSLKALCRRKLSTSEVLSSTCHSPTEDFWPQNNEFDLETILRTALLMKQLVGIAIMLEKNQLDEGLQLWLEDFQYRCNQQSIEWKQKPAIMWKPSSVSTCASKPSSEYNGWKDGNNSGNDILFISEVTYHMPGWMSKIDVFDEDEVQMTNKIDFPNWIRKIDVFEEAERKTRSEVVKRHKFPSWMTQIDMFDTEQGEELKTVPSWNQHYVSREDICRLEVRGKKLAPEVMNACQWMEFLDIQSETEATEVCLLSRGDVDCHPGVNWCNPQPVLKKIQSVCESMMNAAVLIATYDACSPTIVPAVYQKRKWFFKNFGNIRKKMKATVKKNKKWLRRQNEVTKLSTRRRKHAPKNLSGRQGMRAF
>ENSHYS-21248 [155 - 574]
MYRKPVDMFVGVCVFFVLQCCAVGYTLKELANEIEVATKFLNRDVENFHEVKRTNSEYSGILPTLPPGIPKTFKCPRIPSPRNGVVRCGGSLCLVECNPGFQQDSNTAFVYKCSRETGEWSTIPKGKPIPWPECRESEIY
>ENSHYS-22231 [127 - 2352]
MRSVQIEGQLHLCLFALTNLSSGIELRYSYGVPGLPWRKNKDESIANKDTMQKDQIDFQLKERMTCRDGVVHVCIEPGVDTSENYTELEIKDENLSWVSFQNLKDVPEDVVVKMIRHVGKKILDIFSGKTMLTKPSIEEDDVDENKDLTVVTDVLVANQVVTVDDNPKDNMSVIIDTDEQIDDGLNNSGEVNHETEVCIGCNKEVFADRFDKCRQDHCKLKNQLFCAECVVEHECEINQSLELLEKVTNNEKPDLNLKQKLTKRRQIKCPIKCCSKPVTDVSRHLREVHKWCREKAVGAMEKFDLRKKHNNNKGKRKINNAESNKKLCDYHKKRWCPIGSCEAAVLRLNEHLLKVHHIPRGSAEQRRLLKCVQVKVNLKAQLRVSLKPRVEEVQVKNTNEVMHDRQSAKSSESADGGQKNEQASKQTASQIKRMYTVIKASSVSDMFQPRLLRDHFLTEYCKEMKYEADTVKRYLRSLGDFCDFVIAEEVEIPNCSLEKVSVMKMKLLAWSKTYKKQSKERFWERQEEDEIMMVTPQQIFTYKGSEHSRAAIKLFGQYASPYCQNMINMTDFCIMRDFLFVELHTSTAQRSGVSANMKLKEFEAALQQDDGRYVIKVRDHKTFHVKSASTGIREAETGFYAESAAAMSHSIQLAETHYVNRKKLNQSKQGCKVVRGYFHGEVDSKYGATASPVLKYDAKRSWTTEEERILKSAFADKIVERNVKIEDVRQRYFSLNIKELNR
>ENSHYS-22591 [824 - 2122]
MTLLDSQLLNHKFPVVDRATTSLKADVIIHPKSVGKSHRSHGSPSTRSKETRSSGRSQVSSLRSRAADQKAELAQLKTKASFLEAKLEAEASMKRLELKEQPLDTDDEQIRSYAKCQSWVNHGCIGVIGSGYEGARSHPKLVKKIPKFLPDVLQNTAQSQVVDNSVDVNKDWNINNEQESPNPFGNNTERVLCELLLQQSASDIKIDPFDGNVVDFQYFMTTFEAVVETKIKSNKGRLTRLINYTTGEPKELIKSCIYDTSEHCYSRAKDLLKKTYGDQFRIANAYRKELREWPTLRAGDSEAFRKFYTFLIKCYGGLERQIKSELNSPEVLRQLQSKLPQALQQRWNRTVLNVRRKNHHEAELRDFVDFMEQETTLENDPLYSREAISELKNKKDNDVKNKKDPPKLKTNLTGVTRDVSTVRTNINWKIVEK
