# Supplementary material for: A cellular and molecular analysis of SoxB-driven neurogenesis in a cnidarian
Source: eLife. 2022 May 24;11:e78793. doi: 10.7554/eLife.78793 (PMC9173746; doi:10.7554/eLife.78793)
Supplement: Supplementary file 3. [file elife-78793-supp3.zip › Supplemental File 2/subcluster_7/all_markers_cluster7.csv]

	p_val	avg_logFC	pct.1	pct.2	p_val_adj	cluster	gene
ENSHYS-02195	4.83069668627849e-11	0.38138135002038	0.945	0.78	1.1059396993566e-06	1	ENSHYS-02195
ENSHYS-21464	1.21138191672468e-07	0.337857730980636	0.654	0.439	0.00277333776014947	1	ENSHYS-21464
ENSHYS-04485	4.08216122713885e-07	0.292163902210102	0.22	0.098	0.00934569991341167	1	ENSHYS-04485
ENSHYS-17375	3.48910487991343e-06	0.281624468527968	0.882	0.682	0.0798795671207381	1	ENSHYS-17375
ENSHYS-06049	2.13971220715384e-88	1.7050819148961	0.927	0.115	4.898657127058e-84	2	ENSHYS-06049
ENSHYS-13105	1.22136964551904e-55	1.24989337143551	1	0.151	2.79620366645128e-51	2	ENSHYS-13105
ENSHYS-15970	5.17284262201933e-53	1.48009074962292	1	0.064	1.18427058988511e-48	2	ENSHYS-15970
ENSHYS-18771	3.3506806247501e-48	1.2404565857712	0.976	0.101	7.67104822230287e-44	2	ENSHYS-18771
ENSHYS-01709	8.83441983561474e-46	1.02686542572136	1	0.362	2.02255207716564e-41	2	ENSHYS-01709
ENSHYS-01710	8.83441983561474e-46	1.02686542572136	1	0.362	2.02255207716564e-41	2	ENSHYS-01710
ENSHYS-21963	2.08686218541373e-36	0.939456951222699	0.951	0.193	4.77766228728618e-32	2	ENSHYS-21963
ENSHYS-19906	5.75852609892339e-36	0.957654412325415	0.976	0.124	1.31835696508752e-31	2	ENSHYS-19906
ENSHYS-12765	8.56601385465552e-35	0.929379274662986	0.976	0.138	1.96110321188484e-30	2	ENSHYS-12765
ENSHYS-14340	4.41729375579654e-34	0.920617401684887	0.976	0.124	1.01129523245206e-29	2	ENSHYS-14340
ENSHYS-22304	2.63282017452677e-31	0.855335109594471	0.683	0.202	6.02757850756158e-27	2	ENSHYS-22304
ENSHYS-16724	7.61019265942821e-29	0.82629893408198	0.439	0.119	1.74227750744949e-24	2	ENSHYS-16724
ENSHYS-02129	8.37051703886093e-29	1.02906910991239	0.683	0.041	1.91634617087682e-24	2	ENSHYS-02129
ENSHYS-02908	3.27394446495457e-28	0.906316851542691	0.756	0.06	7.495368458067e-24	2	ENSHYS-02908
ENSHYS-17192	3.46008823612178e-28	1.04999402333664	0.78	0.032	7.9215260077772e-24	2	ENSHYS-17192
ENSHYS-19570	1.95182062225255e-27	0.80439377376969	0.585	0.101	4.468498132585e-23	2	ENSHYS-19570
ENSHYS-05331	7.03723249450326e-27	1.12235704433594	0.756	0.032	1.61110400729158e-22	2	ENSHYS-05331
ENSHYS-00577	1.7177268659521e-25	0.75968703487225	0.683	0.248	3.93256388691073e-21	2	ENSHYS-00577
ENSHYS-11650	3.03677685131198e-25	1.4939922879257	0.951	0.018	6.95239692339365e-21	2	ENSHYS-11650
ENSHYS-21721	6.63928160260672e-25	0.838013873149677	0.732	0.05	1.51999713010078e-20	2	ENSHYS-21721
ENSHYS-19309	8.38320825831095e-24	1.17640611036071	0.976	0.018	1.91925169865771e-19	2	ENSHYS-19309
ENSHYS-14666	1.28680071620464e-23	0.555689826180631	1	0.821	2.9460015596789e-19	2	ENSHYS-14666
ENSHYS-14667	7.40238538350939e-23	0.545666963231979	1	0.821	1.69470210970064e-18	2	ENSHYS-14667
ENSHYS-19892	1.09813485139283e-22	0.918261687992428	0.732	0.032	2.51406992877874e-18	2	ENSHYS-19892
ENSHYS-14333	4.04951777922136e-22	1.06777226935792	0.756	0.018	9.27096600374937e-18	2	ENSHYS-14333
ENSHYS-17680	4.74967448051134e-22	0.672394165973654	1	0.688	1.08739047556827e-17	2	ENSHYS-17680
ENSHYS-19197	3.02097794277716e-19	0.626798892700741	0.707	0.142	6.91622690219402e-15	2	ENSHYS-19197
ENSHYS-00962	1.09812673856997e-18	0.732159408358568	0.902	0.032	2.51405135528208e-14	2	ENSHYS-00962
ENSHYS-22706	1.42328086552844e-18	0.643920239794795	0.439	0.046	3.25845921354082e-14	2	ENSHYS-22706
ENSHYS-11157	6.17602054979179e-18	0.597628515400961	0.463	0.06	1.41393814466933e-13	2	ENSHYS-11157
ENSHYS-02333	2.18206201970025e-17	0.62799961327726	0.659	0.041	4.99561278790175e-13	2	ENSHYS-02333
ENSHYS-01164	7.15391991409063e-16	0.579352990042085	0.805	0.248	1.63781842513191e-11	2	ENSHYS-01164
ENSHYS-16907	2.10314846726121e-15	0.53503931261944	0.61	0.119	4.81494810094782e-11	2	ENSHYS-16907
ENSHYS-15685	3.46918546232796e-15	0.530982511923826	0.634	0.124	7.94235319745362e-11	2	ENSHYS-15685
ENSHYS-19149	1.16716040220464e-14	0.518243486146396	0.805	0.115	2.6720970248073e-10	2	ENSHYS-19149
ENSHYS-19341	1.17097875812202e-14	0.50692794815382	0.366	0.083	2.68083876884456e-10	2	ENSHYS-19341
ENSHYS-10014	1.89096636389058e-14	0.500851743434526	0.366	0.055	4.3291783934911e-10	2	ENSHYS-10014
ENSHYS-06371	2.05902992675512e-14	0.545282035028752	0.488	0.032	4.71394311431318e-10	2	ENSHYS-06371
ENSHYS-00554	2.45643311899216e-14	0.497550632207562	0.561	0.073	5.62375798262065e-10	2	ENSHYS-00554
ENSHYS-00827	3.33292105672536e-14	0.504257244171656	0.39	0.046	7.63038946726704e-10	2	ENSHYS-00827
ENSHYS-15872	4.56145459608351e-14	0.49434916594696	0.561	0.096	1.04429941522736e-09	2	ENSHYS-15872
ENSHYS-14438	5.43692878278266e-14	0.513067873853811	0.463	0.037	1.24473047553026e-09	2	ENSHYS-14438
ENSHYS-17197	9.65143429107412e-14	0.494468220652737	0.61	0.041	2.20959936659851e-09	2	ENSHYS-17197
ENSHYS-16184	1.21468149788508e-13	0.479528973965705	0.537	0.083	2.78089182125811e-09	2	ENSHYS-16184
ENSHYS-04379	2.08644603043837e-13	0.50331783592972	0.268	0.032	4.77670954208561e-09	2	ENSHYS-04379
ENSHYS-03496	2.21818157946714e-13	0.554210665773054	0.317	0.014	5.07830490803207e-09	2	ENSHYS-03496
ENSHYS-03494	3.31003600578505e-13	0.477819863995749	0.463	0.119	7.57799643164429e-09	2	ENSHYS-03494
ENSHYS-17099	3.73563937618382e-13	0.462611790160247	0.439	0.06	8.55237278783523e-09	2	ENSHYS-17099
ENSHYS-12139	5.25172915644016e-13	0.459832723989981	0.439	0.073	1.20233087307541e-08	2	ENSHYS-12139
ENSHYS-17195	7.58450261009141e-13	0.526431101665978	0.61	0.023	1.73639602755433e-08	2	ENSHYS-17195
ENSHYS-16339	7.54255819660779e-12	0.516740856261861	0.439	0.018	1.72679327353139e-07	2	ENSHYS-16339
ENSHYS-06074	9.440233447999e-12	0.448931686256167	0.39	0.028	2.16124704558489e-07	2	ENSHYS-06074
ENSHYS-20805	1.16700743363275e-11	0.506021383380747	0.878	0.353	2.67174681855882e-07	2	ENSHYS-20805
ENSHYS-19279	1.32969812524476e-11	0.415964637025978	0.317	0.046	3.04421088793536e-07	2	ENSHYS-19279
ENSHYS-11579	1.32970103177443e-11	0.415964637025978	0.341	0.046	3.04421754214439e-07	2	ENSHYS-11579
ENSHYS-11372	2.95621745673423e-11	0.411783810450137	0.439	0.06	6.76796424544735e-07	2	ENSHYS-11372
ENSHYS-09797	4.82396598155072e-11	0.418160027589413	0.39	0.023	1.10439877181622e-06	2	ENSHYS-09797
ENSHYS-02636	9.92341087239059e-11	0.396745933085597	0.415	0.083	2.2718656851251e-06	2	ENSHYS-02636
ENSHYS-05851	1.01095779981403e-10	0.427992948505652	0.634	0.128	2.31448678689423e-06	2	ENSHYS-05851
ENSHYS-14718	1.6181254301302e-10	0.477947945968387	0.951	0.674	3.70453635974008e-06	2	ENSHYS-14718
ENSHYS-01004	2.23054238547223e-10	0.377522381857587	0.366	0.037	5.10660373730013e-06	2	ENSHYS-01004
ENSHYS-19033	2.60404822662216e-10	0.37310736364847	0.39	0.041	5.96170801002877e-06	2	ENSHYS-19033
ENSHYS-01319	2.73086390363718e-10	0.427128697572174	0.317	0.018	6.25203982098695e-06	2	ENSHYS-01319
ENSHYS-21294	3.38526024835749e-10	0.368711752175432	0.293	0.041	7.75021481258964e-06	2	ENSHYS-21294
ENSHYS-14501	7.63892171895615e-10	0.35684684277669	0.268	0.041	1.74885473833782e-05	2	ENSHYS-14501
ENSHYS-12451	1.03443040562566e-09	0.352451231303652	0.293	0.041	2.36822497063939e-05	2	ENSHYS-12451
ENSHYS-14089	1.03443183324868e-09	0.352451231303652	0.415	0.041	2.36822823903952e-05	2	ENSHYS-14089
ENSHYS-20742	1.40615994918259e-09	0.358736607118612	0.488	0.046	3.21926258765863e-05	2	ENSHYS-20742
ENSHYS-09229	1.77744373318288e-09	0.344732559034596	0.415	0.037	4.06927968274889e-05	2	ENSHYS-09229
ENSHYS-17499	2.2888094313914e-09	0.340317540825479	0.244	0.037	5.24000031222748e-05	2	ENSHYS-17499
ENSHYS-11375	2.28882006193337e-09	0.340317540825479	0.22	0.041	5.24002464979026e-05	2	ENSHYS-11375
ENSHYS-09701	3.22209600073915e-09	0.335921929352441	0.439	0.041	7.37666658409222e-05	2	ENSHYS-09701
ENSHYS-19515	5.93286391794816e-09	0.335059488591782	0.439	0.064	0.000135826986537505	2	ENSHYS-19515
ENSHYS-02290	9.79668902129293e-09	0.330758406692392	0.317	0.05	0.00022428539845348	2	ENSHYS-02290
ENSHYS-14265	9.79685675968113e-09	0.330758406692392	0.463	0.069	0.00022428923865614	2	ENSHYS-14265
ENSHYS-05364	1.02296854204203e-08	0.31911481103606	0.293	0.041	0.000234198418015103	2	ENSHYS-05364
ENSHYS-12804	1.02297327176581e-08	0.31911481103606	0.439	0.046	0.000234199500838064	2	ENSHYS-12804
ENSHYS-14611	1.11667895058395e-08	0.319719954776161	0.366	0.028	0.000255652478946689	2	ENSHYS-14611
ENSHYS-03218	1.27129624920312e-08	0.324194235171082	0.268	0.023	0.000291050563292562	2	ENSHYS-03218
ENSHYS-05502	1.55561589873684e-08	0.310831007358915	0.268	0.037	0.000356142703856812	2	ENSHYS-05502
ENSHYS-16713	2.0013959965824e-08	0.423890702298398	0.902	0.477	0.000458199599457575	2	ENSHYS-16713
ENSHYS-12307	2.98825572017141e-08	0.354154697613501	0.585	0.138	0.000684131264576044	2	ENSHYS-12307
ENSHYS-02752	3.0361765307504e-08	0.302328212064291	0.317	0.028	0.000695102254949997	2	ENSHYS-02752
ENSHYS-10725	3.55820605129669e-08	0.297873861714911	0.317	0.032	0.000814615693383865	2	ENSHYS-10725
ENSHYS-04324	3.76858624836466e-08	0.416746599792266	0.878	0.486	0.000862780135700606	2	ENSHYS-04324
ENSHYS-04806	5.37126240108086e-08	0.333203305113448	0.22	0.009	0.00122969681410345	2	ENSHYS-04806
ENSHYS-07735	7.27963612835281e-08	0.377638830183774	0.659	0.225	0.00166659989522509	2	ENSHYS-07735
ENSHYS-12507	8.53095139308705e-08	0.293286697708005	0.39	0.055	0.00195307601193335	2	ENSHYS-12507
ENSHYS-04057	1.06415993914503e-07	0.28017428461551	0.366	0.032	0.00243628776467864	2	ENSHYS-04057
ENSHYS-13809	1.06973465292696e-07	0.393827926929883	0.659	0.284	0.00244905051441099	2	ENSHYS-13809
ENSHYS-10649	1.41483437063512e-07	0.368010243903942	0.634	0.229	0.00323912180813204	2	ENSHYS-10649
ENSHYS-16114	1.50046298898087e-07	0.275739687547644	0.244	0.037	0.00343515996697281	2	ENSHYS-16114
ENSHYS-22083	1.76291311004886e-07	0.280252260365092	0.317	0.05	0.00403601327414585	2	ENSHYS-22083
ENSHYS-02443	1.93058620135432e-07	0.293139324632799	0.366	0.064	0.00441988404938058	2	ENSHYS-02443
ENSHYS-21030	2.10672498566292e-07	0.354832893638139	0.366	0.009	0.00482313618217669	2	ENSHYS-21030
ENSHYS-15368	2.17738087233635e-07	0.271084409857133	0.293	0.023	0.00498489576912685	2	ENSHYS-15368
ENSHYS-12255	2.28554768154552e-07	0.271324669338528	0.268	0.037	0.00523253286213032	2	ENSHYS-12255
ENSHYS-08451	2.51001418469534e-07	0.275578799444973	0.22	0.018	0.00574642647444151	2	ENSHYS-08451
ENSHYS-16138	2.54757516703915e-07	0.320417742816476	0.415	0.119	0.00583241858741942	2	ENSHYS-16138
ENSHYS-04963	3.01464396467952e-07	0.323849348118172	0.39	0.133	0.0069017258927373	2	ENSHYS-04963
ENSHYS-20626	3.43248132196217e-07	0.337738460278839	0.293	0.009	0.00785832273850019	2	ENSHYS-20626
ENSHYS-13399	3.6551532728788e-07	0.26692905786549	0.244	0.046	0.00836810790292872	2	ENSHYS-13399
ENSHYS-00295	4.8777233797723e-07	0.271556553397538	0.195	0.06	0.0111670599056507	2	ENSHYS-00295
ENSHYS-04373	4.97509725540009e-07	0.380132632000174	1	0.702	0.011389987656513	2	ENSHYS-04373
ENSHYS-14689	1.24769895689428e-06	0.300628976311332	0.463	0.128	0.0285648199191375	2	ENSHYS-14689
ENSHYS-14690	1.24769895689428e-06	0.300628976311332	0.463	0.128	0.0285648199191375	2	ENSHYS-14690
ENSHYS-04056	3.14903841713332e-06	0.296416590716933	0.537	0.151	0.0720940855218501	2	ENSHYS-04056
ENSHYS-09151	3.76416344149273e-06	0.310700875274666	0.512	0.147	0.0861767578295345	2	ENSHYS-09151
ENSHYS-06999	4.62355208082612e-06	0.350586602756688	0.78	0.422	0.105851601338433	2	ENSHYS-06999
ENSHYS-09150	5.25968834759481e-06	0.306934392479189	0.512	0.156	0.120415305029836	2	ENSHYS-09150
ENSHYS-21031	6.83934937096527e-06	0.376195828490381	0.39	0.005	0.156580064498879	2	ENSHYS-21031
ENSHYS-03048	9.15435441735979e-06	0.259522713833814	0.293	0.106	0.209579790031035	2	ENSHYS-03048
ENSHYS-03427	1.20126107210404e-05	0.3422942768147	0.268	0.005	0.2750167098475	2	ENSHYS-03427
ENSHYS-16524	1.20139127427147e-05	0.336364309364079	0.829	0.55	0.27504651833171	2	ENSHYS-16524
ENSHYS-11283	1.24116557747263e-05	0.331696145822876	0.854	0.317	0.284152447306584	2	ENSHYS-11283
ENSHYS-12256	1.60914679815571e-05	0.317204805399503	0.707	0.326	0.368398067969768	2	ENSHYS-12256
ENSHYS-20109	2.10077354251097e-05	0.325786707458398	0.976	0.821	0.480951094822461	2	ENSHYS-20109
ENSHYS-21474	2.23477096265801e-05	0.307202957003429	0.244	0.005	0.511628464190926	2	ENSHYS-21474
ENSHYS-10661	3.63894546297685e-05	0.256343921126308	0.366	0.124	0.833100174293921	2	ENSHYS-10661
ENSHYS-00096	5.19991354245202e-05	0.252367772746669	0.415	0.151	1	2	ENSHYS-00096
ENSHYS-18343	0.000121651403106073	0.294519912443633	0.951	0.803	1	2	ENSHYS-18343
ENSHYS-22440	0.000205647862827365	0.289850578946042	0.976	0.495	1	2	ENSHYS-22440
ENSHYS-17813	0.000220246898984969	0.274611856721419	0.951	0.858	1	2	ENSHYS-17813
ENSHYS-06367	0.000235526297160743	0.28462863496489	0.951	0.761	1	2	ENSHYS-06367
ENSHYS-11370	0.000501924362258636	0.271556553397538	0.878	0.752	1	2	ENSHYS-11370
ENSHYS-14419	0.000562291606465167	0.25865314856163	0.659	0.353	1	2	ENSHYS-14419
ENSHYS-09038	0.00069223953912484	0.253038310677301	1	0.908	1	2	ENSHYS-09038
ENSHYS-16920	0.00110276526004516	0.251241618932154	0.707	0.362	1	2	ENSHYS-16920
ENSHYS-146671	2.24772355824271e-257	1.7659418600459	1	0.835	5.14593831424085e-253	3	ENSHYS-14667
ENSHYS-146661	3.14755159862464e-244	1.73210972098294	1	0.835	7.20600462989125e-240	3	ENSHYS-14666
ENSHYS-00832	6.94037913730948e-09	0.529243576994089	0.773	0.7	0.000158893039969563	3	ENSHYS-00832
ENSHYS-13333	1.52736153699054e-08	0.364136912615318	0.182	0.034	0.000349674150278613	3	ENSHYS-13333
ENSHYS-09709	6.86784388951804e-08	0.352064331381049	0.182	0.042	0.00157232418006626	3	ENSHYS-09709
ENSHYS-11341	1.9939378464793e-06	0.276956858894244	0.227	0.034	0.045649213057297	3	ENSHYS-11341
ENSHYS-04165	2.97179321987686e-06	0.263674594421298	0.182	0.013	0.0680362339758609	3	ENSHYS-04165
ENSHYS-00129	5.40725081748972e-06	0.351064831047966	0.227	0.11	0.12379360021561	3	ENSHYS-00129
ENSHYS-05929	7.17410174234001e-06	0.33765436966439	0.091	0.11	0.164243885289132	3	ENSHYS-05929
ENSHYS-18264	7.20265195980748e-06	0.36670534094315	1	0.987	0.164897513967832	3	ENSHYS-18264
ENSHYS-01519	3.25179031538971e-05	0.400624521996426	0.409	0.54	0.74446487480532	3	ENSHYS-01519
ENSHYS-04902	0.000177909071870044	0.254176830562424	0.182	0.038	1	3	ENSHYS-04902
ENSHYS-09253	0.000501007834953225	0.290655703252406	0.318	0.203	1	3	ENSHYS-09253
ENSHYS-22160	0.00194395728780737	0.282071959561014	1	0.962	1	3	ENSHYS-22160
ENSHYS-20473	0.00256854669325903	0.275388231121617	0.227	0.228	1	3	ENSHYS-20473
ENSHYS-18471	0.00481731018375694	0.275597239378204	0.591	0.473	1	3	ENSHYS-18471
ENSHYS-07875	1.2328164965675e-63	1.84548663540613	1	0.062	2.82241008724164e-59	4	ENSHYS-07875
ENSHYS-21122	3.21746672067825e-47	1.27527011731223	1	0.149	7.36606831032078e-43	4	ENSHYS-21122
ENSHYS-08485	4.50792097304312e-34	1.07278946660484	1	0.261	1.03204342756849e-29	4	ENSHYS-08485
ENSHYS-21477	1.37265172389322e-24	0.887744715605011	0.889	0.066	3.14254885668113e-20	4	ENSHYS-21477
ENSHYS-16986	1.37219667259858e-23	0.857324118904299	0.944	0.104	3.14150706224719e-19	4	ENSHYS-16986
ENSHYS-18485	2.32393880931716e-23	0.968792577240409	0.667	0.033	5.32042551005069e-19	4	ENSHYS-18485
ENSHYS-11238	1.97123865120988e-21	1.20404082922307	0.833	0.017	4.5129537680799e-17	4	ENSHYS-11238
ENSHYS-16987	2.13221240342396e-21	0.823719115564268	0.944	0.162	4.88148707639882e-17	4	ENSHYS-16987
ENSHYS-03867	5.34385110721021e-21	0.795118500731052	0.833	0.083	1.22342127248471e-16	4	ENSHYS-03867
ENSHYS-17164	2.59825876097372e-19	0.765486703124681	0.944	0.095	5.94845360737324e-15	4	ENSHYS-17164
ENSHYS-12943	7.91318309003218e-18	0.726292727581861	0.667	0.095	1.81164413663197e-13	4	ENSHYS-12943
ENSHYS-04489	8.63456989603864e-18	0.798608905670821	0.667	0.025	1.97679843199909e-13	4	ENSHYS-04489
ENSHYS-06384	2.03966679911543e-17	0.69467706830234	0.667	0.054	4.66961316989487e-13	4	ENSHYS-06384
ENSHYS-09281	8.08685748828131e-16	0.656483196188354	0.722	0.033	1.85140515336712e-11	4	ENSHYS-09281
ENSHYS-05410	3.44030297761009e-14	0.591356612699228	0.611	0.046	7.87622963694055e-10	4	ENSHYS-05410
ENSHYS-13830	4.37304812177291e-14	0.60735695404567	0.5	0.029	1.00116563699869e-09	4	ENSHYS-13830
ENSHYS-11241	4.44931122521551e-14	0.587396211483131	0.611	0.029	1.01862531190084e-09	4	ENSHYS-11241
ENSHYS-06047	8.31102254834593e-14	0.601995010904284	0.611	0.087	1.90272550221832e-09	4	ENSHYS-06047
ENSHYS-09548	1.21978946893019e-13	0.676685903505873	0.444	0.017	2.79258601016879e-09	4	ENSHYS-09548
ENSHYS-09224	1.77475291538262e-13	0.569471819198724	0.667	0.033	4.06311932447696e-09	4	ENSHYS-09224
ENSHYS-20929	3.53121783556531e-13	0.648515026539177	0.556	0.017	8.08437011274322e-09	4	ENSHYS-20929
ENSHYS-02925	4.62758672782062e-13	0.577619204906139	0.778	0.087	1.05943970546725e-08	4	ENSHYS-02925
ENSHYS-22456	5.67430206056998e-13	0.563957638511114	0.833	0.071	1.29907471374689e-08	4	ENSHYS-22456
ENSHYS-112831	7.43243017267756e-13	0.683511868576273	1	0.357	1.7015805637328e-08	4	ENSHYS-11283
ENSHYS-14609	1.07103645264981e-12	0.619527489665925	0.722	0.017	2.45203085469647e-08	4	ENSHYS-14609
ENSHYS-12760	7.15318547171257e-12	0.514983633914655	0.389	0.029	1.63765028189388e-07	4	ENSHYS-12760
ENSHYS-08549	7.15319989610464e-12	0.514983633914655	0.5	0.029	1.6376535842142e-07	4	ENSHYS-08549
ENSHYS-15683	1.75740433581465e-11	0.511084993498997	0.222	0.062	4.02340148641406e-07	4	ENSHYS-15683
ENSHYS-15708	3.72776389440128e-11	0.4910781130611	0.5	0.05	8.53434265984228e-07	4	ENSHYS-15708
ENSHYS-04804	4.44493804149264e-11	0.482193811091664	0.444	0.029	1.01762411521933e-06	4	ENSHYS-04804
ENSHYS-14781	4.94994013881329e-11	0.478169660791938	0.611	0.033	1.13323929537991e-06	4	ENSHYS-14781
ENSHYS-21358	6.31829736568849e-11	0.474161639394399	0.556	0.037	1.44651099890072e-06	4	ENSHYS-21358
ENSHYS-07543	2.726621106572e-10	0.475452795158019	0.667	0.066	6.24232636138593e-06	4	ENSHYS-07543
ENSHYS-05034	3.36562485247094e-10	0.458288290238109	0.611	0.054	7.70526153724696e-06	4	ENSHYS-05034
ENSHYS-15530	5.71623455643199e-10	0.55754324833345	0.889	0.191	1.30867473934954e-05	4	ENSHYS-15530
ENSHYS-13384	6.94400172783713e-10	0.498454331963444	0.5	0.012	1.58975975557103e-05	4	ENSHYS-13384
ENSHYS-02699	1.81779673668758e-09	0.417241349141717	0.556	0.025	4.16166384897254e-05	4	ENSHYS-02699
ENSHYS-07003	1.94555865731457e-09	0.421298149837331	0.5	0.021	4.45416199005598e-05	4	ENSHYS-07003
ENSHYS-19357	1.94555865731493e-09	0.421298149837331	0.5	0.021	4.45416199005681e-05	4	ENSHYS-19357
ENSHYS-18134	2.11948270128867e-09	0.413200939604712	0.333	0.029	4.85234369633027e-05	4	ENSHYS-18134
ENSHYS-20935	2.11949541050965e-09	0.413200939604712	0.389	0.029	4.8523727928208e-05	4	ENSHYS-20935
ENSHYS-06889	2.25284882786358e-09	0.464552780287763	0.278	0.012	5.15767210651087e-05	4	ENSHYS-06889
ENSHYS-22529	2.95121828114565e-09	0.425371475224967	0.278	0.017	6.75651913285486e-05	4	ENSHYS-22529
ENSHYS-22286	2.95121896932263e-09	0.425371475224967	0.333	0.017	6.75652070836723e-05	4	ENSHYS-22286
ENSHYS-03905	4.2644052822046e-09	0.438794495557108	0.5	0.071	9.76292945307922e-05	4	ENSHYS-03905
ENSHYS-10622	5.45395709579926e-09	0.45246327693332	0.611	0.091	0.000124862893751228	4	ENSHYS-10622
ENSHYS-12539	1.06714408358288e-08	0.397200598258271	0.389	0.046	0.000244311966495465	4	ENSHYS-12539
ENSHYS-16773	1.45078569053886e-08	0.412644920685745	0.556	0.058	0.000332142875991966	4	ENSHYS-16773
ENSHYS-01403	1.45078943012185e-08	0.412644920685745	0.5	0.066	0.000332143732132096	4	ENSHYS-01403
ENSHYS-08685	1.63418568707741e-08	0.376833295433837	0.278	0.029	0.000374130471199502	4	ENSHYS-08685
ENSHYS-11962	2.38198545436103e-08	0.372809145134112	0.444	0.025	0.000545331749921415	4	ENSHYS-11962
ENSHYS-00135	2.3820490671399e-08	0.372809145134112	0.444	0.033	0.00054534631343101	4	ENSHYS-00135
ENSHYS-14846	2.95111768311896e-08	0.389295418751158	0.389	0.054	0.000675628882373254	4	ENSHYS-14846
ENSHYS-12680	3.72091074386178e-08	0.368801123736573	0.444	0.029	0.000851865305699716	4	ENSHYS-12680
ENSHYS-22580	3.72095312971707e-08	0.368801123736573	0.333	0.037	0.000851875009517427	4	ENSHYS-22580
ENSHYS-05647	3.72095470284386e-08	0.368801123736573	0.389	0.037	0.000851875369669074	4	ENSHYS-05647
ENSHYS-05629	4.78365615840271e-08	0.514983633914654	0.833	0.27	0.00109517024090472	4	ENSHYS-05629
ENSHYS-04641	5.72560441841578e-08	0.433568242429146	0.389	0.008	0.00131081987555211	4	ENSHYS-04641
ENSHYS-08531	6.05149473010896e-08	0.364809102467035	0.389	0.041	0.00138542920351115	4	ENSHYS-08531
ENSHYS-09934	9.46873116187433e-08	0.343133376987995	0.389	0.025	0.00216777131219951	4	ENSHYS-09934
ENSHYS-12306	1.36363860634826e-07	0.377553600874474	0.222	0.066	0.0031219142253737	4	ENSHYS-12306
ENSHYS-13501	1.58137724246456e-07	0.397200598258271	0.389	0.008	0.00362040505889837	4	ENSHYS-13501
ENSHYS-19727	1.58137724246522e-07	0.397200598258271	0.444	0.008	0.00362040505889987	4	ENSHYS-19727
ENSHYS-14782	1.66517655121682e-07	0.393376501819868	0.556	0.079	0.00381225519635578	4	ENSHYS-14782
ENSHYS-08522	1.68411228520711e-07	0.356872552871299	0.5	0.05	0.00385560666575315	4	ENSHYS-08522
ENSHYS-09416	2.11593733140415e-07	0.335068817151265	0.333	0.033	0.00484422692651666	4	ENSHYS-09416
ENSHYS-08383	2.11593733140416e-07	0.335068817151265	0.333	0.033	0.00484422692651668	4	ENSHYS-08383
ENSHYS-17945	2.6231854360817e-07	0.3895669734032	0.556	0.087	0.00600552073736545	4	ENSHYS-17945
ENSHYS-077351	3.34030218729691e-07	0.479438696495243	1	0.241	0.00764728782759756	4	ENSHYS-07735
ENSHYS-04377	3.45278863366029e-07	0.331060795753726	0.278	0.037	0.00790481429790188	4	ENSHYS-04377
ENSHYS-08758	3.62322308645577e-07	0.369801624070156	0.556	0.071	0.00829500693413185	4	ENSHYS-08758
ENSHYS-00957	4.20272058014422e-07	0.33432274730584	1	1	0.00962170849618217	4	ENSHYS-00957
ENSHYS-16042	4.69708273645639e-07	0.348998496440393	0.389	0.054	0.0107535012168433	4	ENSHYS-16042
ENSHYS-02988	4.7720672470579e-07	0.359460270275424	0.389	0.008	0.0109251707554144	4	ENSHYS-02988
ENSHYS-20876	4.77206724706067e-07	0.359460270275424	0.333	0.008	0.0109251707554207	4	ENSHYS-20876
ENSHYS-22318	5.75978437245902e-07	0.327068774484188	0.278	0.037	0.0131864503423077	4	ENSHYS-22318
ENSHYS-03401	7.74480535174531e-07	0.345084597119257	0.444	0.058	0.0177309573722857	4	ENSHYS-03401
ENSHYS-22503	7.79655245132906e-07	0.303912663834714	0.278	0.025	0.0178494271820728	4	ENSHYS-22503
ENSHYS-21353	9.67468148972409e-07	0.323092626104549	0.444	0.041	0.0221492158025743	4	ENSHYS-21353
ENSHYS-05563	1.28959888358264e-06	0.433810343870832	0.722	0.178	0.0295240768407409	4	ENSHYS-05563
ENSHYS-01822	1.60027621987e-06	0.320239557122143	0.333	0.008	0.0366367237777038	4	ENSHYS-01822
ENSHYS-18464	1.62048036725059e-06	0.319132224888452	0.389	0.033	0.037099277527835	4	ENSHYS-18464
ENSHYS-05734	1.62049802520291e-06	0.319132224888452	0.444	0.05	0.0370996817889955	4	ENSHYS-05734
ENSHYS-21681	1.75265670210107e-06	0.472783279424278	0.556	0.004	0.0401253225379018	4	ENSHYS-21681
ENSHYS-05735	2.68999113225787e-06	0.315187446597436	0.444	0.054	0.0615846569819118	4	ENSHYS-05735
ENSHYS-08866	3.32392023019723e-06	0.275310780649234	0.278	0.008	0.0760978297501355	4	ENSHYS-08866
ENSHYS-05888	3.3602548617305e-06	0.271220795397709	0.222	0.017	0.0769296748044581	4	ENSHYS-05888
ENSHYS-17950	3.36026577710135e-06	0.271220795397709	0.278	0.017	0.0769299247009582	4	ENSHYS-17950
ENSHYS-10388	3.36026617094616e-06	0.271220795397709	0.333	0.017	0.0769299337176415	4	ENSHYS-10388
ENSHYS-08149	4.40810913526292e-06	0.311258168457546	0.444	0.05	0.100919250542709	4	ENSHYS-08149
ENSHYS-09708	4.52543773675299e-06	0.267147470010073	0.278	0.021	0.103605371545223	4	ENSHYS-09708
ENSHYS-15104	4.52543773675403e-06	0.267147470010073	0.278	0.021	0.103605371545247	4	ENSHYS-15104
ENSHYS-00230	4.94753208922515e-06	0.346899859783472	0.444	0.095	0.11326879965072	4	ENSHYS-00230
ENSHYS-204731	5.81764891675378e-06	0.433901965108699	0.833	0.183	0.133189254300161	4	ENSHYS-20473
ENSHYS-00555	6.09606354546214e-06	0.279417562601887	0.333	0.008	0.13956327880981	4	ENSHYS-00555
ENSHYS-11754	6.09606354546316e-06	0.279417562601887	0.333	0.008	0.139563278809834	4	ENSHYS-11754
ENSHYS-20609	6.99980377974853e-06	0.263090669314459	0.333	0.017	0.160253507733563	4	ENSHYS-20609
ENSHYS-10604	7.00017311093387e-06	0.263090669314459	0.278	0.025	0.16026196320172	4	ENSHYS-10604
ENSHYS-16300	7.00017311093764e-06	0.263090669314459	0.278	0.025	0.160261963201806	4	ENSHYS-16300
ENSHYS-00874	7.00017407227764e-06	0.263090669314459	0.333	0.025	0.160261985210724	4	ENSHYS-00874
ENSHYS-08019	7.66673774695567e-06	0.325741634276126	0.444	0.075	0.175522293978803	4	ENSHYS-08019
ENSHYS-16893	9.3725710350967e-06	0.283871912951268	0.333	0.046	0.214575641277504	4	ENSHYS-16893
ENSHYS-16474	9.37257103509941e-06	0.283871912951268	0.333	0.046	0.214575641277566	4	ENSHYS-16474
ENSHYS-06113	1.33690034601961e-05	0.36441077543528	0.556	0.141	0.306069965217729	4	ENSHYS-06113
ENSHYS-16786	1.54745412805958e-05	0.279911511735171	0.278	0.025	0.354274148077959	4	ENSHYS-16786
ENSHYS-20607	1.54756296638716e-05	0.279911511735171	0.333	0.037	0.354299065524676	4	ENSHYS-20607
ENSHYS-06432	1.54757024863127e-05	0.279911511735171	0.278	0.05	0.354300732721642	4	ENSHYS-06432
ENSHYS-18493	1.72427820451062e-05	0.318108009421055	0.444	0.087	0.394756252140661	4	ENSHYS-18493
ENSHYS-13496	1.94371426043157e-05	0.255026109477728	0.222	0.033	0.444993942783203	4	ENSHYS-13496
ENSHYS-15179	1.94371715936476e-05	0.255026109477728	0.278	0.033	0.444994606464967	4	ENSHYS-15179
ENSHYS-21966	2.57130055012018e-05	0.424674853810519	0.778	0.415	0.588673547944514	4	ENSHYS-21966
ENSHYS-05681	2.95128637784329e-05	0.390685917237077	0.611	0.232	0.675667503343443	4	ENSHYS-05681
ENSHYS-07238	3.27764937262554e-05	0.251018088080189	0.278	0.025	0.750385047368891	4	ENSHYS-07238
ENSHYS-02356	3.27770264793147e-05	0.251018088080189	0.278	0.033	0.75039724421743	4	ENSHYS-02356
ENSHYS-11866	3.27771041511984e-05	0.251018088080189	0.333	0.037	0.750399022437536	4	ENSHYS-11866
ENSHYS-20615	3.27771041512068e-05	0.251018088080189	0.333	0.037	0.750399022437728	4	ENSHYS-20615
ENSHYS-20893	3.78801692921892e-05	0.361985691967205	0.556	0.183	0.86722859577538	4	ENSHYS-20893
ENSHYS-22384	4.07145417237874e-05	0.291840082600445	0.278	0.079	0.93211871822439	4	ENSHYS-22384
ENSHYS-22831	6.03319469658386e-05	0.288001306293279	0.389	0.079	1	4	ENSHYS-22831
ENSHYS-05900	7.33129177928655e-05	0.30301338319857	0.444	0.108	1	4	ENSHYS-05900
ENSHYS-17944	8.79457310393953e-05	0.284177209854876	0.444	0.087	1	4	ENSHYS-17944
ENSHYS-123071	0.000114139535595803	0.336140341497025	0.611	0.178	1	4	ENSHYS-12307
ENSHYS-224401	0.000125094068704657	0.401840977814773	0.944	0.544	1	4	ENSHYS-22440
ENSHYS-21148	0.000138960438766967	0.340676976833672	1	1	1	4	ENSHYS-21148
ENSHYS-08043	0.000143937383648716	0.260341415541074	0.333	0.062	1	4	ENSHYS-08043
ENSHYS-13507	0.000160570386290823	0.392045947669606	0.889	0.469	1	4	ENSHYS-13507
ENSHYS-11217	0.00021197681662612	0.316274107937727	0.556	0.162	1	4	ENSHYS-11217
ENSHYS-16778	0.000212089847101039	0.256472938763153	0.278	0.037	1	4	ENSHYS-16778
ENSHYS-22183	0.000248327736607303	0.27279188762975	0.444	0.095	1	4	ENSHYS-22183
ENSHYS-12525	0.000268820296304066	0.312746767419758	0.556	0.145	1	4	ENSHYS-12525
ENSHYS-08210	0.00030508865138957	0.376257424413028	0.944	0.407	1	4	ENSHYS-08210
ENSHYS-03746	0.000318682192795134	0.369108863391256	0.778	0.378	1	4	ENSHYS-03746
ENSHYS-22876	0.000336868887359698	0.277836034516428	1	1	1	4	ENSHYS-22876
ENSHYS-05773	0.000371147312179267	0.376147189060439	0.944	0.614	1	4	ENSHYS-05773
ENSHYS-113701	0.000511782268575366	0.365948054754166	0.944	0.759	1	4	ENSHYS-11370
ENSHYS-01160	0.00057304300146523	0.277133935210749	0.444	0.129	1	4	ENSHYS-01160
ENSHYS-12144	0.000651050484630474	0.323588780915025	0.667	0.261	1	4	ENSHYS-12144
ENSHYS-12723	0.00087628096379137	0.337302456677202	0.722	0.369	1	4	ENSHYS-12723
ENSHYS-06373	0.000962329067985874	0.349854477661073	0.944	0.734	1	4	ENSHYS-06373
ENSHYS-22704	0.00133962892218105	0.323773129703454	0.833	0.324	1	4	ENSHYS-22704
ENSHYS-07009	0.00139194604766382	0.318667324833589	0.611	0.311	1	4	ENSHYS-07009
ENSHYS-12372	0.00181578366459026	0.270637874949842	0.389	0.154	1	4	ENSHYS-12372
ENSHYS-106491	0.00252206648948438	0.294969975609372	0.611	0.27	1	4	ENSHYS-10649
ENSHYS-17105	0.00254935916718706	0.262364264467491	1	1	1	4	ENSHYS-17105
ENSHYS-10084	0.00346615406445057	0.311326970273941	0.944	0.772	1	4	ENSHYS-10084
ENSHYS-18947	0.00365556306476709	0.312992457605671	0.889	0.548	1	4	ENSHYS-18947
ENSHYS-13196	0.00387555037926814	0.305085309350465	0.667	0.436	1	4	ENSHYS-13196
ENSHYS-07290	0.00465882201162186	0.304110175192259	0.778	0.469	1	4	ENSHYS-07290
ENSHYS-17980	0.0060316090827837	0.2622812803589	0.444	0.245	1	4	ENSHYS-17980
ENSHYS-02626	0.00722758688069461	0.291840082600445	0.944	0.726	1	4	ENSHYS-02626
ENSHYS-09048	0.00731741374623602	0.269718165513174	1	0.979	1	4	ENSHYS-09048
ENSHYS-183431	0.00746650582892569	0.286590726714301	1	0.813	1	4	ENSHYS-18343
ENSHYS-07893	0.00843444954880205	0.287405485532579	0.944	0.61	1	4	ENSHYS-07893
ENSHYS-21971	8.65058703342756e-57	1.45136112435555	0.889	0.116	1.9804653954329e-52	5	ENSHYS-21971
ENSHYS-14856	1.83863186040074e-40	1.59475283478128	1	0.037	4.20936378120147e-36	5	ENSHYS-14856
ENSHYS-12008	2.8917111316582e-32	1.3396521561711	0.833	0.021	6.62028346481829e-28	5	ENSHYS-12008
ENSHYS-19900	6.4730925002237e-31	1.02580925768065	0.833	0.083	1.48194979700121e-26	5	ENSHYS-19900
ENSHYS-15251	1.651006724635e-28	1.13340726827866	0.833	0.037	3.77981479537936e-24	5	ENSHYS-15251
ENSHYS-02681	2.57553646671312e-28	1.23987951278918	0.778	0.029	5.89643318689301e-24	5	ENSHYS-02681
ENSHYS-09978	5.19560792684205e-28	1.05398013464734	0.667	0.046	1.18948247877122e-23	5	ENSHYS-09978
ENSHYS-21123	6.62708942080438e-28	1.07630542169518	0.833	0.041	1.51720585199895e-23	5	ENSHYS-21123
ENSHYS-21901	6.66731632213641e-27	0.932540787787847	0.944	0.129	1.52641539878991e-22	5	ENSHYS-21901
ENSHYS-08232	1.14270844475455e-23	1.09237002419898	0.833	0.025	2.61611671342107e-19	5	ENSHYS-08232
ENSHYS-00058	2.2574469067183e-23	1.01282206215383	0.444	0.029	5.16819894824088e-19	5	ENSHYS-00058
ENSHYS-08889	5.01647992188251e-22	0.952197440337399	0.833	0.029	1.14847291331578e-17	5	ENSHYS-08889
ENSHYS-02561	5.12449540484403e-22	1.0964268248946	0.833	0.021	1.17320197798499e-17	5	ENSHYS-02561
ENSHYS-09996	2.88030699468372e-21	0.883634768900102	0.667	0.029	6.5941748336289e-17	5	ENSHYS-09996
ENSHYS-21173	4.50601065497725e-21	0.909637825918603	0.778	0.029	1.03160607935049e-16	5	ENSHYS-21173
ENSHYS-19331	4.53910070668559e-20	0.865186063347769	0.889	0.025	1.0391817157886e-15	5	ENSHYS-19331
ENSHYS-16117	5.39931483821657e-19	0.808857676614356	0.833	0.237	1.2361191390613e-14	5	ENSHYS-16117
ENSHYS-16849	1.21510933485562e-18	1.00518997047791	0.389	0.017	2.78187131121847e-14	5	ENSHYS-16849
ENSHYS-10941	2.35587129501888e-18	1.66571192372178	0.944	0.008	5.39353174281623e-14	5	ENSHYS-10941
ENSHYS-11281	1.82986065432191e-17	0.702582247809453	0.5	0.046	4.18928298200459e-13	5	ENSHYS-11281
ENSHYS-08206	1.9790615334561e-17	0.703574803722204	0.333	0.091	4.53086347469439e-13	5	ENSHYS-08206
ENSHYS-07188	4.20993462111514e-17	0.68964231796304	0.389	0.087	9.638224321581e-13	5	ENSHYS-07188
ENSHYS-02318	9.11163884698179e-17	0.877356598968025	0.444	0.017	2.08601859762801e-12	5	ENSHYS-02318
ENSHYS-09667	6.02198232544187e-16	0.659857303143112	0.556	0.083	1.37867263358666e-11	5	ENSHYS-09667
ENSHYS-13870	7.12354468285955e-16	0.652491174918816	0.778	0.037	1.63086431969387e-11	5	ENSHYS-13870
ENSHYS-22340	1.94520074685431e-15	0.664515367885618	0.722	0.029	4.45334258984825e-11	5	ENSHYS-22340
ENSHYS-08450	2.81980035203188e-15	1.24449845864547	0.833	0.008	6.45565092594179e-11	5	ENSHYS-08450
ENSHYS-02320	6.33280716801229e-15	0.88144658421955	0.444	0.012	1.44983287304473e-10	5	ENSHYS-02320
ENSHYS-01559	6.33281191789903e-15	0.88144658421955	0.833	0.012	1.4498339604838e-10	5	ENSHYS-01559
ENSHYS-01520	4.37304815830854e-14	0.60735695404567	0.611	0.029	1.00116564536316e-09	5	ENSHYS-01520
ENSHYS-11116	4.39876024977455e-14	0.704084877693988	0.556	0.017	1.00705217158339e-09	5	ENSHYS-11116
ENSHYS-18398	1.81263801552796e-13	0.573479840596263	0.556	0.029	4.14985347274971e-09	5	ENSHYS-18398
ENSHYS-21570	3.85047261014559e-13	0.972564743161833	0.889	0.008	8.81527199366732e-09	5	ENSHYS-21570
ENSHYS-09557	4.01420514323019e-13	0.734843110027674	0.5	0.012	9.19012125491121e-09	5	ENSHYS-09557
ENSHYS-09040	5.03635913868531e-13	0.553598470042434	0.667	0.046	1.15302406121061e-08	5	ENSHYS-09040
ENSHYS-06021	7.23134119642045e-13	0.616079750786023	0.667	0.154	1.6555432535085e-08	5	ENSHYS-06021
ENSHYS-15496	1.20212243736034e-12	0.545755292581408	0.5	0.058	2.75213910809277e-08	5	ENSHYS-15496
ENSHYS-14035	2.00553230566394e-12	0.680775888757398	0.556	0.012	4.59146566058702e-08	5	ENSHYS-14035
ENSHYS-21248	2.00553230659114e-12	0.680775888757398	0.667	0.012	4.59146566270976e-08	5	ENSHYS-21248
ENSHYS-00807	2.04993009605263e-12	0.885553366172203	0.833	0.008	4.69310996190289e-08	5	ENSHYS-00807
ENSHYS-11393	7.14315033978787e-12	0.544836597064335	0.611	0.083	1.63535283879103e-07	5	ENSHYS-11393
ENSHYS-05953	7.15319366001578e-12	0.514983633914655	0.333	0.029	1.63765215652401e-07	5	ENSHYS-05953
ENSHYS-01982	3.99270208914823e-11	0.518778704883206	0.5	0.071	9.14089216289595e-07	5	ENSHYS-01982
ENSHYS-19474	4.94987772345439e-11	0.478169660791938	0.556	0.029	1.13322500600765e-06	5	ENSHYS-19474
ENSHYS-13529	6.00959071570966e-11	0.48714883492121	0.278	0.054	1.37583569845457e-06	5	ENSHYS-13529
ENSHYS-07526	7.08579710612866e-11	0.490291021324283	0.556	0.021	1.6222223894771e-06	5	ENSHYS-07526
ENSHYS-06382	1.63581759675701e-10	0.479336295184417	0.333	0.066	3.7450408060155e-06	5	ENSHYS-06382
ENSHYS-21674	2.08401469519084e-10	0.462233068529125	0.5	0.05	4.77114324316992e-06	5	ENSHYS-21674
ENSHYS-11331	2.85776869016701e-10	0.452332668952987	0.389	0.021	6.54257563926835e-06	5	ENSHYS-11331
ENSHYS-16610	3.63747568361608e-10	0.444268109116257	0.444	0.033	8.32763683007065e-06	5	ENSHYS-16610
ENSHYS-05445	5.01298236773278e-10	0.440260087718718	0.5	0.037	1.14767218326874e-05	5	ENSHYS-05445
ENSHYS-13369	1.09968129949032e-09	1.09447149600208	0.833	0.004	2.51761036705313e-05	5	ENSHYS-13369
ENSHYS-11974	1.53664233001107e-09	0.446546472361426	0.444	0.062	3.51798895032734e-05	5	ENSHYS-11974
ENSHYS-02202	1.81779673624359e-09	0.417241349141717	0.5	0.025	4.16166384795608e-05	5	ENSHYS-02202
ENSHYS-07643	1.8912093362943e-09	0.428331516853444	0.333	0.033	4.32973465451218e-05	5	ENSHYS-07643
ENSHYS-16019	1.94555608817485e-09	0.421298149837331	0.333	0.021	4.45415610826751e-05	5	ENSHYS-16019
ENSHYS-16344	1.45367848609309e-08	0.389003831054092	0.278	0.017	0.000332805152606151	5	ENSHYS-16344
ENSHYS-12077	1.63417154477069e-08	0.376833295433837	0.333	0.025	0.000374127233459802	5	ENSHYS-12077
ENSHYS-08732	1.63419626019449e-08	0.376833295433837	0.389	0.029	0.000374132891808926	5	ENSHYS-08732
ENSHYS-12070	2.95111406493655e-08	0.389295418751158	0.5	0.05	0.000675628054026574	5	ENSHYS-12070
ENSHYS-14531	3.01759236284882e-08	0.423468525078881	0.389	0.087	0.00069084759555061	5	ENSHYS-14531
ENSHYS-00981	3.72095470284583e-08	0.368801123736573	0.389	0.037	0.000851875369669524	5	ENSHYS-00981
ENSHYS-00005	5.86051628436495e-08	0.543154510881351	0.889	0.527	0.00134170659814251	5	ENSHYS-00005
ENSHYS-05083	6.05149486319866e-08	0.364809102467035	0.444	0.041	0.0013854292339807	5	ENSHYS-05083
ENSHYS-125251	6.87814091150245e-08	0.456143133891721	0.5	0.149	0.00157468158027937	5	ENSHYS-12525
ENSHYS-20923	7.93222270292446e-08	0.351263503071245	0.333	0.017	0.00181600306560753	5	ENSHYS-20923
ENSHYS-09590	7.93222364022885e-08	0.351263503071245	0.333	0.017	0.00181600328019399	5	ENSHYS-09590
ENSHYS-05823	9.46873034261352e-08	0.343133376987995	0.333	0.025	0.00216777112463794	5	ENSHYS-05823
ENSHYS-15031	1.28230870567485e-07	0.355353488322771	0.222	0.012	0.00293571755077199	5	ENSHYS-15031
ENSHYS-07356	1.35743686799616e-07	0.33909296745099	0.333	0.029	0.0031077159655904	5	ENSHYS-07356
ENSHYS-16248	1.68410977763899e-07	0.356872552871299	0.389	0.046	0.00385560092492671	5	ENSHYS-16248
ENSHYS-17781	1.68410981521741e-07	0.356872552871299	0.444	0.046	0.00385560101095873	5	ENSHYS-17781
ENSHYS-08123	2.82090508090759e-07	0.352927774580283	0.5	0.046	0.00645818009222983	5	ENSHYS-08123
ENSHYS-04106	4.77206724706053e-07	0.359460270275424	0.278	0.008	0.0109251707554204	5	ENSHYS-04106
ENSHYS-20719	5.57194978540567e-07	0.307969464530328	0.389	0.017	0.0127564218387077	5	ENSHYS-20719
ENSHYS-07921	7.79639527108179e-07	0.303912663834714	0.389	0.021	0.0178490673336147	5	ENSHYS-07921
ENSHYS-16522	7.79651026800378e-07	0.303912663834714	0.222	0.025	0.0178493306075678	5	ENSHYS-16522
ENSHYS-09019	1.21161343042742e-06	0.299872254297709	0.278	0.029	0.0277386778762054	5	ENSHYS-09019
ENSHYS-02779	1.98542527597354e-06	0.295848103997983	0.222	0.029	0.0454543262681382	5	ENSHYS-02779
ENSHYS-16231	3.02140706967897e-06	0.437691959613008	0.444	0.004	0.0691720934532303	5	ENSHYS-16231
ENSHYS-12678	3.20599317224335e-06	0.333433979899282	0.389	0.066	0.0733980076853392	5	ENSHYS-12678
ENSHYS-21075	3.35926862909836e-06	0.271220795397709	0.278	0.008	0.0769070959945779	5	ENSHYS-21075
ENSHYS-22591	3.36026617094537e-06	0.271220795397709	0.333	0.017	0.0769299337176233	5	ENSHYS-22591
ENSHYS-20590	4.25140455172275e-06	0.470088314006763	0.778	0.523	0.0973316558071407	5	ENSHYS-20590
ENSHYS-18752	4.52484522444199e-06	0.267147470010073	0.333	0.012	0.103591806568375	5	ENSHYS-18752
ENSHYS-05767	4.52543773675216e-06	0.267147470010073	0.278	0.021	0.103605371545204	5	ENSHYS-05767
ENSHYS-17436	4.5254383241636e-06	0.267147470010073	0.333	0.021	0.103605384993402	5	ENSHYS-17436
ENSHYS-22231	6.09606354546206e-06	0.279417562601887	0.222	0.008	0.139563278809808	5	ENSHYS-22231
ENSHYS-19932	7.29124109269255e-06	0.343133376987995	0.278	0.095	0.166925673576103	5	ENSHYS-19932
ENSHYS-12677	7.6667354009235e-06	0.325741634276126	0.389	0.071	0.175522240268743	5	ENSHYS-12677
ENSHYS-18618	9.37257103510084e-06	0.283871912951268	0.333	0.046	0.214575641277599	5	ENSHYS-18618
ENSHYS-06925	1.06294628637153e-05	0.424599572446385	0.444	0.295	0.243350922801899	5	ENSHYS-06925
ENSHYS-15024	1.15328118878047e-05	0.259050259777454	0.222	0.025	0.264032195359401	5	ENSHYS-15024
ENSHYS-07010	1.3369004775543e-05	0.36441077543528	0.5	0.145	0.306069995331281	5	ENSHYS-07010
ENSHYS-02091	1.54755902743608e-05	0.279911511735171	0.222	0.046	0.354298163741216	5	ENSHYS-02091
ENSHYS-07011	1.79682485964581e-05	0.360832954087396	0.5	0.149	0.411365083367312	5	ENSHYS-07011
ENSHYS-15274	1.94371715936479e-05	0.255026109477728	0.278	0.033	0.444994606464974	5	ENSHYS-15274
ENSHYS-14069	2.51284872464829e-05	0.275966733444154	0.333	0.054	0.57529158702098	5	ENSHYS-14069
ENSHYS-12181	2.51284872465002e-05	0.275966733444154	0.333	0.054	0.575291587021377	5	ENSHYS-12181
ENSHYS-06926	2.93024100474126e-05	0.433490599663472	0.833	0.643	0.670849375625463	5	ENSHYS-06926
ENSHYS-15917	3.27762192262927e-05	0.251018088080189	0.167	0.033	0.750378762966745	5	ENSHYS-15917
ENSHYS-05599	3.72953229519671e-05	0.427755266580244	0.722	0.548	0.853839123662334	5	ENSHYS-05599
ENSHYS-09061	6.25667514627005e-05	0.268123555983129	0.389	0.062	1	5	ENSHYS-09061
ENSHYS-03913	6.55334261845392e-05	0.415549736926467	0.944	0.643	1	5	ENSHYS-03913
ENSHYS-09172	6.81087462277866e-05	0.415507745702627	0.722	0.573	1	5	ENSHYS-09172
ENSHYS-07563	7.78296125692194e-05	0.351658577811355	0.5	0.203	1	5	ENSHYS-07563
ENSHYS-06026	9.58327520255307e-05	0.264224915567471	0.222	0.066	1	5	ENSHYS-06026
ENSHYS-09653	0.000124411525657025	0.385572560263152	0.5	0.295	1	5	ENSHYS-09653
ENSHYS-17665	0.000126183368206732	0.280367681438208	0.389	0.079	1	5	ENSHYS-17665
ENSHYS-14876	0.000158134544530232	0.346861743490658	1	1	1	5	ENSHYS-14876
ENSHYS-02268	0.000178311549843508	0.276572610469656	0.444	0.087	1	5	ENSHYS-02268
ENSHYS-01931	0.000253673666881653	0.288143220719118	0.389	0.112	1	5	ENSHYS-01931
ENSHYS-18892	0.000306819324544451	0.252619369447163	0.389	0.079	1	5	ENSHYS-18892
ENSHYS-22849	0.000436964381746616	0.36441077543528	0.722	0.415	1	5	ENSHYS-22849
ENSHYS-00091	0.000440562353408557	0.332204306455805	1	0.971	1	5	ENSHYS-00091
ENSHYS-12369	0.000448231071254256	0.371528243204144	0.889	0.573	1	5	ENSHYS-12369
ENSHYS-00273	0.000817815485385302	0.257810334014133	0.444	0.108	1	5	ENSHYS-00273
ENSHYS-17407	0.00106895429547694	0.254099754617598	0.444	0.116	1	5	ENSHYS-17407
ENSHYS-19760	0.00115722950518961	0.33909296745099	0.667	0.411	1	5	ENSHYS-19760
ENSHYS-14219	0.00118564067332582	0.344358116883891	0.889	0.519	1	5	ENSHYS-14219
ENSHYS-14875	0.00127197769872793	0.299082742299748	1	1	1	5	ENSHYS-14875
ENSHYS-08836	0.00149042094777333	0.274140505501044	0.444	0.17	1	5	ENSHYS-08836
ENSHYS-165241	0.0016532161969052	0.335366347650336	0.611	0.593	1	5	ENSHYS-16524
ENSHYS-14218	0.0019067595219996	0.330679915916708	0.833	0.515	1	5	ENSHYS-14218
ENSHYS-17984	0.00234343142116405	0.32724200965136	0.556	0.593	1	5	ENSHYS-17984
ENSHYS-18956	0.00242075596971623	0.274745649241144	0.444	0.187	1	5	ENSHYS-18956
ENSHYS-15177	0.00274674201272435	0.279417562601888	1	0.988	1	5	ENSHYS-15177
ENSHYS-22698	0.00276878385817946	0.297919128676827	0.5	0.303	1	5	ENSHYS-22698
ENSHYS-05238	0.00294505606423748	0.320239557122142	0.778	0.714	1	5	ENSHYS-05238
ENSHYS-00252	0.00400069336796558	0.288814361683908	0.5	0.295	1	5	ENSHYS-00252
ENSHYS-05215	0.0042886467206452	0.306582364337648	0.778	0.494	1	5	ENSHYS-05215
ENSHYS-00015	0.00450123129169751	0.285797768144482	0.444	0.315	1	5	ENSHYS-00015
ENSHYS-17355	0.00474086587084057	0.297260150069784	0.778	0.378	1	5	ENSHYS-17355
ENSHYS-01176	0.00505270175625954	0.282790247080527	0.444	0.32	1	5	ENSHYS-01176
ENSHYS-18955	0.00507398145597451	0.272670166492725	0.444	0.241	1	5	ENSHYS-18955
ENSHYS-02941	0.0054790252436939	0.295235671601583	0.889	0.884	1	5	ENSHYS-02941
ENSHYS-03899	0.0056297075667864	0.293508139701142	0.833	0.826	1	5	ENSHYS-03899
ENSHYS-15631	0.00734780633114514	0.251607735572319	1	0.988	1	5	ENSHYS-15631
ENSHYS-12161	0.00783302473991379	0.255829645077411	0.444	0.224	1	5	ENSHYS-12161
ENSHYS-07670	0.00784689723467782	0.270849806708609	0.5	0.32	1	5	ENSHYS-07670
ENSHYS-20994	1.65020500405389e-48	1.34666136891657	0.824	0.107	3.77797933628096e-44	6	ENSHYS-20994
ENSHYS-21882	3.40627008234863e-42	1.59220341324363	0.882	0.037	7.79831472652894e-38	6	ENSHYS-21882
ENSHYS-17656	6.54323559963256e-38	1.35249661967919	0.765	0.045	1.49800835817988e-33	6	ENSHYS-17656
ENSHYS-22907	2.0804440712624e-35	1.58092274212608	1	0.029	4.76296865674814e-31	6	ENSHYS-22907
ENSHYS-01933	1.10033367087005e-33	1.07781272331314	0.882	0.153	2.51910390608989e-29	6	ENSHYS-01933
ENSHYS-13972	2.97248307140133e-27	1.00628113505267	0.647	0.054	6.80520274366621e-23	6	ENSHYS-13972
ENSHYS-06948	2.52896972145698e-25	0.939188334110003	0.647	0.054	5.78982328030362e-21	6	ENSHYS-06948
ENSHYS-10015	1.85652933341404e-24	1.07009711836009	0.588	0.021	4.25033825591811e-20	6	ENSHYS-10015
ENSHYS-07856	1.58827985042618e-23	0.984411065948283	0.471	0.033	3.6362078895657e-19	6	ENSHYS-07856
ENSHYS-04577	1.36125302731616e-21	0.888455932880711	0.941	0.355	3.11645268073762e-17	6	ENSHYS-04577
ENSHYS-22618	4.75273624300788e-19	1.76372634279536	0.882	0.008	1.08809143547423e-14	6	ENSHYS-22618
ENSHYS-091511	3.25657361912381e-18	0.773487327906299	0.824	0.161	7.45559964362204e-14	6	ENSHYS-09151
ENSHYS-091501	5.24578823349973e-18	0.770033093038212	0.824	0.169	1.20097075817743e-13	6	ENSHYS-09150
ENSHYS-19383	1.62342532855403e-15	0.650390812574356	0.882	0.058	3.71666994719161e-11	6	ENSHYS-19383
ENSHYS-00572	2.02475167491577e-15	0.729854983928603	0.765	0.021	4.63546648455217e-11	6	ENSHYS-00572
ENSHYS-08562	1.01726756131464e-14	0.61884245483943	0.706	0.045	2.32893235487373e-10	6	ENSHYS-08562
ENSHYS-03132	2.50358894751674e-14	0.607054499087388	0.588	0.054	5.73171653644481e-10	6	ENSHYS-03132
ENSHYS-04054	4.80455507779311e-13	0.646900407634588	0.412	0.017	1.09995483950995e-08	6	ENSHYS-04054
ENSHYS-19649	2.84214265979166e-12	0.539468867297918	0.647	0.029	6.50680140532702e-08	6	ENSHYS-19649
ENSHYS-19682	3.98948744061149e-12	0.527492676251202	0.706	0.041	9.13353254653594e-08	6	ENSHYS-19682
ENSHYS-20244	5.42272411552708e-12	0.584380050653254	0.412	0.017	1.24147845900877e-07	6	ENSHYS-20244
ENSHYS-18078	1.28075192146915e-11	0.5156582186042	0.647	0.045	2.93215344901148e-07	6	ENSHYS-18078
ENSHYS-17861	1.28075912493137e-11	0.5156582186042	0.706	0.054	2.93216994061787e-07	6	ENSHYS-17861
ENSHYS-11631	1.99026277129311e-11	0.501559294224698	0.471	0.029	4.55650758859845e-07	6	ENSHYS-11631
ENSHYS-11629	1.9902627930317e-11	0.501559294224698	0.529	0.029	4.55650763836678e-07	6	ENSHYS-11629
ENSHYS-05100	2.25522452560161e-11	0.553809984568576	0.412	0.107	5.16311102891232e-07	6	ENSHYS-05100
ENSHYS-13225	3.39659102827766e-11	0.493591124575521	0.529	0.025	7.77615550013888e-07	6	ENSHYS-13225
ENSHYS-14205	3.39692426701249e-11	0.493591124575521	0.412	0.041	7.77691841689839e-07	6	ENSHYS-14205
ENSHYS-07483	7.76053624882948e-11	0.485685945068408	0.412	0.05	1.77669716880702e-06	6	ENSHYS-07483
ENSHYS-20778	1.24246883979502e-10	0.481756666928518	0.471	0.054	2.84450816182673e-06	6	ENSHYS-20778
ENSHYS-22519	1.3007780993438e-10	0.474500146110692	0.353	0.025	2.9780013806377e-06	6	ENSHYS-22519
ENSHYS-18575	3.04907737294564e-10	0.458499804764251	0.471	0.041	6.98055773762176e-06	6	ENSHYS-18575
ENSHYS-12143	3.44179055439069e-10	0.519341464020496	0.647	0.103	7.87963529522206e-06	6	ENSHYS-12143
ENSHYS-17418	3.79244052505816e-10	0.521762001542217	0.588	0.012	8.68241333806814e-06	6	ENSHYS-17418
ENSHYS-18736	1.25881358383423e-09	0.486670681730947	0.412	0.012	2.88192781883009e-05	6	ENSHYS-18736
ENSHYS-14756	1.56126582308525e-09	0.446229712172437	0.588	0.017	3.57436197537137e-05	6	ENSHYS-14756
ENSHYS-20810	7.99890296166118e-09	0.396368023657245	0.471	0.029	0.000183126884404271	6	ENSHYS-20810
ENSHYS-06846	1.12163876151103e-08	0.447071108940628	0.294	0.079	0.000256787978060336	6	ENSHYS-06846
ENSHYS-03385	2.12472359134292e-08	0.406383803625237	0.588	0.058	0.000486434219002049	6	ENSHYS-03385
ENSHYS-17020	4.70400423753613e-08	0.380431431394432	0.529	0.041	0.00107693473014152	6	ENSHYS-17020
ENSHYS-00591	5.03289130522821e-08	0.361171460803689	0.412	0.021	0.00115223013541895	6	ENSHYS-00591
ENSHYS-208051	5.55606827538577e-08	0.553583252904528	0.941	0.401	0.00127200627096682	6	ENSHYS-20805
ENSHYS-07739	6.88223309628252e-08	0.432033231576088	0.588	0.079	0.00157561844506292	6	ENSHYS-07739
ENSHYS-00144	1.31747617321995e-07	0.372557374963526	0.471	0.054	0.00301622995096976	6	ENSHYS-00144
ENSHYS-22309	1.57832892494982e-07	0.390879617089272	0.588	0.066	0.00361342624078011	6	ENSHYS-22309
ENSHYS-17004	1.59433474970806e-07	0.42459825308857	0.588	0.103	0.00365006997598164	6	ENSHYS-17004
ENSHYS-076431	2.1979204856615e-07	0.36864347564239	0.294	0.037	0.00503191915987345	6	ENSHYS-07643
ENSHYS-11781	2.92320507924501e-07	0.345171119457248	0.412	0.037	0.00669238570842353	6	ENSHYS-11781
ENSHYS-14637	2.9232126770177e-07	0.345171119457248	0.412	0.041	0.00669240310276433	6	ENSHYS-14637
ENSHYS-11484	3.63629377190509e-07	0.364744835226733	0.471	0.062	0.00832493096139952	6	ENSHYS-11484
ENSHYS-08474	3.84055307999115e-07	0.332520001903689	0.294	0.012	0.00879256222133175	6	ENSHYS-08474
ENSHYS-18472	4.40484907628964e-07	0.320349466283434	0.412	0.025	0.0100844614752575	6	ENSHYS-18472
ENSHYS-049631	4.52052568179769e-07	0.44073734842441	0.706	0.136	0.0103492914959076	6	ENSHYS-04963
ENSHYS-10013	4.90285697007108e-07	0.341210718241151	0.353	0.021	0.0112246007472807	6	ENSHYS-10013
ENSHYS-00228	6.32344292903657e-07	0.379407215927035	0.471	0.074	0.0144768902417363	6	ENSHYS-00228
ENSHYS-03224	6.75043101790941e-07	0.316325315983708	0.294	0.029	0.0154544367724018	6	ENSHYS-03224
ENSHYS-00417	6.7504344051581e-07	0.316325315983708	0.294	0.029	0.015454444527169	6	ENSHYS-00417
ENSHYS-21926	9.60707136687485e-07	0.356992858422414	0.412	0.062	0.0219944291873233	6	ENSHYS-21926
ENSHYS-12114	1.08951004338599e-06	0.336609987155214	0.235	0.008	0.0249432429332788	6	ENSHYS-12114
ENSHYS-05235	1.49228662179734e-06	0.371831422118577	0.529	0.095	0.0341644099194282	6	ENSHYS-05235
ENSHYS-05639	2.17637171455362e-06	0.289960387484893	0.235	0.012	0.0498258540329906	6	ENSHYS-05639
ENSHYS-21299	2.17637676440905e-06	0.289960387484893	0.353	0.012	0.0498259696443808	6	ENSHYS-21299
ENSHYS-15049	2.25118811360813e-06	0.329422762489109	0.471	0.058	0.0515387006729444	6	ENSHYS-15049
ENSHYS-09384	4.2634945751415e-06	0.294050372736418	0.353	0.008	0.0976084448032896	6	ENSHYS-09384
ENSHYS-00241	5.1655590150754e-06	0.300388723720896	0.353	0.037	0.118260308091136	6	ENSHYS-00241
ENSHYS-09813	5.16557503179776e-06	0.300388723720896	0.353	0.041	0.118260674777978	6	ENSHYS-09813
ENSHYS-18438	6.91081092643836e-06	0.273765701564912	0.294	0.029	0.15821610534988	6	ENSHYS-18438
ENSHYS-18439	6.91081092643836e-06	0.273765701564912	0.294	0.029	0.15821610534988	6	ENSHYS-18439
ENSHYS-13786	6.9108116469014e-06	0.273765701564912	0.353	0.029	0.158216121844161	6	ENSHYS-13786
ENSHYS-00053	8.47518514490763e-06	0.337871816975636	0.471	0.079	0.194030888707515	6	ENSHYS-00053
ENSHYS-10380	1.43451917009824e-05	0.349442427225099	0.588	0.112	0.32841881880229	6	ENSHYS-10380
ENSHYS-10924	1.90837150632146e-05	0.311477867997746	1	0.996	0.436902572657236	6	ENSHYS-10924
ENSHYS-13045	2.00505487818489e-05	0.345759181808802	0.471	0.12	0.459037263811649	6	ENSHYS-13045
ENSHYS-14026	2.23867034511405e-05	0.288600767968853	0.353	0.058	0.512521188810411	6	ENSHYS-14026
ENSHYS-21520	3.82544066441521e-05	0.298157154689072	0.294	0.004	0.875796385711218	6	ENSHYS-21520
ENSHYS-15210	5.17694225796819e-05	0.360059731950998	0.412	0.157	1	6	ENSHYS-15210
ENSHYS-01268	5.38063762563404e-05	0.2578291093021	0.235	0.045	1	6	ENSHYS-01268
ENSHYS-05973	5.43303194583803e-05	0.280818627526798	0.353	0.062	1	6	ENSHYS-05973
ENSHYS-03617	7.22453339789292e-05	0.315398961123578	0.471	0.112	1	6	ENSHYS-03617
ENSHYS-17996	9.87131713344741e-05	0.253705392118238	0.294	0.004	1	6	ENSHYS-17996
ENSHYS-21143	0.000136661732456854	0.291103898186972	0.412	0.07	1	6	ENSHYS-21143
ENSHYS-12166	0.000178165693351659	0.269257805125722	0.235	0.074	1	6	ENSHYS-12166
ENSHYS-20869	0.000178168341556384	0.269257805125722	0.294	0.066	1	6	ENSHYS-20869
ENSHYS-01967	0.000178168485424175	0.269257805125722	0.353	0.074	1	6	ENSHYS-01967
ENSHYS-02620	0.00017859862357551	0.304349124936993	0.353	0.112	1	6	ENSHYS-02620
ENSHYS-12124	0.000465955464746408	0.276178247970296	0.471	0.099	1	6	ENSHYS-12124
ENSHYS-16470	0.000465955614228853	0.276178247970296	0.471	0.112	1	6	ENSHYS-16470
ENSHYS-14204	0.000499477502049632	0.2578291093021	0.353	0.091	1	6	ENSHYS-14204
ENSHYS-20243	0.000539066813671173	0.350113568189888	0.588	0.314	1	6	ENSHYS-20243
ENSHYS-01881	0.000827447082351497	0.279745857890572	1	1	1	6	ENSHYS-01881
ENSHYS-13434	0.000884721165860266	0.353139289106425	0.706	0.421	1	6	ENSHYS-13434
ENSHYS-04463	0.000893763164543588	0.266012976193446	1	1	1	6	ENSHYS-04463
ENSHYS-01716	0.000919629712422695	0.250281903666717	0.412	0.087	1	6	ENSHYS-01716
ENSHYS-02610	0.000919629765333311	0.250281903666717	0.353	0.087	1	6	ENSHYS-02610
ENSHYS-07369	0.000993548036775002	0.344604386656587	0.647	0.388	1	6	ENSHYS-07369
ENSHYS-16668	0.00103367741193585	0.265128411783711	0.235	0.107	1	6	ENSHYS-16668
ENSHYS-176801	0.00114675194040055	0.344975978467264	0.941	0.723	1	6	ENSHYS-17680
ENSHYS-11204	0.00167154723653606	0.2578291093021	0.353	0.128	1	6	ENSHYS-11204
ENSHYS-08052	0.00182392065853781	0.273765701564912	1	0.988	1	6	ENSHYS-08052
ENSHYS-005541	0.00196647562698543	0.268374022478715	0.471	0.128	1	6	ENSHYS-00554
ENSHYS-17145	0.00211587413210763	0.278237980933307	0.588	0.186	1	6	ENSHYS-17145
ENSHYS-02940	0.00313346710352171	0.32093614861179	0.765	0.744	1	6	ENSHYS-02940
ENSHYS-07719	0.00654424894395424	0.299349114520287	0.647	0.483	1	6	ENSHYS-07719
ENSHYS-03300	5.93249991644063e-43	1.47936036982537	1	0.049	1.35818653086992e-38	7	ENSHYS-03300
ENSHYS-12286	2.75163958372975e-40	1.69482945229925	1	0.033	6.29960366299089e-36	7	ENSHYS-12286
ENSHYS-21769	1.21229136329745e-37	1.18992875113633	0.625	0.103	2.77541984713318e-33	7	ENSHYS-21769
ENSHYS-01292	1.0342179528872e-34	1.6916561943682	0.938	0.025	2.36773858133997e-30	7	ENSHYS-01292
ENSHYS-00202	1.3256113588646e-31	1.16819322250662	0.812	0.049	3.0348546449846e-27	7	ENSHYS-00202
ENSHYS-08739	7.34006083808076e-30	1.2554627925154	0.875	0.029	1.68043352827021e-25	7	ENSHYS-08739
ENSHYS-11756	2.13066002121326e-27	1.07890353048387	0.625	0.041	4.87793305256563e-23	7	ENSHYS-11756
ENSHYS-10831	5.60250109153105e-22	1.25413565230734	0.75	0.016	1.28263659989512e-17	7	ENSHYS-10831
ENSHYS-10516	1.05004363046515e-20	1.16232810305422	0.688	0.016	2.4039698875869e-16	7	ENSHYS-10516
ENSHYS-04449	3.16685940009772e-20	0.813643922087925	0.875	0.111	7.25020791058371e-16	7	ENSHYS-04449
ENSHYS-00322	3.55632621360158e-20	0.85858142809863	0.625	0.033	8.14185323341947e-16	7	ENSHYS-00322
ENSHYS-21451	7.27342341558666e-20	0.916591891340367	0.688	0.025	1.66517755676441e-15	7	ENSHYS-21451
ENSHYS-05408	1.25523621505405e-19	0.790127088586566	0.562	0.029	2.87373779074474e-15	7	ENSHYS-05408
ENSHYS-19209	2.12158163241597e-18	0.809929715882745	0.75	0.029	4.85714898925313e-14	7	ENSHYS-19209
ENSHYS-10774	6.51597379908382e-18	0.738486515571644	0.5	0.045	1.49176704156225e-13	7	ENSHYS-10774
ENSHYS-15366	3.47007367473654e-16	0.679646015548711	0.688	0.012	7.94438667094183e-12	7	ENSHYS-15366
ENSHYS-17638	5.20584237714667e-16	0.678488741955832	0.625	0.07	1.19182555382396e-11	7	ENSHYS-17638
ENSHYS-02607	5.20585208399148e-16	0.678488741955832	0.5	0.074	1.19182777610901e-11	7	ENSHYS-02607
ENSHYS-07607	1.00334618871251e-15	0.822002297117015	0.688	0.016	2.29706076443842e-11	7	ENSHYS-07607
ENSHYS-09085	4.43836584143203e-15	0.641031179420931	0.562	0.053	1.01611947573745e-10	7	ENSHYS-09085
ENSHYS-20166	7.38180585738698e-15	0.766432445962204	0.562	0.016	1.68999063299018e-10	7	ENSHYS-20166
ENSHYS-18490	1.46221982778519e-14	0.641031179420931	0.688	0.082	3.34760607373141e-10	7	ENSHYS-18490
ENSHYS-03576	6.07756205377352e-14	0.605383840690694	0.5	0.058	1.39139705659091e-09	7	ENSHYS-03576
ENSHYS-21259	1.35282809454865e-13	0.596217163631139	0.562	0.033	3.09716463965969e-09	7	ENSHYS-21259
ENSHYS-19065	6.38519687894141e-13	0.586115421824817	0.5	0.066	1.46182697346485e-08	7	ENSHYS-19065
ENSHYS-02781	9.70861460618455e-13	0.562315611955457	0.438	0.033	2.22269022793989e-08	7	ENSHYS-02781
ENSHYS-03392	1.05273776228637e-12	0.566307633224995	0.375	0.029	2.41013783297842e-08	7	ENSHYS-03392
ENSHYS-00109	1.05999613145511e-12	0.582305893408149	0.5	0.066	2.42675514335332e-08	7	ENSHYS-00109
ENSHYS-14152	1.4553154574559e-12	0.570315654622534	0.688	0.025	3.33179920829954e-08	7	ENSHYS-14152
ENSHYS-13201	1.81028932084335e-12	0.550434284068705	0.312	0.045	4.14447637113876e-08	7	ENSHYS-13201
ENSHYS-06510	2.83875784695031e-12	0.574339804922259	0.375	0.021	6.49905221480804e-08	7	ENSHYS-06510
ENSHYS-00588	4.2298893312251e-11	0.507499786796409	0.562	0.049	9.68390863490675e-07	7	ENSHYS-00588
ENSHYS-009571	1.22674373825494e-10	0.430696586399303	1	1	2.80850711436085e-06	7	ENSHYS-00957
ENSHYS-11156	1.88361552152653e-10	0.495849169576433	0.375	0.066	4.31234937498284e-06	7	ENSHYS-11156
ENSHYS-16245	2.21679539569805e-10	0.519961370057925	1	1	5.07513137891111e-06	7	ENSHYS-16245
ENSHYS-13884	4.59281145341696e-10	0.465140512957267	0.375	0.021	1.05147825414528e-05	7	ENSHYS-13884
ENSHYS-18223	5.44570422910034e-10	0.453116319990465	0.5	0.033	1.24673952621023e-05	7	ENSHYS-18223
ENSHYS-00862	7.87855260114692e-10	0.469180922494272	0.312	0.016	1.80371583250658e-05	7	ENSHYS-00862
ENSHYS-07980	3.00693852205332e-09	0.425919799803986	0.438	0.021	6.88408505238886e-05	7	ENSHYS-07980
ENSHYS-06199	5.89116745159639e-09	0.48564973020754	0.5	0.099	0.000134872387636848	7	ENSHYS-06199
ENSHYS-06746	2.06809258029086e-08	0.402014278950432	0.375	0.045	0.00047346911533179	7	ENSHYS-06746
ENSHYS-13300	2.18731828830348e-08	0.385097805283731	0.438	0.021	0.000500764648924199	7	ENSHYS-13300
ENSHYS-20112	2.54637133854161e-08	0.381073654984005	0.312	0.012	0.000582966254245717	7	ENSHYS-20112
ENSHYS-05070	3.49837866092252e-08	0.377065633586466	0.25	0.029	0.000800918810631601	7	ENSHYS-05070
ENSHYS-16488	5.29978069750792e-08	0.373073612316929	0.438	0.033	0.00121333179288746	7	ENSHYS-16488
ENSHYS-07981	6.5147572237971e-08	0.438090335424241	0.438	0.008	0.00149148851881611	7	ENSHYS-07981
ENSHYS-03040	6.73744096873325e-08	0.563895450538704	0.688	0.556	0.00154246973538179	7	ENSHYS-03040
ENSHYS-14809	7.41241447222617e-08	0.488033237473481	0.625	0.086	0.00169699816927146	7	ENSHYS-14809
ENSHYS-00484	9.64367452702518e-08	0.390272461073748	0.438	0.058	0.00220782284621714	7	ENSHYS-00484
ENSHYS-03522	1.17984660334573e-07	0.510260948237737	0.75	0.218	0.00270114081369972	7	ENSHYS-03522
ENSHYS-19934	1.52165690702832e-07	0.42532260659424	0.5	0.082	0.00348368132295064	7	ENSHYS-19934
ENSHYS-06788	5.69022093781284e-07	0.555509005982769	0.625	0.004	0.0130271918150287	7	ENSHYS-06788
ENSHYS-06789	5.69022093781284e-07	0.555509005982769	0.625	0.004	0.0130271918150287	7	ENSHYS-06789
ENSHYS-18545	5.69022093781428e-07	0.555509005982769	0.375	0.004	0.013027191815032	7	ENSHYS-18545
ENSHYS-18547	5.69022093781428e-07	0.555509005982769	0.375	0.004	0.013027191815032	7	ENSHYS-18547
ENSHYS-00231	6.5693663166703e-07	0.35334910696915	0.25	0.053	0.015039907245385	7	ENSHYS-00231
ENSHYS-01943	9.60159010763815e-07	0.326537849518494	0.188	0.033	0.0219818803924268	7	ENSHYS-01943
ENSHYS-15790	1.07933934652636e-06	0.435279370818591	0.688	0.152	0.0247103949993746	7	ENSHYS-15790
ENSHYS-18068	1.0801677056663e-06	0.371004042207871	0.438	0.07	0.0247293594535243	7	ENSHYS-18068
ENSHYS-00086	1.28053465264904e-06	0.302126837831106	0.188	0.016	0.029316560337747	7	ENSHYS-00086
ENSHYS-19860	1.37908379970434e-06	0.30618363852672	0.375	0.008	0.0315727445104311	7	ENSHYS-19860
ENSHYS-00300	1.4221193064402e-06	0.387582278611392	0.375	0.095	0.0325579994016419	7	ENSHYS-00300
ENSHYS-01942	1.61329563556235e-06	0.322577448302397	0.188	0.037	0.0369347902805645	7	ENSHYS-01942
ENSHYS-13313	1.63629166824954e-06	0.298086428294101	0.312	0.021	0.037461261452905	7	ENSHYS-13313
ENSHYS-22069	1.63629166825015e-06	0.298086428294101	0.312	0.021	0.0374612614529189	7	ENSHYS-22069
ENSHYS-12147	2.452916088514e-06	0.294062277994375	0.25	0.025	0.0561570609304396	7	ENSHYS-12147
ENSHYS-16574	2.4529183292811e-06	0.294062277994375	0.312	0.025	0.0561571122305616	7	ENSHYS-16574
ENSHYS-01718	2.45291832928303e-06	0.294062277994375	0.312	0.025	0.0561571122306056	7	ENSHYS-01718
ENSHYS-039131	2.51887201748206e-06	0.500449228799742	0.938	0.646	0.0576670559682343	7	ENSHYS-03913
ENSHYS-22928	2.70724884204919e-06	0.31863267001138	0.375	0.045	0.0619797549898742	7	ENSHYS-22928
ENSHYS-02209	2.90526573538988e-06	0.310256963914356	0.375	0.008	0.066513153746016	7	ENSHYS-02209
ENSHYS-07309	2.90526573539083e-06	0.310256963914356	0.375	0.008	0.0665131537460376	7	ENSHYS-07309
ENSHYS-05918	3.65335183937196e-06	0.449636326421302	0.75	0.239	0.0836398370105816	7	ENSHYS-05918
ENSHYS-12385	3.97284169531558e-06	0.290054256596837	0.312	0.029	0.0909542377725548	7	ENSHYS-12385
ENSHYS-09706	4.44100314890689e-06	0.392292080917758	0.625	0.128	0.101672326091074	7	ENSHYS-09706
ENSHYS-22395	6.02115776927313e-06	0.401358326155511	0.5	0.004	0.137848385969739	7	ENSHYS-22395
ENSHYS-03192	6.64809412735985e-06	0.286062235327299	0.312	0.033	0.152201466951776	7	ENSHYS-03192
ENSHYS-19000	7.37697288145604e-06	0.310789492550354	0.375	0.049	0.168888417148055	7	ENSHYS-19000
ENSHYS-17703	7.37697829807142e-06	0.310789492550354	0.438	0.053	0.168888541156047	7	ENSHYS-17703
ENSHYS-11293	8.38264849051797e-06	0.385097805283731	0.625	0.132	0.191912354541918	7	ENSHYS-11293
ENSHYS-11882	1.07031902775804e-05	0.330182047687616	0.312	0.078	0.245038838214926	7	ENSHYS-11882
ENSHYS-17398	1.0771146267375e-05	0.433635985074861	0.75	0.247	0.246594622645284	7	ENSHYS-17398
ENSHYS-22201	1.14322431422291e-05	0.255606822196213	0.188	0.016	0.261729774498193	7	ENSHYS-22201
ENSHYS-02736	1.14323162120985e-05	0.255606822196213	0.188	0.016	0.261731447359783	7	ENSHYS-02736
ENSHYS-18978	1.14323604843173e-05	0.255606822196213	0.312	0.016	0.26173246092796	7	ENSHYS-18978
ENSHYS-02261	1.18938699285329e-05	0.306890852134697	0.375	0.049	0.272298258143832	7	ENSHYS-02261
ENSHYS-02263	1.18938699285369e-05	0.306890852134697	0.375	0.049	0.272298258143924	7	ENSHYS-02263
ENSHYS-09430	1.6152718953537e-05	0.411243085388053	0.625	0.165	0.369800347722276	7	ENSHYS-09430
ENSHYS-09431	1.6152718953537e-05	0.411243085388053	0.625	0.165	0.369800347722276	7	ENSHYS-09431
ENSHYS-18376	1.69675017721445e-05	0.251566412659208	0.25	0.021	0.388453985571476	7	ENSHYS-18376
ENSHYS-12568	1.77719585904288e-05	0.344637166367129	0.312	0.099	0.406871219969276	7	ENSHYS-12568
ENSHYS-06836	1.87763782198977e-05	0.278125685731563	0.188	0.041	0.429866402966339	7	ENSHYS-06836
ENSHYS-03239	1.87764846715354e-05	0.278125685731563	0.25	0.041	0.429868840070132	7	ENSHYS-03239
ENSHYS-12361	1.94240343343727e-05	0.456108840926919	1	0.44	0.444693842051129	7	ENSHYS-12361
ENSHYS-04151	2.00647577758603e-05	0.435692252740228	0.812	0.329	0.459362564520545	7	ENSHYS-04151
ENSHYS-14480	2.97269640216924e-05	0.371244769894437	1	1	0.680569114312626	7	ENSHYS-14480
ENSHYS-123691	3.43048102379008e-05	0.449492967522053	0.812	0.58	0.785374325586502	7	ENSHYS-12369
ENSHYS-19560	4.50541181900715e-05	0.443751138696641	0.938	0.642	1	7	ENSHYS-19560
ENSHYS-13303	5.02060354230343e-05	0.270251629300657	0.188	0.049	1	7	ENSHYS-13303
ENSHYS-08406	5.02091260653796e-05	0.270251629300657	0.375	0.049	1	7	ENSHYS-08406
ENSHYS-055991	7.36753092249506e-05	0.431939381562372	0.812	0.543	1	7	ENSHYS-05599
ENSHYS-01775	9.93188383330905e-05	0.307539570937856	0.25	0.082	1	7	ENSHYS-01775
ENSHYS-22850	0.000121038241153405	0.419889630777395	0.812	0.7	1	7	ENSHYS-22850
ENSHYS-22059	0.000123603669362442	0.262439089563863	0.375	0.053	1	7	ENSHYS-22059
ENSHYS-08643	0.000123603707913993	0.262439089563863	0.312	0.058	1	7	ENSHYS-08643
ENSHYS-145311	0.000137004899565089	0.303815171846874	0.5	0.082	1	7	ENSHYS-14531
ENSHYS-03921	0.000138153748267336	0.358945092473271	0.5	0.21	1	7	ENSHYS-03921
ENSHYS-06779	0.000177091248894387	0.401358326155511	0.625	0.407	1	7	ENSHYS-06779
ENSHYS-00218	0.00018770639496693	0.258555589537466	0.312	0.058	1	7	ENSHYS-00218
ENSHYS-15283	0.000200747808637822	0.398629811502307	0.688	0.424	1	7	ENSHYS-15283
ENSHYS-18671	0.000202282094428654	0.280017833883601	0.312	0.078	1	7	ENSHYS-18671
ENSHYS-11536	0.000213001669077881	0.360920803500044	0.562	0.21	1	7	ENSHYS-11536
ENSHYS-13802	0.000222608699656785	0.406326805705646	0.875	0.543	1	7	ENSHYS-13802
ENSHYS-01281	0.000259129572109111	0.326080078853599	0.375	0.165	1	7	ENSHYS-01281
ENSHYS-12854	0.000267218455084496	0.311727432278331	0.375	0.132	1	7	ENSHYS-12854
ENSHYS-04210	0.000279064119424638	0.254687112759545	0.375	0.058	1	7	ENSHYS-04210
ENSHYS-06932	0.000279064154459866	0.254687112759545	0.312	0.058	1	7	ENSHYS-06932
ENSHYS-04823	0.000283152729769574	0.276237111043695	0.25	0.086	1	7	ENSHYS-04823
ENSHYS-14029	0.00031493063099404	0.376946237729361	1	0.947	1	7	ENSHYS-14029
ENSHYS-038991	0.000398065983981141	0.382320797111979	1	0.815	1	7	ENSHYS-03899
ENSHYS-19002	0.000406490585455236	0.250833543443555	0.25	0.07	1	7	ENSHYS-19002
ENSHYS-07990	0.000451467503703403	0.384249268957892	0.75	0.481	1	7	ENSHYS-07990
ENSHYS-06272	0.000549465641795695	0.383598554628089	0.875	0.58	1	7	ENSHYS-06272
ENSHYS-228491	0.000574206171744508	0.374402516166983	0.75	0.416	1	7	ENSHYS-22849
ENSHYS-02846	0.000574950568678243	0.355367271125388	0.75	0.284	1	7	ENSHYS-02846
ENSHYS-14020	0.000669396578432718	0.359618719982746	1	0.955	1	7	ENSHYS-14020
ENSHYS-17832	0.000698375368705352	0.338375565178988	0.438	0.251	1	7	ENSHYS-17832
ENSHYS-16316	0.000757066654301004	0.308688336141729	0.438	0.165	1	7	ENSHYS-16316
ENSHYS-06215	0.000758705291165507	0.349324956669425	0.625	0.3	1	7	ENSHYS-06215
ENSHYS-17059	0.00131551686854505	0.286859365700318	0.375	0.169	1	7	ENSHYS-17059
ENSHYS-01070	0.00149387586392329	0.270905437758076	0.375	0.14	1	7	ENSHYS-01070
ENSHYS-20531	0.00159268880305007	0.253848116150216	0.312	0.107	1	7	ENSHYS-20531
ENSHYS-00179	0.00168448640826223	0.325612351997551	0.625	0.305	1	7	ENSHYS-00179
ENSHYS-04663	0.00187935192835711	0.346791706422991	0.938	0.486	1	7	ENSHYS-04663
ENSHYS-07339	0.00194583972031879	0.279866330209347	0.312	0.156	1	7	ENSHYS-07339
ENSHYS-16580	0.00234470469722335	0.276388065833022	0.375	0.16	1	7	ENSHYS-16580
ENSHYS-18232	0.00246809909930538	0.325422400434628	0.438	0.387	1	7	ENSHYS-18232
ENSHYS-173551	0.00257453874723519	0.330631183109493	0.625	0.391	1	7	ENSHYS-17355
ENSHYS-03170	0.00280771446496846	0.260171882114967	0.375	0.144	1	7	ENSHYS-03170
ENSHYS-01344	0.00280882812061915	0.272921857856536	0.5	0.165	1	7	ENSHYS-01344
ENSHYS-17228	0.0028230771227457	0.330400173983606	0.688	0.403	1	7	ENSHYS-17228
ENSHYS-148761	0.00304876045762502	0.292724485152716	1	1	1	7	ENSHYS-14876
ENSHYS-14371	0.00341368921470101	0.256619480510599	0.438	0.14	1	7	ENSHYS-14371
ENSHYS-00404	0.00365853889357337	0.278125685731563	0.438	0.21	1	7	ENSHYS-00404
ENSHYS-178131	0.00375441858813083	0.3123658351322	0.938	0.868	1	7	ENSHYS-17813
ENSHYS-06376	0.00377671765330213	0.293775457398691	0.5	0.247	1	7	ENSHYS-06376
ENSHYS-19508	0.00396424716481752	0.266025278797476	0.312	0.165	1	7	ENSHYS-19508
ENSHYS-14974	0.00458208270626579	0.308472842120855	0.438	0.403	1	7	ENSHYS-14974
ENSHYS-131961	0.00537436762568193	0.309297040634502	0.75	0.432	1	7	ENSHYS-13196
ENSHYS-13815	0.00653553829404927	0.285650175710178	0.625	0.292	1	7	ENSHYS-13815
ENSHYS-000051	0.00668092094701278	0.30868833614173	0.688	0.543	1	7	ENSHYS-00005
ENSHYS-00924	0.0072488997371036	0.30618363852672	0.938	0.691	1	7	ENSHYS-00924
ENSHYS-17598	0.00750119599479528	0.261541557716027	0.438	0.214	1	7	ENSHYS-17598
ENSHYS-13187	0.0079508822386004	0.302576781595727	0.938	0.745	1	7	ENSHYS-13187
ENSHYS-03846	0.00827126342927372	0.266916601196843	0.438	0.251	1	7	ENSHYS-03846
