# Supplementary material for: A cellular and molecular analysis of SoxB-driven neurogenesis in a cnidarian
Source: eLife. 2022 May 24;11:e78793. doi: 10.7554/eLife.78793 (PMC9173746; doi:10.7554/eLife.78793)
Supplement: Supplementary file 3. [file elife-78793-supp3.zip › Supplemental File 2/all_cells/annotation_and_analysis/cluster_4_marker_annotation.csv]

ENSHYS_ID	NIH_ID	diamond_blastp_hit	pannzer_description	transcript sequence	cluster #	iteration
ENSHYS-18198	evgtrinLocDN460c1g1t9	XP_002158859.1 PREDICTED: BPTI/Kunitz domain-containing protein 4-like [Hydra vulgaris]	NA	CATAGACCTCTTCACAGCCGGTTATATCAGGACATGGATAAAAGATACATTTCTTTACATCGACACAGCAAATCGAAAGGGATGAAAAGTTGGTTGTTGTTAACTGTCGGTGTTGTTTTCACCACTTCGATTTGCTGTGTCGATGTAAAGAAATGTATCTTTTATCCATGTCCTGATATAACCGGCTGTGAAGAGGTCTATGATGGAGGGTGTTGCGACAGGTGTGCAAAGAAGAAAGGGGAAGAATGTGGAGGTCATTTGTTAACGAGATGTCAGACTGGATTGGTTTGTTCGAAAGGTTTTGGAACAGTTGTCGGAAAATGCGTGTGTCCACCACCATGCGAGGGTGTCACTTGTCCATACAGTCATATAATTACAAACACTCTGGACAAACATGGA…	cluster_4	16
ENSHYS-00252	evgtrinLocDN25531c0g1t8	XP_002154455.2 PREDICTED: 60S acidic ribosomal protein P0-like [Hydra vulgaris]	60S acidic ribosomal protein P0	TCTTCTTCGGATTCTTGTTTTTTAGCCTGAACAATCTATTTCAGAATTAATCAAACAATCCAAAACCCATATCGTCGTCAGATTCTTCTTCGGATTCTTGTTTTTTCTCTTCTTTCTTTTCTTCCTGAGCACCACCAGCTGGAGCACTGGTAGCAACAGCGGCTGCAAACTTGCTTGGGTCAGCTAAATATTCTTTGATCGTAGCGATCTGTGGTATGTCAAAATCTGCTTCCAAACACACTGCAGCAATATTCTTAAAGCCATTGATGATGGAATGAGGAACAGAAGCAGTAGTCGGGTATCCAATAGCCAGTGAAACAGCAGCAACATTTGATACACCTGCTGCAAATTTGGCTAACAAATCGTCATCAGTGATATCAAGGATGCTGGGATTAAAGA…	cluster_4	16
