# Supplementary material for: A cellular and molecular analysis of SoxB-driven neurogenesis in a cnidarian
Source: eLife. 2022 May 24;11:e78793. doi: 10.7554/eLife.78793 (PMC9173746; doi:10.7554/eLife.78793)
Supplement: Supplementary file 3. [file elife-78793-supp3.zip › Supplemental File 2/all_cells/annotation_and_analysis/cluster_16_marker_annotation.csv]

ENSHYS_ID	NIH_ID	diamond_blastp_hit	pannzer_description	transcript sequence	cluster #	iteration
ENSHYS-22538	evgHyS_ScswcV5_885.g3720.t1	XP_020914264.1 fatty acid amide hydrolase-like [Exaiptasia pallida]	fatty acid amide hydrolase	ATGGACAAATTTATAAAAAGTTTCAGTTTGGATGTTATGAAAATTAATAGAAACAGCATATCGACATTTAGTTCAACTAACTTGCTACAACGTCGAATAGTTATTCCAGTTTCAGTATTGGGGTTAGTTTACCTTATCTTTATCAGGAGAGTAGGGTTTGATCGTGGTTGCAAATTTCGGGTGAAAAATAAAGTAAAAGAAGATGAAGAGTTTAGTGATAGGGAGCATCGAACTGTCACAAAGAAATCTCCTTCAATATCTGGTTGGCTTTTCACGAAAATCTACAAAGTCATATCTACCTCGGTTTTTGGATCAGTTATATTACAAGCTCTTAAGAGGAAATTTAAAATGAACATGTTAAGAACATTGGAAATCCCTGAAAGTCCAATGTATTACCCA…	cluster_16	6
ENSHYS-22521	evgHyS_ScswcV5_869.g3703.t1	XP_012558025.1 PREDICTED: pleckstrin homology domain-containing family H member 2-like [Hydra vulgaris]	Pleckstrin domain-containing family H member 2	TTAAATATTAGATGAAATAAGAGAACAACAAATAGGTGAAAAAGGTGCATATAAAAATGGAAGTTCATGAAGATAAAATGAATCAGATGGACACTGGCACTGAAGATGTTAACTCTCATTTAACTTGGAAAGAAAAGTATGAACTTGCAGATAGACAGTTGACAAAATTTCGTCGACAGGCTGGAAAAGTCAGAGAGTTATTATCACAAAAAATGACAGAATATGAGGCAAGAGTAACAGCTGCAGAGCAGAAGAGAGATGAAACGTTAGAAAGGTTGGAGAAACTAGAAATCGCATGTCAGGATAAAGATGAAGCAATTAATGCCTTGCGAGAAAAAATTGCAAGATTGAGAGAAGAAAGGAACAATTTCATGTTGCTAGACGAAGAAAAAATGGGGA…	cluster_16	6
ENSHYS-22445	evgHyS_ScswcV5_807.g3619.t1	XP_022801075.1 maternal embryonic leucine zipper kinase-like [Stylophora pistillata]	Maternal embryonic leucine zipper kinase	CACTGTGATGTACTTTAATGTTAATCCTCCAGCAAAGCTGTGAATACAATCTCTCTCTTAAAACTCACAATGAAAGAACTTTCAGAAAAGAAAAAAATGCTGCAGCATTTTGGTTTTGCGTCACGTATAGGTGAAAAATAATAATGATCATTGTATATTTGAAAAATTTTTACAACTATCATGCCAGGTGAAAGGACATCATCTATTTCTGTATCACTACCAGAAGAATTAACAAAACATTATGAAGATAAGAAAAAGGAACTTGGATCAGGGGGATTTGCAAAAGTCATCCTTGCAGAGCATATTGCTACAAAGGAGAAGGTGGCTATTAAAATAATGGACAAGGCACTGCTAGCGAAAAAGGATGATCTTCACAGAGCATACAATGAAATTTATGCT…	cluster_16	6
ENSHYS-22286	evgMSTRG.135711.2	XP_002169379.1 PREDICTED: vesicular inhibitory amino acid transporter-like [Hydra vulgaris]	NA	GGGTTAAATCCTTATATTAAGAAAAAGTAATTGTTAAAAAGTATATAAAAAAAGGCGGGGATGTGCACTAATCTGGAAATATGACCATTTTTTTCTGTCGACTTACAAAGAAATGTCGGTTAAGAAGCTGTGGGAGAAGATTCTCCCAGATAAAAACCCCTACAAACCAGTTGAATCGGTTTACGAATCGGAACAAGAAAGGTGCGTTGAGGAAGCCAAAAATGTGGAGCAGAAAAAAATTACATCATTCAATGCGTTCTGGAACGTCTCCAATTCAATCCAAGGTGTAGCCATACTAGCTATGCCTTATGTCATTAAAGGTGGAGGGTGGTGGAGTGTAGTAGCCATTATACTTGTAGCCATACTATCGAACTATACCGGTCAAATACTGATAAAATG…	cluster_16	6
ENSHYS-22178	evgHyS_ScswcV5_708.g3285.t1	XP_022782044.1 dynein heavy chain 3, axonemal-like [Stylophora pistillata]	Dynein axonemal heavy chain 3	TTTCAGTATACTAACAAAAATGAAAAATCAAGTGTATGATTTCAACTAAATCCTGATGGCTCTTGAGAGAGTAAAGGAAGGCAATATGCCAATTTTTGCCAGCTCACAGTCAAGAGGTCTACCATCACTACCACTACTTCCACCAAATAAAAGCCAGTCTGATCTGTACAAGATCGTGAACAAACATGGTCAGTTTCCACCAATAATGAAACCATCATCCTGGACGAAAGCTGCGCCTTACAAGGAGACACCATTTCATCGTACACCAAGTGAATCCATTGCAAACAACTTTTCTCCAAAGGCACAAAACCTTAAACTAAAGACATTATTAAGACAGAGACAAAAGAAAATAAATGCTAATTCTGCATCTATTGTTAGACAATATGAAGGGGTGAAAAG…	cluster_16	6
ENSHYS-22035	evgMSTRG.133152.1	XP_020601695.1 proline-rich transmembrane protein 1-like [Orbicella faveolata]	Proline-rich transmembrane protein 1	ACTTATGAACTAAGCCAATGCGGGAACAGAAGTGATTTTGAAAAAAGCTTTTCGAGTAAGAACACTGACATAAACGGCACTAATTTGAAGTTACCAATTTTGATATTGACTTTCAAGACAACACTCACTGTTGGTTATTCAATAATAAAAGTAGTATTTAAAATGGAGTCAAAAGAGCCACTTCCACCCAGCTATGCAGACTCACAAAATCAGCCACAGTATCCCCCGACACAAGCAGAGTATCCTCCAGTACAAGGGCAGTATCCTCCAGCTCAAGGACAGTACCCCCCTATGCAGGGTAACTACCCACCTCCTCAAGGACAGTATCCGCCACAACAGCCACCCCCAGGAGCTTACCCAGAGAAGCAAGGACAATATCCACCACAACAGCCAGGAGGA…	cluster_16	6
ENSHYS-21882	evgHyS_ScswcV5_66.g593.t1	XP_023931785.1 uncharacterized protein LOC106153735 isoform X4 [Lingula anatina]	NA	ATGGGTTGGTTGCAATGTATTTTAGTATTTTCTGTGTTCATTAACGTTTGCCAAGGGGCAGTTTTGTTTAATATTAACCAACAACCAACAAGCGATTTGAAGAATACTGACGATGGTAGTTTTGCCGCAACAACGCCGCAAAGACCTTTTCCATTCTTTGGGAGAAACGTCAATAGATTTTATGTGAGCATGAATGGTTTAATTTCTGTTGATGCCCCCGTCATGTCTTACGATACACGAACTTGGCCATCAGGTGCTTATAACCTTCCAGCATCGTTCATTGCACCGTTTTGGGCTGATGTTAATGGATTTTTTGTGGGAGATGTAAAACAGCGGCAGTCACAGCTACCAAGTGAACTGCAAATGGCTAGAAATGTTATAGTAGGTCAACGAGCTATC…	cluster_16	6
ENSHYS-21781	evgHyS_ScswcV5_66.g499.t1	XP_002157845.3 PREDICTED: calcium uptake protein 1, mitochondrial-like [Hydra vulgaris]	Mitochondrial calcium uptake 1	ATGGCACTGTTCACTAAAGTTATTTGCCGATTTCTAAGTGAATCCTCTACTCGCAGTCAGAGACAATTTGTTGGAAGATTTCAAAGATGCTTGGCTACACAAGGATTTTCAAATGGAACACATACAAAGGAAATAAACTCAACTCCTAGCGAGTCTGAAAAATATACAAAAGAACACCGCAAACGAATGGCTAATTACTACTCCCTTTTCATTGGCTCATTGGTTGGTATTGCGGGCTCTTCATTTTTGATTTATAAAAAGTTGACAACAGCAGAAGCCAAAGCATTGGAGGATAATGTCAAGGAAGAAGTGGTGGAAATGTCAAGTGGATCACTTCATAAAAGTCAGGCTGGTTTTAAAGAGAGAAAGATTATTGAATATGAAAATCGAATTCGTGCA…	cluster_16	6
ENSHYS-21642	evgtrinLocDN155981c0g1t2	NA	NA	GCGGGTAAATTCATTGTTCATCAAGTTACCCCATATGGGTAATATGGAAGATTTCTTCGTAAAAATCAGAAACTTTTTTTTTTTGGATTACTTTCACATTAACAAAAATTAAAATCCTAATGTCATATACATAAGCTATGCAACAACTTTTGCAGAAAAAAAAATAAAAACACAAAAAATAAAAAGTTTGTTATTAAAATATTAACTTTTTTCCTCAGCAAAATATGTTATAAAATTAACCAGATGATGTTCCGCAAAACTCAAAAAATGAAAATAAAATAAAAAAGGCCAGACAATTCATCAAATATTTTGGGAGTGATACAGTGTTGGCGTGATGGCGTGCTTCTTTTCTGCAACCTGATAATAATTGTAAGACACCCAGAATAATTGGACTTCAAA…	cluster_16	6
ENSHYS-21423	evgHyS_ScswcV5_664.g2870.t1	XP_012557713.1 PREDICTED: protein flightless-1 homolog [Hydra vulgaris]	Flightless I	CGCAAAGTACCACATCGAGTCGTAGTAAAGGAAAAAAAAACAGGCGAAGGGGAAAGGCTACAAAACTTTGCACCACCAGACGGAACATCAAGAAGAAAGTGTTAATCTGTTGGATTAATTAGTCTTTTATCCCAAAGGAAGAAATGGCTGATGGAGTTGGGGTGCTACCATTTGTGAGAGGTATTGACCTCTCCAAGAACGACTTTCATTCATCCTTCCCATCTCGTATTACCTCCATGACAAACTTACGATGGCTGCGTGTTGACAGATCAAATCTAACAAAAGTTCCTCCAGAAATTGGAAATCTAACAAAACTTGAGCATCTTTCACTAGTGAAAAATAACTTAAACAGTTTACAAATTAATGTAGAGAACTTACCTAACTTGAAGGTGATTAATG…	cluster_16	6
ENSHYS-21194	evgHyS_ScswcV5_662.g2623.t1	XP_012557738.1 PREDICTED: MICOS complex subunit MIC60-like isoform X1 [Hydra vulgaris]	MICOS complex subunit MIC60	ATTTCAATATGTGCTTTCAGGTTAGAAAAAAAGTATGCTAAAATGTATATTTTGGTATAATTACGATTTGACATCTACACCATGTATCGCGGCAATACTTGGACACGGTCAGGTAGCAGACTCGCCAATGCAAGATACAAATTGTTAAGTCATAATACAAAGAAAGGACTGTTATCAAAAAGTGTTTGGACTAGAAGTTCATCATCCAGTTCATCCAAATCTACCGGAAATGGAATATATATGGGGGCATCTGTTGCCACTATTGGAGTGCTAGGTACTGTGGCTGTTGCATATGCGAGTTATGACGATGAGTTCAGAAGCAGTTTAGAAAGAAGTGCACCATTTACAAAGGGTGTTCTTACAACTTTGCTTGGCGAACGTAAAAGTAAACAAATTTTG…	cluster_16	6
ENSHYS-21143	evgHyS_ScswcV5_662.g2582.t1	XP_025098428.1 syntaxin-binding protein 5-like isoform X3 [Pomacea canaliculata]	syntaxin-binding protein 5	AGTGAATAAAATGCTATACCAAGACCCACACAAAATAGGATGAAAAAACTTGCTGGCTTGAAAAGGGTACTAGATGGTATCAATCAACTAAATAATGGCTCAAGCACTCAAACTGATGGCTCTACTGCAAACAACGAAGCAGAACTTAACGATAAATTAAAACCTGACGATTTCAATTTAGCAAAGATTAATCGATATGGGTTCCCGTATCACGCTACATGCATTGCATTGGATTCAGTCCAGCGATTGATTGCTATTGGAACATCCAGTGGTGCCATAAGAATCTGTGGTAAGCCTGGAGTTGAATTTCACATTCATCATGAATCGAATGCTTCAGTAAAGATTTTAGCTTTCCTAATCAATGAGGGTGGCTTAGTTAGTGTGTGTAATGATGCAAGT…	cluster_16	6
ENSHYS-20875	evgHyS_ScswcV5_644.g2336.t1	XP_012558818.1 PREDICTED: voltage-dependent calcium channel subunit alpha-2/delta-4-like isoform X1 [Hydra vulgaris]	Voltage-dependent calcium channel subunit alpha-2/delta-4 (Fragment)	ATGGAAATTCAACCTTTAACAATATATATTTTAACACTTCATTTCGTGTTTTTAACATCGTCCAACCTTGACAAAACGTCAAAAGAGTTGAGTCGTACGTTGAAAACTTTTGTAAAGGAACTAACATCGTACGAGACATTCAGAAAAGAAGTTAAAACATTATATGACAGCAATGACATCATCGTTAAAACTTTGAACGTTTCTGAAGTCAGTAAAGAATTCAACGATAACTTACGAAACTTGTTAGTATCTCGTATCAACTCAGTTAAAGCTATCAAGAAGAAAGCGGAATCACTTTATAATAACTACACATACAACGAAAACATTCAACCATTTGATTATCGAAATGATAAAAAACTTCCAAATACTTCTGTGCGATATGAGCCGACATTCTCAATT…	cluster_16	6
ENSHYS-20539	evgtrinLocDN9051c0g1t3	NA	NA	ATGAAGCATTGGGGCCTTCGTTCTGATAATTTTTATGGGGGTTACAGTCCACGTACCCCTTTTTTCTTCGTCATTGCTACTTATCACTTCCTCAGGTATAGCATTATTTTCTAGGGCATTAAAATCAACAACATCGTTCGAAACAACAGCAGGTTCCTTTTCCTCCGTATTCACTGGATGCGCGTGGTCTTTATTGGTTCTCCATAATGCTTATAGCAAGTTCTCTAACTGATTTTCCTTGAACAGGCAGGTCGCGGCTTAGGCAAGTAGGCGAAGGGTCTCTTTTCCCAACTGTACCCATTGTTTTCTTTGTTGATGTTACTTGTAGAGTTTTTCAATTTAGTGACTAATAATTGAACATCCTGAGGCTCAGCGTGAATCTTGATGCCATCTGAACCA…	cluster_16	6
ENSHYS-20431	evgMSTRG.122760.4	XP_012565555.1 PREDICTED: uncharacterized protein LOC101235783, partial [Hydra vulgaris]	NA	TTCATGTGAAACTGATTTTTATATGTCCAAGGCATCCTTGTCAATTCTACAATTGTTAGAAGAAAGAGATGCCACGACGATGGTACACCCATTGTTTGTAATAATTTGCATATTATCATGGAAAAACATTTATGCAGGCGATGAGAAAATAGCAGCCCAAAAAGATGTAGCGATATTAAATTTAGAATCATTAAAAGAGGTAGCAAATGCATCTCCTGGCCAACGCAAGATCTCACATTGTTTATTGCAACTTGATAAAACTAACTGTGTCTATAATTTGACAGCTTTGACTCTACCATGTCCAATTTTAAAAGTGGCTGAGCATTTATTTCCAACATTTGATTTAACAAGACTTTCGGGTGGATTTATCAATGTGGAACAATCATTAATAAGTATCAA…	cluster_16	6
ENSHYS-20425	evgHyS_ScswcV5_50.g336.t1	NA	NA	AAAGAACATGAGATAATTTCAACACAAAGAACGATAAGAACTTTCTTTTCAGTATATGATCAATCCGATATTGGGAAAAAAAGACGAACACCCCTATGTAGGGTCTGAATTTTTTGATACGAAACGCAGACGAAGATGACGAAGAAACTTCAAAATGGCGCATATGTTGATCGACGACTGTTTCAGTCCAGCACATGCTTCGCACGATAAAAAACGCACGACTCGATTCTACGGTATTAAGTTTATCGAATCGAAAATGAACGATAACAAGCATTCTAAGTCACCATCATGTGGTCAAATCACCTTGCTAAACCCACGACAATACTTTCGTGAGGTGTATGGTCCTTTCCTTTGTACATTACTAGTAACATCCGTTTTAACCATAATATTAGGCGCATC…	cluster_16	6
ENSHYS-20370	evgtrinLocDN1221c0g1t7	XP_004211105.1 PREDICTED: histidine--tRNA ligase, cytoplasmic-like isoform X1 [Hydra vulgaris]	Histidyl-tRNA synthetase	GTAACTTTGTGTTTGACCTGGGATATTTTTATTTTTTCCACATGTTGTTATTATTTTGTAACTTACGCATTTTTTTAAAAAAATTATTAAACAGTACATTGCAGATATTTGTGACCTAAAGTCTCTTTTAAAGATATTTCTTTATAATTGCTGTGTTTTTTAGAATAAGAAAAGAAAATCAGTAAAGTTGTTCTTGCTTTGTTCTTATTTTTAACCATCCCAGCCTCTTCGTTCTTATAAAAAAGAAAAGAAAAAACACCAATGCATTGAAAGGTTACCTGTTCTCTCGTGACCATATTTCTTAACGTTACAACATCATTCTTAAGCTCCTCCTCCCCAATAACTGCACAGAATGGTATCCCATTTTCTTCGCAATATTGAAACTGGTTCAACAGTTTC…	cluster_16	6
ENSHYS-20175	evgHyS_ScswcV5_457.g1830.t1	XP_002160515.1 PREDICTED: uncharacterized protein LOC100215474 [Hydra vulgaris]	NA	AGTTTAGAAGAAAAAAGTAAATATTAAAAAAATGATTTCCTTGCGAAGTTCTTTATTTCTGCTAATGTACCTCTCAGGTGCTTTGTGTAGAAGCATGAAAGACTTACCATCAGAATGTTTTGATGCAGAAGAAATTGATGATAGTACCAGGGCTTTTGATGTATTTGATACCCCTACATCAAAAGCTAATGACTTAAATTTGAAGAAAGGTTGGTACCGAATTTTAGGAAAAGCTGGAAATAGTTTAAAGCAAGGGTTCGAGAAAGTTTTAAACACTGGTGATAGTCCACCAAATTTTTGCGGCACAGTACACGCTGGTAGTTTGATGGGAGACCATCCAACAGAAGAAGAGGGTATGGTAGAAATGTCAGTTTGCTTCAGAGACAGATTTTGTTATTT…	cluster_16	6
ENSHYS-20164	evgHyS_ScswcV5_3963.g17426.t1	NA	NA	AACCGGATCGACTACACCATGGTGTTGCTCATTTCAATTTAGGAGGATAGATCCTAGTTCCAATTGACGATGCAGAGAAAGAATATTCAGTCACAAAGATGAGAAACTGACTTGAAATTGTGGAAGTTATGTGGTGATTGATGTGAATTTGTGCTATGGAAGAAGCAGGAATGATAAAATTCATTGATCAATACAAAGGAATGTTTTCAAAGGAGATCCCAACTAAAATAGTATGGTTAAGCCCTTTCAATGACGGTCACACTCGACCAGAGAAAAGCTTAGAGATCCCCTATTGTGACAGTTACAAACCTGTTCGACCAAGATCAGCCTACATAAATATAAACAGCAAAATGGTTGACCAGCTGGAACATGAAAATTTAATCGATATTTTGAAATCAC…	cluster_16	6
ENSHYS-19977	evgtrinLocDN390c0g1t10	NA	NA	AACTATAGGTAACTTTGTGTTTGAGGGGCATACAAACACTGTGGTCAAATGTTCCTAAAACATTATTCTTTGCAAGTCATATAATAAATTCAGGTGAGTGTATTGTTTGCCAACAGATGTGAAGTCATCAGTACCACAAGAATACACCTTATGCCGATTTCGAAAAGGTCATGTGTGTGCATTTTAAAGAGACAGTATCTAAAGGGCCAAATTTGCGAAAGTTTTGGTAGGTAAACAAACCAAATCCATAAATAGCTGTATGTACAGTTTTTTCTTTTATGAGGGAATTGATATAAATTATATCATTAAAACAGTATGCAAAGTAAAATTAGACTTGAAGCTATAAGTCCAGTACATGATCTTTCCCCAATCTTGTGACTATACCCTGATACTTTCCCA…	cluster_16	6
ENSHYS-19913	evgHyS_ScswcV5_457.g1612.t1	XP_027053225.1 dynein heavy chain 12, axonemal-like [Pocillopora damicornis]	LOW QUALITY PROTEIN: dynein heavy chain 12, axonemal	ATGGAGTTGATTTTGGATGATGATGATAATATTCAATTTTATCCTGCTCTGGAAGATCTGGAAGAAGTTATTTTAAATGCAGCTGAAATTATTTTGAACACATTACAAAATGTACCACTGTCCAGTGGAGGATCGACGACAGTGAATGCGGATGCAAAGGTAGATGTATCTATTGTGGATGATGCGATGAGCTTCCTTAAAGAACAATCTGAATATTACCTGCACCCCGCTAAAGTATATAAAGATGAGATAGCTTTGCAGTTTCAGTCTCTTGTCACTGGTGAATCAAAGAATTTTGTTCAAGACTTTCTTGATTCAGAACACTCGTTTGAAGAATACACAGAGAATGTAAATATACTTTTTATCTTCTTAGTACAATATGCGCTGGTGAAACCAAAT…	cluster_16	6
ENSHYS-19721	evgHyS_ScswcV5_4509.g21562.t1	XP_002156768.3 PREDICTED: tetraspanin-9-like [Hydra vulgaris]	Tetraspanin	TTTAAGGTTCAAATAAAAATAAAAAATGGTTCAAGGTGGAGTGAAATGTGTAAAATGGCTCTTGTTTGTGTTCAACTTACTTTTCTTTTTATCTGGTTGCGCATTAATCGCTGTTGGAGTTTGGTTGAATATTGAGAGAGATGACTGGGAGGGGGTTTCAAAGTATGACTACATTTCAGTTGCAAACGTAGTGATCGCAGCTGGTGCTATTATTATCGTATTTGCTTTTCTTGGATGCTGCGGCGCGATTACAGAAAGCAAATGTATGCTGCTTATTTTCTTCGTCTTCTTGCTGATTATCTTCATCATGGAGATTGGGACTGGTATAGCTGCTTACGTCATGCGTGGAGAGGTAAAAGATGAGCTACGTAAACAGCTTGAAGAACGGATTCCTAGCCG…	cluster_16	6
ENSHYS-19581	evgHyS_ScswcV5_4509.g21437.t1	XP_012563645.1 PREDICTED: TBC1 domain family member 2B-like [Hydra vulgaris]	Ypt/rab gtpase activating protein (Fragment)	TTTTAGAATAAACATACACACTGTAGAAAGCAATACTTGAAGTACATACAAATGAAATGGAAAATGCTAGCACCAATAGTGAATTGGCGGGACATTTGCATATACGAATCAACTCTTCAGGTGTTGGAAAGTTAAAATCATTAAAAAGATATCACTGGTTTATAATCGACAAAAAAACCAACCAACTGTGCGGGTATAAGAACAGCAAGGATATTGGAAACAAAGATGCAATTGAATCACTGCCTTTATTTGGAGCTGGTGTCTCATTTGGAAACACTGATGAAAATGAATTTATCATAAATATACGAGGCACAGAGTATCGTTTAAATGCTGAAAATCACAAAATGCTGATGAAATGGACAAATACACTGCAGGAACTAGTGAAGAGAAAACCAGAAG…	cluster_16	6
ENSHYS-19569	evgtrinLocDN52551c0g1t7	XP_013924135.1 PREDICTED: cysteine-rich protein 2-binding protein [Thamnophis sirtalis]	Cysteine-rich protein 2-binding protein isoform B	TCAAAGCCGCGGATTTTTAAAACGGACAGCTGAATCGTCAGAACATAATTTTCATTCCTGATTTATGCCGCACAATTTAATTTAATTTCCAAACACGACATGTTGACAGGTTTTGCCACCTCGTCCACAGTTTTAGTTAAGTAAAAATAGAAAAGCTTTAAAGAGATCTGAGGACGAGGGGCCAGAGCCTTAAAAAGCGTTTCTAGCTATCCCATGAGCTACAATAATGAATGATTGTAATAATAAACAACAAAATCTTTAATAATAAGCTGCGCACTATAGAAATTAGCCATAACAAACATGTTTTCCATTATTTCAGGTTTAAGCGAAATAAACTTTACAACACAATATTTTTATCGTTGTAATCTCAACAAAAACGCATGTTTGCAGGTTTTACTA…	cluster_16	6
ENSHYS-19163	evgHyS_ScswcV5_4418.g21017.t1	XP_004209964.2 PREDICTED: elongation factor Ts, mitochondrial-like [Hydra vulgaris]	Translation elongation factor Ts	AGTGTGTTTATTCATTAAATAGACGATAACAATAAAAATGTTAGCGTATCATATTAGAAATTATTTCGGACCAAAAGCCATCTTTTCTCTGCCTTATCGTTGGTGCTTTCTAAGGCAAAGCTCAACAAACCCTGGAATGAAGAAAGCTTTACTTACAGATCTTAGGAAAGGAACAGGATATTCTTTTGCAAAATGTAACGAAGCTTTGAAGCAGTGCAATAACAATCTTCAAGAGGCTGAACTCTGGTTGCATGAACAAGCAGAAAAAGAAGGTTGGTCAAAAGCTAAAAAACTCAACAAACGCTCAACAAATCAAGGGCTGGTTGGTATATTAGCTGAAGATAATTATGTTGCTATAGTGGAATTGGCTTGCGAAACCGATTTTGTTGCAAGAAACGA…	cluster_16	6
ENSHYS-18577	evgHyS_ScswcV5_4378.g20511.t1	XP_002156778.1 PREDICTED: GTP-binding protein SAR1b-like [Hydra vulgaris]	GTP-binding protein SAR1	TTTTGATGTGTTGTCTAGAGCCAGTCTTTCAGAATAAAACATAAATCCAAAGGGCCAGTTAAAACAAATTATATTCAGCAACAAGTGTAAGTTTAAACCGGAAATTATAGAAAAACAGGCAAAATGTGGCTTTGGGATTATTTCACCGGTGCACTAAAATACTTAGGTTTGATGGGGAAATCTGGCAAACTGGTTTTCCTTGGCTTAGATAATGCTGGAAAAACCACATTATTACACATGTTAAAAGATAATAGAATGGGTCAACATGTTCCAACACTCCATCCAACTACTGAAGAGTTAACCATGGGTGGGATGAAGTTCACAACATTTGATCTGGGTGGTCACAAGCAAGCAAGGAGAGTTTGGAAAACGTATTTTCCAGCTGTCGATGGAATCGTG…	cluster_16	6
ENSHYS-18459	evgHyS_ScswcV5_4367.g20412.t1	XP_012560769.1 PREDICTED: uncharacterized protein LOC101239043 [Hydra vulgaris]	E3 ubiquitin-protein ligase TRIM9	ATGGATAAAGAATTATATTGCAAAATTTGCTCGAATGTGTATTCTGATGCTGTGATTCTGCCATGCAATGATTGCGCATGCGCAAGTTGTTTAGTATCAACTTTAGATATAGATGTGAATCAAACTAATAATCGCTTGATCAACCACTACAGTAAGAACGGGGTAAATGAGACAGTAACACGTGAGTGTCCAATCTGCAATCAAACTATATTATTACCTCCGAATGGTGTGCTGGGCTTACCGAGGTTTAAAATTATAGATCCGCTACTTGAAAGCATTCGTGAGAAAACCACAACTAAGGTGCTCTGTGATTTTTGTGAAGATTTCGAGAGAGCCGAAGCAACACTAAAGTGTGTAGAATGCAGCTTCAACTACTGCGGACCATGTTTCGACTCTGTA…	cluster_16	6
ENSHYS-18291	evgMSTRG.79115.1	NA	NA	GATTTTGCCTTCGTATGCTCCTGGGGTCTCGGTGGTCCTAGTAGGTGGTAAATAAGCCTTACTCCAAAACTCACCATCCTCCAGATCGAGACGCCTCATCTCATATTCTTTAATGGGCGCTTCAATTTCCGCTATACTTGACAGCGACATGAAGCTCTTAGTTTTGTGGTCATCAGACACGCCACCTCCACCCTTGTAAATACCACAGCTGCATAATGGCGTCCTTTAGAGGCTGGTTCAAATGCTTGTTGAACCGCCATATTTTTATCGTATTTCCGTCTTCCAACATTTGGATATCGTCTTCAATACCCTGATAGTCCTCCGTGTAGTCTTCCCGTGCTTCCTCTTCCATCTCGTCATGAAGCGTTGTCCCTCCCAAAATTTGTTCCTTTGCCTTAT…	cluster_16	6
ENSHYS-18225	evgMSTRG.114118.7	ADK97797.1 allorecognition 2 [Hydractinia symbiolongicarpus]	Allorecognition 2	TAGAATGAACTTGTTAATACCAAATGAGGGGAATATGCTGAACATCGCAATACTGTTTTTAAGCTGTTACATAAATTATGTGTCCAGTTTATCTCTCACCTCTCCTGCTATAATAGAAGAAGTTGTTAATAGATCTGTTACCATTACATACGTTACTGATGCTGCTGATAATGTTATTTTTATTTTTGAAATTTATTATAATGACTCCCTGATTGCTAGTGGTACTAAGTCAGTGTTAGCGGAAACTTCTTCCAAACCATTTGGTAATCGACTGCGTGCATCTTTATCGTTACAAAATCAAAAGAATTACAGTCTGCATATAGATAATCTAAAATATAACGATACTGGATTATTCTTTGCAAAAATCAATTTTTTTGACTTAAAACTTAAAATGAATAG…	cluster_16	6
ENSHYS-18157	evgHyS_ScswcV5_4270.g20143.t1	XP_004206684.2 PREDICTED: uncharacterized protein LOC100198634 [Hydra vulgaris]	Formate acetyltransferase	AAAAAGTCCCCATTTTGTTTGCTTTTATTATTTTCTTGTTGCAGGAGATAACACAAAAGTGATTTTCTTTACTTTCAAATTCTGTCTTGAAAAACTTTCTTTCTTAAATCACGTCAATTTTATTTTGGTAAGTGGAATTATGTAAACATCCACCCGGTCCAGGAAACAATATTTAACAACTGCGAAGGAGAACCATTAACTCGTATTTACATTTAAAATCCATTAAAATCTCGCAGTTCATTATATATAAACGAAAACTGATTGGTTGAAAAAAGATCGTGTCCGTCTGATATTAAAATTAAGCTATAATTAGCCTAACGATTGTTGTATAAATACGGGTCAATCTCGCTCATTTAGCTCAAATTTTCCACAAAGGCTTGCAAGTAGCCTTTACTTTGG…	cluster_16	6
ENSHYS-17887	evgHyS_ScswcV5_4270.g19915.t1	XP_002162791.3 PREDICTED: intraflagellar transport protein 81 homolog [Hydra vulgaris]	Intraflagellar transport protein 81	TTTTAGAGTGATATATATATATATATTATAAAGATGGGAGAGCAATTAAAATTTATAGTTGATAAACTCAATAAACAACCATTTAATAAAAGTTTGAACTTGATCAGTTTTGATTCTCTACAACCACTTCAACTGCTACAAGTGCTTAATGATGTCATCACTGATATTAATCCACAGCAAGCTTCAGACTTGCGTGAAGAGGATCCAGAGCAACGTGTTGTTCGAATGTTAAACTTCTTAAAAATAATGAAGTACAAGCCGAAAACAGAAGGTGGTAATGTGAGTGCCTTTCGGCAAGGAATTGTACAGGGAGACAAACCAGTAATATATCCAATTCTTCAATGGTTGCTGGAACACTCAGAAGAGTTAAAGAAACGTGCTTATCTTGCTCGCTACTTA…	cluster_16	6
ENSHYS-17529	evgHyS_ScswcV5_4270.g19604.t1	XP_012564488.1 PREDICTED: vesicle transport protein GOT1B-like [Hydra vulgaris]	Vesicle transport protein GOT1B	TCCATGATGGTATGAACGTGGCAAGGAGAAACTAAAAAAGGACAAACAAAAACAAGCAAAGAAAGTAGCTATCTGTACCACTAAAATGTTGCCTATAAATGATTACCAAAAAATTGGTATTGGTGTCACAGGGTTTGGCCTGGTATTTTTATTCCTTGGTATGATGCTCTTTTTTGATAGAGGCTTATTAGCGATAGGAAATATATTGTTTATATCTGGTTTAGCTCTAGTTATTGGTTTGGAAAGAACTTTTCGTTTCTTCTTCCAAAAAGACAAACTGCGTGGTAGTGCATTTTTTCTAGGTGGTATTCTCGTAGTTTTATTAGGATGGCCTGTAATTGGTATGGTGATTGAAATTTATGGATTTGTGCAGTTATTTAAGGGTTTCTTCCCAGTTGT…	cluster_16	6
ENSHYS-17511	evgMSTRG.100791.2	XP_001634001.1 predicted protein [Nematostella vectensis]	NA	TCATGTAAGGGCATGTCAAAGAGACAATATGCTGTGACCTGGGGTAGATACCTGAGTGCGCTGAAGGGTGGTTTGGGCATGGCCAAAAACGTAGGTTTTCGGGTACATGACAAAACAAGCTCGGGCTCTCGGCCTTCAACGACAATAGAGTCGTGAACGATGACGGGGTACATACCTCCCCGCTTATGGTTTAAGGGAATAAAAATGGAGGTGTGTTTGTATGTTGCGGTAATTCTACGCTATGCTCTGATCGCATTTTGCTTCCTCAGATACAGACATATAATAAATAAGATGTCTGATGTTGCACAAGTCTTTGACAATGCCTCCGCAGAATATGAAAATATTGAAAAGCCAATCGATAAGCGTCGGGTGCTGAAAGAGCCCCCACGTAAGGGCAAA…	cluster_16	6
ENSHYS-17335	evgHyS_ScswcV5_4261.g19421.t1	XP_002168759.2 PREDICTED: deoxynucleotidyltransferase terminal-interacting protein 2-like [Hydra vulgaris]	Deoxynucleotidyltransferase terminal interacting protein 2	TATGGTAAAGGAGAAAAAAGATTCTTTTCTGAAATGTTCATGTGGTGAGTGAAGTGATAGAACGCAGCACACGTTTTTAAGTTAGAGCACGCGAAATACGATATTTAAAAGGTATGAGAAGAAGTAGCAGACTTCAAAATAAGCGAAAAAACCATGTGGAAGTTGTGGCTAACTCAGAAGTGAAGATTTCGAATGGTACTTGTGAAAAAAATGTCGAAGAAACGGAAAGGGCAGATCCTATTAAGTTATTACACCTTGAAAGGAAAGAAACTGCAGAAAGACAGTTTTGCACAACAGTTAGGACTGATCTTAATAAGGAAGAAAAATTGAAAAATGAAGCAGGAGGGGATCTTGACACAAATATGCAAAAGGAAGAAATCGTCATGGTGCAAAGCAATA…	cluster_16	6
ENSHYS-17303	evgHyS_ScswcV5_4261.g19394.t1	XP_020630609.1 uncharacterized protein LOC110067605 [Orbicella faveolata]	NA	TTTAGTAATTGGCCTCTGCAGAGGAGGTTGTATCAAAACAAAATTAGTTTGAAGGCCGTTCAGTGGTTTTGTTAGCTGCAAGATGGCGTTTTGGTTTAAAAAAAGGAAAAGAGATCGGACTAAAAAGATCGTAGCTCAACATGAAAACTGGCTTCGTTTTGTTACGTTGATTATACATGCAGGAACAGCTGTTTTGAGAGATATCTTTCACTGTCAAGGTTCGAAACCAACCAACCCGGAATTGTTATATATAGACTTAAAGAAATACAAGAATAAATTAAGCAAAGACCTTTTTAAAGACGAATATAAACTTGTATTTCCAAAGTCAAAGAAGAGTGATTCTCAAGAATTTGACATAGCTTTGTTGAAGAAACTTATTCGTATATGTACGACAATTCC…	cluster_16	6
ENSHYS-17194	evgtrinLocDN7851c0g1t4	XP_028417863.1 uncharacterized protein LOC114542541 [Dendronephthya gigantea]	NA	ACATAATCATAAATTAAAAATCGACTCCACTTCTTACCCCAGTCACACAAGATTGCACAGAGTAGGACAGATGATAAGTTATGGATGAAGCAAAAGCAGTGTACAATACTACAGTAATCATTACGCGTCATACCAAATTATCTTATCATAATAAAACGCATTAACTACAGATTCTATTTCACAAAGAATCAAGATCTCTATCTTTTTACGATACTTTGTGAAATAGAATCTGTAGTTAATGCGTTTTATTATGATAAGATAATTTGGTATGACACGCAATGATTACTGTAGTATTGTACACTGCTTTTGCTTCATCCATAACTTATCATCTGTCCTACTCTGTGCAATCTTGTGTGACTGGGGTAAGAAGTGGAGTCGATTTTTAATTTTCAATCTGGG…	cluster_16	6
ENSHYS-16893	evgMSTRG.116487.2	XP_012559251.1 PREDICTED: uncharacterized protein LOC100211324 [Hydra vulgaris]	NA	TGCACTTTTTCCTAAATGTTCGCCTTCCGAATTGCGGGAAAAATTCTGTATTTCTGGAAGTTGATAGGGAATACTTCTGTCAATTTGTGCCCCTACTACAGGTTCATCTGGGGGCAAATAAAAAACCTTCACAGTCATGGCATCATTAATAGATTCTGGACTTTCAACGGAGTAGTTAATTTCTCCTTAACGGAAAATAGTGCAGGGACAAAAGTCTTCCACATGAATGACCTAAAATCGAAATTCCCTGATGTTGATTTTTCCTAAGTTTTTTATTATTCTTTTAATTGCTGTAGTTCCCAATAAAAACACAAACTTGGAGTAGAAAATTTATTTCGATTTTGTAAGAATAAACTGAGGATAATTTGGCGGAATCGGGTGAGGATGCTAGGCTGGAGA…	cluster_16	6
ENSHYS-16870	evgHyS_ScswcV5_4196.g19042.t1	XP_002154321.1 PREDICTED: FK506-binding protein 2-like [Hydra vulgaris]	Peptidyl-prolyl cis-trans isomerase	GCGTTGTTTTCTAGGATACGAATGAAAAAACGCTGAAAACTTTCATTGTGATTTCCTCAAACCACGTGTTCAATTGATATAAAACTTTTGCAGCAAGGAATCATTCCCTTAAGGTCGGACATCGATAGTGTTAAGACGTCGACAAAGAATTAAAATATCCAACAGCATGACGACATTAGTGGTATTTTTATTAGCTTTATCTTACGCTAGTGCCGTACAATATGTCGTTAATCCTGACGAGAAAGGAGAGTTTGACGGCGTTGGTATTGGTTTAGTTTCCCGACCTTCTTATTGTGAACGTACGACCAAAAAAGGCGATCTTTTGAAAGTTAATTTCAACGCAACTCTTAATGACGGAAGTTTCTTCGAGACAAGATTTATGGAGACTGTGTTTGAATT…	cluster_16	6
ENSHYS-16812	evgHyS_ScswcV5_4079.g18983.t1	NP_001296711.1 tyrosine-protein kinase SYK-like [Hydra vulgaris]	Spleen tyrosine kinase SYK	AAGTAGCAACAGCCACTTATAATTAAAAAGAATTGTTTTACCCAAAAAGAATACACATGCAGCTCACGGTGCTTTAAAATGGCTGACCCTGCTTCTTTACCATGGTTCCATGGCCGCATAACAAGAGATACTGCAGAGAAATGTCTTCATAAAACATCAATGGAAGATGGTACATACCTTCTAAGAGAGAGCACGTCACAGATAGGCAGCTACGTGTTATCAGTATGCAAAGACAGAAAAGTTGTTCATTATCAAATACAGAAACAACCTTCTGGAATGGTTGGTATTGCAGATGGACCGAAGTTTCCGGGACCTGTGGAGCTGGTAAACCACCATAAAACTAACTTAGATGGCTTGATGACAAAGTTGAGTGTGGCTTGCAATCGATTGGCTGGGGTT…	cluster_16	6
ENSHYS-16751	evgtrinLocDN2013c1g1t1	NA	NA	ACTTTGTGTTTGATTCCAGTGAAATATAAACCTCAGAAATTACCTAGGTGTTTATATGGAGGGTTTTTTGACACAGGTTTAAAATGCAGGCTGTAAAAGGAAAGAATGTAACAAATTGTAACAAGCAATTGTAACGAGCTGGGACTTCTTATGGTAAACGTATATTGTTCCATACCAACCCACCGCAACTTTTTTCTCCCTCGATAGTGGAATAATTTCTAAGCACATTTTGTCTCCCTTTGTTGTTCGTCAGTATCACTATCATCTTCTTCAGCACTATCACCCTGTACGACCTATTCTTTAATGTCTCTTCTTCTTCTTTAATTACTTTTACCATTTCTTTTAGGAAATCAGCCCCAGACTCAAAGTTGTGTTTCTTTCAGCTTACTCTCTTTTCAC…	cluster_16	6
ENSHYS-16732	evgHyS_ScswcV5_4079.g18912.t1	XP_002157473.2 PREDICTED: kelch-like ECH-associated protein 1 [Hydra vulgaris]	Kelch like ECH associated protein 1	AACAACAAAACAAAAGTGGCCGAAACGTTGTCTGGTTAAAAGAGAAAGGGCCAAGAAACTAAACTTGTTTCAAATAAAATATATACCCAGCTCTTATTTAATATCATCGCAAATTTGAGATGTATTTTGATTTATCAGATAGCCATAGAAAGGAGGTGTTTGTGAAAATAGAATCACTCAAGAATTCTGGTGTTTTTTCTGATGTAAAACTTCTTGTTGGAAACAGAGAAATAACTGCTCATAAACTACTTCTCGCATCATCAGTCCCCTATTTTTATTCCATGTTTTCACATGACTTAATAGAACGTAAACAAGACGTTATTAAAATAAAGGACATGGATCCTGAAGCAGTAGAAACTATAATAAATTTTGTATATACTTCAAAGATAATCGTGAATC…	cluster_16	6
ENSHYS-16489	evgHyS_ScswcV5_4075.g18638.t1	XP_020626460.1 ATP-dependent RNA helicase A-like isoform X1 [Orbicella faveolata]	DEAH (Asp-Glu-Ala-His) box polypeptide 9	ATCCGCCGCCGGCCTTTTCAGCAACATGGCGGGAGAAGTGAAAGGATTTTTGTTTTCATGGGCTGGAAAACAGCTGAAAGCTCGTCCTGAATTTACTATTTTACCAAATGGACCACAAAGATTTAATTACCAGGCAACACTACAAGGTGTTGACTATGTTGCTACGGGAGGTGGAAGTAACAAAAAAGAAGCGGAAGCTACAGCAGCTCGAGATATGTTACATCATTTAATACAGAATGGTTTTATTGCGCAAAATTCTGTTCCACCAAATATGTTGAGTGGTCAGTCATATTCTATGGCTTTACCACAAAGTGGAATACAAAATTCTCAACCTGCAACACTACCTAAAAACATGCCAAGAGCACCTCATGAATTAGCAGCCATGCAACAAGCGCAAAA…	cluster_16	6
ENSHYS-15923	evgHyS_ScswcV5_4037.g18107.t1	XP_011665510.1 PREDICTED: tripartite motif-containing protein 2-like [Strongylocentrotus purpuratus]	NA	TGGGGGAGGGATCGATTTTTGAGGAATGATTCCCAGAAAAGATGTTTCTTCTTTAAAAAAAAAGGGAACCAACAAGACTCAGCTAGCTAGTGATGTCAAATTGCTATGGCCTCGAACGACAGTTTAAAGTCTGAGTTGGAAAAGCTTTGTGAATGTTTAATATGTTTGGATCGTATGGAAGATCCTCGAACACTTCATTGTGGACATTCATTTTGCAAAGAATGCTTGGAAAGTCTTGTTAAATTCGAAGATAATGGGGTGGCTCGAATTAAATGTCCGAATAGATGCAGAGATCATGTCCTGCCTCCAAATAAAAGAGTTGACTTAATCAGCTGTAGCTTACCAATGAAGCAAATGCTAGGTGTTATGCAGCAACAACATCCTTTGGAAAGACAGTAT…	cluster_16	6
ENSHYS-15522	evgHyS_ScswcV5_3964.g17725.t1	NA	NA	ATGAAGTTATTAACTATTCTGCTGGCATCAATGGTAATTCTGGTAGATGCAAAACACAACAAAGGTAAAAAACGTCACAAAGAAATTCACAACGATGGTAATGCTGGCGAATCAAACATCATTTATACTGATTCTGAACCCATATCCAGTGGCGAATCACCTTACCGTCCTCAAATCTCACTTATCCCACAGCCTAACCCCTCTGAATCAGGTGACGACGACGACAGCGCCGAAGACGAGACCTTATTTGTGGATGGTCAGCTTCCAGGATATGAATTTGAACATGACGTGCATGAAGAGAAATCTTCTTTGAAACACTCAAGAAAGAAAAATATTCATCGAGAGCCTAATATTAAAAGCCCTGATAAAATTATTGTTGACAATTCTAATGGTGATAAC…	cluster_16	6
ENSHYS-15214	evgHyS_ScswcV5_3964.g17464.t1	XP_002159967.3 PREDICTED: protein spinster homolog 1-like [Hydra vulgaris]	Vesicular glutamate transporter 2	TTTAATTTAGACTAACTAGGAAAAAATATGGCACACCCTGTGTAATTTAACAAGCAGAAATGGTAAACAAAAATAATGTAGGTACTGAGTCATTGGAAAAGACAGAAGAAGGCCAACAAGATAGCACAAATCCAAGTACCGATACTGAAATAAAAACCGTGATGCCTGCGCGACAAAAAGTGTCAGGGCGAGCCATAATCACACTTGCAGTGCTTGTGTACATAAACTTACTGAATTACATGGATCGCTTCACAGTATCAAGTGTTTTAGTCGACATACAGCATTGGTTTAACATTGAAAAAAAGAAAGCTGGACTTTTGCAAACTATATTTGTGTGTGCTTATATGGTGTTTGCACCAATATTTGGTTATCTTGGTGATCGCTTTTCAAGGAAGTATG…	cluster_16	6
ENSHYS-14410	evgMSTRG.7338.3	PFX13609.1 hypothetical protein AWC38_SpisGene22292 [Stylophora pistillata]	NA	TTCTTTTGAAGCAATCTGAAAACACTCAAACAGTGCTGATGCATTTGGATGGTGTAAAAACTACACAAGCTTTTTTTTCATCCCAATATCGAATGTCAACATCCATTTGGCAGTTCTGCAAAACAGAATTCATACTTTCGTCGAAAGATAAACTGTAAAATGGTGAAAAGTTGATTGCATTCAAAAGAATTTCCTTGAAATAAGGTGCAATACCATAATTAATCAAGTAGCTGCATTTTGTTTTGCAAAGTTTAAAATTCTTCACAATATCACTGTCTGGAAACATGTTCAAAAAAGGTTTATTTAAATCAATACATGACCTGAAGGAAAAATGAGAGTTGAAAACTTTCAATGTCCATAGGATTTCAGAAGTCATAGTTATTTCATTTGCCGATAAAC…	cluster_16	6
ENSHYS-14006	evgHyS_ScswcV5_3781.g16338.t1	XP_004208576.1 PREDICTED: alpha-actinin, sarcomeric-like [Hydra vulgaris]	Alpha-actinin, sarcomeric	ACGTTTGAGTAACTCATCCATTCACAAAAGAAAAATTGTTTTCTCAAAACTGTCTCATTTAATTTTATAAAGTCAGGCATAGAGAAACACCTCAATTTTTCATATTCTTGGCTTGAACAGTGACAATAAATAGTATGGCTGCAGAGGAAGAACATATTGGTTATCATTATGGAGAAGAAGATAGGCAACTTCTTGATCCCGCTTGGGAAAGGCAACAAAGAAAGACATTTACAGCTTGGTGTAATTCACATTTAAGAAAAGTTAATGTTCAAATTGAAACACTAGAAGAAGACTTTCGTGATGGACTTAAGCTTATGTTATTACTTGAAGTCATTTCTGGGGAACGATTACCAAAACCAGAAAGAGGACGATTACGATTCCATCTTGTCTCAAATGTTA…	cluster_16	6
ENSHYS-13927	evgHyS_ScswcV5_3781.g16271.t1	XP_018014906.1 PREDICTED: two pore potassium channel protein sup-9-like [Hyalella azteca]	NA	ATGATGGGAAAGTTATTTGAAAAATTCAACAGGTTTAAAAGGATAACGCCGGAAAGAAAAGTTTCAACGCTTTCCGCTAGTGGTAGAAGACAATCATTGAACAAGTCAGCTCGACTGACACGAGTTATATCTGATATTAGCGCTTTTCAAAATCAAACAAAGGTTGAGTTACAGGAAGGTTTAAAGAAGAACGCTAAAGAACTAGCCTGGTTTTTTAGTTTATTTGTCGTCTACGTTTTATTCGGTGCTTTCGTGTTTTTTTATATTGAAGAATGTTCTGGTGCATCGATGGCTGATGATGGCAGCACACCGTCTCTTTACGATAAATTGACAAACCCTGGATTTAAATCGCTAAAATCAACTTGTTGGTCTTTATTTCGAGAATCTCTTAAAGCTCAA…	cluster_16	6
ENSHYS-13417	evgHyS_ScswcV5_366.g1461.t1	XP_012563828.1 PREDICTED: uncharacterized protein LOC105848317 [Hydra vulgaris]	NA	CTAGGGACAGGAGGCAAGCAAGATACAACACTAGCTACACACAACAATGAAATGATACAACTACCCTGTCCTGAAATTGGTCTTTGATATTTGTCTAGCATTTGATTTGTACATCTGGAGACATCATTAAAATCTTTTTAGCAAATAAGGTCATTTAAAATATTTCTGGTATGGACTTTGAAAGTGAAGGTATTAGGCATGTTTCAATACAAAAACATAAAGACACTGAGTACAGTGAAAACAATGCTAGGCTGGAGAAAGAGAATTTTATAGATGGTGATTCTGATCATGTGAACCTAGATTCTTTGCTCAAAGCAGTTATAGATATTAGTGATCGACTTCATGATCAGGAAGAAAAGATAAAACAGCATCAAGATGAACAACAAAAATGTGATGATG…	cluster_16	6
ENSHYS-13327	evgtrinLocDN224635c0g2t1	XP_026536505.1 noggin-2-like [Notechis scutatus]	NA	CCACTTAGAAGAGTCTTGGGGACCAGGTTGGTATCGATACATCATTTATCGTAGTGGTTTGAAATTGGAAACAGTTGTTGAAGCTTGATTTTAAACACCACAATCAAGAAGCAGCACAAGAACACACGCATTTTTTGTCCACCTTTATGTTGATGCTGCTCCACCCGCATTGCGTGGCTCCACTTTTTTTAACTCTTGCGTGACAATTCCAATACAACAAAGAGACTGGATGCATTTCATTTCTGTTGTGTCCACATTTCATACCAGATGGATACGAACACGGTTTTGGTATACAGAACGTTTCTTTAAAATATCGTGGCCAGAATGTCTCCCCTAAATCCAGCCATTGGTAACTGATAGGACAAAAAGATTTCAGCTGCAAATAAAGTTGAAAATAAT…	cluster_16	6
ENSHYS-12968	evgHyS_ScswcV5_3574.g15637.t1	XP_027129994.1 leucine-rich repeat-containing protein 74B-like isoform X1 [Larimichthys crocea]	leucine-rich repeat-containing protein 74B	ATGTCAGGGGTTAGTATAATCATTGAAGAAGCTCCTGGTCAAGAATTCGAAGACAATAGCGAAGAGGATGGCGAAATTAATGAAGAAAAAGTAAAAGAAGAAGTGTCTGCTGATGAAGTGGAGGAGAGTGCAAAGGTTGCGAGTAGTGATGATGAGTACGACACAGACATTGAAATCGAAGATAAAAGAGAGACTTACGACGCAACCGGTCGACGAACATATTTTCAAGCATGCACGAAGTTTACCACTACTCCTGTATCCTCCTTTCTGAAGCATATGAGTAAAACAGAACTCAACTTGCAGTATAGAGGTGTTGGATCAAATGGTGCGAAAGCCATATCAGCAGCTCTTGTTGCTAATACCGTGACATTGAAGTTGAACTTAATGGAAAATTTCATC…	cluster_16	6
ENSHYS-12956	evgMSTRG.80340.1	NA	NA	GGTATCATATTCATAACTACACAGAATGTTTTGGAAACATTTATAGTTCCAAAAATTAAGGCTCTGTTCTCCTCACAGAATGATGGATATCCAATGTCTTTTAGTCTAACTTTAAGGTTTTTTCAATGTTTCGCAACAGTCGCCCTTGTTTCAGCTACACAATAAAAGAGTTACGATAACATAATTGTGGCAAACGATATCATCATTTTTAAATGATTATGAAAATTGGAATCCAATTTTAATTTTTATGTAACGCTACTTAGAAAAATAGTAGTACATATCAACAATTATAAATATATTTTGTGAAGTGTTGCGTACGAAAATTTATCATTTATGGTCGGGCAAGTACAAAGTTTAATATACAAGTCTATTATATAATTTGTTTCCATCATGGAAGGT…	cluster_16	6
ENSHYS-12826	evgHyS_ScswcV5_3574.g15522.t1	NA	NA	TCAAAGATCGTGTCGTGAGAGAAACAAAAGTCAATCGGAGAGGCTCAAGATGGACGTTATAACAGAAGAAGCGGAGAACAAGAAAAATGAATTTATTTCTTTAAGAAGAGAAAATTCTGTTTTAAATGAAGTGACAACTTCCACACCGATTAGAGCAACTGAAAAAATAAAAATGAACAATAAGGAGGATTCTAGAGGGAACCATATGGACAACATAACCGTGGAGGTAAAAGAAGTTAAAAAGAATAAGAAAAATCGTATTGTCTTAGCGGGAAGTGTTGAAAAGATTGAAAAAGATAAGAAAAAGGTTAACGATTCGTCTAAAAGAGAGAAAAGGGAGATTAAAAGGACGGATGATTTTGATGGCGAAAGTGCTGAAGAAGTACTTGTGGATAAAGA…	cluster_16	6
ENSHYS-12297	evgHyS_ScswcV5_3470.g14946.t1	XP_002169593.3 PREDICTED: phosphatidylinositol 4-phosphate 5-kinase type-1 beta-like [Hydra vulgaris]	Phosphatidylinositol-4-phosphate 5-kinase type i	TTTAAGCTGAATAATCAAACTAAATACAATTAAACTATGTCTACCTCTAATGAAAATGGTGCAGTAGAGCTAGCTGTAACTTCACAACCAGATGTAAAAAAGATATCAGTTGACTCAAGAACTGATCCAGATGGAGTTGCCCCATCACAGCCAGATGAAGGAGAAACAACTGGAGGTCAGGTCCAAAGAGACACATCATTGAAAACAAAGTCAGTTTTAAAACAAGGTCACCTCAGAGTTAAAGAAGATGGACAGAAAGTTTATAAAAAGACACCAAGTCAAGCTATTATGGCTGCAACCCAGCTTGGTATTGGCTTTTCAGTTGGTCGCCTAAGTGCAAAACCAGAAAGAGATGTACTAATGGTAGATTTTTACTATGTTGAAAAAGTATGGTTTCCA…	cluster_16	6
ENSHYS-11647	evgtrinLocDN42725c0g2t4	NA	NA	TAGATAACAACTGCAACCTACTGGTATTGATGAACAGATTTGGAGCTGGGAGAAGGAAAGGGAGGTTGCAGTTGTTCTCTACCTCTGCCACGTCCTCTACCTCTACCACGTCCCCTTGCACGACCTCGTCCTCAACCTCTAACAATAACGCTGACAGATGGTTAGGACGTGGCAGAGGTTGTGTTCGAGGTTGAGGACGAGGTCGTGCAAGGGGACGTGGTAGAGGTAGAGGACGTGGCAGAGGTAGAGAACAACTGCAACCTAATGATAATGATGAACAGAATTGGAGCTGGGAGAAGGAAAGAGAGGTTGGTATTGAGAATGAGA	cluster_16	6
ENSHYS-11070	evgtrinLocDN274099c0g1t4	XP_028416043.1 uncharacterized protein LOC114539624 [Dendronephthya gigantea]	NA	CTTTGTGTTTGACAGACAGATATTGACATGTTTTTATTTATTGAAAAGGGATTAAGAGGTGGTGTATCATATATTGACAACAGATATGGGAAAGCCAATAATAAGTACATTAACAATTATAATAAGGCTATGCCATCAAAGTATCTAATGTATCTAGATGCTAACAATCTAGACGGTTATAGAATGTCACAATATTTACCAACTGGTGGATTTAGATGGTTAAAAGAAAAGGATATAAACAAATGCAATCTAGCTGATTATAAACCAGAAAGTAGTAAAGGACTAATATTAGAAGTTGATTTAGAATATCCAAAAGAACTACATAATCTACATAATAATTATCCACTAGCCCCATCAAACACA	cluster_16	6
ENSHYS-10906	evgHyS_ScswcV5_3309.g13761.t1	XP_012564074.1 PREDICTED: U4/U6 small nuclear ribonucleoprotein Prp4-like [Hydra vulgaris]	Pre-mRNA processing factor 4	ATGTCTTCCTCAGATGAAGAAGATGGACCTGTAGTCAAAAAACAGAGACTTTTTTATGGTAGTCTTGAAGATCAGGAGCGAGAACGGCTTGCGCGTGAAGAAAAGGAACGTCTTGCTGCAGAAGAACTACTGCGTGCACAAGGAAGTGAAACAAGCGAAAGTGATAGTGATGTGGATGAAGACGGGAATAAGAAAAAGAAGAAAAAAAAGAAGAAAAAGGAACAAGCTGAAGATGATGAATCTGATGAAGACTCTGCAATTAACAAGGCAATCAAAGCTGGAAACATTAATATCTCTCAAGGTGATACACTGGAAATGAATACAGATGCAACGGCAGAACGACAGCAAGAACTTATGGCAGAGTTTGAAAAGAGAAAAGCTAAGCGTTCAATAAATGTG…	cluster_16	6
ENSHYS-10819	evgHyS_ScswcV5_3081.g12151.t1	XP_012555860.1 PREDICTED: tyrosine aminotransferase-like [Hydra vulgaris]	tyrosine aminotransferase	ATGAATGCACATCAAGGAAAGGACACTAAAGTAATATCAAATGGTCATAATAGTCCAACTATGAAAAACAAAGAAATAAATGGATCTAGTCCTAAAATGCACAAAAAGCACAAATGGTGTATTCCTTCCTCAGACATGTCAAGAAGAACGGTAAATCCCATCCGAAGAGTTGTAGATACCATGCGAATAGAACCCAATCCAAGTTACAGTCCAATTTCTCTTTCAATTGGTGACCCAACTGTATTTGGTAATCTCCTTCCACACCCTAACATGTTAGAAGCTATCGAAGAAAGTTTACATTCACATAAACACAACGGTTATGGACCAGCTATTGGTAATCTGGAGGCAAGGAAAGCGATAGCAAAATGTATGACAGTTCCAGAAGCACCACTCACAGAA…	cluster_16	6
ENSHYS-10658	evgHyS_ScswcV5_3298.g13538.t1	XP_002160302.2 PREDICTED: alanine--tRNA ligase, cytoplasmic [Hydra vulgaris]	Alanine--tRNA ligase, mitochondrial (inferred by orthology to a human protein)	CGAAGTAAAAACAAAAATTTCGACTAAATTTCACCAGCCAAAGCCACTGTCGAGTTGATGTTTAGTCGATACAGTTCATTATTGAAAAGAAAATTACCCAGACTAGTTTATTTTATAAAGATGGAGAATTGTAGTGGAAAGGCTATCCGACAGCAATTTATAGATTTTTTTGTTGAGAAATATCAACACACCTTCGTCCCATCATCTTCTACTATTCCTCACGAGGATCCCACATTGCTGTTTGCCAATGCTGGAATGAACCAGTTTAAAGCTTGCTTCCTTGGTACAGTGGATCCAAAGAGTGATTTCGCCAAATTGACACGTGCTGTAAACTCACAGAAATGCATCCGTGCTGGAGGTAAGCATAATGATCTGGACGATGTTGGGAAAGACGTATAC…	cluster_16	6
ENSHYS-10443	evgtrinLocDN5326c0g1t3	NA	NA	AGTATACAGTTTATCAATCATCATGCAGAAAATAATTTTTGGCTTAATCACATTGCTCCTTGCTCTTCACTCAGGTATTTATTTTTACTTAGTATTTAATTTTACTCTATTTTATTTCATATTTTTTATTTTCTATTTTTTCATTTTACTTTTTATTTATTTTTTATTTCTATTTGTATTTTTTATTTTTATTTTCTGATCATCTATTGTTTTAAACAATTGTACTTTTACACACATACCCTACTTTCTTTATGAAAACAGAATATACTATTCACTACAGGCATAAATACAGTAACAGGTATTTATTTTTACTTAGTATTTAATTTTACTCTATTTTATTTCATATTTTTTATTTTCTATTTTTTCATTTTACTTTTTATTTATTTTTTATTTCTATTT…	cluster_16	6
ENSHYS-10031	evgHyS_ScswcV5_3229.g13009.t1	XP_012558062.1 PREDICTED: WD repeat-containing protein 7-like [Hydra vulgaris]	WD repeat-containing protein 7	ATGAGCAACTCAACTAGTATTGTTCCACTGGTATTGTGGGGGAAGAAGCCTCCAGCGCATACAATATCTGTAATTACATGTACTTTTGACCAAAAGACAATTGTTACTGGCACTGTGCAAGGACAAATTGGTTTATGGGATTTACGACACAAAAGTGAAGGTGGATTGAAAGTAATCCCAAGAAATTTGCTTTTTGCTCATGGCTGTAAAGTGATGTCTGTGGCTTGTGCACTCGATGTTTCCTTGGAAAGGCCAAATGTTATTAGCCTTGCTGAAAATGGCGAACTTTGTTTGTGGGATATTGAAGATGGACTGTGTCTACAAATGAATGTCATACCTGGATCTCATACTGCATTATACTCAATTCAGATATCTCGTGGAAGTTTGAAAGAATGGAGA…	cluster_16	6
ENSHYS-10023	evgHyS_ScswcV5_3229.g13006.t1	XP_002594508.1 hypothetical protein BRAFLDRAFT_124968 [Branchiostoma floridae]	Cell division protein kinase 20	AGTTAAAGAAATATAAACAATGGATTAATTAATGGATTAGTCAATGGAGAATTACTCTTTCTTGGGACGAATTGGAGAAGGTGCACACGGCGTCGTTTTCAAGGCAAAGCAACTCCAGAGCGGAGAAATCGTTGCTTTGAAAAAAGTTCCATTACGAAGGTTGGAGGACGGTGTACCAAACACCGCTCTGCGTGAAATTAAGGCATTAGAACAAATAGAACATCCGCATGTTGTCAAGTTATATGACGTGTTTGCCTATGGTACAGGCTTTGTGCTTGTGTTCGAGTACATTTTGTCTGATCTATCGGAAGTACTGCGCAATTACGAGCAGCCTTTGCTACAATCGCATGTCAAAAGTTATATGTTGATGCTTTTAAAAGGCGTTGCGTATTGCCATGA…	cluster_16	6
ENSHYS-09706	evgHyS_ScswcV5_3203.g12682.t1	XP_012554025.1 PREDICTED: uncharacterized protein LOC105843332 [Hydra vulgaris]	NA	AGGGCTGGGTTCATTCTGAAAATACGGATTTATGTGTTAAACTTTAACTTTTGTGTTTGGATCTATGTGAGAAACAGAACAGCTAGCTCTTACAACTATGAAAAGAAGTTCTTAGAAACATCTTTGAAAGGTTTATTTCACATAACAGTCGATACACGACGATGGATTTCGAAAACATCAGCTATATACAACAGCCACTTCAGTTAGTTTCCGAATTGAGAGGTGATCGCTTAGTAACGTTAAGTTGGAAGTCATTCGACGCTGACAAACTTGACTTTAAAATCAGTTATCAGGTTCAAATAAAAAAAAACAATGAAAGGCAATGGCATGATAGAAATGAACATAAAGATAAAACACAGAATAAAATCTGTTTTGAAAATCTTGATTATGATACACTTT…	cluster_16	6
ENSHYS-09666	evgMSTRG.61409.23	XP_012558584.1 PREDICTED: protein kinase C delta type-like [Hydra vulgaris]	Non-specific serine/threonine protein kinase	ATATAAACAAAAAAACCCTAGCGTAAAAATAATCTTTAAACTACAACACAAATTCCATACTAATCCAATTTCTACCAATATAAACATAATGCTCTTCAAGATTTTCGTGTTTTGGCTACATGAAAAGCAGGATTGATAAAGGAGAAACCCTTGAACTGGACTTGATCCATAGATTTTAAAAGCTGCTCGTCCGTCGGCGTCAGTTTTGGATCCTCCATCGTGAAATCAGGGTCAAAATTATTTACTGCGTTATCCGCTTTCACTTCCGGTTTGAACGGCGGCTTAATTTCTTTTTTTTCTAATTTATTCCAATCTATCGGACTAAAAAACGGATGTTTTCGGACATGAGGTTTAGTTCCATACGCATAACCAAGACGTAGCGAGATGTTCCTTTCCATC…	cluster_16	6
ENSHYS-09326	evgHyS_ScswcV5_3094.g12305.t1	ADL39768.1 allorecognition 1 [Hydractinia symbiolongicarpus]	NA	ATGCTCTTGGTTTCAATATTTTATTTTGGAGAATTCATGTGTTGTACAGGATTCAGACTTTGTGGTGAGAATATGAGATCTGTGTACACGGTTGACGAAAACTCATCACTAACTCTTAATCAAGATGTTTGTGGATACCAAAAAGTAGTTGTTAAATGGAAAGTGAGAGAGAATGGACAATATTTTGCATCTGACAACGTCACATTGATCGACAACACAACTAAGCAATACAGATATACGTATACAATTAGGCGTATCTCACGTTCTTTTTGTGGAGCTAAGCTAACGTTTTTTGCTACGCATTCAAGAGACACCATAAGTCGACATAGTGAATTGAAAGTTCATTGTAGATATATTATTATTTATGTGGTTGTTGTTCCTTCAAAAGTACAGAAAGTC…	cluster_16	6
ENSHYS-09088	evgMSTRG.57115.1	NA	NA	GTTTTTTACCTGTACAGACCTAAAAAACTGTTACGAATTTCTTCCTTTAAAAATCTGGTTCAAAATTTGTTTCCCCACTGTTGTCGCCAGCATTACATAAATAATTGCGTCTGATGCGAGTCCAATATAGAACATTGAGTCACAAAGCCGTCTAACGCTTACATTCTCTGTCAGAAATTTCAAATCCATACAAAAGTGAACCACATCTGGTATGACGACAAATACTGTATACGTCGCGACAAGTAACGTCGGCAACAAAAGCTTATTTGGACGACGACACGTTCGTCTAGGTTTTACGTGATATTGCTCTTCGCCATTACTTTGCGAGCTATTTATATTCGTAATTACACTAACGTTACTTTGAATTGAAACTCGGGTTATTCTCGGCTGCAACGTCGT…	cluster_16	6
ENSHYS-08946	evgHyS_ScswcV5_2988.g11934.t1	NA	NA	GCTTTATAATCAAAAGTTTATGAGGTTGGGTAAAATAACATTATGTGTCATTGATCAATGTTACCGATACTTTTTGTACCATTCCTAGAAGTGTTCTCAAATTCACTGATTATAAAATAAAACTCGTGAGTTGCAGATAACGAGTCGCATTTGAGCTGTCAACAACCGTGATGTCACGTTTAATCGTGAGCGTCGTTGTTGCCATAACATGCATTTGTATTGTTGTTGGACAAAATCGTCCTTCATGGGCAGGTGACACAACAAAGATGTTGGACAAAGTGGCAAAGGATAACAACTGGAGCTGGAATAATAAAAGAAGTTTCGATAAAGCTCACATCTTTCCATGGCAGAAAACGCAAAACATTGTTGCTGCTTATCAGACACCAAATGGATTCGACG…	cluster_16	6
ENSHYS-08838	evgtrinLocDN178045c0g1t1	NA	NA	ATCTAAAAAGTACAATGTACACTCCACTGTATCTTTTAATTTTTCTTCTTTTCAGATTTACCAAGCATTGCAAGCGATAGCAGGTTGCTTTCCCTTAATGGGTCAAGAAAAAGCAACCTGCTATCGCTTGCAATGCTTGGTAAATCTGAAAAGAAGAAAAATTAAAAGATACAGTGGAGTGTACATTGTACTTTTTGTATGTACTTCAACGTTAGCGGTTTACATCTACCTCTCACACATACCAGCGTTTTTCATTTACGTTAACTTTTTGCACGCACATCTGTATTTATTGAACCTTATCACACTTAAAAACATGGGAGTTTGTGTGATATAATTTCTTAGAAAATTTTACTAACAATATTTCTGCAGCCGTTATATTATGGAAACTTGTTTTCTTGC…	cluster_16	6
ENSHYS-08038	evgHyS_ScswcV5_2707.g11207.t1	XP_012564855.1 PREDICTED: uncharacterized protein LOC105849096 [Hydra vulgaris]	NA	TTTCAGAAGATAAATATACAAAATTACAAAATGGATCTAAAAAGCATAAAATGGACTACAGAAAGTTTACAGTTAAAAGATTTCGTTGAAACATACAAGTTACCCCAGATCGTTAGCGTTGAAGAAGGGTTCTATGGTACATGCAATGAGAACTCATTCAGCAGTGGACAAAAGTTGAAGTTACATTCAGTAACAAGTGAATTGAGAGCTGTGTGTTATGACAGAAACGAAACATATTGCCAGATACCATTAACATGTCCAAAACTAGTGGAGTTAAAAATGGATAAATCAAAATATTGCAAATCTGTTGCAGACATAGCACAGTTAAATCCCCTACCAAATTACGTTAAAATTCAAAGCGGTTACTTTATAAAAGTTGGAATTGAAGAATATAAGGGG…	cluster_16	6
ENSHYS-07911	evgtrinLocDN9188c0g1t4	XP_012554318.1 PREDICTED: serine/threonine-protein kinase Warts-like [Hydra vulgaris]	serine/threonine-protein kinase Warts	AATTCTTGTTTATATCTCTTAACTTTGTGTTTGATGGCCACTGAACTTGTGCTTGAACTAGCACTGGATTGGTTTTAAATTGTTGTATCATTCCTAGGTTGTGTTGGTTTATTAATGAATACTCCAGATGTGAATATATTAAGCATAATATTTTCACAGCGGAAGATAAAAATGAAATGAAAAGTTTAGCCTGTAAAAAATATTTTGTGTTTGTGACAATTTTTGCAGAATGACGGATCCTAATAAGTACAGAACAGCAGCCAGCAATAGTCAAATGTTAAGAGATATAAACAAGAATTTACAGCATTTACATGTTCAAAAGCAACAACAGCAACAACAACAACTTGAGCAACAGAATATTAACCCAGTTCTTCAGAGTCAAAACTCTTTTGAACAACA…	cluster_16	6
ENSHYS-07585	evgHyS_ScswcV5_2604.g10788.t1	XP_019639319.1 PREDICTED: uncharacterized protein LOC109481218 [Branchiostoma belcheri]	NA	ATGTCATTAGATGCAAGCACAACGAATACATCATCTACAAAATCAACATACAAAAATCTTTTTCTGCTTGGATTTGTGTTTTTCTGCATTTTTACCTCGTATCAATCTCTACAGAATCTTCAGAGTAGCATACATGAAGATGAAAAAATTGGTTTGGCGTCACTCTCAGTTATCTATGCTTCATTTCTCGTATCTTGCTTGTTTTTACCTCCTGTATTAATCAAGAACTTGGGGTGTAAGTACACTATAGCCTTGAGTATACTTGGTTATATTCTGTACACAGGTGCACATTTTTATCCAACATGGTGGATGTTTATGACAGCATCAGCTATTATAGGTACTTGTGCAGCACCTTTATGGAGCGCCGAATCGTCATATTTAACCACGATAGCATTGCAT…	cluster_16	6
ENSHYS-07458	evgMSTRG.46584.9	XP_027052889.1 meiosis regulator and mRNA stability factor 1-like [Pocillopora damicornis]	meiosis arrest female protein 1 isoform X3	TGTGATAGTTTTGTTATAGCATGCACAATCGTTTTGGTATATACATAAACATTTTACCTGAAATTTTGTTATGGTCACCCAAATAACATCAACACTGAAATGAAGTTGATTTTGGATGAAACCATTTTGGCAATTATGCAGATCAGGGGTCAGAATAATAACATGGATGTAAGTGTTTTAGCAATATTATTTAGATGTTTTGCCAATCAATATGCCCATGAGTAGCCATTCGGAACCAATTGGAGTTTACTGGGACATTGAAAATTGCAGAGTTCCAAGAGGCACATCAGCTGTTGCCGTGGTTAATAAAATTAGAGAAAGATTTTATCCTGGCCGACGTGAAGTAGAATTTATGTGTGTTTGTGACACCACAAAAGAAAAAAAAGAAATCCTTGAAGA…	cluster_16	6
ENSHYS-06248	evgtrinLocDN7825c0g1t7	XP_015764892.1 PREDICTED: uncharacterized protein LOC107343817 [Acropora digitifera]	NA	AAGCACTATCGTGTAAAAATAATTTGACATATTTAGCTACCATTATTCGTGACGACGGGCAATACCGCAAAATATCGGGCCGTCGTCAAGAGCGCTAAGCCAATAAGAATGCCTAAAATGCCGTATTGCCGCTTAAAATATCCAGACAGGTAACAATGAATGGTGCTCTTTTTGCGGAAATCTTGGATATTCACCGTCCGCTACTTTTAATGTTATGCTTTAATTATGTGGAAACGAAAATTATGATTGGTTTATAAATTACTTTTCCGCGGGAAAAAAATTAGAGTTGGAAATACTTTACCTTTTTATTTTCGCAGGCAAAACAAAATATTTCTCGTAGAACTTCAAATAATACAACTGCGCATCCCGTTAAGCCGTTTCTTGCTCTTTAAGTATCTG…	cluster_16	6
ENSHYS-06189	evgtrinLocDN211548c0g1t2	NA	NA	ATTACAGTTTACTATCTAGTTAGCGGATATCTTTAGTGGAATCACGTTTTGTCTTCTAATTACAGGCGTATTTGGATAATCTGTTAATTAGAGTGTCCATTGTATTCCCTCTGTACAGATAAATGAAGCTCATAAAAATGACCCCTGGGTATAATTTAAAAAGCATTGATCATATTCGAGGATTTCTTATTCACAGGCACGAGTGGGAGACATTTGGGTTACAAGAGAAACATTTCTCCGTTGTCAGGGAAACAAATTTATTTCCACTGTTTCGCTTACTTATTGGATCAGCAAAAAAGGGTAAATGTCGTGTTTTTTTTATATGGTATCAAAAATTTAAAAAACGAAACAGTGTTACATTCATTTCTTATGGAAAAGTTCTTCGGACAACAAAAAACA…	cluster_16	6
ENSHYS-06084	evgHyS_ScswcV5_2436.g9299.t1	XP_012554009.1 PREDICTED: uncharacterized protein LOC100209677 [Hydra vulgaris]	NA	ATGATAACTGATTTGGCAGACGACTTAAAAAAGTTTTTCAAGGAAGAAAAGCTGAGTGATAGAATTTTGAGAATTGTGGAAATAGATGAGAATTTTTGTCATAGTCAGAAACGAAAGCATGCTACAGGATCTGTTGATCAACAATGTTGCAAAAGGCTCAAACGAAGCTTTGAAAGTATTCTAAAAGAAACTGATGCAGCAGAAACCGAAGCTTCATTATCATTAATTCAGAGAGTTGTAAAAGAAAATCAGTCCACTGTGTGTGTTTCATCTTGCAATAGGAAAAACGAGGAACTCTGTGACAATGATAAAAACTTATGTCATCAAGAATCTGCTGTTGGGGTAACAAATCAGTCTATTGCTAAACAAAATGTTAGTAATACTAACCTGACGGAATCA…	cluster_16	6
ENSHYS-06052	evgHyS_ScswcV5_2436.g9274.t1	XP_012563377.1 PREDICTED: prostaglandin reductase 1-like [Hydra vulgaris]	Prostaglandin reductase	AGAAGCAGCACTCTTAAAAAACTAACACTGAGAGAAAGAAAGGCTTGCACAACATTGAAAATGGCGAAAGCAGGAAAAACTTTTATGTTTAAGAAACATTTTGTTGGTTTACCAAAAGAAGATGATTTTGATCTGGTGGATACCACTTTGCGTGAATTAGAGGATGGAGAGTTTTTATTTGAAAGTCAGTTCCTCAGCGTGGATCCTTACATGAGACTCTTCACAAGTCAATTGCCTACTGGCATTCCGATGATTGGCAGCGGAGTTGGGAAAGTAACAGAGAGTAAAAATGAGAACTATCCAGTCAATTCCATTGTTGTCGGTCCATGTGGTTGGACAACTCACTTTATTGTTACTAAGGAATTAGTGAAATCTAAAGAATTTCTTGTCATACCATCA…	cluster_16	6
ENSHYS-05895	evgHyS_ScswcV5_2427.g9122.t1	RMX56999.1 hypothetical protein pdam_00016150 [Pocillopora damicornis]	NA	GTGGTGTTTTAATCTAACATAGTTTACTTCGCACCCAGGGAAATGAAATCCTTAACTGAAGTGGATTACAATTGGGTTTACACTTACATTTTGCAAGATGTCTATTGTTACTCTATTAAGATTATAAACAATGTGTGTACGCAAAGCTCTTTTGTATCTGGTTTTTACGTCATTAATGAAGTTTTCTTTGCAACAAAAGAAACCACATATTATTATGATTGTTGCCGATGATTTGGGTTGGAATGATGTGAGTTTTCATGGTTCCCAACAAATCCCTACGCCAAACATAGATAAACTTGCACAAAGTGGAATTATTCTTAACAACTATTATGTTTTACCAATTTGTACACCAACAAGGAGTGCAATTATGACTGGAAGATATCCCATACATACAGGTAT…	cluster_16	6
ENSHYS-05688	evgHyS_ScswcV5_2402.g8944.t1	XP_012566086.1 PREDICTED: MPN domain-containing protein-like [Hydra vulgaris]	NA	TGTGTTTAGTTTGCATACAAAATATAAATGGAAAAGGCAATATATAGTGAATCATCTTCAGAGACTGAAACTGAAGAAGATGAGGAAAGTGAAGACCAAGAAGATGAAGAAGATACTAAAAAAACAGCTGTTTCAAACAAGGGTAGCAATAAAAGTAAAGTCCAAAACAAGAAATCACCACCAGTGAAATTTCCAACAGGTCAAAAAAAGATTTCACCTCCAAAAGTAAAAGAAGAAAAAGAAACCAAGCCAATTTCTGTTAAAAAGAAGCAACCAGGACGAAGCTCTCTTCTCACTGGACGTGGTGTAACAACACAAATGCTCATTGATGAACAAATCTTAGATCCTGGCGAAAAATGTCTGACTATAAATTACCTCGGTAGAAAATTTGTTGGAGAT…	cluster_16	6
ENSHYS-05685	evgHyS_ScswcV5_2402.g8942.t1	XP_002163036.2 PREDICTED: high-affinity choline transporter 1-like [Hydra vulgaris]	High-affinity choline transporter	ATGGCTGTCAATGTACTTGGAGTCCTGGGAATTGTCATCTTCTACATAGTAATTTTAGTGATTGGTATATGGGCAGCACGTGCAAGAAATAGAAAAAAACAACCCGACGATTTAGAAGATGAAACGAAGGAAGTAATATTAGCCGGAAGAAGTATCGGCATGTTTGTCGGAGCGTTTACAATGACTGCAACTTGGGTTGGTGGTGGCTATATCAATGGAACATCTGAAGCTGTTAATCGAGATGGGTTGATATGGGCGCAATCATCATGGGGGTATTCCCTGAGTTTGTTGCTAGGTGGATTTCTGTTCGCTAAAATCATGCGTAAGCGAGGTTACGTTACGCTACTCGATCCGTTTCAAGAACGTTATGGACTTCGTATTGGGGGTATAATGTACATA…	cluster_16	6
ENSHYS-05548	evgMSTRG.36685.1	XP_002170839.2 PREDICTED: POTE ankyrin domain family member I-like isoform X2 [Hydra vulgaris]	NA	TTTGTACTAATCAGTGCATCGAAAACCCATTGAAATCATTTGTATTAAGAAGCTACTCGATGCACTGTTGTTTCCAGCATTATATCTGTAGTCTACAGTCTACTCGAATTTTTCATAACAATTTCCATTACAATAATAGATCGAATTGAGTATTCGATACTGCATCTCTTTGAATACAGAAGAATCTTTTGCACTACAGCTATACAGCTAGAATTTGTTAACGCCACGCCATAATGAACATAATGGCGTAAATTTAATACCACCCGGCGCCTAGAAACAAACAGTGTGCACAACTTTGGCGCCCTGTTCTGCGTATTGATCAATAGTGACCCACTGATCTCTAAATACCGAAATCGAGGATAAAATTGAGCCTCCTATCCAGGAAGACAGCAATGGATC…	cluster_16	6
ENSHYS-05461	evgHyS_ScswcV5_2333.g8712.t1	XP_004208655.2 PREDICTED: neuronal acetylcholine receptor subunit alpha-2-like [Hydra vulgaris]	Nicotinic acetylcholine receptor subunit type E	ATGGACGTGCAAAGGTTTTAAAAATAAGCTTGTAATCAAGTAGTCGTTGAAAGCAACAAGAAGATGGAGAGAGCTATCCTTCTACTTACACTCCTGCATTTATCAGGCATCAAGACAAGCATAGTAGAAGATCGTTTATTAGCTGACTTATTTCAAAATTATAATCCTGCAGCACGCCCTGCATTGAATGACACTGATACAGTTAATGTCACTTTTGGATTGACACTTAGTCAAATCATCGACGTGCACGAGAAGAATCAATTCTTGGTTATCAGTGCATTTATAAGGCAGAAATGGAAGAATCCCATTCTCAAGTGGGTTCCGACAGAATACAACAACATCACAGAAATTAACATCGATCCAAAGAAAATATGGCGACCAGATATTATTTTGTATAAT…	cluster_16	6
ENSHYS-05274	evgMSTRG.34290.1	NA	NA	TATACATTTTCATATCCACACAGACTTAAAATTTACCACGTTCAAATCAGAAAAAAATAAACCCAAAAACGTACACGAAGGGGTGACGATGCGATCAAGACGGAAAAAAATAAGAAATATAACATGAATATTAATTCAATATACTATAGTTACTACAAATTATTCTCCCATAATCCTCTTGTCCCTTTCACAGTCTCTAATGTTCAGTGCTTCTTCGATACGAATCACGCGATTTCATTCTGGACCGATACCAATCCTCCACCTTTTCGTCATTGTATTGGTTGTAATGATGAGCTCGAGAGTTGAATCTTGCTGTATACCAATTTATTCTCTCGTCTTCTTCATACTGGTTAAATGTTTCGCGTTGTTTACCCCAGTATAAGTACCATGAGTAAGGAA…	cluster_16	6
ENSHYS-04844	evgHyS_ScswcV5_20.g154.t1	XP_013075834.1 PREDICTED: ficolin-2-like isoform X1 [Biomphalaria glabrata]	NA	ATGTTACCTATCAATAGTAATGGTACCATTCTGCAATGTGAATTGTTCAATAAGACATTCTATGGCAATCCTTGCAAATTGGAAAGACATATGAATGCAACACATCACACAATATCTAACCCCTGCGTGCAGATATACGATTTGTGTGAAGAATCTGAAAAGTGCGTTCCTGATGATTCCATGTCATCATACAGCTGTCAAAACAAATCCGAATTGACTCTCCCAGAGTTTTGTCCCACAAATAAAACTGATCCCTGGATTATTCGCGAGGCTGCTATTCCAACACCGTTTTGCCATGTATGCTATACAAGCCAGCTTCCTGGTCCGCTCGTTATTTTGCATATGTTAAGAGGAGAACGATTTTCCCGAAATTGGATGGAATACAAAAATGGATTTGGT…	cluster_16	6
ENSHYS-04503	evgtrinLocDN291291c0g1t1	NA	NA	GTGTTTGAGTTCAGGTTCTAAGGATAATTCTAACAAGAGTTATTGTATTTTCCCCATTATAAGGGTTCATAGAGATTTTTAGGGATAGTTTTGAGTAATAGCCAATATCCATGCCTCTGAAGGACATGGGACCTAAAAATTTGACACGCAGATGTCTAATAGATAAATATCGAATCTCGTAAGTATCATAGGCATGCAGCTTTGCGTTAAGGAGTTATTAAAAAGAAACCGTCGGGGGCGGAATCTGCCCCCCTGATTTTTTTAAATGTTTAGTTTTGCTGGTTTTACAATTGCTTTCAAACTAACACAGAGTAATAATAATCCCTGGAAAAAAAAAAACATAATATTCAGTAATTTTTTAAGTTCTGATTTCCCTGTTATCATCATTTTAGTGCAAAA…	cluster_16	6
ENSHYS-04377	evgHyS_ScswcV5_1907.g7795.t1	XP_012560711.1 PREDICTED: zinc finger protein Xfin-like [Hydra vulgaris]	NA	GGTGAAGGGTGAATGTGCGGAAGGAACAACTGGCTTTCACTGTTCACTCATTTTCAGGATGAAAATAAAATTGAAAGTGAAACAAGTAGTGGATTCTGCCTGCAGCAAGGATGATATTTGTTTCTACAAAATTGAATGGCTTCCAACTTGGGTTCCAAGCACTGAGTTAAAAGATGTTCAACATCTGGTGGATAGTTTTTGGGCCAAAAAGAATGAAGAAAAAGAGAGTAGCAAGTCTGATGAAGATAAAATGTTTGCTGCATGTTTTTTCTGCGAGCAAGAAGTATCCGCTGACAACCTCTGCCATCATGAAAAAGAACATGTGGGGAAGAGCACTTTTGATGATATTGCAGAATCACTAACAACTACAAGTGGGTGTCTGGCAGAAGGGATTCTGAT…	cluster_16	6
ENSHYS-04324	evgHyS_ScswcV5_1907.g7755.t1	XP_002156721.3 PREDICTED: growth hormone-inducible transmembrane protein-like [Hydra vulgaris]	growth hormone-inducible transmembrane protein isoform X1	TCCCTTAAAATATAGTGAGAAGCTATACAAGTTCAGTGAATGCAGTCTTGTTTGAAAATTTTTACCAGAATTTTTTTTTTGCCGACTCGACAGTTTTTGCTAAACATCAACAAACAGGCATGTGGAGTGGATGATGAAAATTGTTATCTAAGTACTTTAACGCTCTACAGCTTCATTGAATTCTTATTTTAAAATAAAGATGCTTTCCGGAAAGTTTTTGCTGCAGCATGGAAAGTTGGGACTGAGACAGTTTTCAACCCTCAAACTGACACAGCAAAAAGGATTGAAAAACTCGATGACAAAAGCGTTTCAAATTCCCCAAAGAAATGCACGAACCCACGCACGAGCTAACGTTAAATCCTGGGAAACTGCAAAAGCACCTAGTAGGCTTGGAGCTGA…	cluster_16	6
ENSHYS-04219	evgHyS_ScswcV5_1907.g7637.t1	ROL48226.1 Solute carrier family 35 member E1 [Anabarilius grahami]	Solute carrier family 35 member E1	TTCAGATCTCTTTTGACTTTTGCGAAATTCAAAGTGGTCATATATTTAGAAATATGAATGTAAAGTGCATTATTACACCCAACATCAATTTTTGATAAACTGATCTGTAAAGTTAAAATTGTTAGTGTATTTTAAATTAATACTAGACTAAATACTCTGTTTAAGTTCATATAAACATTTCTGGTTATGTTTTCAACAACAACACGTATTGTGGGATATGTTGTGATATGGTATGGTATAAGCATTGGAGAAACAATTTGTAACAAGTCATTTTTTAATGACTACCCCTATCCAGTTACAGTTTCATTATCACACATGCTTGCAACTGTTATTCTGTTGTACCCAATCTTGATACTAAATGATTTTCCAGAAATTTTAATGAACAAATCAAATGTTAAG…	cluster_16	6
ENSHYS-03120	evgMSTRG.20256.1	XP_002155155.3 PREDICTED: probable serine incorporator [Hydra vulgaris]	Serine incorporator	CACTATACTGAAGAAATAACATCCGCAACATCGCTGTGCTTACGTATACGAATCTATTTAAGAATGAATTTTTGCGTAACATTTTTAATAAAAAAATTATTCCACTCTATAAACGGAACACAATTACTTGAAATAAAATCGTTTCCTTTGCATGTTCTGATAGCCGTAAAATGTTTTTCAGCCGCTGAAATCACGATCAGGGAAGAGGACTGGGACTAACAACGTCCACATGTACAAAAGCATGCAACACCAACTGGATGAAATTTTAACCCAAAATGCAGCACTTGAACTTGTGAGCTTCGACAACTGTGTGTCGTCAGGTTTGTACCAGTTGGTGATAGTCATCATGAGATAAAATGTTGCAAGGATCATGGTGAAATGAAAAAACGTGTAGGAGTA…	cluster_16	6
ENSHYS-02701	evgtrinLocDN40407c0g1t1	XP_004207126.1 PREDICTED: heat shock 70 kDa protein 13-like [Hydra vulgaris]	Stress 70 protein chaperone microsome-associated 60 kDa protein precursor	ATCTTCAACAGCCGTCACTGTTGTTAGATTTATATGTATTTACCCTATTTATAAGACCCCTAAACTAACTATATAATAAATAAATATATAAATACATTACAAATCTTCTTGAATTTCTTCTTCATGAACATGTATTTTACGAATTTTATTTTGTATTTCAACCGCAGCAACTTTCAATGGCCATCCATTTCCCATAATGCCAGCCTGAGCTGCGACACCGATACCAACAGCGATGTCTGGGTCGATTGCAGTGTTAGGTACTTTATTAAAATATTCAGTAATAAGTTCTCTTACACGTGGGATACGCGTTGAGCCGCCTACCAGTACAATCTCGTCTACGGAGTCAATCGCCGTTTCGGCATCCGTTAAAACGTGTTCAATTGGCCGTAAAACCCTTTT…	cluster_16	6
ENSHYS-02429	evgHyS_ScswcV5_3909.g17384.t1	BAQ19162.1 Lhx6/8 LIM homeobox protein, partial [Cladonema pacificum]	LIM/homeobox protein Awh	ATGAGTAAACAACTATTAATAGATAACATTAACGAGCCTACTGTCTTCAACGGATATCTTGGTCAATGTACGGGTATCGCTTTAAAGTTGATCAGCATCAGGGAGATGCATAATACTGACACAGCTCCCCCAGATACACCAGAAACTCACCTGGAGATCAAATGCTGTTCTTGCCATCGTGGTATTCAGTCAAGTGACTGGGTAAGAAGAGCCAAGCAAAACGTGTATCATTTGGCATGCTTTGCTTGTGATGTCTGTAAAAGGCAACTATCAACTGGCGAAGAGTTTGCACTACTTGATAATAGAATTTTGTGCAAATTACATTATGTGGAACAACTGGAATTACCAGCTGTCCTTACAGAACCCCATCCTATCCATAGACCTGTTAGCTCACATGCA…	cluster_16	6
ENSHYS-01445	evgHyS_ScswcV5_1336.g5080.t1	XP_012559404.1 PREDICTED: cysteine-rich with EGF-like domain protein 2-A, partial [Hydra vulgaris]	Cysteine rich with EGF like domains 2	AGGGTAAATAAATGTCTGTCATTTACACTTGTATATAATGTTCCCAAAATTGAAGCTGCTCCAATACCTATATCTTCTCCTAAATATTCATCTCCTGACTGGAAGTAAAATTTCAAAGAAATGTCAGACATGCAAAGATGTTGTCAAGAATTTTCATAAGGGTATGGAAAAAACTGCAAGAAATCATTTTGGAGGTGGAGATACTGCATGGGAAGAATCTCGTCTAGGAAGTTATGCGAGAAGTGAGACACGGCTGCTAGAAATATTAGAAGGGGTTTGCGAAGGTGTCTCGAAAGAGGCTGCCTGTCATGCCATGGTTGAGGAACATGAGGAAAATATTGAAAAATTTTGGTTTGACAAGCACCATGAATTATCAGAATTAGAACCATTTATGTGTAT…	cluster_16	6
ENSHYS-01239	evgHyS_ScswcV5_1325.g4861.t1	XP_012554540.1 PREDICTED: uncharacterized protein LOC101238859 [Hydra vulgaris]	NA	ATGTCGGTGCACGTAAAATTAAAGAAAGTCATTTTAACAACATGGATACAATACACAATATTTATCACACTTTTCAATCTTTTCCAAGCCTCTCCGCTGTATCCGAGATCTGGAGATTGGACTTGCAATGCCGGGCGTGTACTTCGAGATCAAACATTGAACGCCGGAATAGAAGCCGGTCAGTTCAAGAAAGTCGGTACAGTAAAAGATATATCACAATGCATTCAATTTTGCTGCAACGAAGTAAGATGCAATGTAGCCTTCATGGCGAAAGGGATTTGTTATTTAGTGAGTTGCAACAACCAGTTTCTTTGCCGTCCTGTTCCAGCAAAGAGTGTCAATTTAAATCCTCAACTAGCTTATGTCACTCATCACAAACTTCGTTTAAAGGACACAAGC…	cluster_16	6
ENSHYS-00938	evgtrinLocDN27505c0g2t4	XP_022800700.1 putative ammonium transporter 3 [Stylophora pistillata]	Ammonium transporter	CAATTGAAAACAAAACTACTCAACACGGGGTAAAAAAACTAATAAAGTAGGGACGAACGTGAAAATTTTTTCTAAAGCATGTTAACAAAATACTTTAAAAATACTCTAGTATGAGTTTTATACCCAAATACCCAATTCTTTCATCCTACAGTCATCGCCATTTACATACGGCGCCCCCAGTCTCGCTGGAATGACGTCACAAATTTGGATGTTTTTATCAGAAACCGTGTTGAGTAGTTTTGTTTTCAATTGCAAATGGCGCACACCGTGAAGAGATAAACAACAAGATTTTTGAGTTCAAATCAGTTTTAGAGATCAATTACATTAAAACTAAGCTAGTTCTTAAATCAATACGATTCATTTTATACGACGGTAGAATCCTTAACCCCGTCCCCCGCG…	cluster_16	6
ENSHYS-00915	evgHyS_ScswcV5_1219.g4540.t1	XP_020912168.1 transcription initiation protein SPT3 homolog [Exaiptasia pallida]	transcription initiation protein SPT3 homolog	AGTATAACATGACTAAACCAGTTTCTAACAAAAGTGGCAAAACAAACACATCAAAATCCGAAAAAAAATCAAAAAATAATGTGAAGAAAATACATGATGCAGCCAAACTAAAGGGTGCGTTAACAGATATTGGCTTCAGTTCGTCGTCTGTGTCATCACCAAAAAATGGCAACAATAAACTTTGGTCATTTCATACAGAAATTGCTGGAATGATGTACGCATTTGGTGACTGTCGCAAACCTTCTCCTGAAGCAGTTACATTGGTGGAAGAGATTGTTCATCATCAGATGAGCTGTGTGCTGGTGCAAGCTACTGAAGTGACGAACATGAGAGGTGGTCGGTTTACAAGCATAGATGATATTTTGTTTCTCATGAAGAACAACAAATGCAAATTGAGAC…	cluster_16	6
ENSHYS-00736	evgMSTRG.13188.1	NA	NA	TCAAACCACAGTAGAGCAACCCGTGCTTGCAAGATATCCTTCCAGTGACAGGCAAATTATGTACAGCGACACACGCTCAGAGGATATGATGAAATTTCCCGTAGTGCAACAAAAATTGGCGACATAGCATTAAACGAAATCGTACAAATTTTCAAGGTTAAGAAAAACAATCAAATATGCGCAAATTGCGTAACTGATTAGAAATTTAAATTATTTTAGGCGATGCCATTTTAGAAGGCCACTACTTCTGCTGGTTATGTGGTGTTGAGGCATCTAGATCAAATGACCTTTGTCACAAGTATAATATGTCTGCACTATACGGACGGCATGGCAAAGACAGATCTGATAACTGACTTGCACGAAAGAGCAGTTAAATTCCGGTATGAAAATTGCAAAGAC…	cluster_16	6
