# Supplementary material for: A cellular and molecular analysis of SoxB-driven neurogenesis in a cnidarian
Source: eLife. 2022 May 24;11:e78793. doi: 10.7554/eLife.78793 (PMC9173746; doi:10.7554/eLife.78793)
Supplement: Supplementary file 3. [file elife-78793-supp3.zip › Supplemental File 2/all_cells/annotation_and_analysis/cluster_6_marker_annotation.csv]

ENSHYS_ID	NIH_ID	diamond_blastp_hit	pannzer_description	transcript sequence	cluster #	iteration
ENSHYS-22438	evgHyS_ScswcV5_807.g3604.t1	XP_012559743.1 PREDICTED: uncharacterized protein LOC100206998 isoform X2 [Hydra vulgaris]	NA	TTTAAGTAGTAAACAATAAATAAAAAATAGAAGTAATTAAAAAAATACAGATGGCAAAATTTGCCGCATTGTTTTCCTTGGCCGTGGTATTACTAGCGAAAGTACCGCAAGTAAAAGGAGAATGTCAAATACGAGCAGACCTGTTGATGTTGGTTGATGGCTCTGGTTCAGTGACAGGATCTGGTCGTCGCGCGACAGGTGATCCAAATTACTATAAAAATTATGTCTTCAAAGCTTTGAAAGACATCATTAATCAATTCAATGTCGCCGAAGATCAAACGCATATTGGTACGCTGTTTTATGGCGACAAAGACATGAGTCAAATAAAAGCTGACGGATGGTATTTTGGTCTCGACAAGTACTATGAAAAAGAATCAATGAATAAATTCTTTGATGACA…	cluster_6	18
ENSHYS-22353	evgHyS_ScswcV5_807.g3542.t1	XP_012563396.1 PREDICTED: probable cationic amino acid transporter [Hydra vulgaris]	Low affinity cationic amino acid transporter	ATGGGAGCAGCGCTTCATGCATTCGTTCGACGAAAAGATTTAAATTCTCCAGAATGTCTCCAGAAGGGTTTACCTCGTGTGCTGAACTCACTGGATTTAACTTTTCTCGGAGTAGGGAGTACACTTGGGGCAGGAGTGTATGTAGTAACAGCAGATGTGGCAAAAAACACTGCTGGTCCAGGTGTTGTGATATCGTTCCTAGTAGCAGCCATAGCTTCGATTCTTTGTGCTTTATGCTACGCAGAATTTGGATCACGTGTCCCGAAAGCAGGTTCGGCATATGTATATACCTACGTGACGATTGGTGAGCTAGCAGCTTTTGTGGTTGGCTGGAATTTATTATTAGAGTATTTGATTGGTGCAGCAGCAGTTGCACGCGCATGGACTACTTATGTTGAT…	cluster_6	18
ENSHYS-22176	evgHyS_ScswcV5_708.g3283.t1	XP_002165986.3 PREDICTED: arf-GAP with dual PH domain-containing protein 1-like [Hydra vulgaris]	ArfGAP with dual PH domains 2	GTTTTGTGAATGGGTTTTCTTTATGGATTTCCAAAGACACTTTAGTTTCATGGACGCTTGGTTAAGGAAGTTGTACAAGACTTGTGCTATAGTTGTATTAGTAAAGTTTTCAGATGCAGTTTGCATAATGCAATTATTTTGAAAACTTAATTACAATAAAATTTAAAGAATTATGTCGTTAGTAAACTCTCCAGAGGTTGTGGAGGAATTGAAATTTAAGTTTTCTGGAAACCATATCATGACGTCTGAACAATGTAAACAAAGACTTTTGGAGTTACTAAAGGTTCCAGGAAATGAGAAATGTGCAGATTGCAGTGCAACAGTTCCTCCTCCAGACTTCATCTCATTAAATCTTGGATTATTTGTATGCATAAAATGTAGCGGTGTTCATAGAAGTCT…	cluster_6	18
ENSHYS-21398	evgHyS_ScswcV5_664.g2849.t1	XP_028395358.1 LOW QUALITY PROTEIN: fibrocystin-L-like [Dendronephthya gigantea]	Fibrocystin-L	TTTTAGGAAAATATAAAACATAACTTGAATAAATGAGGCAATGTTCTGATTGTTACCAATGGCGATGAGGTTATTTGCGATTGGTTTTATTCCTTTGCTGTTTTATTATTGTCATGCGTTTCCTCGTGTTTCACGCTTGGACAACAATGTTGGAAGTGTCAGTGGTGGAACACCACTCAAGATACGAGGAGAAGGTTTCTCAACCGATCAGTATGAAGGTGGAAATGAAGTCATCTTTATAAATCAAGTGACAAAGGCATATTTACCATGTGATGTAATTGACACTGATAGTACTTCAACTGTAATATCATGTGAAACTAGACCAGAACCAACGAAGAAAGATGCTGAATATAGTGTAAAGGTGAAGGTCAATGGAGTATGGCTGAACAATGACAATCC…	cluster_6	18
ENSHYS-20903	evgMSTRG.126064.2	NA	Mixed-linked glucanase	ATGACTTCATTATTAACTTTATCATTGTTGGAATTGTTATGTTCCTTTAGCTATCTATTAGCAAGACAGTATAGCGTACAGATTCTTTCTGGTGGGAAGCTGGAATATCTTCCTGAAGCACCAAGCGCCATGCCTCCAGGTTCATGCATAATTATCGACATATCAAATTTGAATTTACGCCCGAGTCATCCTCACGAATACAAAGTGATCCATTCTCCAAGCTCCGTTAAAAATAATTTTTATAAGGACATCTTTTTTAAAGAAGAAGATCATGCAGATGAAGAGATGAGAATTAAAATAAAAAGGAATCCATATGCAACGGTGACAGTGGTGGTAAACATGAATAAATGTACCTTCGCCAATAACAAGTATAATGTTAGTCTTGGCGATTTCTATGGG…	cluster_6	18
ENSHYS-19953	evgtrinLocDN706c1g2t3	XP_027046120.1 vascular endothelial growth factor receptor 2-like [Pocillopora damicornis]	NA	GGTAATGTAACATAGTTACAGTCGGATGGGAGGAAGAGGCAGCCGTTAGGATGGAGTCCGAAGGAACATTTAAACTTCCCGTTACTTACTTACGTACTTAATAACTTTTAAAATCTGCCAATTGTACTTTTTAATATATTTGCCTACAAAGGTCCCGAAATTCGAGAAAAATGACCACGCTGACGTCAGCAACATTTAGGGCATCTTAAGTGCTTTGATTTAACTAATAATCCTGAATCCCAAGTCCGTCTTGAATATTGACAAGTGAACTCCAGCAATTTCAAAATGTCACTGTAGAATTACTTGTAGGAAAGAACTTTAAAATTTGCTTCTTTATCTCAATTTACTTCGATACATTGTATTTTAATGGATAATGTGGAAGCCATAATGAAAAATATT…	cluster_6	18
ENSHYS-19952	evgtrinLocDN31559c0g1t14	XP_028418814.1 LOW QUALITY PROTEIN: tigger transposable element-derived protein 4-like [Dendronephthya gigantea]	NA	TGACCTTACTGAGTAATTATACGGTTGACCCTTCAGGGGTCTGACCTATTTAGTTCGCTATAATGAGGAATTCGTTAAAAGCGAACTTTTCAAAAATGGGTTAAATCTGATAAATTCACGATATTTTAGTACTGCTTAGTTTAATACTTATAAAGAGTTACATGAACAGTTACTTAAAGAATCAAAGTCTATGAAAGAAATTTTCAATGGTTGTTTGTTGCTTTTTCGATTCTTGACATCGTATACTAGATTGAACTGCTCCAGATGCCTTCTCATATTAAATGCTACCTCTTCCTCTTCAAAAAGACTGCATCTCTGAAGCTTTGAACATTAAATCTTGTTTTCAACTTTTCAAACCACCAATTTGAAACCTTGAATTTCTTCATTTGAAGTTCTTTT…	cluster_6	18
ENSHYS-19363	evgHyS_ScswcV5_4433.g21213.t1	XP_028410759.1 uncharacterized protein LOC114533439 [Dendronephthya gigantea]	NA	ATGTTTTGCTCTGAGTGTGGATTGCAGTTGACTGGAAAATTTTGTGGTCATTGTGGTAACGCAGCTCCTTCTAAAGCTGATCAGCCTGTCAATGACGACAAACCAATGTCATTCAGTGATTTTTTCAAGCGTAAAAAAGATGACAGAGCTAGTAATTTCACCTCATTGAAGAAGAAAGACTCTAGTGATGATGATCTTCCAATAACACTGAACTATTCAAAGAGACAGATATGCGCTGTTTGCAATTGCACAATACTTATTGGAAATGAGTGTTTGATATGTTCGCAAAAAGCAGCTTACAATGAAAGTCTAACAGAAGATCAGAAAAAAGGTGACATTTCTGTGATGCCAGCTACGTCTCCCATACCATTGGATGAAATGCGTTCTCGAAGAATTGCT…	cluster_6	18
ENSHYS-19325	evgHyS_ScswcV5_4433.g21182.t1	XP_016850674.1 PREDICTED: LOW QUALITY PROTEIN: A disintegrin and metalloproteinase with thrombospondin motifs 9 [Anolis carolinensis]	A disintegrin and metalloproteinase with thrombospondin motifs 9	TTATTAACAGTGAAATATACATCTTGTCGATTGCTGCTCTGTTAACAACGTTACGGCGAGTGAAGAGGAGATTTTTGAACAACTCAAATTTCCTGCCTTCGTCGTAAAGCGCATATTGATAAGAAAAAAATATAATTACGCATATTCAGCGTTGTTATGCAGTATACCTCAAGTTGTTGTTACAATGGTACTATTTCATGGATATAAGTGGCGCGTGTAGAAGGTGTTTTTTTTGAACGAACGATATTATATATATACCGTTATGCGCGATAATATATCACGAGTTTATTTTATCATGACTTTATCCAAAGAAAAGTTTGTTCGAGCCTTACTGATACTGTTGTTACAACATATGATATGCTGGCAATTAATAGATACATCTGCTGCAAATGACGGCTT…	cluster_6	18
ENSHYS-19116	evgMSTRG.113205.3	XP_002168114.2 PREDICTED: 40S ribosomal protein S21-like isoform X1 [Hydra vulgaris]	40S ribosomal protein S21	ATTTCTTTTTCGGGGACGACTGTAGCAAAACACGCGTGTTGTAGGGAAGGAATGAACAAGTGGATGTTCAATGATAAAAAAATCACATACATAGATTTGTGGTGTAAAAAGCAAAGGAAAAAGATGCAAAACGAATCAGGAAACGTTGTTGACCTCTATATCCCAAGAAAGTGCTCTGCTACTAGTAATTTGATTGGTGCAAAAGATCATGCATCTGTTCAACTGTCTATTGCTGAGATAGATGAAGAAGGTCGAATGACTGGTTCATTTAAGACTTATGCTTTTTGTGGTAAACTAAGAGCTATGGGTGAATCAGACGATATGTTAAACCATCTATGTCTTCGCGATGGAATTTTGCCAAAGAATTATGAATTGTAAACGTTTGGTTAAGAAGATTGT…	cluster_6	18
ENSHYS-19088	evgtrinLocDN361835c0g1t1	NA	NA	CTTTGTGTTTGAGGGTCAAATATTTATGTTGAAACGATTATTGTGCAACTGTTATAAGGAAAGAAACAATTCTCTAGCATAAACGTCTCGCTGTTCCATCTGTAAATATCCACAGTCCAGATGTGTTTAGCTAGCTAGCTAGAATTATTTTCCTTCTTTTTTCCTTGTTGTAAGGAAACTTGCAAATAGTTTTATCTAAGAAGTAACCTCTATACTCTTTCTGTTCCTTTTTTTTCGTTCGTGCGAAACATCGTAGTGACATCTTCGGTTGCGGAACACAACTGTATTAAAAACTGTGAAAATATTTCAATAAATATTTCGTGTTCTCTTTTTTGCAAACTAAGTTTATTATGAATCTCTGCTTGCTTGTACTTTATGCCGTATAGCTCTCGTTTTCTG…	cluster_6	18
ENSHYS-18933	evgHyS_ScswcV5_4378.g20830.t1	XP_012560366.1 PREDICTED: uncharacterized protein LOC100214193 [Hydra vulgaris]	NA	TGAAATCCCACTCAAGCAAAATGTCTGCACAGGAAGAAGATGCTTCAGTCTGTAGTTGGCAACAAATTGAAGATCTTCTAACTAAATCATCGGAAGAAAGAACAGATTCAGAAATACGAAAAGTTTTACCTTGGTTTCGAGAACGAAGGACCATCTTCCATACGCTCGATGTCGAAAGTCTTTCTGGCATAGTACGTTTAGCTAATTTGGTTTGCTTAAAAGCTGATCACGTGGTTGTTCATCAGGGAGATGTTGGTAATTGCTTTTTTTTGATCGTGAGAGGAAGTGTGGTTGTACATGCTAAAAAGAGTGAAATTGACGGCGAAAACGCGCACATAGAACCAGTTTTACGCGACGTTTCGACAGCTAAAGGAACGAAAGAAAGAGCAAGGTTTGGGC…	cluster_6	18
ENSHYS-18690	evgMSTRG.112592.2	DAA35190.1 TPA_inf: telomerase reverse transcriptase [Hydra vulgaris]	Telomerase reverse transcriptase	TTTTTTTCTTGTTTATTTGCAGTAAGTAGAAATGACAAAAGCATCCCTTCAAAGCGCACGAAAACGACTTCAAACATTTCCCAGGCTTGTTCAAAGTTGTTCGGGTGAAGCTGCAGTATACGCGAAGTGTGTAGTGCAGAAACACGAAGATATTTCGCCTCATGCTTGCGAGAAAGAATTTCGCTTGTTCAAAGAATGTTTAGAAAAAGCTGCAAGAAAATTGAAGACAAGAATTTAAATTTTTTTTTAGGTTACATGTTGGATACCGGAACAGTTTTTTATAGCAATGACGTCAAAATCAACAGTTTTTGATCGTTATTTTTGTGAAACTGCGACTTTGAGACGTTATTTGATGAATCATAATGTTGCGCTGACGAACGCAGAACTTTATTCCTCCCT…	cluster_6	18
ENSHYS-18679	evgHyS_ScswcV5_4378.g20604.t1	XP_012563379.1 PREDICTED: SH3 and multiple ankyrin repeat domains protein 2-like [Hydra vulgaris]	SH3 and multiple ankyrin repeat domains protein 2 isoform B	TTTCAGAAAAGTAGAATTTCTAAATTTTAAACATGTGTTCAAAATGGTGACGCATAATGAAACGCCGGAATCACCAACTATTGTTATCTCGCCGACTGATGAGGCGCCACTTTTTCCAAAAGACAAACAAAACATGATTACCGTGACGATCAGCACTCCGAATTTTTCTCAACCAACCGTGAAATCATTTGAGTTTGCTTTGGATGAGAAAGTATGGAAGGCGAAACAAAGCGTATTGATTGAGTATGCGGCGAATGCTGATTTAAAGGATCCGCTGAACTTTGGTTTTTATATGCCACCCCAAGGCGGACGTGCTGGAAAATTTCTTGCAGAAGAAAGATTATTGAGAGAGTATCCAATGGATAAAAACGACTCTAGTTTAGAGTTTCGTTATAAAAG…	cluster_6	18
ENSHYS-17681	evgHyS_ScswcV5_4270.g19747.t1	XP_002154507.1 PREDICTED: mediator of RNA polymerase II transcription subunit 22-like [Hydra vulgaris]	LOW QUALITY PROTEIN: mediator of RNA polymerase II transcription subunit 22	AGATGAATCAAAGAACTGGTTCTTCACAACGAGAGGCCTTGCTAAAATCTTATACACGAAGACTAAAAGATGATATTAATTCCATTCTTGATAATTATACAGAAATAATCAAGGCTGCAAAGGTCGAAGAGGAAACACAAGTTGCTAGGTTAACACAATCTGTAGAAGATGGATATGAAATAGATGTTCGCGCATCCAATGTGGTTCGAGCTGGGGAGTCACTCATGAAATTAATATCTGATATAAAAGAGTTTTTGATTTTAAACGACTTTCCTGCTGTAAATATGAGTCTACAGAAGCGTTCACAACACCTAAAAACAATAGAAGATGAAACTAAGAAGAAACTTTGGCAGCTCCGTGAACAAATAGGAAATGATTTAAAAGAATTAGAACAAGAGT…	cluster_6	18
ENSHYS-17135	evgtrinLocDN981c0g2t33	XP_012561553.1 PREDICTED: uncharacterized protein LOC100198939 [Hydra vulgaris]	NA	TGTGTGTAAACCTTACACCTGCAATCACCAATACTTATACAGATGTTACTTTGTATGCTTTCCTACTTGGTGAGGAGTTTCTAGTCAATTTTGATTTAAGTTTAGCCGAGAGTTTTCGATACGGACTTTTCTTTTTCGGTGAACACGAAGGAGTAGCAGAGGGGGTTTCATTCGGAGTTCCGTCAAAATACGTCACCAACTCTAGATGTGATTTGCAAACTTTCACTTTTCGTTCCAAGATACGATTTTCTCGTGACAGTAACTTTTTCGTGTCTTTACTCTGTGTTGTTATTTCTCGAAGCCGTTCATCAATATCAGGCAAAGGCACTCTACTTAACACTAGTTTTTTTAATGTTTGATGCAACTCTTCTTTTAAGTCTTGCCTTTCCTCGATTAATT…	cluster_6	18
ENSHYS-16927	evgMSTRG.116578.2	XP_015766532.1 PREDICTED: SHC-transforming protein 1-like [Acropora digitifera]	SHC-transforming protein 1	TACTACGCATGTTCTACAATGCAAAAGAACTGGTGGCCGATTTAGGTTTTGATAGATCTGGCACCTCATGCAGTAAATACACCTCGCTTGAACCACTGTATATGGGTCTGTTATTATTAACGTGAAATTTGACAAGTTCTTGTACACTGTCAAAAGAATGATCCCTTGTTCGGACCTTTCCTTGTGGATCGACCAATAATAAATGGCGATGAAGACCATCTCTCATGCCAGTTAAAACATACTGTCCCTTAGAACTTGCACTTTCGCGAACTAGGAATTCACCATCTTTTTGTATTAAACTTTCAGCATCATTTCGTGGGATTGTACCATGAAACCATAAATGTTTTTGTAAATCGTTTGACGTAACGTACGAATAACTTGAGGTCTCAGCTGTCCTTT…	cluster_6	18
ENSHYS-16281	evgHyS_ScswcV5_4062.g18457.t1	NA	NA	ATGTTAGATTCATTCACTGATATTAATCCTCTTGAAACCAGTGTCAAAGTCATGCTTACAATCAATTCCTTTTCACATAGACCCGCACAGTCAATTCTTTCCCACATAGTTAATGAAAGAAACATTGATTCTGACAGTGAATTTGAATACCAGGTCAAAGATAATGAAGGCAGTGAAGATGAGGATGAGGAAGAAACCAATAAAGTTGAAAACAAGTACTATAAAGCAAGACTGTCCGGAACGACGAAGGCTATTTTGCTGAAAGATATCTCTAATATGGCTCAGGAAGCGAAGAAAGGGAAAAGCCGCAATGATTTAGATGAAATTGCAACTGTGTTACGTGATAAATACAATTCCTCAGTTCATTTATGCAGTGACGTTAACGACAATTTCAAGGGT…	cluster_6	18
ENSHYS-15223	evgHyS_ScswcV5_3964.g17470.t1	XP_020613721.1 transcobalamin-2-like [Orbicella faveolata]	NA	TATATCTGCTCAATAAAAAATGGACGCAGAATATTTATAATAAAAACGAATTTAATTATTTAAAAAAATGTTCTTGTGATACCATCTTTCATGAATGAACTTAGTTAGCAACTCAAGAAGATATAAAGACGGCTAAAAAAGAGGTAAGAGCGCTTTAACTACGTATTTTGATTGGACACAAATACTTTGTGATCACAAATGTATTTACTCCTGCTACTTGTTAGCGTATTAAGTGCGCGTGGTGACACTACAATCCGATATGCTGGCTGCCACAAGATAGCATCAAGAAAAATCTGTCAGTTAGCCTCAAAAGAAGAAGCAAGTCAACAAATGAAAAACATATCAACTTCTGTTGCAAAAGCTGTAGAATGGTTAAGAAAACAACACATACAGAATTTG…	cluster_6	18
ENSHYS-14667	evgMSTRG.94247.5	XP_002158751.2 PREDICTED: arginine/serine-rich protein PNISR-like isoform X1 [Hydra vulgaris]	PNN-interacting serine/arginine-rich protein	TATAACTAACGGCACGATTTCTCAGCCGAATCTACCACGGATGCCATCTTGTAATCGCTAATTTGTTTAACCTTTGCCCATGAATTCCAACAACCACGGTGGAGGGTCTTTCGCTTTTTACGCAGCTGTACTTACCTTCTCCCAGGTGCTCTAACGCTTTCTTTTATAACGTCGTGGAGACCTGGAAGAAGATCGGGCTTTGTGTTTATGCTTCTTACCCCTTGACCTCTTTTTGGTTGTCGAAGACGAATTGTCGCTGTCGTAATCCGAAGAAGAGCCTCGGTTTTTACGTTTTTTCTTTCTCTTTCGGCGTTCTGAATCACTCGAAGAACTTTCTCGTCCGCGCCGTTTCGATTTCTTGCGAGACTTTTTCGGTGGAGACTCGCTTTCAGAACGTGA…	cluster_6	18
ENSHYS-14666	evgMSTRG.94247.7	NA	NA	GTGATATAACCTTTGTTCTGTTTCTGGTGGGGCAGAATCATAGTAGTTGGCATACTCGTTACCCCATTGTTCATTGTTATAATAATTTCCTGGAGGAGGATGTGAAGGTTGCTGCCATGTGTCATTGCCATGGGCCCAATTCTGCTCGGACACACTTTCTGGTTTTCCATGGTTATAGTCAATAACATCTCCATGGACAGGCTCTGCCACTCGCCCATGCTGGTAGTCCACAACTTCTGTTGGTGGTACTGCAGTTTTTCCATGCATGTAGTCATGAACTTCTACAGAGTTACTGGATGGCATGGGTGGTAATGGTGGCATCGCTGGTGGAGGTCCAGGTGGTTCAGGAGGCTTTACATTTGATGGTGAAGATACACCACCATTTTGATATTGCTCTTG…	cluster_6	18
ENSHYS-14186	evgtrinLocDN39111c0g1t15	NA	NA	AGTTCCCAGACTTCTTTCTACCTTGCCTCACTGATGCTGGTGATCCAGTCGCTTCGCTTTCAAATGAATCTGGAGCTTTTCATTCTCAAGCTCTCCGCCAACGATTTGCATCCCAAAGGATAATCATCTTATTGGCACTGTTATTAACGAGTTCTTCACATTTTTTTCCCATAAGGAACAAAGATTTTTCAATAAACGGTTCAAGACTGAAATAACTACATTTATCCTTACTTTGTATGAATTCGTGAAGAATTTTAGGATTTAAATGACTATATTTTAGGAATTTCTTTTTGACCGTAGAAATCTTACGAAAAACCTGTAGTACACTCAAAGTTTTCATTTTAGCAACATCTATAGCTATAACGCAGTTGTGACTAAAATTCTTCTGCTGCCTAGACC…	cluster_6	18
ENSHYS-14185	evgHyS_ScswcV5_3808.g16511.t1	XP_012559126.1 PREDICTED: GAS2-like protein 3 [Hydra vulgaris]	NA	ATGGAGTCTGTTGAATCGAATGAGATAGTATTCCGTTCTAAAGATAAAGAATTTGCTGCTCACGAGACTAGTTTTGTTAACGCAAGATCGTTAACACCTCAACTGGAATCAAATTCAGAAATTCCAGAACGGTTACTGCATGTCCCTGCTAAATTACGACACACTGAGGAAAGTCCGACAGAAGCCGCACAGCGTCGTAAAGCTAGACGGGCAGTCGTTTCGAGTCCATTAATAAATGAAAACGACAATAACCACAAAGTAAAAAACGTCGCAGAAAGTGTCAATTATCGGGAAGCTGGATTAAAAAAACTAAAATCCACCTCTTGGGAATCGCTTGCCCGGTGGTCAAAAGAAAACGATTTTTTATTTACAATTATCGAGGACGAAGCAAATTGGTTA…	cluster_6	18
ENSHYS-14020	evgHyS_ScswcV5_3781.g16352.t1	XP_012559473.1 PREDICTED: putative tyrosinase-like protein tyr-3 [Hydra vulgaris]	NA	ATGTGGTTACATAACTTCTCTCTTTTTCTTCTGTTATTGCTACAAGCGGATTCGACGTGTGCAGGCCGCACGAAAGACCAAATTCCAAGAAGGACAAATATTATCATTGTTGTCGATGTTAGTAAACCTAATCAAGCCATAACACAACAACACATTGCTCAAGTTTTGAAACGAACGTCATTGCTCCGCCATCGATTATCACTATACACAACAAATGGATTGAAAGAAAAGATTTTAAAATTCCAAAGCAGACAGTGTTTGATAAACAAACTGAAATCCGTTGCATCACACCACAACCGATATTCCATACACAGTGTATTACGAATTGCTGAGCGTTTTGATATACAAAGCTTCCCTGAAGATGAATTCATTATTTTGCTTTTTTCCGATAAACAATTC…	cluster_6	18
ENSHYS-13815	evgHyS_ScswcV5_3781.g16175.t1	XP_002166558.2 PREDICTED: YEATS domain-containing protein 2-like [Hydra vulgaris]	YEATS domain-containing protein 2	AGAAAAATGAATGATGAATATGGGGTTAGAGGTAATGATCCAGATTACAGTGACTTCCATTACAATAAAACCATAGATCGTAGCCGAATTTCTGAGCAAGTGTCTAAAAATAAGACAATCTCAAAAATAGAGACAATCTTAAATGAACAGTTTTCAAATGAAATTAAAGCTAAAGAACAAGAAATTGTTGTAATTGATAAAAGAATATGTCAGACAAGAGCTATGTTAGATCGTTTACGGGCATATGTTGCTGCAAGTTACTATGGTTCAGGTGAAAAGCTGATCCCAATGTCAAAGGATATAGATACTAGAAAACGAAAATGTGTTGAAGGTACTAAGAAAGCTGAAGAAGGAGTTATTCCCGTCAACAAAGTATATTCTGAGAAAGTAATTAATGGT…	cluster_6	18
ENSHYS-13650	evgMSTRG.66013.1	NA	NA	AAAAAACTTACTTTGGAAGATTTATTTGCTTTGCATGGATTAATTTTCACAAGGACAAAATTTAAAAGTGTTATTTTTTTTCCAAAGAAATAATGAATATTGAAATCACAATGTACAGTGTAACATACGTGGTTGGCTAAAAATTTTAAAAATGGTTAAATTTTCCCGCCACATATAATTCAACTCTTTTGTTTGGGTGTACGTCATTCTCACTTTTTTTACCACATAAAAATAGAAAAGGCGAGTCATGTGGCGCAGTTTCGTATGGCTGGGCGGTTCTAGGTGGCTCTAAATGATTCTGGGTGGTTCTAGCTGATTTGGGGGGGGGGGGGGGGGGGGGTTCTGGCTCATTCTGGGTAGTTCCATAGTTTAGTAACCGTTCCAATAAAATAAGATAAA…	cluster_6	18
ENSHYS-13434	evgHyS_ScswcV5_366.g1478.t1	XP_012565699.1 PREDICTED: lipoxygenase homology domain-containing protein 1-like [Hydra vulgaris]	lipoxygenase homology domain-containing protein 1	AGTTGTAGTAGATAACCCACCATTCATACACCTTCAATATATGCGATGGATTCATATGGAATGAAATCTCTTTTGAAGGATGACCACTTACTTAATAGACCAACAACAGCTGGTGTAAAATACAATTCAAGTACTGCAACACGCAAACGTCCACTAACAGCTAGTCCAAATCGTAGTGCACCACCTTGGGTAAATCCAAATGCTCCAAAAACTGTCCCCATGAAGAAATTCCATGTTTCGCTTAATCACCAATCTTCAGAAACACGGCTTAGTAAGAGGGCACCATTTGCACCAAGGATCAATGCTGGTCCAAAAATTTGGGATCAACCTAAAGTTGTAAATGGAAAAGTACTAACAGCGCCAGAATATAATTCTTTGGAGGATCCACATTTAGGAGCT…	cluster_6	18
ENSHYS-13429	evgHyS_ScswcV5_366.g1472.t1	XP_012559654.1 PREDICTED: DNA ligase 1-like [Hydra vulgaris]	Ligase I, DNA, ATP-dependent	TTTAGTAAACATATATATTGAACACAATAAAAATATGCCACAAAAGACTATAGGATCATTCTTTACAAAGAAGACTGCTTCAAAGAAGACCGAAAATGATGGACTAGCTTCGAACAAAGAAATTGATTCACCAGTAAAAACATCGAAGAAGGCAAACAAAAAAAGAGTAATAGATAGTGATGAAGAAAGTGAGGAACATAATACTTCTAACAAGGCTGTAGCAACAAATAATTCGGAGAATACAGTTGAAAGTAATGGAAAAAAGGTGAAAAGTGAAGTTTCAAATGGCCATGAGGCTGACACTCAAAACAAATTACCTCCGAAGAGAAAAACTGCTAGAAAGAGTGTCGTTGGACCAACGAAGCGGAAGTTAAGTTCAGAAGATGAAGTTCCTAACGA…	cluster_6	18
ENSHYS-13410	evgHyS_ScswcV5_366.g1454.t1	XP_012563780.1 PREDICTED: TOM1-like protein 2 [Hydra vulgaris]	LOW QUALITY PROTEIN: target of Myb protein 1	GTTTTATTAGGAACACGAGTGGTCAGGTTCTAGAAATATCACGGAAGCTTCCAACATGGCTGGTCTGTTTGGTTCGAATCCCTTCTCGACCCCAGTTGGCCAAAGAATTGAGAAAGCTACAGACTCGGCTCTTCCATCAGAAGACTGGACTCTAATCATTGAAATTTGTGATATCATCAACGAAACAGATGATGGACCAAAAGATGCAATTAAAGCTATACGCAAGAGGTTATCAAATCAAAAAAATTACAAAAGTATCCTCTACACACTTACGGTAAGCGAAGCTTGTGTAAAGAACTGTGGTCCAAGGTTCCACAAATTAGTGGCTTCCAAAGAATTTTTGAATGACTTCACAAAAATTTTAGGACAAAAGGGTCAGCCTAGTAATATGCCACAAGT…	cluster_6	18
ENSHYS-13193	evgHyS_ScswcV5_3655.g15759.t1	XP_002163269.2 PREDICTED: E3 ubiquitin-protein ligase MYLIP-like [Hydra vulgaris]	growth arrest-specific protein 8	ATGCCGCCGAAAAAAGGAAAAAAGAAAAAATCAGCAAAAGCAAAAGCTCCAACTATTGTAGATGGAATCAGTACTGAGGAAATGAGTAAAGAGCAGCTTGAAGAGTATATTGTACGCCTCAGAGAAGAACTCGATCGAGAGCGGGAAGAGAGAAATTATTTTCAGCTTGAAAGAGATAAAGTCAACACATTTTGGGAAATTACCAAGCGACAATTAGATGAAAAAAAAGCTGATTTACGTAATAAAGAACGAGAAGAAGAAGAGGCTGAAGAGCGACATCAAGTGGAAATTAAAGTATATAAACAAAAAGTCAAACATCTCCTCTATGAGCATCAAAACAATATTACTGAACTAAAAGCAGAGAGTGCTGTTGCAATAAAACTTGCACAGGATGAACAT…	cluster_6	18
ENSHYS-13087	evgHyS_ScswcV5_364.g1274.t1	XP_012564638.1 PREDICTED: uncharacterized protein LOC101241271, partial [Hydra vulgaris]	NA	GATAGTATCATGGCGCGGAAGTTACAGTTATTATCTGGTTGCTTTCGTTTTCGTTTTCGAATTTTATTATTTTTCATCCATAGCTAGCAATGATGACAGAACTGTTTGTCATTTATATATTTTCATAAAACTAATTGTTTCTATCACCTACATGTGGGATTTGTTTAGTCACTTTTGTGCCAGCTCTACTCCACTACACCACAAAGTGAGTAAAAAGTATTGGCTGTGTCATGGCAAACGAATGCAAACAAATGCTTAGTTCAATAAAGGAACAATTAGAAAAAATGAAGATAAAAGGATGTGATGAAAAAGTCATACAAAATATTTTTATACAGATGGTAACCATCCAATCATCATTAATTCCAACAAGTAGCAAGTCACTTGATATTGACATCGAAA…	cluster_6	18
ENSHYS-12608	evgHyS_ScswcV5_3556.g15289.t1	CAI77215.1 cnidarian tachylectin-related protein precursor [Hydractinia echinata]	NA	ACTTAGTCGATTTGAAGGCAAATATTTTTTATCTTTAAAGTTGGTGTTCCAACCTTTCAGTGAACAAAGCAGAAGCAAAGATGCGATTACATTGGCTTATTTTTGTATTGAGCTTTTCGGATGTTTTGTCAGCAGACAGAAAAGCTGGTACTTCCTGGAAAAGAATTTCTGGCGGATTAACAGTTGTTTCGGCAGGTCAAGCAGGCGTATGGGGTGTTACCAAACGTGATCGCATCTACTACAGAGTAGGAACGTATTTGTCTGGATCAACTCACCAATCTTCACCGATAGGTTCAACATGGAACGAGATTGACGGCAGACTAACACAAATTAGTTCCGGTAACGATATTATATGGGGCGTGAATAAGAACGATTATATTTACACCAGACCAATTTCAA…	cluster_6	18
ENSHYS-12476	evgHyS_ScswcV5_3493.g15123.t1	XP_012564364.1 PREDICTED: uncharacterized protein PFB0145c-like [Hydra vulgaris]	NA	ATGTCTCGGCATGAGAGAAGACACAGCTTTGATGGCTCGAATACGCAATTTCGAAATTTCTCCGAGCAAAGTGGATATTATAAAGGCCAGAACAACTCCAGGCGTGTACATTTTGACGATGAGTCGGTGAACTATAACACTCCTAGCACGTTTTGTTTTGGTCGAAACACGGATAAACTGCGCACTAATCAACTCACTGTCCATGAAATCACAGCAAAGTTGAAACATTCCTATGAAAATATCAGCCATGGACTCGATGTGTTAGGTAAAGTATCAAAAGATTTAACTGGAATGAGAGAATGTTTAGGTTGTAGTAGAGGAAATAGTAAATTCAAACGTGAAAATCTTTTTGAGATCAATCGAATTTTAAGTGAGGTCGAAAACTTGCAACTTGCATTG…	cluster_6	18
ENSHYS-12474	evgtrinLocDN138c0g1t2	XP_012562660.1 PREDICTED: golgin subfamily B member 1-like [Hydra vulgaris]	NA	ATTTAATCCTACTTTTTGCAGTATTGAGCAAGAAATCAAAATTGTCTAACCAGATCTGCTGATTTCGGTACGATACGTATATCATTTTTTCATTAAAAATCCGGCTTAAATGCGGAGAGCTTGTATCCTTCACGATAACACTTTCTGTATAAATGGAAAATTTCTGTTCAAGCTTAATTTAAGTGATTGCAGATTAAAAGCATGGGAATGTTTCCGTCATGATCTAGATTTAATTTTACTCACACAAGTTTTCACAAACATCTAAACAACATTTTACAATACTAAAAAAATGTCTTTCGAACTTAAAAATATTAATATTTACGAACAGTCGTAACTGTCGCACCACTTCTTTGTTACTGGTTGCGTCTAATTTTTAAATCATTTACGAGCTGGTGTGGA…	cluster_6	18
ENSHYS-12361	evgHyS_ScswcV5_3470.g14999.t1	XP_012563559.1 PREDICTED: signaling mucin HKR1-like isoform X1 [Hydra vulgaris]	NA	GTTTTAGAACATATAAATTAACATAATGGAGTTCTCAACACTACTTGTAACCTTACTTTTTGTGATAAGATATGTGTTTGGTGATGCTGATGTTGCTGGCAATATCAGTACAACCTTGATGCCATCATCAAGTTCTTCAAGAACAGTAAAAGACGATGTTAAAACTTCTGATTTAACACATCAAAAAAACTACGCCACATCAAGATCTGTTTTAACTCTTTCAAAAAGCTTGCTAAAACAAGCATCACAAACAACTACCCATTCATTGTCAGTAATACATACAACAAGTTCTGTTGTAAACAACAATTTGCAGACTTCTATATCAACTCATAAATTAACTCAATTCACAATTCCTACGACCTTAAGTCTTTTAACAACACATGGTTTTACAATAACTAC…	cluster_6	18
ENSHYS-12247	evgHyS_ScswcV5_3470.g14909.t1	XP_002161387.2 PREDICTED: sodium-dependent neutral amino acid transporter B(0)AT2-like [Hydra vulgaris]	Transporter	AGCAAACAAACATAAATTTTCAACCAATCAGAAATCAGACATTCTTATTAAACACAATTGGTTAAAAAAAAATACAACGAATAGGACTAAAATTTTAAAAAGTAATCACAGTGCATGCTTTTGTGAACACGTCCTTAAAGTATCGATCAATTTTGTCGAAAAAAAAATCATCGCACTCTTTCGATAATATTCGCTCACTATGTACGCTGTACGTAACGAAGGTTTCGAACCTGATCGATACGATAAAGATTCAAATGGCATTATCACCGTGAAAATTAATGGTTTGGCGGTTGCCGATGATATTCCGAAAAAAGAAACGCCTGTACCTTTACCAACAGAAGATGAGAGCAGAGAGGGATGGGGGAACAAGTTTGAATTCATCCTCGCTATTATTGGATT…	cluster_6	18
ENSHYS-11932	evgHyS_ScswcV5_3470.g14656.t1	XP_012558620.1 PREDICTED: WD repeat-containing protein 27-like [Hydra vulgaris]	WD repeat-containing protein 27	ATGGACGTCATTTGTTTAAAAACAATAACTTCGCCTGGAAAGTCTACTTTAAAAGACATAGCACTTGCTTCTTTCGGATCTTTCTTTGCTTGTTCATCATACTTAGACTCGTCGGAATTGCTGCTATGGACAAAAGGCGAGAATAAGGCAAAGTCTCTTTTGGGACACACAGGTATGGTACGGGCCTTATGCTTTGGAAACAATGCTGACAAATTATTGCTTGCTTCTGCTTCAAAGCAAGCTATCAATGTTTGGACAATATTTGATCCTGAGAGTGATGGTGATATGCAAGGTTCTTGCATGAATATTGGAAGAAATCTTGGTGATGTGAACCATTTAAGTTTTTCCATGGATGATTCTTTAATCTCAGCATGTATATTCGATGAAGTCTGGGTGATA…	cluster_6	18
ENSHYS-11916	evgHyS_ScswcV5_3470.g14645.t1	XP_015760477.1 PREDICTED: uncharacterized protein LOC107339686 [Acropora digitifera]	NA	ATGGCGGAGGAGGTACGACGCGTGGAACTTGATCCGCTTGTGGAGCAAATTTTAGCACACCCTTCTTTCAGGGAAAGTGTTTCAAGACTTTCAGCCTCTCCTATGCCACAACGAACAACAAGAATATCGTATAATACGCCTCAAGAGGAACTGTCCAGTCTGTACAGGAGAAGAGCTGCAAGCAGTGACAGGGAAACATACCATCATCATCATCATGCTGTTGAGGAGAACACCACCACTACCTCTGTCACAACGACACCAGGGGCTGTTGGAGAAGTCATGGGTAGTCTCAGCACTCATAATCTGGGAAATGTAAATTCACCATCAAGATTTCGAAGGGGGCATACATTTTACCCTAAGTCAACAAAGAAGAACACTAAAAAATATCAGAAAAAGTCA…	cluster_6	18
ENSHYS-11268	evgtrinLocDN6725c0g1t20	XP_012555714.1 PREDICTED: tRNA-dihydrouridine(47) synthase [NAD(P)(+)]-like [Hydra vulgaris]	Dihydrouridine synthase 3-like (S. cerevisiae)	CGTCGAAAAGGTAAATTACCAACAGTTGTCAGTGGTGCTAAATATAATTTATCTTTGAAGTCAATCTTTTTCTTTTCATTGCTTCTTAATTTGATTAGATCTTCATCTGTAAGAGCTCCTATCGATTTCTCATCTGCAATATCAATAACAGCAACAGTAGAACGAGATAGATATTTTTCGGATCTTAGAAACTTGTATTGCTTCTTACGTAACGCAATCATCGTTTCTTTCTTTAACGTGTTATCGTTAAAAAAAGTCTCGCAGTACGAAGCATACCTTTCCTCGTCGATAATGTTTTTATGATCTTCCGAGATATGCTCCGAACCGTACCTACACTCGATACCGTATCGACATTTACCCGTAAGTCTGTAATTTATACATTCACGTCCAATATCTGCG…	cluster_6	18
ENSHYS-11167	evgHyS_ScswcV5_3339.g13984.t1	NA	NA	ATGTGGAGCAACGCTTTTGGAAATATAACATTGCTTTCTATTTTACTCTTCGTAAACGAAACAGTTGAACCTTATCGTTTGTGGCATGCTCACAGTCGATCGTTGTTTAATTCAAGGGAGAATTTAAACCGCAAGCATAAAATTATTCAAAAAAGACATTCTGTTGATAGCAGTGGATTTTACTTAAAAAATCGATCCCACTCCGAGGCTAGAAAGACAAAACGAGGGTACATAGACTGGAAACAGCAGCAAAAAATATTACATCAACCGGACGTACGAGTTTTATTTAGTAACTTACTGTCGCAATCTACCCGATCTAATGCAAGAAATGAATTTCAGCCAAAAATACAGGACAGCTACTACAAATATAAACCGCTGACTTCACAGCAGAGAACTCAG…	cluster_6	18
ENSHYS-11058	evgHyS_ScswcV5_3309.g13904.t1	XP_002168869.1 PREDICTED: mitochondrial import inner membrane translocase subunit Tim13-B-like [Hydra vulgaris]	Mitochondrial import inner membrane translocase subunit 13	ATGTCAGGCCTGGATTTCGGTTCATCCCTTGACTCATTTTCTGGTGGTTCAAAGCCACAAAATAACAATGCAATGGTGATGGAGACAGTCAAACAACAGATTGCTGTTGCTAATGCTCAAGAATTACTTTCCAAAATGTCGGATAAATGTTTCAAGAAATGTGTGTATAAACCAGGAACAAGCTTAGACAGCTCTGAGCAGAAATGCGTGGCAATGTGTATGGATCGTTATATGGAAGCCTGGAACCTTGTTTCACAAACGTATACAAATCGATTAAATCAAGAACATTCCCGGGGAGGAGGTGGCGGAATGATGTAA	cluster_6	18
ENSHYS-08162	evgHyS_ScswcV5_2750.g11309.t1	XP_027047512.1 solute carrier organic anion transporter family member 4A1-like [Pocillopora damicornis]	Solute carrier organic anion transporter family member	TTTAATTTGTTTATTTACTTAGATAATAATGAGTATAAAATGCAATGGAGAATGAGTACTGTATCCAGAGTCGAAATACTGCTGCTGGACTACAAATGGATAATGCGTCCATTTCAAGCAGTCGGTATGATTTTATGGAACAATCATGTGGATGGAGCAAATGCAAACCAAAGAAACTGCAAAAATTGAATAGTCCGAAATGGTTTCTATTCTTTTTGGCTGTTTTCTCAGTTGCACAAGGAATGATAATCAATGGCTTTACCAATGTTGGTTTGTCCACCTTAGAAAAGCAGTTTAATTTAACAAGCAAGCAGTCAGGAATGATAGTAGCTGCTAAGGAAATTTCATCCTTGCTACTCATAGCGTTTCTTAGCTTTTATGGAAGTTTTGGTCATAAGC…	cluster_6	18
ENSHYS-07893	evgHyS_ScswcV5_2706.g11060.t1	XP_020897086.1 uncharacterized protein LOC110235948 [Exaiptasia pallida]	Uracil DNA glycosylase a	ATGGAGAGAGAGAGGCCAACTAAAGTTTATCCAGACGACAATATTGTTTACTGTTACTACTGCACCTTGAGTTTGTACACTGAACAGTTGCTGTTGTTCTCAATAAGAAACATTTTATATTTGTGCAACAAAGAACTGCTGATGCTTACAATTCTATTGAAATCAAGGAGTTCATATCGATACAAAGTAACACAAATTGTAAACAAGTTCATGATGCCTCCTAAATCTAAAAAACAAGATAACAAACAAAAGAACATTGCATCGTTTTTTACAAAACCTGGAAAACGAAGTAGTGATAATAAAAATAACGATGACACCCCATCCTCTAAAAAGACAAAAACAAACCTGGATACTTCTCCACCACTTTCACCGGATCAAAGGAAAAGAATAGAAGAAAAC…	cluster_6	18
ENSHYS-07424	evgtrinLocDN7079c0g1t13	NA	NA	CTGGTTATAGCGCTACCAAAAAACAGTTGTATTTAGGTTTAATTTTTCACATAAAAACTAGAAAAAATGTTGTTTTTTGTGATCGTCGTCTTCATCACACTCTTCTTCATCGCTAGAGATAACTACCTCAACGTTGCTGATTTTCTTTTTCGGGGGCTTGAAAGAAACTTTATGCCGCTTCTCTTTATAATTATATTTCTAAGCGCGTTCAAACGGGCAACAAGCTTTTATGCAAGCACTTTGTTTACAATTCATGTCAAGGCCTGCATTTGTATTACTAAGATCAAAATTAAAAGAGATTATTTTCTAAAGGTAGGTCTAAAGCACACAAATTGTTTCAGGGTTTGTAGTTACTACTGTTTTTGGTAAGCTGTAGTTTAGATGTTTGTTAGGTGCCAA…	cluster_6	18
ENSHYS-06367	evgMSTRG.41485.1	KOF88129.1 hypothetical protein OCBIM_22015416mg [Octopus bimaculoides]	NA	TTTGTATAGTGTGAAGTTGGTGCGCATAAATTTCAGGAACAACAATTCTTGAGAAAAAATAAATAAATAAAGTTAACAAAATTTTACCGTTAAGAAATCGTAGACCATTGATCCACAGAATGTACTTCGAAAAACATAACGAAAGTGTAAATCTGTGTTAGCTAATAAGGTCCATTATATATAAAAACTGAGTAAAATATATCAGTTTCAAAAATTTGTACAAACGTTTAGCGTAGCGTGCCATATTTTTGAGCATTGATTCAGCCTTGCGCACGCTTTAATAACATAGCTTTAAAATTGTACTCACGAAATCATTGGTGCAAATTGTTTTCAATTAATAAGATAATTGAAACACCTGCGTAAATTTTGTGTCCCATTGAATAAACAGCGAATATTTAA…	cluster_6	18
ENSHYS-06325	evgHyS_ScswcV5_2457.g9538.t1	XP_015755256.1 PREDICTED: uncharacterized protein LOC107334804 [Acropora digitifera]	NA	GTATAAAAAGCTGAAAGTTTAAAGTTTAAAATGGCGGAGGGAAATGTCACAACAACACCACTGTCTTCGCCAGAAAAAACAAAAGTTTTAAATTTAGACAAATACATTTTATGTATCTTTGATATGGAAACAACGACTTTCTTCCCAAATTGCGAACTAATTCAAATTTCAGCAATCAGCTATGGAAGATCCACTTCGCCATTTAATGTTTATATTCTCCCCAACGGGAATATACCGCAAACACATGTAACAGGGATATCAAAACGACGTGGAAAGCTTTACGATAAAAACTCAATAGAGATTTCCTCAGTGAGGGTAGAAGAAGGATTGAAAAGGTTTGTAGAATGGATAGCTTTTTTCGGGAAGAAGATTGTACTCATAGCTCATAACGCTAAACAA…	cluster_6	18
ENSHYS-06056	evgMSTRG.40830.5	XP_012559877.1 PREDICTED: non-POU domain-containing octamer-binding protein-like isoform X2 [Hydra vulgaris]	Splicing factor proline/glutamine rich (Polypyrimidine tract binding protein associated)	GTTAGATAAAATAAAGAATTAAACAACTCTGTGCAAAATTCAAATAGAAAAAGTTTGCTGTTTTTAAACAGAGAATTCGTAAAGTTGATATGCAGCTTAAAGTTTAGATACTGCAATACGGAATATTTTTTTGATCTGGGCGTTGGTGAATTCTAAGTTATCAAGCAACTAAAAAGAGCTAAAGGATTAAGATTTACACAGAATAAATCTGTAGTCCTGATTATTAATTTTGATAAAACAAAATATCATACCATTAATTTTTTTAGACAATGTAACTAGGGTTAAAGCTATGTTAAAGAAACTTCTACACAGGATATTGAGACTAAATTATGTTACTTCAACAGTAAAACTTGACATATGCTTTACTTTTTTTTTATGTGTGTGCTTGTTTACATAGCA…	cluster_6	18
ENSHYS-05983	evgtrinLocDN22774c0g1t9	XP_002167376.1 PREDICTED: ATP synthase subunit O, mitochondrial-like [Hydra vulgaris]	F-type H+-transporting ATPase oligomycin sensitivity conferral protein	CAACAGAAAGCTATTTCCATGTCATACTGGGTGTTCTGTCTATTTCACTGTGTTGTGTTTGATTTTTTTTTTTTTTTGCGTACATTTTTTAAACTTTTAACATTTTATTCTTGGACTGAAACCAACATATTTATACAAAACTAGATTAAACGAATTATTCGCCTTTCAATGCTTGAGACATCTTTTTTATCTTGGTAGAAGTCGACATATCAATAAAATAATCGCCTAGGTTGATTACCATTCCACCGATCAGTGCATCATCCGTATCGGTTTCAATTTTTAACGTTTCGTTTGGTTTAATGAACTTCTGTAAAGTGCTAGTTAAACTTTTCATTGTTGTCGCGTCTATCGGTTTAGCTGTTGTTACTGTACAGTCTACTTCACCGCGACGAGCTCTCA…	cluster_6	18
ENSHYS-05918	evgHyS_ScswcV5_2427.g9141.t1	XP_012555366.1 PREDICTED: midasin-like [Hydra vulgaris]	Midasin	ATGGAGGTGTTCCAACTCTTTATTTATGATGAATTAAAAGAGTTTTTGCAACTTGCAAAGAATGCTCAAGTGGTTTCTCCTGAAATAAGAATATTGGAAACAATTGTGAAAAAAAAGGTGTGGTCCATATCAGATAAAAATGATTTGCTACACAGCTTGTCTATGTTGTTGTTATCATCCGAAGAATGTCTTTCTGGTATCCTGTCATCCGCTTTTGCTTTTTTGTTACCAGAATTATATTTCAGAGCTGTTGAGACAGTTACAAACACAAATGATAGAAATTTAAACTTCTCTAGTTTGCTTGCATCACTCCTGAGGAACTCATGTGAAATACTTAATTATGGTGTGCTTGTGGAGAAAGAAATATTTCGATTGTTACAATGGATGAAAGAAGAAGTT…	cluster_6	18
ENSHYS-05657	evgMSTRG.36100.2	XP_012554033.1 PREDICTED: F-box only protein 11-like isoform X1 [Hydra vulgaris]	LOW QUALITY PROTEIN: F-box only protein 11	TTATGCAAATGAATATGATTGGTCAAAAGATCATAACATTTGTAAACAAAGATGGTCTATCGTAATCGAACAGGACAGCTGAGAAGCGAAGTATAAACAAAAACAACCAGTTTGGCCATACTTCAAAAAGCAGTATTTTTTTTATATTACTATGAAATGTGGGATCGAAGAAATATCGTTGATTTAACAGCATGTCAAATAAAAGACTTAGTGGAAAGAAATCGTTTTAAAAGTGATGAAATGGACATGGAAGTATGTGTAGAGTCAACTTCACCTGCTAGCAAATTTTTTTCTAAAGAAGCATCAACTTCATCATTTACTACAGCACATTGCTTCTCATTTACACTTTTAAAGACACAAGAGGTCCTTGCTGTTAACTGTAATAAGCTTTACAGTAAA…	cluster_6	18
ENSHYS-05618	evgHyS_ScswcV5_2402.g8872.t1	XP_015460988.2 WD repeat-containing protein WRAP73 [Astyanax mexicanus]	WD repeat-containing protein 8	TTTACAGGGAAAAATATTTGTTTACAATTAGAATGAGAGGTCTGCAAATTATGTATGTATGCTGACATGAATTTTTCTGAGTCTTTCAAGCAATCTGGTCAACTTTGTAAATTTTCAATTGATGGATGTTATGTGGCTAATGCAACACAGTACCGTTTGGTGGTGCGAGATGTTAACACACTTCAAATAAAGTGTTTATTCACGTGTCTTGATAGTATCAATTACATCGAGTGGTCATCAGATTCACAGTTTATATTATGTGGGTTATTTAAAAGAGGAATAATCCAGGTGTGGTCAGTTGAGAACACAGATTGGACTTGTAAAATTGATCATGGGTCAATGGGATTAACTGCTGTAAGATGGGCACCTGACGGAAGACATATATTATCGACATCTGAA…	cluster_6	18
ENSHYS-05523	evgHyS_ScswcV5_2373.g8770.t1	RMX44939.1 hypothetical protein pdam_00017092 [Pocillopora damicornis]	NA	ATGGCACCGAGAACAGTGGACATAATTAGAAACTTTACTTTGATTATATCTTTCTTCTTGAGTTCAGCTGGTGCATTGCTTACTGTCTTTACAAGAAATATGGAAATATTGCTTTCGCTTCGTAGACAACAACAAATTGCTTTACATAACGCTACACAGGATCAAAACTCACTTATCAGGAAAATACAAAAATGCAAAAAAAGGCGCACTGATCTTTGGTGGAAAAATCTGATAGGTGGAAAGTTGCCAGAGGAGGAGTGGTATAGAAATATAAGAATGGACTACCCAACATTCATGAACATTGTCGATAAAATATGTGTCAATGTTGAACCAGCACATAATTTGTTTCGTGTTGACACACTTTCAGCTGAAAAAGAGTTGCAATGGTATTATACTACT…	cluster_6	18
ENSHYS-05020	evgHyS_ScswcV5_2254.g8295.t1	XP_022787606.1 spermatogenesis-associated protein 1-like [Stylophora pistillata]	NA	AGTATGCAGAAAAATCAATGATCGACTTGTAAAAGAATGTACCAACAGCATGAAAAGGGTGCCAAAGAAATGAAAAAATCAAAGAATGCTAGCCAGTTGACAGATTTACATGTGTTCATTGTTCCACTGGATCTGTGGCTGGATAGATATAGAACTGCATATAATAATGCTGTTCTAGAGTCCACTTCTGCTGGATTTATAAGAATCACAGCATCATCATCTCTTCATTCTGTTCGAGAAGCAATCTATGAACAGTTAGGAAATGAGATTGTTCCTAGTGATTTCATTTATCTTCGAAGTGTTGGAAGATGTTTAGCTGTTGTCAATAAAAATCAAGAGCATAATTTACAAGGAAAAGATTTTGCGCCTCCATCAGCATATTCACCTGAATTATTTTTA…	cluster_6	18
ENSHYS-04577	evgHyS_ScswcV5_1951.g7974.t1	XP_012556696.1 PREDICTED: uncharacterized protein LOC100213567 [Hydra vulgaris]	Cytadherence high molecular weight protein 2	ATGGAAAAGTTACGTTTTTGTATGATATTTTTGTTATGGTTTTATGTATGCGTGGATATCGTGGAAAGTTCTTGCAACTGTTCAGAAGTTGTCTCTGCAGGATGTGATCCAGGAAAGTTCTTCACAAACTATAACGGATCATGGGCATGTTTTAACTGTCCTTCAGGGCATTACTGCCCAGGTGGTGTAGAATCTGCCATTCCTTGTCAGTCAGGTTTTTATAATGACAAAGTTGGTCAAAGTGATGGAAATGCTTGCAAGGAATGTCCCTCTGGTTACTACTGTCAACAACGTGGCATTTTACCAGAGCCTTGTCCACTTGGATTTTACACCAACAATACGGGAAGAACAAGCTGTATAATTTGTCCCGAAGGCTACAGCTGTGAAGTTTCTTCTTTT…	cluster_6	18
ENSHYS-04121	evgtrinLocDN49652c1g1t5	NA	NA	GAAAAAACGAGCCAGCTTGCCTAGGCGGGTTGATTCACTTCATATAATGTCAAATATTTTTTTGTAGTGATCTGCCATTATGCCGAGCTGTTTAATTTTATCATGCTGAGCATGTGGGGAGCCAATACCGAGCCAACCCAACTCATATAATCAGGCCCTTAATTAAGGTAGCCATTATATGGTACAAGATTTACATCGGGAGTTATGCAAACTGCACATGCCCTATAACTTTGTACATGTGTTCCACAGTGTTCTAAACATGCACAGTAGCTTTTCACACATGGGTGATGTTTCATTTTATAAAAATATTTGAAAAAGAAATGAAATTAACACTGAAACAAGTTTATAGACATACATGTATAATAACACTTGTTAGTTAAAGTTAAGCTTTCGTTATTT…	cluster_6	18
ENSHYS-03877	evgMSTRG.124975.1	NA	NA	ACGCAAATATTATTAAATAAAGTATGACAATTGAGCAATGCGACGAATGCGAGATTACTTTGGATGACTACGATAAATGTAAGTGTGGGAGGAGGTTAATAATAAAGGGAAGAATGCTATGCTGGCATCATTACACGATGTATATAATATATAATGGAGGGGCATGTCCATGTCAAAATCCTTAAGCCTTGGATATAATAATAAAAGATATGTTCAAATTCTACGGCTATAATATTAAAACAAGGGATTTTTATAGCAACCTAACTGCACTAAACATCGAGGATGTAAAGATCGAAAACATCGTGCTTAGTGATGCAATCCCCACCAATAGATTTAAATGTGAACGATTCGTAATAGGCTATAAGAATGACAATAAGATATCTGCCCTGCTAATCAGAA…	cluster_6	18
ENSHYS-03528	evgMSTRG.27043.1	XP_023334116.1 protein argonaute-2-like [Eurytemora affinis]	Argonaute/Dicer protein, PAZ	AAAACAAGTAAACAAACATTATACGTTTTCATATAAAATAATTAACAATATCCAGATTTTCAATTTTCTCGATATCCGATTTAGCAATCTCTTTGCCACCAGCTTTATCTAATAAGGCATTGTGATGTTCCCGTGCACGGAACGCCGCTAAGTGGGCGTAATATGTGGGCGCTGGATAGCTCACACTTCTCTCACAACGCGAGTATAAGTGACACAGGTGATACGTGAGGGTTTGCAGTTCATCAGGAGGCATGTTACTGTCGTCCCATAGTAAGTGATAATGTGTTGGTTTAGTGGTTCCTTGAATTCCTTCATGCGAAGCCAAAAAAAAGTCGTACTCCGTAGGATGTGTGATGACAGTATCGACGACTGTACCAGGTGGGACATTTTTCATCTTTC…	cluster_6	18
ENSHYS-03040	evgHyS_ScswcV5_1750.g6641.t1	XP_002164988.1 PREDICTED: T-complex protein 1 subunit zeta-like [Hydra vulgaris]	Chaperonin containing TCP1 subunit 6A	TCGTGGACCTTTCCAGAAGACAACAGCTTGTTGTGGGCGAAATCGGCAAAATTTGGAAGGAAAAGAACTCTAACCAGCCTAGTCAAAATGTCTGCAGTCAAATTGATTAATCCCAAAGCTGAAGTAGCAAGAGCTGCTCAAGCACTTCAGCTAAATATCAATGCCGCTAAGGGTCTACAGGAGGTTCTCAAAACAAATCTTGGTCCAAAAGGAACAATGAAAATGCTGGTATCTGGTGCTGGAGATATTAAATTGACAAAAGATGGAAATGTATTACTCCATGAAATGCAAATTCAACATCCGACTGCATCAATGATAGCCAAAGTTGCCACAGCACAGGATGACATTACTGGTGATGGAACAACATCAAATGTACTTATCATTGGTGAACTATTAAAA…	cluster_6	18
ENSHYS-02987	evgtrinLocDN6082c0g2t2	XP_015752836.1 PREDICTED: uncharacterized protein LOC107332617 [Acropora digitifera]	NA	GGTAACTTTGTGTTTGACCTTCTATAGTTTAGGTAACTTTGTGTTTGAGGCTTACGGGAATTAAGGTACCTGACGATTTAAAACTTATTATTTCATTTTTCTGCTCGTAAATGTCTGTTGAACGTTCCATTTTTATTATGCCGGCATTTCAGTTATGTGCATTTTATGCAACTTGCTTCATTTAAATGTTTCTACAAGTTTTTTCAATTTCAACCACATCTTCTATTGATTTAAAATATATACAATTTTCAACCTGGCGTATTTGATTTCCGCTTCCGACGACGAGGCTTTAATACATTAAAACGTTTGAACGTGGAATAGGGATCAACAGTTGTAACCTGTTTTGAAAGAAATTCTTGCTGCATATGAGCAACTGAGTTTACAGTGTGAATGACACTA…	cluster_6	18
ENSHYS-02941	evgHyS_ScswcV5_1748.g6540.t1	XP_009677296.1 PREDICTED: centrosomal protein of 112 kDa [Struthio camelus australis]	Centrosomal protein of	TTTAGAAAAAGTAGCAAAAAATGTCAAGGAGGGTGACTAGCGAGGAAAATCAAGTAGAGCGGTTAGATACTATGTTGAAAGAATTTGTAGAGGATATGAAGCCATACGTCTTAAACTTGAAAACAAAAGACGAAAAACAGACTATTTCTGCTTGGATTAAGAAATTATGTCATCCATCCATTACAACAGTGGTGGAAAGGAAAAACAGAAACTTGTATGCTCAAATTTTACTGCACATGTTATTAAAAGATGAAATACGTGAACCTTTTCTTATGAAACCAAGTCATGGAAAGCTACCCACAATTCCTGCTTACATGTCAAACTATTTGGACAGTACAAACCAGAGTAAGCAACAGAGGTCGTTTACAGGACCTGAGTGGTTACAAGGAGAAGAGTTCG…	cluster_6	18
ENSHYS-02720	evgtrinLocDN118042c0g1t7	KHJ94971.1 RasGEF domain protein [Oesophagostomum dentatum]	NA	GTTGATGATCATGTTGGATACCCTCCCTACCGAAACAATCCATCATATTCTACAGTATCTACAATGGCAAGATTTGTGTACATTAAGCATGACATGCAGGCATTTAATGTATGCTGCGTGCGGCGAGATGACGTGGAAGTATTTTATTTATCAAGAGTTTATAACAAACTTTAAACTCGATGGCTCCTCATACCAGGATGTCGTTAACTTTTTCGGTCAAAAACGTGGATGGAAAATTACGTTTCAGTTACTTCATGCTTTACGAATTAAACAACATGGTGACTTCTGGGATAGCGCTGACGAGATTGTAAACAAACCTTCGCCTTCTGGGAAAAAGACCACATTATTCTTACTTTGTAAACAACTTGTACAAGAACTTTTAGATTTGAAGGATCCATT…	cluster_6	18
ENSHYS-02428	evgMSTRG.17794.6	XP_012560846.1 PREDICTED: lysosome membrane protein 2-like [Hydra vulgaris]	Lysosome membrane protein II	TGGTGGGTGTGCTGGGCCTCCTTCGTCAGCCGTTTAGGCAAGTAATGTGTTGATAAAAGTCATTGTAGAAATATTGTAGAATAAGAACACCAGTAATTAGCATGTGACTGACGCTCAGGACATGTCGATACACCTGACGCTCAGGGCATCTCTAGTGTAGTCTTCATGTGAATAAGAACCATGCGCCTGACGCTCAGGGCATGATGAAGCCCCTGACGTTCAGGGCATCTCTCATACACCTGACGGTCGGGGTATGGAAGAGAACACCATAATTAGCATGTATCAACATGTCCTGAGTGTCAGGCACATGCTAATTACTGGTGTTTTTATTCATACCCTTCGCGTCAGGTGTATGAGAGATGCCCTGAGCGTCAGGGGCTTCATCATGCCCTGAGCGTC…	cluster_6	18
ENSHYS-01961	evgtrinLocDN129392c0g2t3	NA	NA	CTTTTTTACGATATATTAACCATTTTCGAAATAATAAACACTTATAAAATTTTGCTTAAACATCTTCATTGAAGTGAAATAGTAACCATGCAATATATCTTTATAACGATATAATAGCCATTTTCGAATTAAAAACTCATACAAAACTTTCGCTGAAACATCTTCAGTGAGGTCAAATGATAACCATGCAATATATATCTTCATAACGATGTAATAATGATTTTCGCAGTAATAAACACACATATAAAACTTTGGTTTAAACATCTTCATTGAAGTGAAATAGTAACCATGCAATATATCTTTATAACGATATAATAACCATTTTCGAATTAATAACTCATACAAAACTTTCGCTGAAACATCTTCAGTGAGGTCAAATGATAACCATGCAATATATAT…	cluster_6	18
ENSHYS-01217	evgMSTRG.7750.3	XP_012563543.1 PREDICTED: ATP-binding cassette sub-family A member 3-like [Hydra vulgaris]	ATP-binding cassette	AAAATATTGCCCCTTTGAAGTAGTACGACTCGGTGTAGCCAACGCACAAATACTAGAAACAACTGCACGAACAACATGACTTTTTAAAGACACGTTCTTCCGAATGTTGAGCTTTGGCGAAATTTATAAACACCTGAAAAAAGCAAACAATCATTTAGGATAACCTTGGCATGTATCTCTTCTTCTCTACTCTCGATTCATGGCATTACCATTCATGGCAGTAACGATTTACTTCTGACAAAACCTGACTTGATAGTTTACAAGAATTATAGTTTTTCTAACAAATTCATTATTTGACTCAGTGAGAGAGTGCACATTGCGACAATAACAAAAAACAGCAGTATAACCACCTACTTGTTCTAGTGATGTCTGACTCACACTGTAGTCTATTATACCAAG…	cluster_6	18
ENSHYS-01171	evgtrinLocDN2701c0g1t11	XP_004211541.2 PREDICTED: cyclin-dependent kinase-like 1 [Hydra vulgaris]	Cyclin dependent kinase like 1	GTAATCATTCAGATTTTGATAATAATTTATAAATGTCATTACTCAGAAAACATGACACATGTTATTATTTCTGTTGTAACAATATTTTTTTTATTATTATTAAAATTCTCTTTTTTTTACATATCTGGGGCGTTTTAAATCTTTCAGATGTCAAAAACGCTAATCCAGATGTTTCCACACTAGCAATCCAATCATTACATTAAAAAAGAAACGTACGTACAATGGGAAGATAGCATTTTAAGGAAATGAATAAATAAATTCCACACATAATAATACGAAAACAATAACGCTGTACATATTTACAAAAAAATGAAAAACAAAGTTGACTCAAAGAAAGCAAGTAGGCGGGAGAAGCCAACCTTCTTTGTAGGCCACAAAAAAATCTTTCAAATATAATTT…	cluster_6	18
ENSHYS-01078	evgHyS_ScswcV5_1325.g4708.t1	XP_012557896.1 PREDICTED: serine/threonine-protein phosphatase 6 regulatory ankyrin repeat subunit B-like [Hydra vulgaris]	NA	TGGGTTTATTTTTAGCTGCTTATATATTAAAAATGAGTGAAAAGAAAATTCATGGATACAAGTCTCATGGACAAAGACGCTACCGAAAATCTGAAATAAATTTAGCATTGTTTTTATTTCAAAGTTCCCATCAAGGAAACCACCAAGACTTGAACGATGTAATATTTTCTGACAAAATTAAAAGCGAGAAAAGGTGGCTTGTGTTGAATGCTCGAGATGCTGAAGGAATGCCGATTCTTATTAACTGTTTAAAAGGATCAAGACAAAAAGAATCTGAATCTGATCATTTGGAATGCATGAAAATATTAGTATCCACTGGAATCCCTCTTGATTCAAAGGATGCACAAGGCAAAACTGTTATTCACTGGGCTGTAGAATTTGAAAAGATTAAGATTTGCA…	cluster_6	18
ENSHYS-00831	evgHyS_ScswcV5_1219.g4452.t1	XP_012563136.1 PREDICTED: collagen alpha-5(VI) chain-like, partial [Hydra vulgaris]	NA	GTTTGTTTCAAGACGTTGATGATAAGAAAAAAATAAAGCAGTGGATCACTTTATTCGCGATAAATTGTTCAACCAGAATGTTGTTGTACGGTTAGTGCAGCACTATGTCGTGGATTTTCAGTTGCTTTTTAATTATTTTGTTTATAATAAATTGCAAAGCAGACACTTCTTCAGGTATTGAGAATAAATGTGAAAGTAATGATGCAGATGGCGATGACAGTTGTGGGCGCATCTGTGACATTGGTTTCATATTGGATACCTCAGGAAGCATACACAGAGATGAATATATTAAAGAAAAACATTTTGTTACCAATGTTGTTAAACATATTGGCCTTTCAGAAAATGGGCCACATTATGGGGTCATATTATTTGGGCAATTTGCAACGGTTGATATAAAAT…	cluster_6	18
ENSHYS-00713	evgMSTRG.130456.1	XP_016405323.1 PREDICTED: uncharacterized protein LOC107738138 [Sinocyclocheilus rhinocerous]	NA	AAAAAGGAACTGTTACGTTAATGTACTTGGACAATGCTTCTCGTGGTAAAAGAATTGTTATTAGCACTTGTGCCTTAGTGATTTAATTCCCTGTGTCCGCCAGATATTATAGATCACCAGAAGATTTTAATGAGCATTTCTGTGACGATATTGTGTCTTCACTTGCTTTTGGAAAGTTTTTAGTTTTAATCTTATAATTTGTTTAGGAAAATATTAATTTTGTTTTTTACTGATTTATTTAGTTCGAAATGCCGAGAAATCTGTTTTTTATTACAAAATAGTTGTATACTGGCTATCAATTGCTAATTTTATATTTTGTTGGAAATATTTTTGTTTCTGTCTTGAGTGTCAACTTTCTAGAGTTTTTGTATTTTTGTTGTATACAAGATAATATGATGA…	cluster_6	18
ENSHYS-00378	evgHyS_ScswcV5_1000.g3983.t1	XP_012561907.1 PREDICTED: zinc finger protein 423-like, partial [Hydra vulgaris]	NA	TTTAGGTGAAAAGTTGAGCATAATAATTAATGGCATCAGATTGTTTCCCAGAAGATGTATTACAAAGTATTACCACAGGTGAGGGAGTAAATGAAACTGCAATTGAAGCATCAGTGATTAATGATGTCAATTTGGGTTCACCTGTATATATTAACTCAGTGTATACAGATGATGATAAATTTCCATTTAAAGAAAATATAACCCAGGTATATACAAGCCAAAGTGAAGGTATAAATCATGTTAAACTTTGTGAGGCACCACCTGTAGTAGATTTTAATATTGCAAATTCTGTAAACAACAGTAATTCTGCAGTAAATGAAGTCCCAACATATTCTACATTAAGCCTTCAAGAGATAAAAAATGTTCTTCATCAGATTGACGAACAGGGCCAAAGTTGCT…	cluster_6	18
ENSHYS-00186	evgHyS_ScswcV5_4270.g19836.t1	XP_012559275.1 PREDICTED: succinyl-CoA ligase [ADP-forming] subunit beta, mitochondrial-like [Hydra vulgaris]	Succinate-CoA ligase ADP-forming beta subunit	CCTGCAATATTCTACCAAATTCGTGCATCGCTACCACGAACCCATGTCCGTTGGCTGAATGTCTCAAGATGGCGGCTGCAAGGTTGGGACGATCCTTGGGCAACTGTTTATGTTCTGGAAGAAGTATTTCAGCAACAACCATTTCTAAAGCAGTTAGGAATTTTTCATCATGTGCCTTGATTACATCACATAAAGCTAGTTCAAATAAAACTGGACAATATCAGCAACGGCGTCACTTGTCTGTACACGAATACATTGCAATTGATATGCTTCGTGAAGCTGGGATAAATGTTCCAAAAGGTGGTGTGGCTAGAACTCCTGAAGAGGCTTACAAAGTAGCCAACTCAATTGAGACGCATGACTTTGTTGTTAAAGCACAGGTACTTGCAGGTGGTCGAG…	cluster_6	18
