# Supplementary material for: A cellular and molecular analysis of SoxB-driven neurogenesis in a cnidarian
Source: eLife. 2022 May 24;11:e78793. doi: 10.7554/eLife.78793 (PMC9173746; doi:10.7554/eLife.78793)
Supplement: Supplementary file 3. [file elife-78793-supp3.zip › Supplemental File 2/all_cells/annotation_and_analysis/cluster_14_marker_annotation.csv]

ENSHYS_ID	NIH_ID	diamond_blastp_hit	pannzer_description	transcript sequence	cluster #	iteration
ENSHYS-22697	evgHyS_ScswcV5_946.g3884.t1	RXM33870.1 Opsin-3 [Acipenser ruthenus]	NA	ATGTTGGTTTTATCAATGGTGCTCGGTTTCATTTTACTTGCGTCAATCAAAGAGCTTGTAAGATTTATAAACGGACTAGTAAAACTGAAGTCGACTACAACACCAAATATCTCATTCCTGTGGAATTTAGCATTTATCAGTGTGATACAAGCGCTTTTTGGTACAAACACCGTGTTTATTTCAACCCTAACTGGTCACAACATGCGTGGATATCATTGTCAATTAGATGCTGTAATTAACTCTTCTTGTGCGTTTGGAATGATTTTCCAACTAATGAATATATGTGTTGTACAAATAAATCCAAATTTTCATGGCGATGGCTATCTAAAGAAAATTGCACCAAGTTTGTGCATCGTATGGGGTGTGTCATGGGCGGTACTTCCATTATTTGGAATAGGG…	cluster_14	4
ENSHYS-22214	evgtrinLocDN5167c0g2t3	XP_012564632.1 PREDICTED: uncharacterized protein LOC105848930 [Hydra vulgaris]	NA	GGATTGCGACTATGCGCATGCGCGAAATCAACGTGTTCATTGTTACATTTTAAAATGGCGCGCGCGCACGTTTCTCATGTTTATAAAAAACGTTTTTTTCGCTGACTTGATCGACCCTTTAAAACATTACATCATTATTATTAAATCCGCTGACCTATTGGTCTGGCAGCCCTATGACTTGCCAAGGCAAGTGCAGCCACAGATCACATTCAAGTCCACGCGACAGAACAATATCAAGCCGGAGGCGAGGAGCACATTTTTTCCTTCAAATTTACAGGTGTAGAGAAAATGTGGAATAAGGGTGTAAAAAAATTAATCAGATGCTAACTCAAGTTTTATTATCATCTTTAAACATGTACCTTTGCGATAACATCAAGCTCAAAGTCCTAACAGTTTTTT…	cluster_14	4
ENSHYS-22191	evgMSTRG.94642.1	XP_002158127.1 PREDICTED: 39S ribosomal protein L13, mitochondrial-like [Hydra vulgaris]	39S ribosomal protein L13, mitochondrial	TTAAAGGTACTGTCCGATTAAAAATCAACTAAAATTTTGACAAAAAATTCTTATTTGGAACTGATTTCTATAAAATAATTAAATAATTATTTGTTTTCTTTCCTAACACCAACTGAACAATATCTCATTCTTGTTTACAAAAAAAGCATGCGGTCTCTCGCTTCGATTGTTTATATGGATGGCGGATGATAGGCACTAAAGCGAGGCTGAAATAATATGTCGCGTGTGACGTATTTACCTGGAGCGCGCCGAACTGACCAAAATAGATAAAACGTGGGCCAGGGCTGATATTTTATTATATGTTTAAAAATTTTGGTAATTTTACCCCCTGAATTGTGAAAGACCGCTTTTTATGAATTATTCATATGGAATTAAAAAATCGAAGGCGAGAGATGTGTC…	cluster_14	4
ENSHYS-22177	evgHyS_ScswcV5_708.g3284.t1	XP_002160010.1 PREDICTED: aminoacyl tRNA synthase complex-interacting multifunctional protein 2-like [Hydra vulgaris]	Putative aminoacyl tRNA synthase complex-interacting multifunctional protein 2	TTTCGTTATAAGAGTTTGCATTGGCATTTTATTAGCTCCTGATCACCTTTTGTCTAATTGTAAAAAAGGGGCGGTGAAAGGAAAGGTGGGCGTATCAACGACGATATCTCTTGCAGCGAAAAAAATGAAACACGAGTATTGACAAAATGGCAGCTGAGACGACGATGTACAAAATAAAGCCCATATATGATGACTATGTGGTTGTTGATTTACCTCAGTCTATGTACAAAATGAAAGACTTGCATGAATTTGAAGATAAGAGCTGTGACATGACTCCTGAGATAAAGGCATTAAATGAAAGGCAACTTAAAATGCTCCAAGATCTTGAAGGACTAACTAAAGAAGTGAAATTACTAAGTGATTCATTAGGTCATAAGTATGGAGATACATCATGCAACA…	cluster_14	4
ENSHYS-21925	evgtrinLocDN12542c1g1t2	RMX51172.1 hypothetical protein pdam_00004050 [Pocillopora damicornis]	G protein-coupled receptor, rhodopsin-like family and GPCR, rhodopsin-like, 7TM domain-containing protein	GGTAACTTTGTGTTTGATAGGGGGCGGTTTATTAAGCATCGCCTGTGATAAATTCATATTTTACTGTTTTATTTTTAGTTGAATATTAGAGAAATTATACAAGGTGAAAAGAACCACAGAAAATGACTTAGACGTAAAGGAGGCGAAAGTATCAAGTCTGATTTCAGTTGATGGGAAAATCCTCGTAAAATCGTCCACGTTGCAGATAAAAGCAGATGAAATTTAGCAGAGCTCGTAAATAATCGAAAGTATCGTTACATCGAACGTTCATTAACGCATAAAGTAGATAATCCACCGTAACATTGAACAATCACTAAAGATATACACGCTCTCCTGGGAATCACATTAATCTCCTAATTACGAGAAATTAGGATTGAATTGATTAATGATTAATGTGAG…	cluster_14	4
ENSHYS-21829	evgHyS_ScswcV5_66.g547.t1	XP_012555830.1 PREDICTED: vacuolar protein sorting-associated protein 18 homolog [Hydra vulgaris]	Vacuolar protein sorting-associated protein 18	ATGGCAGATTTAATGGACCAGTATGCAACCATTGAACTTTCAAATGGCTCATTTCAATTTCAGCAACATGTTGAGCAAGAGCCTATATCTTCAGGTTATGTCGATGTTTCATCTCAGGAAGAGAAACCAATGTTTCAAAGAGAGCTCTTCAATCTTAGGCCTGCATCGAAAATAATTGATGTTGCTGTTTCTAATAATGTCATGGTAGTGGCGCTTGAAGGTAACCATGTTAAAAGAATCAACATTGCAAATCCTTCCGAACTGGACACTGTGGATATACCCAAAAGAAGTGAAGATCAAATAGACAAAGTGTTTTTAAATCCTACTGGTCATCATTTGTTGGTTTCCATGAAGTCGGGGGAATCATTTTATCTTGGTAGAAGTAATAAAAAACCTAGA…	cluster_14	4
ENSHYS-21428	evgHyS_ScswcV5_664.g2872.t1	RMX48218.1 hypothetical protein pdam_00005427 [Pocillopora damicornis]	CMT1A duplicated region transcript 1 protein isoform X1	TTTAATATAGTAAAATGGATCCTGAAACACATATTGGATTGGGCAGTAATCTCCACCAAATACTTTCAATTAGATGCAGTGTAAAGAAACCCTTGTTCTGTCAGAAGTGTGAGTCTTGCAAACTTATTGAAAAGATCAACCGTTCTAAGGCTTGGTTTATTCCTCTAAGTCATAACAATAAAAAGTGTTTCTTACAGCAACTGATTCTGTCTGCAGCAGACAGTGTTGTACGAAAGATACCAAATATGTTGACCAGCTTACAAGGCAAAGATTACCAGTATGCAAAGACAAGACTAAGACCTAGCATTTATGATGACAGTATTCAAGATCCTTCAGATCATTCAGTAGATTTAAAACAGATTGAAGATATGGTGAATAACGAATATATGTTGTGGTATC…	cluster_14	4
ENSHYS-21314	evgtrinLocDN530c0g1t16	XP_002155640.2 PREDICTED: protein-methionine sulfoxide oxidase MICAL3-like [Hydra vulgaris]	NA	ATCTGGATTACATAAATATAATATGCAATGATAACGCCGTCTACGAGTACCATATTTCACTTCTTTTTCTTTTTCTTCTTCTCCTTTTCTTTTTTCTTCTCCTTCTCCTTCTGCTTTTTGTTATTTGCGGGCGTTTTTTGAACGTCTTGACTTGTTTTACGATGTGCGGGGGAGAGACCCTGTGCTTCCATCATGTTACTGATTTCTTGGTCTTCTTCATACTCTCTAAGCCTGTCCTCATCCATCTTATCCACAATATTACTTCGTTTAGCGACAAAATTCAAAATGTCTGCTAGCAACTCGTCCTCTCGCATGCGGTCTTCCATCGTCTTCTCTTGTTCTGGTTTGTTCATCAGCTGTCTTAACTCAAACTCTGCACGTCTTTGGTTTTGAAGGAAG…	cluster_14	4
ENSHYS-20515	evgtrinLocDN20526c0g1t14	XP_012566786.1 PREDICTED: uncharacterized protein LOC105850871 [Hydra vulgaris]	NA	TAAAATATTATTAGCATTTTAGGTAACTTTGTGTTTGAGGGGGATTGGTATATGTTCAATTTTTACTAACATTAACACACTGAGCAAAGATGATGTTGTGATGATGGAAGACTCGTGTGATTTTTCTTTACCTTTGATCATCTTTGCTCAGTGTGTTAAACTTTCTTAAATAATTCACCCCCTCCTTTAACTTTCATTTTTGTTGTCTTCTTTCATACCTTCGTACGGCTTATAAATGTTTTGTTGTGAGTTTTGTTGTGTAGAAGACAACAAAAATGAAAGTTAAAGGAGGGGGTGAATTATTTAAGAAAGTTTAACACACTGAGCAAAGATGATGTTGTGATGATGGAAGACTCGTGTGATTTTTCTTTACCTTTGATCATCTTTGCTCAGTGTGTT…	cluster_14	4
ENSHYS-20503	evgHyS_ScswcV5_644.g2008.t1	XP_015752486.1 PREDICTED: uncharacterized protein LOC107332274 [Acropora digitifera]	NA	ATGAATATGAATTTCATAACAGTGCAACACAACAACAGAGAAGTGAAACTTCCTAATGAAAGTTTGGATGTTCAAGAGCTTGCAAGAATGTTTAATACAAAAATAGACGGAATGCACATCAAGTATAAAATACTTGGTAGTTGGGAGAATGTATGGCCGATTAATGGCTCTTTTGATGTGCCAGGATCAGTGGGTTTTGCTTTATTGATTGCCTTGGATCATCTTCAAGATGAAATGCCTGGTCCCTCTTCCTCACAGGCACATGTAACTCCAACGTACCATCCTTTGTTTCGGAGAGGAAATAATGCAGTTGGCTCTCGAGCAATCCCAAGCTGTAGTAAAAGAAAAGAATCGTGTGTACCCTTACTACTCAAGAAACGAAAAGTTGATAGTTGCTTT…	cluster_14	4
ENSHYS-20492	evgHyS_ScswcV5_62.g365.t1	XP_012558542.1 PREDICTED: regulator of nonsense transcripts 2 [Hydra vulgaris]	Regulator of nonsense transcripts 2	ATGGTAAAAGATGATTACAACAAGCAAGGTGGAAAAGGAAATGAAAGATCGCACAGATATAGTGTTGAGCGAAAAACGAAAAATGCTTTTGGGAAAACCAGTAACTCTGATGAGAGTAAAGGCAACAAAGGGGAACTAGACGAAACAAAAAACAAGGAAGGTGAAAAACCTAAAGATGTGGAAGAAAAGCCAGTTGAAGACAAACAGCAGGACGAATCAGAGAAGGAAAATAATAATGAAGAGGAAATGGAAAATATACGATTGGAGGAAGAAAAGAAATTAGCAAGTGACACTAAATCAACTGCTGAAGAGAGGATAAACAATCGTATGGACCTCCGAAAGAAAAACACGGATGCTCCACAAAACAGACCAGCAGAAGGATTCTTCAAGCAACTAGAA…	cluster_14	4
ENSHYS-20477	evgHyS_ScswcV5_708.g3297.t1	XP_012563699.1 PREDICTED: sorting nexin-8-like [Hydra vulgaris]	Sorting nexin-8	ATGAAATTAGCAATAGAAAAAGATTTAATTGAGGTGGAATTGGAGCCAGAAAAGAAAGGTTTGGTACTCAAACACAGAGAATACACGGTCACAAGCAGGCAACATAAAGTTAGTGTACAAAGACGATACAATGACTTTGTGTCATTCCATGAAGTGTTGTTAATGCGATATCCTTATAGACTTGTTCCAAAGCTTCCTCCAAAAAAAATTGTTGCTAATAATGAATTTATCGAAGGAAGAAGGAGAGCATTAAGACGCTTCTTAAACATAGTTTCAAAACATCCTGCTATGTCCTACGATCCAATTATCACCTACTTTTTGACATTTAAGGGATCGGATGTTGGTCATAAATTGAAAGAACAGTACAAAGGTGTGCCTGATGAGTTTATGACAAATACT…	cluster_14	4
ENSHYS-20217	evgHyS_ScswcV5_457.g1869.t1	XP_012554385.1 PREDICTED: uncharacterized protein LOC100206656 [Hydra vulgaris]	NA	GTGATAGATACGTGTTTAGATACGTGTGTGCAGATATCTAGTTTTCTAAAAAAAATATCGATAAGTGCATGATTCTACACATATTGTCCATCTCCTAAGAGACAATCCACAGAGCGCAGAACAATACATAAAAACAACAAACGCTGACAACAATAAAGTTGGTTATATAAACATTGCCTGCAGCGAGGCGGATTGTTTTTATTCTAAAGATCATTCACAAATACATGCAATTCATGAGAAGTGTCAATCCCATAACATAAACAAAGACAGAGATTATTGTGATGGTTTCGTTAAACCATTTTTGAATGAGAAACACTTGAGAAGATACACAAATAAAGAGAAGCATAGCTGTGTTTTAGAAGTATCTGCGACCACGAGATTCGATAAAGAGTTTAAAGA…	cluster_14	4
ENSHYS-19810	evgHyS_ScswcV5_4509.g21628.t1	XP_002166095.1 PREDICTED: UPF0536 protein C12orf66 homolog [Hydra vulgaris]	NA	AGAAAAACTAAAATGGATGTAGTGGGCAACGAAGATACTGCAGAAAAAAATCTAAAACCCATCCCAAGAGAAAGAGCGTTTTTAGAAACGTTTTGTTATACCATTGCACAATTTCAATTTGATCGTGCTCAAGAGTTTGTGGAAAAGGAACGAGAGATGTTTAAACCAGAAGCAGGTTCTAATTGGAATGCATTGTTAAATGCTTTGCTTACATTTGCACATGCTGAGAAGAACTATTTTACCATGGCTTTTATTGAGAAGAAATTATTCAAACAAACTATCAGACCTTTATATACAAACTTGTCAGCAGAACTCACAAAGCAAGAAGTCGTGTTTGATAGTCCAAAGTTGCATTCTAAAAGTACTCCACATGGTGTAGAAGCATTGACTGTGGAGTTA…	cluster_14	4
ENSHYS-19805	evgHyS_ScswcV5_4509.g21623.t1	XP_002163222.1 PREDICTED: exosome complex component RRP4-like [Hydra vulgaris]	Exosome component 2	AGCTTGAAACTTAAGATGTCAGTGGAGATTACCTCACCTAGACAAAAAGTATCACTTCCGATATATGTATCTAATGATGAAAAGCATTTTGTCACACCTGGAGAAGTTATTACAGAGGACACAGGGTTCATGAAAGGTCATGGTACATATGCAGACAATGCAGATAGACTAGCAGCGTCTGTGGCTGGTATTGTTGAGCGTGTCAACAAACTTATATCAGTGAAACCATTCAAAACAAGATACAATGGCGAAGTCGGAGATGTGGTTGTCGGGCGTATCAGTGAAGTTGGACAAAAACGATGGCGTGTGGATACTTACGCGCGGCTCGATTCCGTGCTTCTGCTCTCCGCTGTTAACTTACCAGGAGGAGAACTGAGAAGGCGTTCAACAAAAGATGAA…	cluster_14	4
ENSHYS-19564	evgtrinLocDN1344c0g1t8	EKC37728.1 hypothetical protein CGI_10004496 [Crassostrea gigas]	NA	CGGCTACTGATCGTGTGATAACAGCCCCGCGATTCGACGCGGCCCGGATGTATCTTTCATCCAAGAAGAAGAGGGTGTCCTTGTTTTTGTGTTGCTGGAGTAAACTTTTTGCCTTTGACAATTAATAGTTCTTGTTTATACCTCTTTCTAAATCCCCTGACCGTGCTTTCGTTTATTTTTGGAAACTTTTGCTTGAACGCTCTCACACATGTAGCAGAACCATTCTCACTTGCATATTTCCCAATGTTAAATCTATCCTGCACTGTGTATGTGACATACTTTCCACGAGAAGAGCTCTCTTCAGACACCGATGTTTGAGCAGCAACTAAATCAATGGTTCCCAAATCCGATTGACTACCTTGGCTGCTCCCGCTAAAGATATAAAGGAGAAATTTGATA…	cluster_14	4
ENSHYS-19440	evgHyS_ScswcV5_4475.g21311.t1	XP_004206684.2 PREDICTED: uncharacterized protein LOC100198634 [Hydra vulgaris]	Formate acetyltransferase	AGGATGGCAGCCGAATTTCTTATGCAGGAGGGTCTTCTTTACCCTCAACCAAAATTTGGAACCGTTTTCCTAGTGAAAGAACTTGATGACAAAACCACAACTGAAAAGAACAAAATCGATGGTGTTGAAGAGTTAAAAATTCTTATAAAGCAAACATGGCTGGACAATAGAGGAGAGACGCAAAAGTTTAATGTTGTTGTCGGTTTTGATCCTGCAGTATGGGAAGAAGTGAACAAAGGTGTTACTGGCTGGCAAAAATCTGTTGGAAAATTAGAGCAGAGAGAGAAGTCGCATTTCATTTTACCTCAAAGTCAAAAATTTATTAATGGAAATGGAGTTTGCTGCATTGTTGTTCGCACAAGCCGCGGATTAGACAAAAATTTTGCTAGAAAAGTCAAA…	cluster_14	4
ENSHYS-19086	evgtrinLocDN184035c0g1t12	KXJ15817.1 Transposable element Tcb2 transposase [Exaiptasia pallida]	NA	GGAAGTATTTGCCTGTGGATAGGTCGAACTACACATTGAGGAAATCCATCGCTGTTAAGTTTGTCTTGGTTGTAATAGAAAGGTTCTCTTGCTTAAAAGCGTCAATAACATCTTTTCAGATTTTATCCATTTTTGGGGCAATAGCGTTTTTAATTACGGCCAGTCCATTATCCCGATATAAACCTATGCTGCTGATGTTAATGATTTCAGTGAGTTTGTTTAGAAGGTAAATTCTTCCTACTAGTTCGCAGATCTCGGCGCCGTCGAAGCCACCCATTGTTACGTCGAATGTGGGATTATCACCTTTTTTAACCCGCATGGTTTTGTTGTTTTCGAACAGTAAGGATTTTCTTGCGAGTTTGATGGCCTTTAGCTCTTTTGATGAGATATGAGCAACAG…	cluster_14	4
ENSHYS-18746	evgHyS_ScswcV5_4378.g20660.t1	XP_001636578.1 predicted protein [Nematostella vectensis]	NA	ATTTCGCGTGACAAAAACGATTGTTAAAACTTTAAAAGGTAGAATCAACTCTCTCCACAAACAAATATGTTAAATACTTAAAATGGAAGAGAAAAGTGAAAGTTCTTTCAACGAACGAAATCTTAGCACAAGATGTTTGTCAACACAGCAAACAGAGTCGTCAATAAAAAGTCGCACGTCACGACAAACCGGTGAATCCAGGGAAAGTAGTTATGTTACAGGCGAATGTATTAACAATACACGAGTTCGAACTCTATCTGAATTATATCGCCCAACCTTTCACAAATATCCCACTTTTCCATCAATCTATGAGACAAAATATCAACGCGATTTTCGGTATGCACCATTTCCTGTCCCACACAGCTGGAAGGATGCGCCAGAGAGAACTCAATATGTAGG…	cluster_14	4
ENSHYS-18243	evgHyS_ScswcV5_4270.g20210.t1	ABY62780.1 ankyrin repeat protein 17-like protein [Hydractinia symbiolongicarpus]	NA	TTTCAGAAATTTGATGAATGCTGATGTCAATCTCACAAATAATGAATGAGGAACATGCTGAACCCACAAATACACCTGATTCAAGTCCAAATAGTAGTGATTCAGAAAGTCCAACAAGTGAGTCTGATAACATCTTGCCATCTGAGCCTGATGTCAGTCTCAATGAAATGCTGAGTTTGGCATGTAGACAGGGTAAACTTGACATTGTTCAGTTACTGCTGCAAAATGGAGCACATGTGAATCATAGAAACAAAGCAGGAAATACACCATTGCTTGAAGCATGCAGTCAAGGTCACGTTGCTGTTGCAAACTACTTATTAGAACATGGCTCAAAAATCGATGCACCAACAGAAACTACTCTGGATAGTGCATTGACATGGGCTTGCACATTGGGCAATA…	cluster_14	4
ENSHYS-18186	evgtrinLocDN62495c0g1t4	NA	NA	GCAAGTGCAAATAAATGAAGAATAAACATTTGAAGACGACAACACACAGAAAAAGCACCATGACAATAACCACCCAGTTACCACACTGGAAACTTTCAAAGTGTATCAGAATGTCGCAGCACCACATCACAAAGGAATGGTTACACCGAGGACGAATAGAAGAAAAAGTTGCACCACGATCATACAATGTTAAACTTACGAACGGAATGTTATATTTGGTGATTAGATTTTATATGTACTTATTATTTAATGTTATTTAAATATATATGTATGTATTCGGAAGGGGAGATGTTATATCCAACATGCTCTTGCTTGTACGGTATTATATCTCCCGGTCTGCTTATGGTCATTGGCTGAGATCACAATACAATACAGGCCATGAACATTGCTGAAACCTTT…	cluster_14	4
ENSHYS-17851	evgtrinLocDN22126c0g1t2	NA	NA	CACCTTTATCTATCTCCTTTTTGTTATGATGTAGTACGATAAAAGTGCTTAAATGTATTTTTACTGATTATATATAAAGATGTCCGACGTGGCTACTCAAACTGATCTACATTGTGATACCACCGATGGTGGTGTACCCGACTACAAATTAATGAAACTCAAAGAGTTGAGAGAAGTGGCTAAATCCCGTTGGATTAAGTATATTTATGGAATGAATAAAGCTAAATTGCGTGAGGTGATTGCGAGGAATGATATTGATCCATCCTACACCATCGACCTAGAAACCAGACAAGAATGGTATGGATACTGTTCCAACTGGAGGGTAAACAACAGAGAAGCACATCCAAGATCCCAAAAACCTTATAACGATAAGAGATCTTCCAAAAGGTGATTAGAT	cluster_14	4
ENSHYS-17723	evgMSTRG.108017.1	XP_012563043.1 PREDICTED: uncharacterized protein LOC100201194 [Hydra vulgaris]	NA	AAGAGTTTGTCTTGTTCGGTTCAACTACCAAATATATCTTGTGCATAGATTTTTATACATCGAATGAGTTGAAGTGTGTAAAACAGATAAAGAAAGAAACTTGTTAAATATATAAAAAACAATTAAAATATATTATGCTTTAAAAGGACAAAGCAAAATGAAGTTAGTTTCTGTCTATTTGGTACTGTTTGCATTGGCGGTTTCTAATGTTAAGTTTATTTGTGGGGTTAATATTATGAAAGAATTTTCGGACGACGATGATGAATCTGGTAGCGGCAGTGAGGAGGATCCAATGACGCTTACAAAAAACCGACATGACGTTTCCAAAGTGGTTGATGCAATGAAGAAAATGCATAACGCAAAAACGAATGAAGACTTAAGTGAAAGCTTAAAAACAGG…	cluster_14	4
ENSHYS-17217	evgHyS_ScswcV5_4261.g19325.t1	XP_004207050.1 PREDICTED: uncharacterized protein LOC101236484 [Hydra vulgaris]	NA	GAAGGGAAAATGTAAAGCGTAAAAAATAATAGAAACATTCTTTACTTGAAAGTTAAAATGGTGAGAGAAAAGATATCTAAACCCACAATACATGGAAGATAATAATTGTTTCAATAGCGCTACAATATGGCTTAAGTAAGTTATTATATAAAGAAAAAATATTTTCTTTTTCTCTCTTTATCAGCTAGTTATAACGAAGCTGTTTTAAATGATTTGAAATTGTTGATTTTCACCTGACGTTCATTATGGAGAGACAAAGTTGCGAAAATAAAGAGAAATTGACACACTTGGTTAATGGAAGTTCAGACGAGACGGTAACAAAAATAAGTGAAAATTTTGGAAACATATTTTTAGAAGGAGAAATTTTACACGGTAATGTTAAAATGTACAATGAAAATG…	cluster_14	4
ENSHYS-16935	evgtrinLocDN14999c0g1t7	NA	NA	CTATATATATATATAACAAGATAATAAATTAAATTCTTATTTACATTATTTCTAGGGGTTCTACTTACATAAAACTAAATAATGATGAAAAAGTAAAGGTAAAAAACTTCCGGAAGATGGATGTCAACAAAAAAGTGTTGCAGCATTAGATATAATGTCTAAAGCAGAAAGGTTATTTTGCTAGAAGTTATTTCGAGTATGGCTCAGGAAGTGAAGAATGGGAAAAGCCACAATGATTTTAAATGAAATTGCAATGTGTTGCGTGATGAATACATTTTTAAAGTGCAATCATGCTTTCTGCAGAAAAGATATTCAACATTGCTACAATTCTACTAAACAATGGCTATATACCAGCTGAATCCCCAAATAGTTTGGTAAAACTCTTTAAATGGTATTCTG…	cluster_14	4
ENSHYS-16711	evgHyS_ScswcV5_4079.g18893.t1	XP_015780521.1 PREDICTED: LOW QUALITY PROTEIN: low-density lipoprotein receptor-related protein 4-like [Acropora digitifera]	NA	ATGAATAAGTTATTAAGTCTTGCATTTTGGACGTTAAAATTTGTTTGCCTGTGCAATTCCCTATCTGCAAATGGAACCTCAACTCTATCTCCCAATTTTGCAAAAACAACTGCTGCTACAGAAATTCTCACCACTACAGAGTTTAAATGTGAGGAAGATCACATAGCATGTTATAATGAAACAAAATGTATCAGTAGAATGTGGGTGTGTGACGGTGATTATGACTGCAAAGACCACTCTGATGAACTAAACTGCTCTAATTTGACGTGTGGCTATGGAAAAATGCGATGTGATAATGGAAAATGCATTGTTAACAGTTGGGTGTGTGATGAAGAAGTTGATTGCAGTATTGACGGAAGTGATGACAGTGATGAGAGAAATTGTGCTAACCAGAATGTG…	cluster_14	4
ENSHYS-15588	evgMSTRG.98258.1	XP_012555881.1 PREDICTED: synaptic vesicle 2-related protein-like isoform X1 [Hydra vulgaris]	synaptic vesicle 2-related protein isoform X1	ATTTGGAAAATGTCTGATCTGCACCGCGGTTAAGACGGATCGGATGATGAGTGGTGACTTAAGGTATTGAGCCCCTTCCTGGTAGACGATCAACTGTCTCCCAGGTAGAAATTGAAGTTGACACTAATCTTGATATATTACACCTTAAGCAGGAACGAAGTTAGGTTATTTTGAAAAAGAAAATACACTAAATTGAAATAAATACATAAATATATTGACTGATTCGTTAGAAAATGGTTAGCATATACAATTCAAAACACTACTTAAAAATACAAACAGTCCCAAAAGCTAACATTTTATGTCAATCAAGGCTGAATAATATATTGACTTTAAGTACAAAGACTAGATTTCCTTAACAAACGTGATGTGTTGGGGGATTTCACAGATTTCATGTACACA…	cluster_14	4
ENSHYS-14990	evgMSTRG.100555.5	NA	NA	TAGATACCTCGTTTGACGGCATCGACCATGATGAGGAGGTTAATATAAGAGCATTAAAACTCGAAATTGAAAACTTGCAGAAGAATATAAAGGAAGTGAAGGATAAAATTATAAAATATGATAGCAAAATAAATACAAAAGAGGGTATACTGAAAGAACTTAGGAAGCAGAAGGCCGGGGTGCGAAGGCTTCAGGATATTGCTGATCTTGATAAAAAGATTGATAAATTAAAAGAGGATAAGAAGGTTGCACTGGGTATGCATGGTCTACTTTCCTCTGAGGTTTTTAATCTGCTGTGGAATATTAAGTCCGAGTTGATGAAGATTGCTGGGGATGACATGCCTTTGCTGGAGAAACTTAAAACACTTTTCAAGGAGCAGGGTCTGGCTATAGCTAGTA…	cluster_14	4
ENSHYS-14763	evgHyS_ScswcV5_3896.g17072.t1	XP_012564903.1 PREDICTED: uncharacterized protein LOC105849133 [Hydra vulgaris]	NA	TTTTAGTGAAAAAGCAATGGGTAAAATTCAAAAAGGTTTTGCTTTAAGTACAGCAATAATCAGCACCTTATGCTTGGTGTTTGGCATTGCAATATCAATATGTGCTTGGGTAATTCAGTCTAAGGTGCCATCAGGAATTACCACTGTACAACAACAAGGAATACGGACAACCGAGTCCTTTCACCCATATTGGTGGGGAGGAATTTTTTTTACTGTTCCTGGTATTCTTGGTTTGATTGCCGGATGCACCCGCAATGTTGTTACAATGGTGTTTTTCCTCGTCTTTAACCTGATTTGCTTGTTATGTTCATTGGCTGTGTCTGTTCTTGGAGCACTTGCTATTGTGATTTGGTCGCAAGTAAATGAAAAAGTGCAAGACGAAAACATTTGCAGCACGTT…	cluster_14	4
ENSHYS-14504	evgHyS_ScswcV5_3887.g16831.t1	XP_020603181.1 DNA polymerase subunit gamma-1-like [Orbicella faveolata]	DNA polymerase gamma, catalytic subunit	TTTTCAAAGCAATACAGTACATACTGCATCTGTTCAATTAGTGTCATGCTAGGAAATGGTTATTGGAGAAATATACGTTCTTTCAAATATCCGTCTGTATGGTATTGTAAATTCAACTACAAAAAGAGAATTCGGTTATGTTCATCTATAAAACAGGATGCTAGTTCTTCGACACGTATAAATTATGCCAACATTCAAATGATATCACCTGGTTTACACAAGCAAATCTTTCAAGATGTTGCAGAAGCTTATTGTGATGATGTGGATATATTACATAAAACCAAAGAACACTTGACAGCTCACGATTTGTGGGGGAAACCATCTTCTGTTACAGAAAATGTTGACTTCGAAATACCTGATCTTACTGGAAGTAATATTGCAGACCACTTTGAAAACATT…	cluster_14	4
ENSHYS-14418	evgtrinLocDN13013c0g1t10	XP_020621124.1 uncharacterized protein LOC110058806 [Orbicella faveolata]	NA	TTGATAAATGGTACAACAAGGCTTTCTGCCAACGCGTAGTCAAATTCAAAAATTAAATAGTCGAATTTCTGGGGTCTTGGCCATTGTTCAAAACCATTATTGTGTTTGCATTTTTACTTGACATATCAAGAACATATGAAAACGCAACAACAGTCCATTTTCTTGATTTTGGTTTGCAGCAGTACGACTCTGCTCTCTCGTCAAATTCATCTGTCCCCTCCTTTAGTAAAATGATATAGCTTGTAAACGGCTATGATTGATACAATGTGTTTACTACCTTTTCCAGCCATAAAGCCTTGTAGGCAATCTGCTGGGAACTTTTGATTTTCTCAACATGATTAGTCAAAAATATGTAACCACTACTTTCCAATTAGATATTTACGCATGTCTCCACAAAAG…	cluster_14	4
ENSHYS-13929	evgHyS_ScswcV5_3781.g16272.t1	XP_022614115.1 uncharacterized protein LOC111231337 [Seriola dumerili]	Acyl-CoA-binding domain-containing protein 4	TTTTAAAAAAAGAAAAGAATAGAAAATTATGGATAGTTTATTGGATGTTTATGCTGTTCTTGACTTAAATGAGGCACCAAAAAAACTGAAATCATTTAAAAGCGCTGACGAATTCTATTATTACTTTGCACCACCTCTTCCACCTATTATTGTTTTATTTATTGCATCAAAATCTATACAATGTGAAAATTTTACGTATGATATTAACCTGGTCTTTGATAACACTGTGGACGACAAACTTATTGGGACTTTAAGTGAAAAACAACTGTCACTCATTTGGAATGGGGTGTGGTCAAAAAAGGAAATGGAATGTTCTGAAAGAATCTTGAAGTCTGATCGTGTATTAAAACTGATGGTATCAAACAATAATAAAAAACATGATGATGAGGGGTTTTCATC…	cluster_14	4
ENSHYS-13402	evgHyS_ScswcV5_366.g1448.t1	XP_002167946.3 PREDICTED: ammonium transporter Rh type A-like [Hydra vulgaris]	Ammonium transporter Rh type B-A	ATGAGCTTGAAGGTCATGAAATGCTTTTTCGTGTTTATTTTACTCCAACTTGTTTTTCGAACAGTCACCGGAGGTTGTGGTAGCAACATCACAGCTGCAAAACGATTAAACGTGCTTTCTTTGATGTCATTATCTACACCTAATGGTAAGCAACATAACGTGGACTCGATTGTACTGGGGTATATGTTCGAGTTAGAATTTGCTGCTAGATTTAAAAACAATACTTTGCTTGGCTACATTGCTGTAGATGTGTGCAGCAGTAGTGATGTTTTGTTGGACGTGTTGCTGACGTTTTTGCTAAAACCAAACACACCACACATATTTGCTGTGTATTCAGTTATATCTTTTGAAATGACCCAGCTAGCTGCTTCCATCTTGTATCCTTATGACGTTCCACTT…	cluster_14	4
ENSHYS-13105	evgHyS_ScswcV5_364.g1294.t1	XP_012566967.1 PREDICTED: muscle, skeletal receptor tyrosine protein kinase-like [Hydra vulgaris]	muscle, skeletal receptor tyrosine-protein kinase isoform X3	GCAGAAAAATTTAACAAGTTGGTTGTAAATATTGCAAGTCGGGTGAATGATTTGAATGTTGCTGTGAATTTAAGTGTGTAGGATTAATTCAATAGAACTTGTGATGATAAGAAAGAAAGTTTTAATTAGCAAGCACTCTGAAAATTGTTTAACATAAATTATACCACAACTTGCGAGTGAAGTTGAAAATATGAAAAGTTTTATAATTAACTTTTACGCTCTGGTGTTAATTTTTCAAGGAACAAATTGTGAGACACGTCACAACATTCAAAGACGGAGCACTTGTTCACAATGCAAAGATCCAAAAATCAAAGCACATCCTAAAAACATAACCGCAACTTTGGGTGAACGAAGTAAAATAGTTCTAAGATGTCGAGCCACAGGTGACCCTCCCCCTAC…	cluster_14	4
ENSHYS-13039	evgHyS_ScswcV5_364.g1235.t1	XP_700127.3 membralin isoform X2 [Danio rerio]	Transmembrane protein 259	ATGAGCAACACTTCAAATGACAGACCTGTGCCACCAGTCGTAGCTAACATGGAACGAGATCTTGATATCCAACGAAGACGGAGGCTAGAACAAGCAGGAAACAATGTCAACCCAAGAGATCGGTTATTTCATGCGTTATTCATTAAAATTGGAAATATGTATTCCAGAATTGTCCCAAAAAGATTTCGCATAATCTTGGAAGCTATAGTTTTGTTAAAGGGTTTGTTACTGTTCACATTTTTATCATATCTCCATTTCTCATTTGGTCGTGCACCCATGCATTGCTTGAATGCAACTCTTGATAATTGGCCACGAGATGGTATACTGCGTGTTCAAATACAACCTGGATTTGGTTTAAAGAAGCAGCTTCCACGATTTTTCTCTCCTAAAGAAAACATG…	cluster_14	4
ENSHYS-12822	evgMSTRG.79774.1	XP_002161904.3 PREDICTED: uncharacterized protein LOC100211951 [Hydra vulgaris]	NA	ATCCAGTAGATGCAATGTAAGGCACCCTAATCAGTAAATAGTTTTTGCTTTACATTTACCAATAAATTAAATATTTCCGATATGTAATCAGTAAAATCAAAAAATTTATACATTAGGTATTATCCAGCTACTTGTGGGAATCGCAGCGGTGGCTATTGGTATTACAATGTCTACAATCAATACTTCGTACTGGCTTGTCAACATGCGGAGCGGAATTTGGATCGGTGTATGGATTATCATAGCCGGAATACTTTGCATTAGCATCACATCATCTTCTCACAACAATTGTTTGATTGGCACAGCTATGTTTTTCAACATCATCGCGATTATTGGAGCAGTGGTGGATGGTATACTATTTGCAATTGCTTTATGGTATTTCACTAACTGCGAAACTTACAG…	cluster_14	4
ENSHYS-12776	evgHyS_ScswcV5_3574.g15470.t1	XP_012561756.1 PREDICTED: sodium- and chloride-dependent GABA transporter 1-like [Hydra vulgaris]	Sodium- and chloride-dependent glycine transporter 2	AGAAACAAACAAAAAAATTTTTTTTACAACTGTCTAAAAAGTGACAGTTTGGCGTCAACTCACTTTATGGTATTGTCCAAAACATTGGTATTTGACAACTGCAATACAAACATCCGTTTCACGTTTAACATCATTCCATTAAAAGAAACTTTGAAAAAGATGTAAGAAACTTTGGCTAAAAATTAAAAAGTGAACGAAGTTCAACATGGCGGATAAAGCTGTCCCTTTTGTCATAGAAAACGGAAAAGCAAGCGATGAAAACAAAGAAAAGATGGCTTCCAAAACACAAAATGGCGAAGATAAAATATTAATTAAAGAAAAACAAGTTGGTGAGGAAAAGTTGGAACAAACAGAAGAAAGAGAGACATGGGGAAACAAAATTGAGTTTATTCTTACTTG…	cluster_14	4
ENSHYS-12201	evgHyS_ScswcV5_3470.g14867.t1	XP_002170398.2 PREDICTED: poly(ADP-ribose) glycohydrolase ARH3-like [Hydra vulgaris]	Adp ribosylglycohydrolase posttranslational modification	GGAAAAAATAATAAAATGGCTTTTTTGGATAGAATTCAGGGTTGTTTAGTTGGAGCTAATGTTGGTGATTGTTTGGGCTCCTTCTTCGAAGGAGATTTCTGGGATTGCACTATCGACATACTACAAATAATTCACAAAATTAGAATTAAAAAAATTGCTAAAAAAGAAAACGAAAGTATACAATTTACAGATGACACTGCAATGAGTAAATCAGTATGCTCTTCTTTGCTAACCTGCAAAGAATTTAATGCAGTTGATATGGCTACTAGATTTACAAAAGAATATGAACGGGAGGGATGGCGAGGTTATGGTGGTGGTGTAACTGATGTCTTTAAATTTTGGCGGGACAAGGGAATTAAGAAACAGAATGTTTTCAAACAGGCGACTCATCAGTTTGAA…	cluster_14	4
ENSHYS-11955	evgHyS_ScswcV5_3470.g14671.t1	XP_020914158.1 uncharacterized protein LOC110251768 [Exaiptasia pallida]	JmjC domain-containing protein 7	TTGACTCAGTAACGACCGATATATAATTGAAGCGAAACTACATGCTTAGCACAAAAACGCAAGTTTTCAACAAGAGAAAACATGTACGGTTGTGTCACATTGTTAGGTTTTTTCGTCTTGCAAACGCATGCTTCAGAACTTCCACTATGGCACATGAAGCCTTTAGGCAGTCACATCGAAGCGAATAAGGTCGACGAAACTTTCGCTGATGGGATTATTTCACCGGAAGACTTTGCAAAGAAGTACGTAATTCCAAGGAAACCCCTCGTGTTTCGAAACGTTGTGAAATCCTGGCCTGCTTACAAATTATGGACGGATGAATATTTAACAGAACGATATGGTGATATGGAAATGCGACTTGAAGGAAAGAAAGAAAAGGGTGGCAGAATACCCGTCGGT…	cluster_14	4
ENSHYS-11679	evgMSTRG.74006.5	XP_012559409.1 PREDICTED: E3 ubiquitin-protein ligase HECTD1-like isoform X1 [Hydra vulgaris]	HECT domain-containing E3 ubiquitin protein ligase 1	TATTTTCCTAACCTATTAACATGGTACCGAAAAATTTATACTATATAAATTTAAATAGTCGCTAAATATAAGAGTTTCATAACAACGCAATTCTATTTCTTCCGACAACGTCATGATTGACTGCTGAGTCAGCTCGAACTACACGTCGGTGTTAAAGCCTGTTCCGCTTACCAGCTTTTAATTCAAATGGAAACCCTTCTCCTTGGTGGCGGCGAGTAGTTTTTCACGCAACACTTCTTCTGATGAGTACTCGGGTAGTTTCAAGTAATGGACACATGTGTTGACTGATGGGAAGCTACCATCTCCTTCATCTTCTTTTTTAACAACCGTTAACCGAGGATGAAGGTTGGCGATACCACCAGGTGGGAGAGATGAGCAACCAGTAGCAAATTGTAAGAA…	cluster_14	4
ENSHYS-11437	evgtrinLocDN180649c1g3t4	NA	NA	TATCAACTTCAATAAACTCGTTGGTGCCCTCCACTGGCTTCTTCCGGAGAATCCAGAGGGAACACTGCACCTTAGCAGACCCCATGTTTTTAACCTGCTTCTCAACCAAGGTTTTAACATGTGATCGCACCATCGACATCCGTACCGTCTATGCTAAGGATGCGGAAACTCCTGAAAGTTCTATGATGAGCATGGGGCGTGAAGTCTTGTTCTGGTTGCTGCTCGTCTTCAGCATGACCCCCCCTGCTCATCATAGAACTTTCAGGAGTTTCCGCATCCTTAGCATAGACGGTACGGATGTCGATGGTGCGATCACATGTTAAAACCTTGGTTGAGAAGCAGGTTAAAAACATGGGGTCTGCTAAGGTGCAGTGTTCCCTCTGGATTCTCCGGAAGAAG…	cluster_14	4
ENSHYS-11419	evgMSTRG.72769.2	NA	NA	AAATGTACATAAAAAACATAAATTTTACTTTAGATTTATAACCTGATAGCATGTTTTTTTTTTATTTGTTTGTTTAATCGCAGGAATCAAGAGTTATTATTGGCTGAAACTAATGTTTACGAATGAAAAGGAAAACAGTATTGTCAAATTAATTTTAATTCGATATTATTTCGGCAATCAGAGACAAGGAAGTTAAGACTGAGAGAGTCGCTAGTTCAGACACTCGGTTCTTGTGTTTGGGGTTCACGAGTTTAAACGTCCCCCACTTGTCCCCATCATGAAAAAAACAGAACACACGCACATGTTTATAAAATGATTAGAGTAAGTAAAAATACGCTGAATTTTTTTCTTAACACGATGCGGGTTATGCAAAGGTGCGATGCAAAGGTGCGATGCAAA…	cluster_14	4
ENSHYS-11298	evgHyS_ScswcV5_3339.g14091.t1	XP_012566964.1 PREDICTED: prostaglandin E synthase 3-like [Hydra vulgaris]	Prostaglandin E synthase 3	CTCCTCTGGAACTTTCTTTTACACGCGCTCCGTTCCTAAAAGCTGTTTCTTCCAAAAGATCCCATACGAAATGGCAAAACTTGTTCCATCGATTTTGTGGGCTCAACGGAAAGACAAGGCTCTTGTTAGCATCCAGCTCGATGATGTAACAGAAGAGAATATATCTGTTGATTCTACAAAGTTGACATTCAGTGGAAAATCTGGTGGCAAAACATACGAAATTGACCTGGAATTCTTTGAAGAAATAGTTCCACAGGACTCAAAACAGAGGAAGGGTGGTCGAGAATACTATTTCGAATTAAAAAAGAAGAAGGAAGATGGACCATTCTGGCCAAGGTTGTTAAAAGATACCAAAAAACATGCAAATATAAAAGTTGATTTTAACCGATGGAAAGACGA…	cluster_14	4
ENSHYS-11170	evgMSTRG.71044.4	XP_012565778.1 PREDICTED: uncharacterized protein LOC105849873 [Hydra vulgaris]	NA	ATGACATTGGAATCAGGACCTGTCTTGATAGTAGTTTCAGAAGATGGGTTAAATCAAGATGTCGACAAAGATGAAGAAAAAGAACCCGAACACAAATTTAAGCAGAAGAACAAAGAGAATAGGAACAGTAATAGTGACGACAACATCATAAAAGATTTAACAGATATTTCAACAGCAGAATACAATTATTCCCATTATTTGCTTGGTAAATGCAACAGTTTCCCAATTGCAGACAGAATCGTCAAGGATCACCTGCGGGTTCCAAGCACCTTCTCAAATTACGAAACAGCTTCTTCGGTGTACAGCAGTGGTGATTTCATGGAGTATCTATCTACATGTGGCAGGTGCATGTCTGAGACGAGGTTGAGGAGTAGTTCTGTGAGGAGTAGTTCTGATGAA…	cluster_14	4
ENSHYS-10963	evgHyS_ScswcV5_3309.g13814.t1	XP_004211087.2 PREDICTED: uncharacterized protein LOC101237452 [Hydra vulgaris]	NA	ATGAAGATGTACATTACAGTTATCTTTGTCATGGTTTTTGCTGTTCACAGTTCATATCAGTTAACATGTACCAATAAAAAAACTGGTAAATCGGCATGCGAGAGTGCAGTATGCAAGAAAGACTTAAAATGTGAAGGAAACGTTCAGAAAGATCCTTGTCAATGCTGTGAAGTTTGTTTGCTTAAGAAACATTCGCATTGCTCAGGATATTTGTATAATAATCCAGTTATACATAATTACTGCGACCATGGTGCACCCATATGTGCGAAAATAAAAGGCTGGTCAAAACCTCGATGTATTACTGTCCAAAAAGCTTTAATCCATGATGTTAAAGAAGTGGTGAGAAGATCACTGACTCGATGTAAAAAATCCAAAAATTATAGCACGTATAATGACAAG…	cluster_14	4
ENSHYS-10810	evgHyS_ScswcV5_3298.g13661.t1	XP_012565668.1 PREDICTED: uncharacterized protein LOC101238011 [Hydra vulgaris]	NA	ATGTGGGAAAATAAAATAGAATTTGGAAATTTGTTTTTGCAGAAAATGTTTACCTTTCACACAATTGGAAAAGGAGTTTCAAACAATGTTGTAACAAAATCCTATGAAGTTTTATATGTACATAAAGGAAATGTTGAAGTGCCTGACGGTATCTATTGTAACAAACAAATCATTTCTGTTGAGAAATCAGTATTTACACCAGCACATAATTCTACAACTAGTTTCGTTCAAAAAGACAGTGTTGATGACCAGGACGTAGAAGATGTGATACTTTGGGAAATACAAGGAGTGTTAAACTTCAAGAATTTTGTGAATGAGACATTCAATTTGGATAGCATTAAAGATAGAAGTGGTAAACTGGAAATAGAGTATAAATGTGTGAATATTACAACAGAATGT…	cluster_14	4
ENSHYS-09922	evgHyS_ScswcV5_3204.g12895.t1	RMX40961.1 hypothetical protein pdam_00014878 [Pocillopora damicornis]	NA	ATGAAATTTAACATTTCGAATGCTTTGTATATATTACTTACACTGGAAATATTCCCGCTGACAGAGCTCACGGATGTTCATGTATCTAAAATCAAAGGTACTGACGGAGACAGATGCGGCAGCTTCTCTTCACCTTGTGCATCCATCGGTTATGCAATCAAGTATATAGGCAAAGCAAGAGACGTTATAAGACTTGATGGTGGACAGCATGAACAACTAACTTATATCGTGCCAGCAACAATTTATTTTAAGTTTGATTTGACTTTGACAAATTACAACCGGGATTCCAAACAGCCGCTAATAACCACTTATTCCAATGCAACTTTAAAATTTTTGTTCGCTACGGACGGAAAAGAAATAAAATATCTTCATCTTTCAAATATAACTTTTCTTATGGTG…	cluster_14	4
ENSHYS-09698	evgMSTRG.103317.1	NA	NA	CCTACAGCACCCGCGATGGCCAAATACAGATGTCTCGCTATATACTCCACGACTTTGGCGGCTATTTGGAAGAAAAATGATACGATGGTGCCAACAATGCCAGGTAATGCAGCTCCCGCTTTGCCAGCAAGGTATTTAAAGAATTTTCCCAATCTGTCTAGCTGCTTTTGAACAAAACCTTTGTTACCACCACTACCTCCTCCACCTGCTGCTGCCCCACTACCTCCCGTGAGTGCAAGGACCAGGGTGGATATAAGTAGACCAACAGCTGACACGATACTAGCAATAGTGATCCCCTGCTCTTTGAGGAGAATGTTCAGCTTCTTCCGTAGGGATATATCATCTCCAGCTATCTTCATAAGGGTCTCCTTAATCATTTTCAGCTGACTATGGATCTTG…	cluster_14	4
ENSHYS-09680	evgHyS_ScswcV5_3203.g12659.t1	XP_004205703.2 PREDICTED: polyglutamine-binding protein 1-like [Hydra vulgaris]	Polyglutamine-binding protein 1	TTATTTGGCATTTCCGTTTGATTTTGTAGTAAGTTTTTTCCAGCAAGATTATACTTACAATGTTTTACTTTATTCTCAAAAAGTGTCTTGCTCCATGGAAAATCTTTATTACAGAAACAATTTAAAAAAGATGCATTTTTAAGGGAAGGCTAAATACAGAAAAATATATATTGATATAATTTCACTTCCATTGTTTTTGTTGTATTCAATAATAAGTTAGTGTCATTTTAGGCGAAATCAGTCTTTCTGTTTCTCTTTTTGTTATTTCCTTCAACAGCAATTTTGTTAAAGCCTTTTCAATGTTTTTCTGGAATTATGTATTCAATATCGTATCAGGTGCCTCTCTATGACATCACATTCTTTATCTTCAGATTACAACTTTCAAAATGCTCCTTTCAT…	cluster_14	4
ENSHYS-09217	evgMSTRG.59991.1	KXJ16461.1 PiggyBac transposable element-derived protein 3 [Exaiptasia pallida]	PiggyBac transposable element-derived protein 4	TTAACCCTATTCATACCGTGCCGCGCTGTTGCAGCACATATGGTTTTTAAAAAGCCGCCATTATTTTTTGGGGGCACCGTTCATTGTGAAACCGCCTGACTTTTATTTTTTTTATATTTAAAACCGGTTTCTGGTAAAAAAAAGAATTTAAATAAAAAATGCTACTAATTTTAACGGTTTGTCTTGACCGGTCAGAAATTAAATTTTTTGAAGATTTTTGTTGTTTTCGGGCGACTCTTACATACAAAATCTTCACAAAAATATTAAGCATATGCTCTTCCAATGTTTCAGTGACTCTTTCTAATATATTTCTAACTGTTTTTATATATATTCATTACAATTTCAGTAATAAATTATAATAATGAAACGGCAAAAAATATCTGCTCAAGATGCAGTAAA…	cluster_14	4
ENSHYS-09166	evgHyS_ScswcV5_3094.g12167.t1	XP_012560956.1 PREDICTED: uncharacterized protein LOC100208035, partial [Hydra vulgaris]	NA	AGTTATATTTTAGATAATATATAATGATTTAATGATTAATTATTCACCCTAAATAATAAATATTGAAGATGCCAAGAAAGAAGTGCATTAATATTAGTCCAAGTGAAGAGGTATTGTTCATGAAAAAGTTAGCAGAGGAAAAGAGAAAATGTCGACTACAACAGGTTCGAGAGCAAGAAAAGCATGCATCGCTTGTGCTTCGTGAAAAGGTAAAGAAAAGAAAAGAGCGAGAACTTAAAAAGATAGCGATGGTTTTACAGGGAGAATTTGATGAGAAGAAAGAAGAAGAAGAAAAACACTTACTTTGTGAACTAGAAAGACGATTGAGACAAATCGGGGAAGGACATAAAGTACATGACAAGGAAAATTATGGTGAAATAAAAAATCTATCAGCTAATT…	cluster_14	4
ENSHYS-08750	evgHyS_ScswcV5_2988.g11769.t1	XP_012565502.1 PREDICTED: LOW QUALITY PROTEIN: solute carrier family 15 member 1-like [Hydra vulgaris]	Oligopeptide transporter	ATTTGCAATTATAGTTCAGCTAAGCGAAGCAAACATTTAAAATCGAATATGGCGGATGGAAAGTGTTCCGGCTAAAATGTAAACAAAGAAGAGAACCAAAAAATCAAGTCAAGAAAAAATGTCACAATTGTCAATTAAATACAAGGTTGTGTAAATGATGAAATTGACGTAATAGAAACTTGGTTGTCATTAGAAGTGTCACAAAGTAGTATGGCAGATTATCAGAAATTAAACAATGAACACACTGGTGGTGAAGATGGCGAAGCACCAGCAGAAAATGCAGCTCCGGTGAAATCAAGGGAATTGTGGGGATATCCAATGCAAGTATACTTTATTCTTGGAAACGAGTTCTGTGAACGATTCTCATACTATGGAATGCATGCAATTCTCGTTATTTAT…	cluster_14	4
ENSHYS-08559	evgMSTRG.55642.8	NA	NA	ACAGGGTCTCTATCATTTCGCAACCAGGTATCTCCCCATTGCATCTCTTTGTCATTTCATGTAACTTGATTGATACGTCTTCCCCTTTTCTTGTGCTGTAGCATTCCGAGCATTTTTTCCACCACTTGTTCTTATTCTTTGCGTGAAATGTGGCACAGTTATTTCATTTGCAACATGCTGTTGGTCCTCTTCAGAAGAGCTTTCATACTCTAAATGCTGAGAATCACGATCGTCATGCACCTGCAAGTACATAAGAAACAACATCTGCTGTCGAAATACCTTTTTTTGCAGCCATTTCACAAAAAGAATGCTTTTTTTGCAGTGCAATATTCTTATCAAAACATAGTTAAGTTTTGAATGTTTGAACGTTCGGAAAGTGAGATTATAAAACATTCCAGG…	cluster_14	4
ENSHYS-08548	evgHyS_ScswcV5_290.g1086.t1	XP_002154484.3 PREDICTED: multidrug resistance protein 1 [Hydra vulgaris]	LOW QUALITY PROTEIN: multidrug resistance protein 1	TCTCTAGTGTACACCGTCAACCGTACACGCCTGCACCAATGCAATGCTAGCTGGCTAGCTAGCTGCAAACTTATGTTTTCATTAGATATATTTAAATAAGATTAACATGCCAGAATATCAAGTTAATGGAAAAGAAAAAAATGGTGTGCCTCTTGACACTGTTGACGTTGGATACAACAACAAAGCTTATAAAAACACAGAACTAGAAGATGAGAGAGAAAATGGTTCAAGTTCATCTTCAGAAGAGAAAGAAAAAGATGAGAAAGCAGAATTACAAGTTGTATCTGTTGGAGAGTTATTTCGCTATGCTACATCACTGGATTGGTTCTTAATGTTCATTGCTACTATAGCTGCAATTGGAAATGGAGTTGCTCAACCTGTTTCATTTATTCTGTTTGG…	cluster_14	4
ENSHYS-07566	evgtrinLocDN12680c1g1t4	XP_012558843.1 PREDICTED: uncharacterized protein LOC105845533 [Hydra vulgaris]	Ligand-gated ion channel family protein	AAATAATACCTATATTTTTGTATAGTTTAGGTAACTTTGTGTTTGACAGATAAGGAATATAAGGCACGCTTAAAGAAACTATTACATCAGAAAGTTCAACGCTTTCTGGAGAGTGCAGTGGAAGATATCGCTGAGGAAATGTTGTTACAAGAGCAGCAAGTTTCTGCCCCGTCAGAACTATTAAAATTATACAAGATGGATCTGTAGGAGTAAAATACAACTTCCAATACACTTGTGATTGCCATTAAAAACATTAATCAAGAATGACTGTGCAGATTATTATGTAAGCGATGGGCGTTTTATATAGGTCTTGCAATACGCCCTTCGTTTTATTATAACTTAGGAAAAAATGGTAGCCAAGTCGTTAGCTTGCGCAAGGGATGTGTTAAATAACGATGC…	cluster_14	4
ENSHYS-07560	evgHyS_ScswcV5_2604.g10760.t1	XP_002167665.2 PREDICTED: coiled-coil domain-containing protein 166-like [Hydra vulgaris]	Basal body-orientation factor 1	TGTGCAAGATACAATCCAATTATTTCAATCCTTAACAATTCCATTCTTACTGCCTTGAACGCTGTTCAATCTTAGTTGAAACTAACATTGTGGACCTAGAAAATTAGGTTTATGATGCCACATATGGAGACAGGGTTTATAGCTACCGCTTTTTCATTTGAGTGCCTTGGACAGAGCAAATGAGAAAATTTGATCATTAACGCGCAATGAAACATACTCCCAAGATGGACTTGACGCCATTACGAATCAACTTCATACTATGAGAACAGAAATTCAGGAATTACGTGAAGAGAACGAATTTTTACAACAGGAGGCACAGCAAACCAGAATTGAAACACATGAGTATTTGACATATATATCAAAGAAGACACAAAAGCGTCAATCCGCTGTGATCACTTT…	cluster_14	4
ENSHYS-07541	evgtrinLocDN253c0g1t5	XP_012555076.1 PREDICTED: FAD-dependent oxidoreductase domain-containing protein 2-like [Hydra vulgaris]	FAD-dependent oxidoreductase domain-containing protein 2	GTTTGTGCAAGAGAAAAAAGTCGTGTTATAGAAACACGAAATCTAATTTGATTTTATCCACGGGCTACCGACTAGTCTTGTATAATAATATACGCTAGGTCTGTGCGTATGCGACTTTTGGAAGCGATTATGTTTTTCAATTTTGTTTAACGTCTAAATATTAATAAAGGAGACAGAGAAAATTTCTATTCTATTTGGTAAATCATCCACCAATGCAATGCAGATTAGTAAAGCAATTTATCAGCATGTACTTTCTGCTAAACATCTATACCACAAAATTAGGCTTATTTCGCAAAAAATCTAACGTCTCCACAATGTGTTCTAAATTTTAGTGATGGTTTTAGAAACTTAAGACAAAGCAAAATATTTTTTTAAACTTGTTATGTAATTTGCATTGAA…	cluster_14	4
ENSHYS-07182	evgtrinLocDN9995c0g1t19	NA	NA	CGATCTTATGAATTATATACAGTTCAGTAGGGGGTGTACATTTTCAAAATAAGACATCTACCAAGCACAGAGCTACAAAGTAAATAAGGATAATGTTTGTATATATTAAAACAAGGGAGGGTGGGATTACATCATGTAGGTAATTTATGATGTAAAAAAATACAAACAAAAAAAAACTTTGCAAAAAATAGTCTTTTCAAAATGAAAATATTTAAATTTATATCTTCTTGGAAGAAATGCTTTCGTGTTTTCGAACCAATAGGAACATCTATACGGAAACCTGAGTTGAGGGTGATGACCGTAGTCGTCTTGAAATAGGAGAGATATCTTTTCGTAAAGATTTCTGGGATAGATCCATTGATACGCGAGGTTTCTTTTTCTTCATAAAATCTAAACGAA…	cluster_14	4
ENSHYS-06740	evgHyS_ScswcV5_2548.g10021.t1	RMX37066.1 hypothetical protein pdam_00016449 [Pocillopora damicornis]	S-adenosyl-L-methionine-dependent methyltransferase	AGATTTAGATTTATTATGTCTCTACCAATATCAAATAAACGTTACAAAGACACAGAGTACTGGGACGAGCGATACACGACAGAAGATGAATACGAGTGGTTGAAAAGCTATTCTTCCTTCCGCCATCTTGTTTGTAAACACGTGACTCAAGAAGACAATATTTTGATGGTTGGGTGCGGAAACAGCACACTGGGAGTGGATATGTATAAAGATGGATATAAAAATATTATCAACACTGATATTTCAACCGTTTGCATCGAGAACCAAATCAAAAAATACCACAAGAACTTTCCAGAATTAAAATGGTTGGTAGCCGACATGACCAATATGACGTGCTTTAAAGACGACACGTTCGACGTCGTTATCGAGAAAGCGACTATAGACGCGTTGCTAGTAGCA…	cluster_14	4
ENSHYS-06674	evgHyS_ScswcV5_2548.g9944.t1	NA	NA	ATGGCTACTATGCAGGCGTATCTTCGCAATAACAAGGGATATTTTGCTGACCCAACTGAATCTGTTTACTATGGTCCGTCGACCACGATATCATGCAACACAACACCACCACAACGCAACACCACTACAACACCACCACAACACAACACTATCACAACACAACACAACACCACGACACCGCAACACAACACCACCACAACACACCACCACCATAACACACCACCACCACAAAACAATACATTACCACCGCAATACAACACCACCGCAATACAACACCACCACACCACAACACAACACCAACACAACACAACACCACCACGGCACAACGCAACACTATACGATGTCAGCAGTGTGCACGCATCACAGCCATCAACATACTACGAAGAGTCAACCTCTGAT…	cluster_14	4
ENSHYS-05552	evgHyS_ScswcV5_2402.g8805.t1	NA	NA	CAAACACGGAATAAATAAAACGAAAAAACTAGGAATTTCCTTACGAGACTATTTCACTTTCCCTTTTTTCTCGACGATGATCATTCGATATGCTGGCAGTGCGCTAAACACAACAATGGGGTTTATTTGCAGGATGCTAGGTTTGGTTGGTTTTGAAGTGGGTAATGAGAATTATACGCCCGTTCGACAACAAGATGATGATATCTATTATCAAGTTCAGCAAAATGATGGTTCAAATCAAGTGCAGCAAAAGAGAGTGGGGGAATTAATTGAAGCAATTCGTGGCAGACAAGAAAAGAAAATGTTTTCAAGAATTAAAACGTTTGGTGATAGGATTCGGGAAGACTTGATTAAAAGAATAAATAAAGAAATTCCAAAGACAATGAAGGAATATAAAGG…	cluster_14	4
ENSHYS-04612	evgMSTRG.4735.1	KXJ19187.1 hypothetical protein AC249_AIPGENE5080 [Exaiptasia pallida]	NA	ATACTACTGGAGGAGGCGCAACATCGTGTTTGCGAGACGATTCTTTATCAAATCGTGAGGAAGGATCGAAAGACAATTCGCATGGATCGTCAATCTCCAATTGTTAATGGTTGTAGTGGGCGAGCGTGATCATTCAGCAGTTCCAAGGTGCAAGAGAATCGAGGGCGCATAGTATTCTCCCGCTTTTTCCAAGCTTCACGCCAAGACGGTCGGACTGAAGAGTTCGAAAATTTGGCTTGTCGATTGACGAAAGAGAATGCTTCATGGATCAGTCTGCTGAAGACTACCTCCGCTGGCGAAATATTACAATTGGGATCTGGTGTGTTACAGACTTGCAATAGTGTGTGCAGGGAACTATAGTTTTCCAGAGATCCATTGGGATTAATATTTTCCACTAGG…	cluster_14	4
ENSHYS-04444	evgHyS_ScswcV5_1936.g7859.t1	XP_012558509.1 PREDICTED: uncharacterized protein LOC100205951 [Hydra vulgaris]	Antigen KI-67 (Fragment)	ATGGAAGGTGTGTTTGGAAAAATAGTTGTTATTAGGAGAAATGGTACTGATGGACCCGTATTTCCAATTTCCTCTAATAAAGAAAAAATTGTTTTTGGGAGAGATGAGTCAACAGATATAAGGGTACAATTACCACGAGTTGCCCAACAACATTGTCAATTGCTTGTTTCTGATAGAAAGGTTACATTGGAGAATTTCTCAGAAGTACTTCCTACCCAATGTAATAAAAAGACATTTGGAAAATCTATTGAAATGAAACATCAAGATGTGTTTTCAATATCAGATCGTTTTTTTCGCATTGAATTTAATGAAATGTTTCAACAAAGGAATACTCCTAAAAGAAAATCATTAACAAAGACACCACTTGGAAATAGTCCTCGTACTCCTAATCAAAATACA…	cluster_14	4
ENSHYS-04255	evgMSTRG.25563.4	XP_028391361.1 metabotropic glutamate receptor 3-like [Dendronephthya gigantea]	NA	ATGTTGGTGGGACGAAAGCTTTATCTTCTCATTTCTTTGGTTTCTTCCTGGGATTTACTGATCGATGGTAGTGTAAGAATTATCTCAAAGAAAGGAGATATAAACATAGCAGTATTTTTATCTTTGTGTCTCAACAGAAGATTAAACGTAGATTCCCTGTTGATGTTGGAAGCTATCGATTCGCAAATAAATAGAAATAACCTGTTATTAAAACGTCTTCTTCAAAGGAGAACGTATGGTGGAATAACATCAGGCTACGTGATTTACGATACATGCGGTGAATCTGAAAACGCAATAAAAGATGTTTTTGAAATTGGCTTGGAGCATGTAAACACCTTGTCCAGAAGTAACCGTAGTTGCTGTGCTGCTTATCCTTCGCGTAAGGATGAGATACTCGTA…	cluster_14	4
ENSHYS-04033	evgtrinLocDN184982c0g1t10	NA	NA	ATAGCTATAAAAATAGTATTAAAAGTGTTGAGTATTGGAAGGTTAAAAAGGACTTAATTGCTACATTCGTGAATGTGGAAATCCTTACTACGATAGAAATAGAAATAAAACTGGGATTTGATGACAATGACAATTTTAGAACTACAAATTCTACTCTCGTCTCTGATTTTCTCTTCAAAAAAGAATGCATCAGAAAAGTTAGGAAAAGAAAAAGACTGGTGAGAGGTGCTGTACCTAATAAATTCTCATGGCAGAAAAAACCCACCCTATCCGTAAGACTTGCACCCAAAATGAGTGAGGATATCCCATGTTCTGTCTCAGTAGTGAAAGCAAAAGTGGAAGAAAATTTTTTAAGGGTCTATTTACATTACATGAAGCCATTTACGCCATTTAATTTTA…	cluster_14	4
ENSHYS-03964	evgHyS_ScswcV5_17.g64.t1	XP_019647497.1 PREDICTED: protocadherin Fat 4-like [Branchiostoma belcheri]	FAT atypical cadherin 1	ATGACGCCAAAACAACTTACAAATCAAATTGAGGTGTGCACCGGTGAAGCGGATGTAGTGCTTGTACTGGACAGATCTGGGAGTGTAGGTGATGCAGACTATCCATTTCTGGTTGGATTTTCTCTTCATCTTGCCCGAACGTTTAAGATCAATGAGGATCAAGTCCGACTGGGTGTAGCCAGTTATTCTACAACAGGAACACGTGAAATCAATCTGAACACTTTCGGTTATGATGCTTTCAGTGCGGCTGCAAATCAACTCACTCGAGGTAACGAGGAGTTTACTAACATCCATGCTGGCTTGTTGAGAGCTGAAGAAATGCTGGAGGATGAAGCAAATGGTGCTAGACCTGGAGCTATCAAATTGATTGTCATCACAAATGACGGTGCTGCAAACAGA…	cluster_14	4
ENSHYS-03744	evgHyS_ScswcV5_1783.g7269.t1	XP_012935759.1 PREDICTED: uncharacterized protein LOC106011261 [Aplysia californica]	NA	ATTGTAAACGGACGATTGCGTAACCATAGGTTGTCGAAGACGGAAGAAACGTGACCTTTGGTTTGGACACAAAAAAATTATGTAGCCAGCTACCTGTAGAAAAAAGATGGAAAGCAAAGATATAAAGTCAGAATCGTCTGACACAGACAAAACAAGTGGATCTTTATTCAAAGTGACGAAAGGGTGTGTGAAGAAACGTAGAGAAGAATTGCCAGTTTCATACCCTAAAAACTATATGATTGTTGATGAATTCTGCTCAAGTGTAACATCATTAACTTCATCAAGCTCTGATTTCTTTAACATGCAGTTGCATTCACGATTTCATCATCTTTCCAAGCATCCAAAACGATTTAAAGAAAAATCGTCAACTGATAAATTGTTAGATGAAACAGCAACATT…	cluster_14	4
ENSHYS-03604	evgtrinLocDN17600c0g1t10	NA	NA	AATGTATTTTGAATTTGAGTGTGCAGTCAGAGAATACCAATACTATCGACGGTTTTGGTACCCCTTCAGAAAATGAAAAATTGGAATGCTTCCACGAGCAAGACAACCCATTCGAACAAGTCTTTATGGCCAAAACGTCAAATGGGTTGTCTTGCTCGTGGAAGCATTCCAATTTTTCATTTTCTGAAGGGGTACCAAAACCGTCGATAGTATTGGTATTCTCTGACTGCACACTCAAATTCAAAATACATTTTAATAATTCGCGTGTACACAATGTTCCTTTTTGTCTTTTAACTTTTCCTTTTTTGT	cluster_14	4
ENSHYS-03491	evgHyS_ScswcV5_1783.g7050.t1	XP_012559362.1 PREDICTED: kinesin-like protein KIF28P [Hydra vulgaris]	Kinesin-related protein 1	CGAAGCGTAAAGAACCTGACATTTTCAAAACAATTTCAAAACATTCCTAAATCTCGTCGTGATAAACTGTTTTTATTAGAAACATGATAAGGGGAAGCTCTTGACATTGCTTAAACCTCTTTCATTTCTTTTAATACTAAAAAATAATGGCTGAAAATGTGAAAGTTGCTGTAAGAGTTCGCCCTTTCAATTCTCGAGAGAAAGAGCGCAATGCTACACTCATCATTAAAATGCAGGGCAATTCTACATACATCAGAGACCCTTCAGATTCGAAAGGAGAACCACGAAAGTTTGCTTTTGATTACAGTTATTGGTCACACGATGGGTTTAACGAGCAACCAGATGGATACCTAGCTCCTGTTGATGCTAAGTATGCAGATCAGAAAGTTGTGTTTACAG…	cluster_14	4
ENSHYS-03462	evgHyS_ScswcV5_1783.g7027.t1	XP_002159884.3 PREDICTED: splicing factor 3B subunit 1 [Hydra vulgaris]	Splicing factor 3B subunit	ATGACGGACATTGAAACACAAATAAAGGAACTTCAAAACCTCAGAAAAGCAGAAAATGGAAATGACAAAGAAAATAATGACGAAGAGTCTACTGCGAAAGGAATTGCTTTTGGCACAGCAGTTGAGGCTGAACTTTATGGAAATGGAGACAAATACGCAGGTTATGACATGTCTATTGCAACTAATGATCAAGAAGATGATGAGGATGACTATTCGGCAGCCTCTCTTGGAACCTCGAAACTATCATCATTTACTGCGCCTCAAGCAACCGACAAAACGAGTATCAACAAAGAATGCGCAATTTGCTTATATCACCTGCTCGAACTGATCCATTTGCTGATGGTGGGAAAAACACCTGATCCAAAGTTAAGATCATACACAGATGTTATTAAAGAACAG…	cluster_14	4
ENSHYS-02411	evgHyS_ScswcV5_1734.g6080.t1	XP_012563892.1 PREDICTED: DNA ligase 1-like [Hydra vulgaris]	NA	TTTAGGAGAAATAAAAAATTCTAGGTACAGGACAACGAGACAAGAAAATGTTTAAACTTAACTCTGTTAATGGAAAATTTGACATTGTTTTTGCTGGAGATTTGGATACTGAAGATAAAGCAAAAATTAAATGCATCCGTGGCACCAGTGCAGGTCGACGGAAAAATGCAGAATGGAAGTCACATTTATTTGATAAAAAGAAGCGGGGACAAACAGATGTATCAAAAATTAAATCAAATAAAACTTCAAAACTAAGACTAGAAAAAGATAGAGAAAGAAAACTTGCACCAAATGTAACTCCAAGAACTGACGAAGAACTTGAAGAAGTACTTGTGTCAGATATTTCAAATGACAGAAAACAATCTGGAACTAAAAAAGATGCAGAAACTGAAAACAGTA…	cluster_14	4
ENSHYS-01982	evgHyS_ScswcV5_1733.g5698.t1	XP_002161127.3 PREDICTED: PHD finger protein 3-like isoform X1 [Hydra vulgaris]	PHD finger protein 3 (Fragment)	TTTAGTAAAAATTCATAACTCTGCCATTACAATGTAAACAAAAAGAAGAAAAAAAGAGGAATGGCTCCTGCTCTTGCACGTCGCACACCACAGCAACCTAAAGAAGAAGGTCGTCCCAAAAGACAAGCTGTACTAAATAAAAAAGAAACCCCTGGAGCTCCTAAGAAAAGAGGGGAAACAAAAAAAGTTGAAACCAAAAAGGAAGAACCAAAGAAACCAGGAAAAGAAAAAGCAAAAAAGAAACCTGAGCCTAAAAAGAAATCACCACTAGTAAAGAAAAATGCTGCAAAGTCAAAATCAAAAGGATCAAAAGACAAAACTAGTGGCAATGGAAGTGACACACCCTCTAATTCAGCACACAGAGGAGGTGACAAAAATAGTGAGAAAGAGACCGAGGAA…	cluster_14	4
ENSHYS-01919	evgHyS_ScswcV5_1733.g5638.t1	XP_012553619.1 PREDICTED: metabotropic glutamate receptor 3-like isoform X1 [Hydra vulgaris]	Extracellular calcium-sensing receptor	GTTTAGATGAAGTAAAACCAACTGAAAACTGAAATATTATTCATTATGTGTTCCCTTCAAACATTCATTCTTATGCTTACCAGTGTTGGTATTACTGCTCTAAATTGTCCAGATGTTAGAGTATCTGAACATAGCAAGAAAAGTGGTACAAAATGGCGTTTAACAAGCATTCTTAGTGGTAATTACACTATACAGGGTTTGATAACGCTAACTACACCCGAATCTGATTGTTCCTTTGTGTCGCGCGATGGTCTCGTACGTTCGTATGCAGTCAAATATGCAATTGACAAAGCCAATAAGGACAAGAATATGACACGTTGGGCAACGCTAGGCTTGCAATTGGACGATGTCTGCAGGAGTCTACCAGTGACGATGGCAAGAGGCATTGAGGTTGTGTCC…	cluster_14	4
ENSHYS-01640	evgMSTRG.100688.1	NA	NA	GCAGCGGATACGATGCTTGTTATAGTGATCCCCTGCTCTTTAAAGAGAATGCTTAGCTTCTCACGTAGGGATACATCATCTCCAGCTATCTTCATGAGGGTCTCCTTAATCACCTTCAGCTGACTGTGGATCTTTGAGAGACCATGTTCTTCTATTGCCGCCTTTCGATCATTCTTTAGCTTTTCACGATCCTCCTTGGCTTTATCGAGGTCCTTATCCCAAATATTTTGCTGTTCCTCGGATACGTCGGACCCAGCCTTCTTCGCCTCAAGCCTCTTGATCTTGTCATTTGCATTGGAAAGCTCACCATCGTAGTAGATCATCTTACTTTTCACATTATTCAAGTCGTCCTTGAGAGTTCTAACATAGCAATGAAGCCTCCGTCTTTCGCGTTCGTTT…	cluster_14	4
ENSHYS-01321	evgMSTRG.8049.2	XP_002160887.1 PREDICTED: solute carrier family 35 member E2-like [Hydra vulgaris]	Solute carrier family 35, member E2 (Predicted)	AGAAATAATAGAAAATGTTGAAACAAATATGACGCCAATTCGGCCTTCCCACAAACAAGTGGGGGGCGAAACATGGGATGAACAGCCAATTATAGAAACTGACAGGATTAGGCGTCCCTCCTCATCATATGATTCACACAGGAATGGTAGTGGCAACACGCCTGAGGAGGGAACATATGTCCAGCAGTTTGCGCCAGAGAATTCTAAGCGAGTTGTATCCCGCTCTAATAGTTTTATTGAGCATAATGTGTCTCGTTCTTACGGCTCTTCTATTCATATGCATCAAGGATATGTTGCATCTTTACCAAGCAGCGAATATTTTATTGCAACTAACAACATTCCAGAAGAGGAAAAGCAAAATTTACAGCTAAAAGACGATATTTCTGGAAAATATGCTCT…	cluster_14	4
ENSHYS-01283	evgHyS_ScswcV5_1325.g4920.t1	XP_012562822.1 PREDICTED: DNA polymerase eta-like [Hydra vulgaris]	DNA-directed DNA polymerase eta	TTTTAGTTTATATACCTCAGCAAATATGTTTAAAGCAAGCACAATTAAAAAAAGGATTGTTGCATTGGTGGATATGGATTGTTTTTATGTTCAAGTCGCGCAGAAGAAAAACCCTGCCTTGAAAGGGAAACCATGTGCTGTGGTTCAGTATAATGCTTGGAAAGGTGGTGGGATTATCGCAGTAAGCTATGAAGCTAGAAAATGTGGAGTAACACGGCAAATGAGAGGAGATGATGCAAAAAAAGTTTGTCCAGACATTGCTCTGGTTCCTGTTCCCGAAAGCAGGGGAAAAGCTGACTTGACACAATTTAGAGATGCTGGGGCTGACGTAATTGAGATTCTTGCTGAATTTTGTCCAGTTATAGAACGAGCAAGTGTTGATGAAGCATACTTGGACTT…	cluster_14	4
ENSHYS-01263	evgtrinLocDN2372c0g1t13	XP_020605295.1 uncharacterized protein LOC110044115 [Orbicella faveolata]	NA	GCTTTACAGTGTTTATGCATGGATGTAAGTACCAAAGTAACAACAGCAGTAAATGTTAGATGTAAATCTATGACACTACTTCTCTGTCAGTCTGTCATTGTAGCATGTGTGGTTACACTTATGCGTCCACACACGCAATCACACAACCAATATCACACATGCAAAAGTTTATAATTAAAGAATAGAAAATCACACACTTGGACACCATAAAATAAATTTTCGGTGTGTGATTTGCCACTGTACTTGATTAATTAAAGTCCTACCAGATTTTTAGCCCTGCTGTTTTTCATATTTTTTTACCAAATGTTAGCAAACACTAAGAAAATATACCTAATTTCAGATTGCATTAAGTCTTAATTTAACAGTGAACAATATAAAAAAAATTGGGATTGTTTTCAG…	cluster_14	4
ENSHYS-01223	evgHyS_ScswcV5_1325.g4846.t1	XP_001634263.1 predicted protein [Nematostella vectensis]	NA	TTTAGGTAAAATACAATAAATGATTTGAAGAAATAACATTATGACATCTCCTAATGAGTTTCTAAACATAGTAAAGAATAAAGAAAGGTTAGAATTGCTGACAGCAATTCAAGGATTCAGCTCAGATGAAGAATTGATTAAGGAACTGTTTGACATTATTGAAAACAATCATGCATCCACTATTGCAGACTGTGTATGTGAGGCATTATTCAACATTTACTCAACACAGCAACAAGACTGCGTCGTATTCTGCATGCAGTTTATACCAGCACTACTATGGGCGTATTATAGTTGTCTGTCAAGAAAAGTGAAATGGAACGTAAGTAAAATTGAAGTGCTCCTGCTTCTAATTTACAATGAGGTCGTACAAGAAAACAATGAAGCAGCTAGATCATTTTG…	cluster_14	4
ENSHYS-01183	evgHyS_ScswcV5_1325.g4802.t1	XP_002154028.2 PREDICTED: schlafen-like protein 1 [Hydra vulgaris]	Schlafen-like protein 1	AGCATAATATGAAATATGGGTTTTGTTGACAAAATCAGTAATATCTTAACATCATGGAGGGGCCAAAAAAGAAAAAGAGAAGCAGACGATGATGGTCAAGCACCTGCAAAACAAATTTGTACATATGTCCTGACACCACAAGAAAAACATCGAAATGGTGATGTCTTAAATACGAGAACACATAATGAAGTTTACATTTTTGAGGAAGTAGTCAAAACAACAGAATGTCGAAGATTCGAGTTTAAAGCAGGTGGAGTTCTGTTTGGTGGTGATAATTTGAATCAGCTGATTCGAAAATATGCATCTGCATTCTTCAATTCTGAAGGTGGCGTACTTCTTGCTGGTGTTAACGATGATGGTGTGGTGAAGGGTGTTACCATAAGTGGTTACGATAAGGAG…	cluster_14	4
ENSHYS-01157	evgHyS_ScswcV5_1325.g4780.t1	NA	NA	ATGGGTGTTTGGGGCGAGGAACGTAATTTGTTCAAAGTATTTGTAACGATTATGAAGCCGGCTGTCCAAGCTAATTTCAATATGAGTGGCTCGGTTAAAAGAAATATCCAGAAGAAAGAAGCATTTGGGGAGACAAACACTTACAAGGCGATCCTCAAAGCTACAAAGAAGCTTTTCAATAATAGTATTGACAACACCGTTTGGACTACTATTGGTAAGACTTTGAAGTATGTGCCCGATCGCGTTGGAGCGGGTGGGGGACAAGTTGAACCACTTCCTAAGTGCCGACGTATCATTCCAGAGGAAGAAAATGAGGATGAAACAAAAATGGACAAGATCATGAAGATGATAAAGTAG	cluster_14	4
ENSHYS-01110	evgHyS_ScswcV5_1325.g4733.t1	XP_002166567.2 PREDICTED: TGF-beta-activated kinase 1 and MAP3K7-binding protein 1-like [Hydra vulgaris]	Mitogen-activated protein kinase kinase kinase 7-interacting protein 1	CATGAAAAACTGAAATGACGATTTTGCATCAGATGAACTTTTGGTCATAAAGCAAACTCGCAAAACATTGGGGAAAAACAAAAACTGCAAACGCAAGATGAGGAAATGTTTGTTGTGTCGTTGTTTCTAACTATTGAATTTTATATCTAGCTCAAATATGTCGATGAAGAACCATTCCCAGCTGGTTGGAGCATTGTACAATTGGACTGATGATCTTCCAGTTTGTAAGCAAAGTGGTGTTGGGTATCAAACCAATCATTTATACCGAGCTGGTGGCGACCGTGGAGAAGTATCTGATTACGAAGATCGTAGCTTTCATTTCCAATGTCCTGACGACTGCTATTTGTATGGGATTATTGACGGACACGGTGGATTCAAGGTTGCTGAGTTTGCAGTACA…	cluster_14	4
ENSHYS-01033	evgHyS_ScswcV5_3298.g13397.t1	NA	NA	ATGGCTGGATTAGCAATGATAGGCATTGGTGCTGCGGTGAATGCGCTTGCTTTCTCCGGTAGTAATTCCCTTTTTAGTGCATTAAGGGAAAGTGATGAAGAAAGAAGACGACATGATCTAGCAGTTGAAGAAATGCAAAAGGCTCAATTATTATGGGCTGAAAAAAGAGAAAAACAAATTGTTTACATAAATAATGAAATAGGAAAGGAGAACTTTTCAGAAAAGAGATTTGATGACTTAGGACTTGTGATGAAAAGATACTATGTGCTTACTGGTACCAAAACTTCCAGAACTACCACCTGA	cluster_14	4
ENSHYS-00464	evgHyS_ScswcV5_1000.g4066.t1	XP_022780811.1 laminin subunit alpha-like [Stylophora pistillata]	NA	AGCATGAAAGGAAAATTAGATTGAGAAATATTATATACATTTAGTTAATACGATTTTAAACAAAACGCGACTTAGAGAATGATGATGATAAAACAATTTGTGGAGAACAAAATGACCCAGCTATAACAAGTTTTGGATTTTAATGTTTCAAAATGTTGTTGTTTATTTCTCTTCTTGGTCTTGTTGTTTTGTTATTGACAAATAAAACATTTGCACAGGGCTACAGTTGCTATGATTTTAAATTCAAGCCTATTGTGTGCAGGCCAGGACCTGAAAAATTAGGTCACGGACGTATCATTGATGTAACACCAAATATGACTTGTGGCACACCACCAAGTGGATATTGCAGAACTTCACAGCCTCTAGGTTGTTACCAGTGCAATGCATCTTCATTTTTAC…	cluster_14	4
ENSHYS-00359	evgHyS_ScswcV5_1000.g3969.t1	XP_002162407.1 PREDICTED: calumenin-A-like [Hydra vulgaris]	NA	ATGGCCGCCAGCGTGGAAAAGAATGTTTTTTGTGTAAAAGATATTTCTTCATACTCATGGCTTGAAAATTACTTGGGCAATACTGCTGCTTCCTGGAAACCAATTTCATTAACATATGTTTTATACCCTGAAGGTGATCTTGTTGGAAAGGTGTTGGCTTGGAGTAGCATGCTACCAATTTTTATTCTAGTATCCTTTGTTACTTTAATCCTCTTCAGACGAGAGTTGCACACGATGGCATTTTTTGGTGGGATTCTCATAAATGAAATTGTCAATATGGGTTTAAAGTATAGCATCAAGTCACCAAGACCATGTGGACCTGACGAAAGAAAAGAATTGTACAATAAATATGGAATGCCTTCAAGTCATGCTCAATTTATGTCATTTTTTGCAATTTAT…	cluster_14	4
