# Supplementary material for: A cellular and molecular analysis of SoxB-driven neurogenesis in a cnidarian
Source: eLife. 2022 May 24;11:e78793. doi: 10.7554/eLife.78793 (PMC9173746; doi:10.7554/eLife.78793)
Supplement: Supplementary file 3. [file elife-78793-supp3.zip › Supplemental File 2/all_cells/annotation_and_analysis/cluster_12_marker_annotation.csv]

ENSHYS_ID	NIH_ID	diamond_blastp_hit	pannzer_description	transcript sequence	cluster #	iteration
ENSHYS-22811	evgtrinLocDN4890c1g1t13	XP_002159167.2 PREDICTED: interferon regulatory factor 2-binding protein-like [Hydra vulgaris]	Interferon regulatory factor 2 binding protein like	CGCTTTATGCCGCTGGGACTCGCTCAGAGAAAAAAAAAACAAGGAGTGTTTGCGATATTTTTTAACATTTGCCTCAAACTGAAAACTGACACTATAGACATGCAACGACTGAAAAGCATTTTTATTTTCAAAGACAAGTAACACATTGTATGAGAGAATTATGCTTTCTAATCACACACATACACACTCACATTTCATATATACAATACAGATTACTAAAAATAAAACAGGAAAATGTTATAATCAAATTGTGCTTAATACCAATCACATTTAAAAAAAGGCAAACAAAACACACTAAGTACTACTTTCCATCTTCTTCCTTAACACCCTCATCTTTCACTTGTTTCGGACGACCTTTTGTTGCCAATATAGTTTGTATTTCACTCTGCATAAAAGCCC…	cluster_12	2
ENSHYS-22412	evgHyS_ScswcV5_807.g3584.t1	ELU01576.1 hypothetical protein CAPTEDRAFT_204135 [Capitella teleta]	NA	ATGTTTAGTTTTAAATGGACGATTTTGGTTTGGTGTGTTCTCAATAATTATGTAACAACAAATATCCATGTATATGTGTCACAACTTAATGGAAAGGATGAAGATGTTTGCGGTGGAACGGAGCATAATCCTTGCGGCACTATTAAACACGCTATTGAGAAAATAGCAGATGATAAGGCACAGATTATTATCGATGGAGGTCACTTCTCAAAGGAATCCTACACATACTATATTAACAGCACCATTAATATCGATAAAAATATTTACATTCAAGGTAACTCAAGGACCGGAAAACCAGTACTTAAATCTGATCCAACGGGAACTACGAAATATGCCTTTAAATTTAACGCAGATATCAATAACGAGTTTCTTCTACAAAATTTAGTTTTTGATAATATC…	cluster_12	2
ENSHYS-22407	evgtrinLocDN41557c2g1t9	XP_022787851.1 inosine triphosphate pyrophosphatase-like [Stylophora pistillata]	Inosine triphosphate pyrophosphatase	TGTTTGATTTTTTTTTTTTATTTTTTTTTTTTTTATTGTGATGTATTTTTTTAAAACTCTAAAACAGGTGTATTACATATACTAGTCTTCATTTAACCGTTTTTTTTTCTTGTCTGGTTCATCACCATTTTCAAGAACATCATTCTCAAAGTACTTTTTTAATTCCGCTAAAGCACGACCTCGATGGGAAATCTCATTCTTCGTTTCCTTCTCTAATTCCGCATACGTCTTATCAAAACCATCAGGAAGAAAACATGGATCCCAGCCAAATGCTCTGGGTCCTCTTGGTCCAACAATAACACCTGGAGTTTTTCCTCTAAATAACTTAATTTCATCATCAAGGTTGCCAGTGGAATAAGCAAACGTACATAAAGCGTAAGCAGATTTATCATCCCAGTC…	cluster_12	2
ENSHYS-21642	evgtrinLocDN155981c0g1t2	NA	NA	GCGGGTAAATTCATTGTTCATCAAGTTACCCCATATGGGTAATATGGAAGATTTCTTCGTAAAAATCAGAAACTTTTTTTTTTTGGATTACTTTCACATTAACAAAAATTAAAATCCTAATGTCATATACATAAGCTATGCAACAACTTTTGCAGAAAAAAAAATAAAAACACAAAAAATAAAAAGTTTGTTATTAAAATATTAACTTTTTTCCTCAGCAAAATATGTTATAAAATTAACCAGATGATGTTCCGCAAAACTCAAAAAATGAAAATAAAATAAAAAAGGCCAGACAATTCATCAAATATTTTGGGAGTGATACAGTGTTGGCGTGATGGCGTGCTTCTTTTCTGCAACCTGATAATAATTGTAAGACACCCAGAATAATTGGACTTCAAA…	cluster_12	2
ENSHYS-20397	evgHyS_ScswcV5_50.g312.t1	AIU99840.1 Wnt2, partial [Hydractinia echinata]	NA	AGACAAAAATACTAACAAGAGGAAATCAATTTATTATAATTAATTTCAACAAAGATGAAAGCATTTGGCAGTGGACATTCTCTTATCGTCTTCTTAACGCTTATTCATCAAGTGACGACGAGTTGGTGGCTTCAAAGTTTAAGTTCACAAGTGATATCCATTGGGTCGATGGGCAGTTGCAACAATATAGCAGGTTTAGTGAAAGAACAGAAAGTATTATGCAGAAAGTATCCATCACTAATGAGAGTTGTGGCAAATGGTGCCCATCTTGGTTTATCAGAATGTCAACATCAGTTCTCTACTTCAAAATGGAATTGTTCTCATGTTGATCCAAGACAGAAAGGACTGCTCGGTTTATTGACCAGTCAAGCCAATAGGGAAGCTGCATTTTTCCAAGCC…	cluster_12	2
ENSHYS-18910	evgtrinLocDN156957c0g2t1	XP_028395819.1 protein ANTAGONIST OF LIKE HETEROCHROMATIN PROTEIN 1-like, partial [Dendronephthya gigantea]	NA	GTAACTTTGTGTTTGATCGCATGTCACCAACTCGGTTGGAGCATTTGTTGCACCTGATTGCTCCAATTATTACGAAATGTTCATTGCACAGGGAGGCAATTAGTCCGTCAGAAATACCTTGTTTAACATTACGCTATCTAGTGACTGGTGATTCCCAAGTATCAATTGCATGTAGTTATTGCGTAAATCCGACATCAATTGCTCGCATAGTTGCAAAAACGTGCGAAGCTTTTTGGACGATAATATTGAGAGAAAGCTACTTGAAATGTCCTACAACGAGTGAAGAGTGGAAAAAAATTATCCCAAAAGTTTGAAGAATTATGGAACTTTC	cluster_12	2
ENSHYS-18908	evgtrinLocDN1988c0g1t31	XP_002156524.3 PREDICTED: electron transfer flavoprotein-ubiquinone oxidoreductase, mitochondrial-like [Hydra vulgaris]	Electron transfer flavoprotein-ubiquinone oxidoreductase	TTTTTTTCGGAAACATTAGGAATCGATGTAATCCGGAATTTTTTTTATCTGATAACCATTTAATATTATTATTACACATTCCCATTGGTTAGAATTTCACCAGAACAAACTACGTACAATATTAGGATCATATCTGATTATAATTTTTCTTCAACTAAAAAATATAGCAATAAGAAATAAACTTTATATTAAAATAACACACCATGAAAAAAGTTTATACACAAAAATGTCTTCCTACTAATTGTTTACATGCCGTTGTATGCAGGGCCGCCTCCACTTTCTGGTACAACCCAATTAATATTCTGGCTTGGGTCTTTTATATCGCATGTTTTACAATGTACACAATTTTGAGCATTAATTTGCAGACGACGCCCCCCTTCCTCTTCATCATCTACATAT…	cluster_12	2
ENSHYS-18299	evgMSTRG.38707.1	RVE40000.1 hypothetical protein evm_015350 [Chilo suppressalis]	NA	ATTCCGTGCCTATGAAACAATTTGGATTCTCTGGATTCATAAAAATTTGTAAAACATTTTAGACTCGCTTATTTAGACAAAATGACCGAGTCTGAGTCTTGTATACTTACAAACTTTATGCTTTACCAGGATAACGTCACATGAAGCGATTTGAATAAAAATGAATTAAGCTTACCTTTAGCAATGCATTCGACAGAGGTAGTTTTTCTTTGTAAAGTGTTGGTAATTTAAAATCTTTTGGGCCACTCTTCCTTGTTTGTTTGGGTTTCGTACCGACCACAACGTTTGTGAAAGTAGCAGTTACACTATATCGTAAGCCAATTGAAATCTTGAAGTCAGTGGAAGGTGCAATTTTTATTTGTCTGACCTTCAACCAATGCACCTTAGTCATTTTCTTAG…	cluster_12	2
ENSHYS-18243	evgHyS_ScswcV5_4270.g20210.t1	ABY62780.1 ankyrin repeat protein 17-like protein [Hydractinia symbiolongicarpus]	NA	TTTCAGAAATTTGATGAATGCTGATGTCAATCTCACAAATAATGAATGAGGAACATGCTGAACCCACAAATACACCTGATTCAAGTCCAAATAGTAGTGATTCAGAAAGTCCAACAAGTGAGTCTGATAACATCTTGCCATCTGAGCCTGATGTCAGTCTCAATGAAATGCTGAGTTTGGCATGTAGACAGGGTAAACTTGACATTGTTCAGTTACTGCTGCAAAATGGAGCACATGTGAATCATAGAAACAAAGCAGGAAATACACCATTGCTTGAAGCATGCAGTCAAGGTCACGTTGCTGTTGCAAACTACTTATTAGAACATGGCTCAAAAATCGATGCACCAACAGAAACTACTCTGGATAGTGCATTGACATGGGCTTGCACATTGGGCAATA…	cluster_12	2
ENSHYS-17837	evgHyS_ScswcV5_4270.g19877.t1	XP_012557938.1 PREDICTED: uncharacterized protein LOC105845107 [Hydra vulgaris]	NA	GCCGGTAGACACACTACATGAATATGATGGAAAACATTGTTTTGCTTCACATTTTTTTACTATTTATATTAATGAATGCAACTGACGCAGATATATTTCAAGATTTTGCTCAATCGCTAACTGATAGCAAGCCAAAAGTCGATCAAGGCTCAATAGACGAGGATATCAATGGAGCAGGTATATGTGGACTCATGGCCGGCTGCAAAATTTTAGGAGGCAAGACTGCATGTTACGGTCCAAGTGGCACAAATGTGTGCGCAAAATGTCAACAAATCGCTCCTGTCTCAAAACGAAATATAATGAGAGCTGATTTCTACAATTTCGATCTTGACGGACTCAAAAACTGTGGCAAAGAATGTCCGGACATTTTATTTCTGGATGAAATGGTCAAATATATGT…	cluster_12	2
ENSHYS-17810	evgHyS_ScswcV5_4270.g19855.t1	XP_012554117.1 PREDICTED: lysine histidine transporter-like 4 [Hydra vulgaris]	NA	ATGGATGCGAGTGAACAGGAGGAGATCCAACTGCTGTCACGAGCTTTTGAAGAAAACGAGAGACGTGATGAAACAGAAGAACAGGACAGTCTTATACAGCCAAACAATTCTACGTTGTTATCGGCGAATTGGGCATCGGTATTTATGTGTGGTGAAATGATTGGTGCTAGCTCTTTGTCGTTACCTAAAGCATTACAGAACACAGGTTTCTATACAGGCCTTGTGATATATGTAATCATAACTTGTATATCTGGTACATTTGCGTATATTTTATCTAAAACATACGCCACTTTAAGACGAGATGTAAAAGAGTATCTAAATGGAGCACACATAAGGGATCCCTATCCGCAGATTTCTCATTTCGTGTTGGGACGGAAAGTGCGTTTACTTGTTATCGGA…	cluster_12	2
ENSHYS-17153	evgMSTRG.107280.2	XP_002161922.3 PREDICTED: myotubularin-related protein 10-B-like [Hydra vulgaris]	Putative phosphatidylinositol 3-phosphate 3-phosphatase myotubularin mtm1	GCTCGGATTGGGCATGAAGCATCAAAACAGTTTTTCTGTTAAACAGAAAATAAGATAAAATAGGATAAAAAACATTTAAAAACAAATCTCAGGATTCCAAGTTTCCTCTACCGAGAAAAATATAATTCCCTAAGTATTCTTGGTTGATGGACGTTGAGCCATTGAAATTAGTGCGGTGTGTATTTTTCGCAGTATAATTGTCAAAAAAAAAGTGAAAAAAAAATAATAATAACAACTACCTATAACATTTTTAAAAAATAAAATCCTGACATTAACTGAAGAAAATCATCTCGAAATTCTTCATTGTGAGTGAATTTACTGGTATTTCGTGTGTGTTTCTTTCTACGCGTTAACGTGTTCGTTCGATTCGATGTGCTGCTGTCTGCTGACAGAACAGAA…	cluster_12	2
ENSHYS-15926	evgtrinLocDN214771c0g1t1	NA	NA	TACAACTCGCACATATCTACAACTTTGTGTTTGATGTCTGTGTCAACAACTCAGTCAACGGGAACAAATTTATTAACTGCACAGACAATACCCAAAAATTTACCAACCTCACAACAGTTAATACCAAAATATTTACCAAACACAAAACAGTCAATACCAACAAATTTATCAACCCTGCAGTCAATCGCAACAGTTGTCACAGGCAACCAGTGTAGTGATCAAGACAACATTTTTGGAAGTGAAACTGTCACCATTCATCAAAATACCGTTGTAGTGGCGGCCGTAGTACAGTTTGAGGAATGTGAGAAATTACATAGCTTGTCAACCTGTAAAACTTGCTTAAAATTCGACTAGTATTTCATGCAAAAACTCCAATAAGACCTACTGCAAAAAATGAAG…	cluster_12	2
ENSHYS-15038	evgHyS_ScswcV5_3906.g17291.t1	XP_012553446.1 PREDICTED: bromodomain and WD repeat-containing protein 3-like isoform X1 [Hydra vulgaris]	Bromodomain and WD repeat-containing protein 1	ATGACTGACGAGGAAGACCCTAACTTAGAAAAAGAGTTGTACTACTTAATCACTAAATTCTTGGAAAATGGACCGTGTAAGAATGCAGCAAAGGTATTGCGCCGTGAGATAGAAGAAAATAAATTTGTAATACCTAGAAAAGACTGGGAAGGGTCCAACCATGATCAAAGCCTGGTAGCCTATGACAAGAGGAACAATCATATACCGGCGAATTTTTTGGGCTTGCTAGCGAAAAAAATAAACCCTTTAATAGAAAAATGCGAACCATCAGTTGTGAGATCAATCAAGTCTTTGTTATCAACTGGAAACAGACTCCTGTTGTCAAACGAGAAATCAGCTACACTATTTTGTCATTCCACTGCAGAACAAGCAGCATCCTTTAACTCTGCTCCAAAGCTT…	cluster_12	2
ENSHYS-15005	evgHyS_ScswcV5_3906.g17266.t1	XP_002162239.2 PREDICTED: eukaryotic translation initiation factor 2 subunit 3, Y-linked isoform X1 [Hydra vulgaris]	Eukaryotic translation initiation factor 2 subunit gamma	GTAATAGCTAAAAGCTGACCAGGCCGGACCTTTTTCTCTGCACATGGAATAAACATGGCGGCCTTAATCATGTAGAAGTTGACAAAAACTTTAAATTTTGCCCGTTAAATACTTGACCATCAAAAATTACCTTAAGATGACTGATGCAGACCCAGCCAGCGCGCAACCGCATTTATCGAAGCAGGATTTATCTACTCTGGATGTCACCACGTTAAATCCATTATCTCCTGAAATTATTAGCAGACAAGCCACTATAAATGTTGGAACAATTGGTCATGTAGCTCATGGTAAATCAACAGTTGTCAAAGCTATATCTGGTGTTCAGACTGTTCGATTTAAGAATGAGTTGGAAAGAAACATCACAATTAAACTTGGCTATGCAAACGCAAAAATTTATAA…	cluster_12	2
ENSHYS-14742	evgHyS_ScswcV5_3896.g17052.t1	XP_022780028.1 uncharacterized protein LOC111321417 isoform X1 [Stylophora pistillata]	Tetratricopeptide repeat protein 6	ATGCCACAACAGAGATTCTTTAAAACATCTTCACAAGAAGCAGAATTCCGAAAAGAAGTTGAAAGCCAAAAATGGGTACCAGAAAAAAAGACTCCAACAGTAGTTTTAAAGGAGGCTAGCAAGTCCAACACTAGTGGGTTTAAAAAAAGAGATCTCACACCCTGTGATGATGATGAGAACTATGATAGTTTTCATGCAGTGATGCTGGGAAAGTCTGTGCAGCAGCAAAAAACAAAAGTGATAGAAAAAGTTAAAGATGCTTCACTTACTGCCGAAACCATGAATGCCATTGTTACATCACAGGAACCAAGAAATGTAATATATGATCCTGTTAGTCAACCTGCCATCATTTCTCATGCTAACACTACAAAATCACTGAAGTTGGAGCAAAGAAAACCT…	cluster_12	2
ENSHYS-14323	evgHyS_ScswcV5_3808.g16631.t1	XP_012555349.1 PREDICTED: uncharacterized protein LOC100215907 [Hydra vulgaris]	Alpha-L-arabinofuranosidase B	ATGACGGCAGGTGTTTTGTCTGTATCTAATTTTGGTCCACAGGAGCTTATATCAAAGAACTATCCGAGTTTTCGAATTGGCGAAAGACATGGAAACCAAGTTTACATTATTAATTCTGGAAAACCAAGTTATAAAATTGTTTCAGGACTGAATGGAAAGCCTGGAACTATCAGTTTCCAATCAGTAACTAATCCACATGCTTATTTACGACATCGTGGGTTTCTTGCATTCGTGGACAGGAACGATAACAGTCAACTTTTTAGAGACGATGCTTCATTTATAATCATCATGAACAAATTCTTCAATGGTTATGCGGTGTTTAAATCCTCCAACTATCCACACCGCTACTTACGTCATCAAGGATATCGCTTGAAACTGCATCGATATGACGGGTCACAT…	cluster_12	2
ENSHYS-14206	evgHyS_ScswcV5_3808.g16526.t1	XP_002164166.3 PREDICTED: abhydrolase domain-containing protein 8-like [Hydra vulgaris]	Abhydrolase domain-containing protein 8	GTTTTAGTGAGACTGTTAATTACCTGATGAATGAGAGATTTATCCCTTCAAGCATGTTGATGAAATTTGCTGGAGATGCCATATCTTAGAGGCAGCAGCTCAGGATTATCAGTTAAGTCAAAAGGCACAACTAGCATCAATTCTGTGCATCCAGAAGAACTGCCTGATCAAGCTAAAGAAAGGACAGTGTGTTCTCAATATTTATTTTGCACTGAAGTATCTAAAGCAAAAAAGTCATTTTTTATAGAAGTTTCATCGGGCCGAACCATCTATGTACAACAGTATGCCCAAAAGGAAGAGCATTTGTTTGACGAAAACAACCAAATTAAAAACGATTCCTCAGTTGTTTTGTTTTTAATTCATGGTGTTGGAGGATCCTCTGATATGTGGGATGCACAG…	cluster_12	2
ENSHYS-13929	evgHyS_ScswcV5_3781.g16272.t1	XP_022614115.1 uncharacterized protein LOC111231337 [Seriola dumerili]	Acyl-CoA-binding domain-containing protein 4	TTTTAAAAAAAGAAAAGAATAGAAAATTATGGATAGTTTATTGGATGTTTATGCTGTTCTTGACTTAAATGAGGCACCAAAAAAACTGAAATCATTTAAAAGCGCTGACGAATTCTATTATTACTTTGCACCACCTCTTCCACCTATTATTGTTTTATTTATTGCATCAAAATCTATACAATGTGAAAATTTTACGTATGATATTAACCTGGTCTTTGATAACACTGTGGACGACAAACTTATTGGGACTTTAAGTGAAAAACAACTGTCACTCATTTGGAATGGGGTGTGGTCAAAAAAGGAAATGGAATGTTCTGAAAGAATCTTGAAGTCTGATCGTGTATTAAAACTGATGGTATCAAACAATAATAAAAAACATGATGATGAGGGGTTTTCATC…	cluster_12	2
ENSHYS-13857	evgHyS_ScswcV5_3781.g16211.t1	XP_012564706.1 PREDICTED: phenylalanine--tRNA ligase beta subunit-like [Hydra vulgaris]	Phenylalanyl-tRNA synthetase subunit beta	ATGAAAATTGACCACGTACCAGCAACACTTGGTGATATATGTGATTTAATTTATGTCCAACTAGGTTGGAAAAAGATTGAAATGCCGACTGTGGGAGTAAAACGTGATTTGCTTTTTAAAGCTTTGGGAAAAGTTTATACTGAAGAAGAATTTGAAGAGCTTTGTTTTGATTATGGACTGGAGCTAGATGAAGTGACATCTGAAAAAGCAATGATATCACGTGAAAAGGGAGAAAACAAAGCATTGGAAGCCTCAGAAGAAGTGATATATAAAATCGATGTTCCGGCAAACAGGTACGACCTACTTTGCATGGAAGGCTTAACAAGAAGCCTTTTGGTGTTCCAGCAGAAAATGAAAATACCAAATTTTAAACCAGTACGACCAACAAACATGCAAAAA…	cluster_12	2
ENSHYS-13414	evgHyS_ScswcV5_366.g1458.t1	XP_012563299.1 PREDICTED: SEC14-like protein 5 [Hydra vulgaris]	CRAL-TRIO domain-containing protein	ATTTATATATCTTTTAGACTTGAACATTATAACTACCAAAATTTAATAAAAAAGGCATGTAAAGGGTCTTTGTGAATTGTTAAAAATGGTGCAAGAATACACTTCCCCTGTGCGTGTGTATGAGTATCCATTTGAAATGGTTATGAAGGCATACGAAAAACGGTTTCCCACTTGTAAAATGATTCCAGCCTTTCTTGGTAGTGATATTACATATGAATATAAAAGTGAAGATGAAGCTATTCATATTGTTGAGAGAAGGTGTAGATTGCATGTTGATGCACCTTACCTTGTTCGAAAGATTGCAGGAGTTGATCATGCCATCTTCATGCAAAAAAACAGTTTAAACAGAAAAGATCGAACATTAAAAATTGAAGCTTGGAACGACAGTTTTGCTAATCG…	cluster_12	2
ENSHYS-13327	evgtrinLocDN224635c0g2t1	XP_026536505.1 noggin-2-like [Notechis scutatus]	NA	CCACTTAGAAGAGTCTTGGGGACCAGGTTGGTATCGATACATCATTTATCGTAGTGGTTTGAAATTGGAAACAGTTGTTGAAGCTTGATTTTAAACACCACAATCAAGAAGCAGCACAAGAACACACGCATTTTTTGTCCACCTTTATGTTGATGCTGCTCCACCCGCATTGCGTGGCTCCACTTTTTTTAACTCTTGCGTGACAATTCCAATACAACAAAGAGACTGGATGCATTTCATTTCTGTTGTGTCCACATTTCATACCAGATGGATACGAACACGGTTTTGGTATACAGAACGTTTCTTTAAAATATCGTGGCCAGAATGTCTCCCCTAAATCCAGCCATTGGTAACTGATAGGACAAAAAGATTTCAGCTGCAAATAAAGTTGAAAATAAT…	cluster_12	2
ENSHYS-12831	evgHyS_ScswcV5_3574.g15528.t1	XP_012564725.1 PREDICTED: uncharacterized protein LOC100204642 [Hydra vulgaris]	NA	TTTAGAAAATATAATCAAATTTTTATGTATTAAGAAGAAGTTTGGTAAATGATAGTTTGCGAGTTGCCGGAATTTGTTAAAGTTGCAAAAATTGCTTGGTGCCAAAATTTTACACATGTACAATTTTACAGCGTGTTATTGATTGCCAACAATGACACGGTTTCGACATGTTCGAGATGGCACAGGAGCGATGCACCATACGGGGCGTAATCAGATGGGCCGTAGCCCGCCCCGGCGTCGACGCGAATCGAACGAAGAGGCGCGAGAAAATCACTACTGCTTGTTCTGCAAGGTGCAGTTGCCAAGCAAAAAGTTGATAATTGAACACAACGCCTCCGCAGTGCATAAACAAAAGGAAGATCTAATCAATAAAGCTCTCGCAGACGCGCTGCATTTGTG…	cluster_12	2
ENSHYS-12267	evgMSTRG.75935.5	XP_002164527.2 PREDICTED: RNA-editing ligase 2, mitochondrial-like [Hydra vulgaris]	Rnl2 family RNA ligase	ATGTATATATGTATATTATGCTCTTCCCCGGAAATATCTGAGCCAGATCTCCGGTTTCCTAGAACTGAAGAACCAGCAATAAAACACCTTGTTTTGTCACTTGAGGTATATATACTCAACATGGGAGAGAAAGAGTGCAATAAAAGGAGTTGGCTTGGTTTGAAATATTACCAGTATGAACTAAACACTGGAATATATATGTTTGAGCCATGGGAAAAAAGCCTGTTTAGTATCCTTTCTCCCCTGTTCTTGCCAATGAACTACAAAAATAAATATCAGCTCATGGAAATGACTGCTGTTAGGAAATCTCTAAGCTTGAATGAAAAGTTGATTGAAGCTGAAAAAGCAAAGAATGCTGGCAATAGTTTCTACAAAGATGGAAATTTGCAGAAAGCAATA…	cluster_12	2
ENSHYS-11417	evgtrinLocDN214195c0g1t15	KXJ13737.1 Uncharacterized protein K02A2.6, partial [Exaiptasia pallida]	Putative gypsy nogag	TCTTACTTGACCAGACGGGTCGCGAATGCGAGGCATCTTTGATGGGTCTACCGAAAACGATCTGAGCTGGAGCGATGTTGCAATCAGGGTTAGGTGTGTTTCTCATTTGCATTATTGCACGTAGGAATTTGTCAGTATCCAGCGATCCAGAGGGACCTGTGTTGGCACGAGGGAGGCGCTTGGTAGATTTAACTGCTACTTCAGCACGTCCATTCGATTGCGGGTAATAGGCAGATGACAATCTGTGAGATACGCCCCAACATTTGAGGAACTCTTCAGTAGCGGACGCAATGAACCCAGGCCCGCCGTCACTGGTTATCTCATCGGGAACACCAAAACGAGCAAGGTAATTTCGAAGACACGATAACAAACCGGCAGCATCTGATTGCGGTGAGCCGC…	cluster_12	2
ENSHYS-10552	evgHyS_ScswcV5_3298.g13440.t1	XP_012557669.1 PREDICTED: dual specificity protein phosphatase 22-like [Hydra vulgaris]	Dual specificity protein phosphatase	ACAAAACAGAAATACGAAACGAAGGAAACGACACGAAACGAAAGTGCACACACGGCTTTTCGTAGATGTTTTGTGGGCAAGAATGGGAAATGGAATGAATAAGGTAATGCCTGGATTGTTTATAGGAAACATTAGAGATGCAAAAGACACGGGCCAACTTTCTGAGCATAACATTACGCATATCTTAGCAATTCATGATGATGCTAGGCCACTTATAGAGACTCTAATTTATAAATGTATTGACGCAGCTGACTCTCCAGGACAAAATATAGCTGATTATTTCCATGACAGTATCGTGTTTATTCACAATGCAAGAAAAGATGGAGGAAACGTTCTAGTGCACTGTATCGCTGGTGTGTCTCGTTCTTGCACGATATGCGCAGCGTACATCGTAACTGT…	cluster_12	2
ENSHYS-10262	evgMSTRG.67783.2	XP_002162061.3 PREDICTED: E3 ubiquitin-protein ligase Itchy-like [Hydra vulgaris]	WW domain containing E3 ubiquitin protein ligase 1	ATGGAAATTTATAATTTACGCTTAAATAGGATGATAGAAAAAAAAACTTTGGCAGGGGAACTATAACCTTGTCCGAAATATAGATAGTCTAGATAGTCACTGTAGAAGAATACTCAACGAAAATTTGTTTCCTACTCCCACCATCCCAAAATAAAGCGCAAAAACAGTTTGACAGGTAGAAGGACACATCGTTAACAAACCCCAAATAAAAAGAAGGGCTCGCTCTGCTCCTAAAAAACCAGTTAGTTTAAAGACTGGGCACTAGTTACTGTCTGCGCAAAATACAAGAGAGTACAATAAATTTACAAACATTCAGCAAAGCCAAGGCTAGTTGAGCAATGTCAAGGCTAGTTTGGGCAAAACTCTCAGTGGTGACATATTTACTTCGATAATTTGTTT…	cluster_12	2
ENSHYS-10232	evgHyS_ScswcV5_3298.g13141.t1	XP_002156393.1 PREDICTED: uncharacterized protein LOC100200216 [Hydra vulgaris]	NA	GATCACAAACCATCCTGTTCCTAACATTTTGACGTCCATAGTAAAAGAGAAACTAACACCTTGAGAAACTCTCGCTGTTGTAGTTTTTTATGTAAAGAAGATGGTCGGTGTACTGAAAGTTGAAAACATTGATTACCATGCATCCACCAGCGACGTTCGAAGGTTGTTTAAAGACTATGATGCACGCCCTGAAGATATTCATATGACACCAGGTACCAACTGGAAACACGGTGGTAGTGCATTTGTCATCTTTCAAGAGCTAAAAGAAGCTGATAATGGATTGAGAGTTAATGGAGTGATGTTAAGAGACAAAAAGCTTATTGTGAGACCAAGTAATCCTCGTGAATTTAACAATTTCTTCCCCGGTGTATCTATGATTACAAATCAGAAAGGCATGCC…	cluster_12	2
ENSHYS-10005	evgHyS_ScswcV5_3215.g12981.t1	XP_012558989.1 PREDICTED: mitochondrial ubiquitin ligase activator of nfkb 1-like [Hydra vulgaris]	Mitochondrial ubiquitin ligase activator of NFKB 1	TTAGGAGATAGCGGTAGGGGGTATTGTGCATGCCGAAAAATGAAAGAAAATTGCATAAATTAAATTAGTACATATAACCTAATTTTATTCGATGGCATTTAGTATTGACATAAGTTTGTCAAGTCATGACTGACAGTGCAACCATTTGTGGTTGCTATGGCCTTGCATTTGGTATAGCTGGTGGGTTAACGTGGATATTTTACAACAGGGCAAGTAAATTACAGACTATATTGCAGAATGTAGAGAAGTTTGAAGTGGATAGTCGGCTTTTAAACCATGTCAAAAGCAAAGGTGGCACAGTACCATACGTAGCTGTCACTGGCAATGTTGTTCCAGATGGGAGTTTTATCACAGGCAGTCTAAACAAGAATTCGCAAGGTGTTATACAAAGGCTTTCGA…	cluster_12	2
ENSHYS-09687	evgHyS_ScswcV5_3203.g12663.t1	XP_022780692.1 uncharacterized protein LOC111321936 isoform X2 [Stylophora pistillata]	Potassium voltage-gated channel protein Shaker	TAAAAGGAGATAGAGATTTATACACAGTGAGAAATCGTTTAAAAAACCGAATGATAATGTCTACAGCAAGGCATGCACATTTAAAAAAGGGACATAGAAATTAGTGATGTCTCGATTAAATCTGTTGTTACTTGTATTATTCTGCACACGTATTCGGTACACGAAGGCGGCCGAAAAATGCTTGAAAACGATTGATATGAGGGAATGTTCCGGTCCCGGTTCTTCGTTAACATCGCCACCAACTTGTTCCAATGTAACTGTATGTCAGGATATCTTCAACATTTCAACTATTAATATACCACCGTACTCATCGGAACTTATGCCACCAATGCTAGAAATTGCCGTTCGCAGCTGTTGTGGTATTTGCAGAGGAATGCACTACAAAAGTAACTTTACATC…	cluster_12	2
ENSHYS-08855	evgHyS_ScswcV5_2988.g11858.t1	XP_012558595.1 PREDICTED: SCO-spondin-like, partial [Hydra vulgaris]	NA	ATGGCCAAATTGCTGTTTTTTGTGGTCATGCTAGCTTTGATATGCCTGCAGCAATCAAGTGCTAAACCACACCATCATCATCACAAGCGTCATGCGCATCATCACCATAAATATAAAAGAGGGATCAGCGAAACAGTTGGAAAAAAGTCTGATTATTACGGCGAAGTAGGTAATGATGGTTCCCATTCTAGTGATGATACATCGCAAGCCTTCTTGGATATGAGTCAACCTCAAGGACCTATGAATCCGGAGGAACAGCATCGGTTGATATCAAAGACCTCAGCTGATCTTTCTCATTTAAGTCAAAAAGATATGGACGATGCATATAATTACGTTAACAATAATCACTTCGGTAACGAGCCGCCTCCAAATGAGTTCGAGAACGCTGCCCCAATAAAA…	cluster_12	2
ENSHYS-08750	evgHyS_ScswcV5_2988.g11769.t1	XP_012565502.1 PREDICTED: LOW QUALITY PROTEIN: solute carrier family 15 member 1-like [Hydra vulgaris]	Oligopeptide transporter	ATTTGCAATTATAGTTCAGCTAAGCGAAGCAAACATTTAAAATCGAATATGGCGGATGGAAAGTGTTCCGGCTAAAATGTAAACAAAGAAGAGAACCAAAAAATCAAGTCAAGAAAAAATGTCACAATTGTCAATTAAATACAAGGTTGTGTAAATGATGAAATTGACGTAATAGAAACTTGGTTGTCATTAGAAGTGTCACAAAGTAGTATGGCAGATTATCAGAAATTAAACAATGAACACACTGGTGGTGAAGATGGCGAAGCACCAGCAGAAAATGCAGCTCCGGTGAAATCAAGGGAATTGTGGGGATATCCAATGCAAGTATACTTTATTCTTGGAAACGAGTTCTGTGAACGATTCTCATACTATGGAATGCATGCAATTCTCGTTATTTAT…	cluster_12	2
ENSHYS-08255	evgtrinLocDN32269c0g2t3	XP_012557938.1 PREDICTED: uncharacterized protein LOC105845107 [Hydra vulgaris]	NA	AAACTAAAAAAGAAACTTTTAGAACTAAAAACATGGAATTTCAGCCTACAAATAAGTATGAAGATATTATTAGGTAGTTTTACATAAAGTTTCATTTCAGGGGCGAAATTTTCATTTGATCTGTTGTTCAATCTTTATAAATGTTCACATGATTTCAGACCAAATAAAGCTTAGTTAAAAAAGACCGAAATAAAACTATTGCGCATGTGCACAAATCTATTGCGCATGTTCAAAAATTTACTCACATAACCCCGATATGAAAATCTCTATATAAATACAACGAAACTTTATTGCGGTTTAAAATCTCAGTTCGAATAATCTCATGTCGCGTCCATGGAAAGGCTAACTTATTCTTTATAGCTGTATGCAATGATTGCAATTGTATCACAAAATAATGCA…	cluster_12	2
ENSHYS-08096	evgMSTRG.52274.18	XP_002158257.2 PREDICTED: ankyrin repeat-containing protein kinase A-like [Hydra vulgaris]	NA	CATATGATTTTCTTACGAAGACTGCAAAATACAGATTTGTCTTTTATTTATCTTCGTTCCCAACATGGCTAAAAGTGTCAAATGGTAGGTACTACCTTTACTACGTAAGATACGGAAAACATTGATGCGTAGTTAGAATCTTGCAGCGTTTAAATTCCACTACCCGAACTTTCTTGCCAAACTCAGGTTTAATCAGGTTCTTAGTATGTTTCCTTGTTTTTGGGGGTTGTGCCGTGATTCCGAAATTAAGCCGCGCACAACTCTTGTGAACAGAATGAAGCCATTGTAATGCAGTTATAACTTTGAGGTCGAAATAACTTGGAAACGGGATGGTGACGTCAGTTATTTTTCACCCTTCTGGTAACTAAGATCAACCTGAAACCAAATTGGGTAATGTTT…	cluster_12	2
ENSHYS-07745	evgHyS_ScswcV5_2649.g10933.t1	XP_012554371.1 PREDICTED: receptor-type tyrosine-protein phosphatase delta [Hydra vulgaris]	Receptor-type tyrosine-protein phosphatase delta	ATGGCACACTGGATGGCTAATTATTCTGTTTTAAGAATCATACTTGGCATATCAATATTCATTTCTTCTATTTCAGAAGGTAAATTGATATTGAAGTACTATCCAAAACAGTCCAAACTGCTTACCATACGGAACACTGGAAGGTCAGTGTTAATGTGTGAAGTTGAAAGTGATAAACCCTTCAAGCTGGAATGGTTTAAAGATGGAAAGTTGATAAATCTTAGTAAGGATCGTCCACCGTGGCCTTATCCTTTTCCTGATAAGACTGGCTTGTCATTGATACAATGGCCATATATAAATGGTGCGTCACGTGGCACATACAAATGCGTAGCAACTAATGGTCACGATACTTCAGTCAGCCATGAAGTTGAATACACTCCAGTTGATGGAAACAAGTTA…	cluster_12	2
ENSHYS-07538	evgHyS_ScswcV5_2604.g10743.t1	XP_012562064.1 PREDICTED: 26S proteasome non-ATPase regulatory subunit 10-like [Hydra vulgaris]	Ankyrin repeat domain-containing protein 16	AAGGAGAAAATTTGACATGATAACATTTGCTGTGGAAAGATTTCTTTTCTTCATATAGTCATTTTGACAAGAGAGCATCATAACCAGAAGATTTGCTATAAAAACCTTGTATGGTGAAAGCCGTGTTTTTCAGTAATATTGCTAATGGTAACCATCCAGTCGGAATCCAATAGGACGGTGTCCACCTGCAAAACTGGAACTCAGTGTCAAACCCTAAAGATGTCAAATAACTTAATTTGTGAGCTATCCTATGATGGGAAACTTGAAGAATTGCAAAAAAAGTTTTTGGAAGATCCCAAACTGGCAAGCTCAAAATTCCAGGATGAACGACAGCCATTACATTGGGCTTGCTCAGGAGGTCATGATGTTATAGTGGAATACCTGTTAACAACTTGTAAT…	cluster_12	2
ENSHYS-07353	evgHyS_ScswcV5_2556.g10560.t1	XP_022784548.1 dynein heavy chain 6, axonemal-like [Stylophora pistillata]	Dynein axonemal heavy chain 6	AGTAGGGTGAAAGAAGAGCATCAATGGATAGAAACCAACTGAAGGCACGCCTAGTTGCAAAACCAGAAGTCCTAAAACAAAAGCCACTGTTCAAATCCATGCAACCAGTATTGAGAAGACATAAAAAGGAGCAAGAAAGAACTCTTCCATTAAATCCACTGCCACACCTTCTTGAATACAGAAGAAAACAAAACGAAAAATCGAATTTAAATTATCCTATTGGAATAAATGTTTCAGCTGAGGAACCTGACTTAAAAAAATTTAAACGAAAAAGCTCTGTTGAGCCATTGGAAAATAAAGCTACTCCTTTACCAGATTTGCCAGATGAATTGAAAAAATGTCAAGAGAAGATAGATATATCTGCAGGTTATGGTAGAATACCAACACCACCTGACAAGC…	cluster_12	2
ENSHYS-07306	evgtrinLocDN114013c0g1t2	XP_012560772.1 PREDICTED: sepiapterin reductase-like [Hydra vulgaris]	NA	CAGCTGTTTGATTGCTACCTTCTATAGTTTAGGTAACTTTGTGTTTGATGTGGGGAAAACAAACAGGCTTAAAAATCATTGATGACAATCATAAGGAATGCTTTGTTTAAAATATGTTGTAATGAGGACGCATTTAAGCAGATTAGATGCTAATGGAGAAAAAAGGATAATGCATAATGTGTAAGAAAAAAGGAGGGAGCGCAGCTGTTTGATTGCTACCTTCTGTTTGTGGAATATCCTGAGTTATGGAAGGTTCAAAAATATCTAATGGAAACATCGGTACATCTTCAGTTCGAAAAACATCCGCTGCGATGAACTGGACGAAATTGATGAAGAAATCTTCAGAAAAACAAAGGTTAATTCGCGGTAAACTTTTATGCATCGTAGCAGGTGCGGGTT…	cluster_12	2
ENSHYS-06955	evgHyS_ScswcV5_2556.g10230.t1	XP_012563018.1 PREDICTED: uncharacterized protein LOC105847785, partial [Hydra vulgaris]	NA	ATGAATTCAAGACTAACTCCTGCTTGTGTATTGACTGTTTTCGAGGCTGCATCGTTGAAAATAAATCATTTTAGCAATGGCACTTTTCAAGAGAATATGGATTGGATCGAAGAGATCCAAGCTGCTGCTAAAAAAGCCTTTGGAAGCACATCCATAACATTGCTACCAAAAACACCAAGTATGAAAAGAAAACGACCAAACATTAAAAAAGCCAATGAATCTGAAAGTGTTAGTCCAGATAAGCATGCATCAACATTTGTTGATGGATGCAAAACAAAGAAACTTAAAATTGATATGTCTGCCATTGTTGAAAATGGTGTGATAGCTGAAGACAGTGTATTAGAAGAATCGAATGCAAGTACTTTAAAATACCCTCTTCGTTCTAAGCATGCTAAGAAA…	cluster_12	2
ENSHYS-06833	evgHyS_ScswcV5_2548.g10140.t1	NP_001039211.1 2-oxoglutarate and iron-dependent oxygenase domain-containing protein 2 [Xenopus tropicalis]	LOW QUALITY PROTEIN: 2-oxoglutarate and iron-dependent oxygenase domain-containing protein 2	TAATCAATATGCATGAACATTATCATGAATAAAAAGTTCTAATTTATGTAAATATTTTTCTGATTTACATATACATATACATTAATAAATTGTACAACTTATTTTTTCTCTTTACAATAATCGGGAAAACTTTTGAAATGTAAACAAATAGAGTATAGGGAATTCATCTATTTATGTTTAAGGCATTGCTTATTGTTCTTTTGGTAAGGCTGTCTCATGTAAAGCCGTCCTAAATTAATTGTTGGTTTGCTGTTTTTTCGACTCGTAGTTTTGTTGCAGAGTGGGTTGGTCGGCAGATTATTTTCTTCACCTTTTCGTCAAAAAAAAAAAGATTTTACTGTCTACTCTGGTTTTCTTGTGAGCCTGTTGTTTTGATTATTCACCTGTTTAGCGATTTAG…	cluster_12	2
ENSHYS-06464	evgHyS_ScswcV5_2461.g9679.t1	XP_004207108.2 PREDICTED: uncharacterized protein LOC101236223 [Hydra vulgaris]	NA	GTTTTAGATATATTTTAATGTAATTTCAAGTCAGTTGGTTCAAGTGTCATCGCATTAAACACCAAAATGACTAACATGATGGAAGATTTTATTGATGAATTTATGGCTAAACCTGACAAAACAAAGCAGGAAGTTGTTGAAAACGATATAAGTATTGAAAATGTTGATAATGTAGAAGCAACACCTTTCATACCGGATGGTACAGAATTAATTACAATCATTCCAGACCCAAACCCTGCAATATCGACTGATGAAATGTTGCCAGATCAGATGAAAGAAACAATAGAACATCATCTCCAAAGAAGTAGCTCTGTCTATGCTCTAAATTATCAGATTGAAAACAATAAAATCTTAATTCAAGATTTGAAAAGCTCAATCGTATCCTTAAAAGTTTCGACA…	cluster_12	2
ENSHYS-05843	evgMSTRG.38116.2	XP_012554956.1 PREDICTED: WD repeat-containing protein 91-like [Hydra vulgaris]	WD repeat-containing protein 91	ACTTTGCGCGGAGTCAGCCGTCTGTGTTTTTTAGATACAGACTGTTTTTTGGAATCAACAACAAAAAGATGGCGATCGCCGCTGCAGCAGTTGACGCTTTGGTAAAAGAGTACCTAATTTTTCGTGGCTTTACCACGTCATTAAAGAGCTTTGAAAATGATATCAAGCTAGATAGAAACAAGAGTTTTAAGGTAGAGTGCATCGTAGACCAATTTTCATCTTTCATTCAAACATACGATATTATTGGTTTAAAGCATTATTGGAAATATTTTGATAAATCTTACTTTTGTCATCTTGGACATGATACGTACAAACTAATTAAACGACTGGAAACATGTGTTCTTCGTTTATATGTTGTGCATGCACTGCAAACAAATAAAATTGAGAAAGTTTCTGAAT…	cluster_12	2
ENSHYS-04662	evgHyS_ScswcV5_1953.g8035.t1	APW77289.1 Sox24 [Hydractinia echinata]	Transcription factor HoSoxJ2	AGACGATAAAGGATTGAACATTGTTGTTGTTTTTGTTCACAAAAGTCGTCGATGTTTTGAGAAGTCCGGTTTAGAGACCTCCTGTGGTCGCATAGTAACGCTTGAGTGGATCTGCGGCTGCGAGATTTCTATGCGATGGCTTTAATTTGTATGAGTGTTTTGTTCTAACTTTGACTCACCTCATGCTCACGAATAATGTCGAATCGAGAGAATAATTGACTTTTTAGTTTTTATTATTATTCGCTAATAATTAATTAGAAAGATTCGTTGTGCAGGTTTCTTAGAGAACAGTGATGTCTTTATGTGGAGTTTTCTATGGATAACATTGAACGTGCATTCAATCTCTTTATCGGCAGCTGCTATTACAACAAACGATAGAGATTGTTCGCACAAAACTAA…	cluster_12	2
ENSHYS-04183	evgHyS_ScswcV5_1907.g7601.t1	XP_028406054.1 protein amnionless-like [Dendronephthya gigantea]	NA	CAAATAAACAATCTGATTGCGCATTCAGGCAACAAGCTGTATGTGTTGATTAAATTAATCCTTAATCCTATTACACGGATGAAAAATTTATGCAATGCGATCGTTTTTTTGTCCTTCAGCAAGTTCATAGTCAGAGATGTTTAAGTCTTTCTTAATATTCCTTTTTTTCTTACAACCTACCTATTGTTTTGATAAAAATTGGATTTGGTCCAATGAATGGTTTAACAAAAACAATTGGCAGCCTTCCAAACTTCCATGCCCAAATGATAGGATAACACTAGGAGATGGAATTATATATGTGAAAGGCAATGTGTCTGTAGTTGAATCACTGACTTTGTCACAAAATGGAGAAATCGTACTTGGGGCTAATTCAGAACTAGTTGTGCAGGACAGTGTGCG…	cluster_12	2
ENSHYS-04142	evgHyS_ScswcV5_1907.g7565.t1	XP_012553482.1 PREDICTED: heparan-alpha-glucosaminide N-acetyltransferase-like [Hydra vulgaris]	Heparan-alpha-glucosaminide N-acetyltransferase	ATGGACAAAGCTGTTTTATTTATAAAGAACACGGGGTCTAGTCTGATACATGTATCTGGAATATCAACACAATGTTATAAGTGTGATTATCAACCCCATGGTATCTTGAAAACAAATCTGTCACTCGTGGTAGACACTCGTTGGCCATATAAACTACAATTTACAAATAGTGATAAAAGTTCTGTTAAGAATTTAGAGGAACATTTTCGTGAATATGGCAAGTATATATTTATGGTTGGTGATTATTCTGGCAAATTTAATGCAAAATACACAATAGAAAACGATCCAATAAATACATATGTTCCATTTATTGTGTTTATGTCAATCTTGGTTGGGTTAGCAATATTATGGCCATGTTGCAAATGGTTGAGAAGAGTGTATAAACGATATAAAGGTATC…	cluster_12	2
ENSHYS-03918	evgMSTRG.13877.4	NA	NA	TGAAATCCATATCGAAAAAAAGAACTGAGTGTATTAAATTAAAAGGATACAGGTGACGACAGTTGACATAAAATTCTTTAGAGATTCATTGCTCTTCATTTTCGAGCGAAGTCAACAGATCGGACAGGCTTGGTAACATCTTGTTGCTACTAGTAACAGGCATGACGGATGTGTGTAAAATGATAGGTAGAAGTTCGTTGTAGGAGTAAGTAAATGAACGGTTTACTTTCTGATTGAAAATCAAAACATCATCTGTCCGCCTTACACCGCCTGCGAAGAAGCGCTTTCTTAACATTTTTAAATGAAGCAATTCTAACTCTTCCATTTCCCGTTGTCTTTTCTCCTCCTCTTCTTTTCGTTTCAACGACATTTCTCGTCCTCGCTTTTCTTCCTGGATTC…	cluster_12	2
ENSHYS-03496	evgHyS_ScswcV5_1783.g7054.t1	XP_012560609.1 PREDICTED: cyclin-dependent kinase 2-like [Hydra vulgaris]	Cell division protein kinase 2	TTGAAAAGAAAAGGCAGGCACAAAAAAGTTAATCTTGGATTGGATGGAAGAAAAAATTTAATTTAAATCTTCAATTAGCTTCACCTTATTTTTTTTAGCCATGTCTGTTCCGAACGATATGAAAAATATTTTAGATCTTTTTAAAAAGCTGGAAAAGATTGGAGAAGGAACCTATGGTGTAGTTTACAAAGGAATCGATCGGCAAACAGGAAAAATCATTGCCTTGAAGAAAATAAGACTAGATGCTGATACTGAAGGTGTTCCAAGTACAGCAATCAGAGAAATTGCATTGCTTCGAGAATTGAATCATCCCAATATAGTACACTTGCTGGATGTTATTCAGAGTCAAACAAGACTTTTCCTTGTTTTTGAATATTTAAATCAGGATTTGAAGAAGTA…	cluster_12	2
ENSHYS-03323	evgHyS_ScswcV5_1750.g6895.t1	NA	NA	AGCTAGTAATAGAAGTATTAACGCAGATTCATACTGTACACATAAAAACTAACAAGGAATTATCAAGAAGGAAATCCAATTAGTACGTTCAGTATTTTGCTCTATATGGTAAAGTACGGACACAGAGGTATTAACACAGATCCATACTGTACACATCATAACTGACATGGAAATATCAAAAAGGAGACTGATAGTTTACAGTGCTTTAGCAATACATCGTGCATTTCGTTTCTCCATGTTCTCCTCGACATCATATTATTACTTTTTGGATATTATGCACAACAATGTTAAAGAAACAAACAAATATCAAGGCTACATCGCATCGCTATTCTCAACTACTGGTTTTGTAAGCATGCTAACTATTGGTTATATTTTACACCAATGGCATTGTTATAAAAA…	cluster_12	2
ENSHYS-03088	evgtrinLocDN3214c0g1t1	NA	NA	ATGCTGTTCAGTTTGTGGATGTTAAGTGTGTATTTCTATTGTTCTATTATTTGTATTGATAGTATTCCCTTAGGAGTTATATGTATTATGTATTGTGAAGTCCTATTATGGTTACATTTTGTGGGTCTAGCTGTGTTTGTTTTCTATGCTGTTCAGTTTGTGGATGTTCTTGGTGGAGTAGGTTGTATTTGTGGAAGTGTTTTTTGGACAGTGTTTTAGTAAGACTTGATTATATTTTTTGTGTTCTCACTGTACTTTCAACATTCATCGTGACATTTTTGTTTCTGGCACTTTGGTCTCTCCTGTTTATGTTAGCTTACTTTTTTTGTTGCTAGGTTTAATATTTTAGTTATAGTTGTCTTGTATCTTGTGTTTAGCGTCTTGGATTCTTTTATGATA…	cluster_12	2
ENSHYS-02239	evgMSTRG.16779.3	KOF87545.1 hypothetical protein OCBIM_22016654mg [Octopus bimaculoides]	NA	GATAACACGTTTAACAACATTGATGTTGATGACGATGTACCATAATTCAAGCCTGAAACAACTTCAAACCCACAACAGGAAAAATTCCAAGGTCTGTCGTCATTTGTATTTTTATAGATGTTTGGCTTGTATCCAAAAATGAGTATGAAAAGAAAAAATTAAAAAGAAGAGTACAAAAGAAAATGAGTGTAGTAGTGCTTTCGATAGATCTGCTAGTAAAAGTATGTTAGCTACATACTTCAACTGTTCTTTGGACTGCCCTATTTCTTTCAATTTTCAATACTAGGAAAATGAAATGCATGCATCTAGATGTGTGTAGGAAAAGCTTAATTTCTAAGTGGTAAGTTACAAGGGTGATGAAGTTGTAATAGACCATAGACTACAGCTTGAAAAAAGGTG…	cluster_12	2
ENSHYS-02225	evgtrinLocDN138070c0g2t9	XP_012555451.1 PREDICTED: uncharacterized protein LOC100209930 [Hydra vulgaris]	Kidney mitochondrial carrier protein 1	TGGAATAGATTTTTGTGTTTGAGTACACTGAAAGCCAATAAGTATATGAATATACTTATTTACAAAACAGAATGTATTAAAATATGGGAAATTTAAGAAACGAAATTCGTTGCTGCGCGATATGATACAAAACAAACAAAAAATCTATTCCATCAAAATTGAACAAAACGCTACACAGCACATGCAGCAACAAACAAATCCAATGAAAATATAGGACGCCGTTGTTAACCAAAAAGCAAATAAATACAATGTCTGATCACAATAGTTATGTTTCGTGGGATCAGAACTCGGTTCATATACGGAATATATCCATACATTACCAGCAATAAACCAGCCAATTAAAAAACAGTCAATAGTGCGCTCGCATAGAGATTTTTTGGAATCATCGTCATCCGAATC…	cluster_12	2
ENSHYS-01316	evgtrinLocDN62888c0g1t1	NA	NA	TGTTTAAAGGCCTATTTACACAAAGCGGATTTCTTTTGTGATGAATTTAATCAATTTTTTCTCTTTTATGTTGATTTTTTAAATATTTTTTCCTGCCAAAACAGACCCTTTTTGACTTCTGCCACTAAGAGCGCACTGACCGCATGACCGTTCTGAAAAGATCTTTCAACTCGCTTTCTTTTGTAACAGGAAAAAACGAAACTAAAAGTTGTCATGTTGTGTTTGCATGTGTAATAATTACCGTTTGACGAAAGTGCTATTTTTGTCGGTTTGTAATAAGCATGACGTGCGACAAATTGGATTAAAAATTGCCATAACTTCGACGGTGACGCATACTGTGACGTGACTTCGTTTAAAAGAAATGACGGCATTTTTTTTTTCGAAGAAAATATATTGAAT…	cluster_12	2
ENSHYS-00962	evgtrinLocDN300766c0g1t3	NA	NA	CAGTAACTAATGTTAAATGGCTCCTTATTTATTTTCTTTCTCTTTTTGAGCATTTTTATTAACCAAAACCTCATATTTGTAATTTTCTTAGGTGTTTTTCTTCTGCTGTTGCTAGTTGGAGTGAATTGCAAATCTACAGACCAAAAAGATGTAGAAGAAAATTCAAAATCACTGAAAAAAAGAGAAGTCGATGGTCCAGTGAAACAAAAACAAGCTGAGAAAAATCAATGCACAAAGGAGTGTCACGCGTACTATAAAGTATGCACTGAACTTAAAAAATCAAGTGAAGAAGAATTAGTATGCTTGAGAGATATGTTGTCTTGCAGAACAAAATGTGTGAAGACTTAACAATTTGTGTTTTTGTGTTTATATGTACTGTTAATATAAGTAAAACATGTC…	cluster_12	2
ENSHYS-00217	evgHyS_ScswcV5_3896.g17059.t1	XP_012555534.1 PREDICTED: T-complex protein 1 subunit theta-like [Hydra vulgaris]	T-complex protein 1 subunit theta	TTTCTTCTGCAAATTTGTTGTTTTTGCATGTGTTAACCGTGAGGGAGAAAATTCTGGAAGAATTGCTCCAGGCGGGGAAGGTTTAGTTTAGGTAAATTTTCATTAGGTGTTGTGATCTCGCATTCCTTTACGATGGCTTTATCAGTTCCCAAATCAATGATTCAATCTATGATGAAAGATGGTGCAAAGTCTTTCCGTGGTCTTGAAGAAGCTGTATACAGAAATATAGAAGCATGTCGACAATTAACAAAAATTTTACAATCTTCATATGGTCCAAATGGTATGAACAAAATGGTAATTAATCACTTGGATAAATTATTTGTGACAAATGATGCAGCGACAATGTTGCGTGAACTTGAAGTTCAACACCCTGCCGCCAAAATGTTGTTGTTTGCTTCA…	cluster_12	2
