# Supplementary material for: A cellular and molecular analysis of SoxB-driven neurogenesis in a cnidarian
Source: eLife. 2022 May 24;11:e78793. doi: 10.7554/eLife.78793 (PMC9173746; doi:10.7554/eLife.78793)
Supplement: Supplementary file 3. [file elife-78793-supp3.zip › Supplemental File 2/all_cells/annotation_and_analysis/cluster_8_marker_annotation.csv]

ENSHYS_ID	NIH_ID	diamond_blastp_hit	pannzer_description	transcript sequence	cluster #	iteration
ENSHYS-22865	evgtrinLocDN43662c0g1t8	NA	NA	TTTTGGAAGGTCTTCTAATAAAAGCTAGTTGTGTGTCTCCCGTATCCAAAGTGATCGCATCAGTTGAGCAAATACGATATTCATAATGAAAGGTGAGAGATTTCATACTTCTGTAATGTGAGGAAAATCTTCTACTGTGACGTTGAACTTAGTTACGAGAGAGGGTCAATGTTTTCGCTTTTTTTTCGTCAAAGGCTTCCGTGCTTACTGAGTGATTATTGCCGTTTGACCATGCCGAAAATTAGTTTGATCAAAAAGAAAGAACAATGGCGTGGCCACACCTAAAATATCCTAATAACTTAAAATTAAAATCGAAAATATTGACTCCTAAAAAATGTTCGCATTTTTGTGACAAATAAATTGAGCTTGTAACATGGTGGATGAATTATATTTGCATAA…	cluster_8	20
ENSHYS-22632	evgHyS_ScswcV5_937.g3829.t1	NA	NA	ATGTTAGGTGAAACCACTCCAGTTTCTTCTTGTTCTCAAGTTTCTGTGAACATGAACTTTAGTGAAGAACAATTCAACACACTGATTGCCACTTTAAAGGGTGGCAATCCACCAGCTGCGCCAGATACACCGGCTCCCTCCACACCAACACCTAAAAATGATCCTGCAGTCCTAGGACCGATTCGACAATGCACCATAGGAACAGATAAAATGCGGAAACTCAACTTATTCAACGAATGGGTGGAAGATGCAGAAAACAGGATGGGCTATATTGGAGTCACACAGGACAAAGAAAAGATCATCCTCCTGAAAACACGGGGAGGGCCAGAAACGGTGGAACTCATCCGTACAGAGAAATCCAACCTAAACGCCAGACCGGCAATGGTTGGAGAACGCGAA…	cluster_8	20
ENSHYS-21856	evgHyS_ScswcV5_66.g569.t1	XP_012565675.1 PREDICTED: uncharacterized protein LOC100206800 [Hydra vulgaris]	NA	ATGTTGAACGAAAGAAGGTAAAGAACTAGCTACACTGCTAAAAAAGTCCTAATTTCACAGAAAACATAGGATCAGCAATAACTTTACTAAAGGAATACTATAAAAACTAAAATGATAATAGATCTTCAAACTTTCAATTAACTTTGATTAAGTAGGGCAGAAACAGGATTACTTATTATCCCCCTAAAATTGATAACAATCATATCTTTTGCCAAATGCGCATAAATATGGTGACATTCAAAAAAAATATCCATTTCCATTTGGACATCGTTGGATCAACAATCAAAGGTATCTATAATTTTGTTACTACTACTTCATTTTTTAATGTACCAATGTTGATATAGTACAAATGCAAATTATAGAAATTATATTTTTTGATAAATTTTGATCATGTAAGTG…	cluster_8	20
ENSHYS-20922	evgHyS_ScswcV5_644.g2371.t1	XP_002154007.1 PREDICTED: endochitinase 4-like [Hydra vulgaris]	Glycoside hydrolase	AACGCTCATAAATGAAAGTCTGTATTCTCTTGTGAATGCAAGCAGACATGAGGAACCTTACAGCGATTTTAGGTTTGTGTTTGGTTGGAGCCATCGTAGCATTCAAATGCCCAGATTGGCAAAAATATGGAAAGCCACCTCCTACGTCTTGCAAAAAACCAACAGATCCTCAAAATCGACCTAAATCAAAAATAGAAAGCTGGTTTACTGAACAAATTTTCAATGATTTGTTCCCTAAGGCAAATATTGGTCATGGCCCTTCTGATTGCCGTCCATACAATTACAAAGCTTTCGCCATTGCTGCTCGATATTTTCCAAAATTTGGAACAGAGCATGTTACTACGGATCCTGAAGGAAATAGACTGCTAACAAGATATACGTCTCAAGAAACATTCAAAA…	cluster_8	20
ENSHYS-20126	evgtrinLocDN3272c1g1t7	NA	NA	AAAGAATTAAGTAGAATAAATATACTCTCTCAATTGTTTTCAGGAGGGAACATATAGGCAGCTCTAGAGAATTTAATGCTTAACAAAGTACGAAGAAATTAACTCTGGCATCATGAATTTTTAATCAGCAGCCGTGCCCACGATTGTTAGCCCCTCCTTTAATGTCTGAACTCGCATTCTTTGTGAGAAACAAATCAAAACAAGAAGCAAAAGTACTGAGAAAGATATTTATTCTACTTAATTCTTTGCACAGTTAGCTTTACATTTTGCCATGGTTACCAGACATGTTCTTCTCTTCTCTTTTTTCTCCGATAAGCATTGTCGGAAATCGGTGTAGCACGGTTTGAGGCATTTAGCAATGCAACCGAACCATTGTTTTCTGCACGCAAACTTTTCCTT…	cluster_8	20
ENSHYS-19151	evgHyS_ScswcV5_2067.g8152.t1	NA	NA	ATGACATATTGGATTTCATTTCTTGTGAGATCTTTGACAGTATACACACTTAGTTCATCAACAAAGTACAATATGAAGTCTCTTGTATGTATACTCCTTCTTGGTGTAATTTCGCAAGGATATGCATTTCAATGCGATGCTATGTTTTCTGGACGGGTATGCGGTAAATACCAGAAAGCTAGCAAATCACTTACTGATGCAGTTCAAATAACCAACATGGCCATGGCAGATGCTGTTAGCGAGATTGCTCACGATACTGAAATTTTATTTCAAGCCTTTTTGCCATCGTTGAAAAATACCAACATGAAAGATCAAGTGATCCGCTTAGGAAAGCACTCTGTAATTCGTATTTCTTCCAACATGACAACAGAAGAAGTGAAAGCTGTGATGGACGGTATG…	cluster_8	20
ENSHYS-17622	evgHyS_ScswcV5_4270.g19690.t1	XP_002159184.2 PREDICTED: chymotrypsin-like elastase family member 3B [Hydra vulgaris]	Sea star regeneration-associated protease SRAP	ACAAATATATAGCTAAGTTAAGGATAAATAAGAACACACCAGCCAGCACCAGTTGTCTTACAGTTGTCACTAAAAATTGACGCAGAAATGATGCTCTTCGTTGCTGTTGTTTGCGCTATTGCTGTTTTAACAGACGCCCAATCATGTGGACGTCCTTTTTTTTACTCCGGTCGTGTGATTGGTGGAACGACTGCAAGAAAGGGTAGTTGGCCATGGCAAATTTTATTACTTACAAATGGCAGACCAGGTTGTGGGGGATCCATTATTCATCCAAACTGGGTGTTAACAGCATCCCATTGTATCCAAGATCCACGATCAGGCAGGAATATATCGCCTTACTCTCTCACAGTGCGAGTTGGAGAACATGACACCCGTCGAAGGGAGGGGACCGAGCAAGAT…	cluster_8	20
ENSHYS-16814	evgMSTRG.102566.10	NA	Putative glycine-rich cell wall structural protein 1.8 (Fragment)	ATGGTGGATATGCAGGAAGAGGAGTTGGATATGGTGGAAGATATGGCGGTCATGGAGGACGGTATGGCGGTCATGGAGGACGATATGGTGGTCATGGAGTACGATATGGTGGCCACGGAAGACGCTATGGCGGTCATGGAGGACGATATGGTGGCCATGGAAGATACGGAGTAGGATACGGAAGCTACGGCGGACGTGGACATTCTGGATACGGAAAAAAAGCATACGGTGATCCAAGTTATAAAGTCTACAAAAGCGTGTATTCTCATGGTAAACACGGGGGAAGATACGGCGGATATGCTGGAAGACGAGTGAGATATGGTGGCAGATATGGCGGTCATGGTAGACGACTTGGCGGTCATGGTGGACGATATGGTGGTCATGGAAGCCGATATGGTG…	cluster_8	20
ENSHYS-16115	evgtrinLocDN8405c4g1t9	WP_031499192.1 RNA-binding protein [Bryobacter aggregatus]	Heterogeneous nuclear ribonucleoprotein H	TGTATTGCTGAATGCATATTATTTACACAATCTTTTATCACTGGCAGCTGTTAACAGGTTGTATCCTTTAATATCTGCTTCCAAAGTTTCCACGTCCACCTCGTGAACCTCCTCTGCCACCATAACCTCTACCTCTTCCACCTCCAAAACGATCACTGCCTCCACCATACCGATCACCTCCCCCGCCACTATACCGTTCACCTTCACCACCATATCTGTCCCCACCACCATATCTGTCACTGCCTTCATTGTATCTATCCCTACCACCACCACCACCATGCCTGTCACTACTACTACCATAACGATCACCTCTGCTGCTATACCTATCACCACCACCACCATAACGATCACCACCACTATAGCGATCACTTCCACCACCATAACGATCTCCTCCTCCAC…	cluster_8	20
ENSHYS-16102	evgHyS_ScswcV5_4051.g18296.t1	NA	NA	ATGAAGGTTATATACAAGTCAGATAGAACAGACGTTTGTTTATCACAGGAAACTGTTGTGTACGCAAAGGATGTGTTCATGTTTGTTTCAAAAACTGAGGGATATAAAAAGACTGATTTTTATTTAACATGCAATGGAAAGTTGTTGAATCATGGTGATGTTATCACTTCGTCCTGTATCATTAGATCCCATCTGTCTGTATTAGGAGGAAAAGGAGGCTTTGGCTCCATGCTAAGGGCTCTTGGTGCACGTATTGAGAAAACAACAAATCATGAAGCCTGTAGAGATTTGAGTGGTAGAAGAATGAGAGATGTGAATAATGAAAAACAAATTGCTGAATGGTTAAAGGAGAAAGAAACAAAAGATGAAGAACGTGAAAAGAAGCGTCAAGCAAAATTG…	cluster_8	20
ENSHYS-16067	evgHyS_ScswcV5_4051.g18250.t1	AAO12213.1 serine protease 1, partial [Aurelia aurita]	Transmembrane serine protease 3	ATACTACATCTTGTCTTCGATTGCGGCTGGTGCCTTTGACATCTGCAAGATGATGAAAATTCTGATTTTAGTTGCTTTTCTGGCAGTATATTCAAATGCTGAGCTGTGCCGTGATAATTCTAAAAACTGTGATTTTTGGAAGAAAACTTTAAACTTTTGCTCACGCAGCGATGCGTATGATTTTTGCAAGAAAACGTGCGGCGGCTGCACCGGAGTGCTAACAACAAAAACACCGAAAAAAACTACAAGGACAACATCAACAAAAAAAGCAGCGACGGATTTACCTCCCCTACCCGGCTCCTGTGGAATATCAACTGTGCAACAAAGTAGAATCATACATGGCGTTGATGCCAAACCTGGTGCATGGCCTTGGATTATATCTCTACAGAAGTTTCTTCA…	cluster_8	20
ENSHYS-15986	evgtrinLocDN232555c2g1t1	XP_022182587.1 uncharacterized protein LOC111042323, partial [Myzus persicae]	DDE-domain-containing protein (Fragment)	GCATTAATCGCTCCTTGTCGATGACGTCAGGGTTGAATGGACAGATCCCTGTTTTCCGAAATCCATTTTTGATAATGGTGATCCCCATCGATCCTTCAATCGCTGCCTCAAATATTGCAGTGAAATTTGTTTTACACACAGTTTGTGGAACAGTGTGGCCCATGGTTGCAAGCTTCAAATTATCTGTAATTTTTGAGAAATGCACCTTTAGAGGCTTAAAAATCGACACATCCAATGGCTGGAGTATATAGGTTATGTGAGGGGGCAAACAGTACAAGTGGATTTGGTTCTCCACTAGCATATCTATCATCTCTATATCGGGATGAGAACCGTGGCC	cluster_8	20
ENSHYS-15564	evgHyS_ScswcV5_3964.g17765.t1	XP_012566700.1 PREDICTED: zinc transporter 9-like [Hydra vulgaris]	Zinc transporter 9	TTTTAGATCCTAAATTATTATAGTCATGAAGAATGCTTCGAAGCTGTCTGTGTATCTCGTTCAATTAAAAAAAGGGAGTGAAGTATTGGGTTCATGCAATGTTTTGAATTCAAAGCATAGATCATTTCACTGTACTTGTATTAAGTATAATACAACTGACAAAGGACCTAATATTTCAAGTACATATAAAAATGCTCATAATGATAAGAACATAAATAAAATGAATGTAGCTGTTGCTGACCAATCTTTTATTAAAGATGTTGTCTTTGATTCACCATCAGAGCAGCCATTTTATTATCGACCTGCTGCAAGCACCATAGATTACAACGTTGTGTATACAAAAAACACTTTTATATCAGCTTCACGAGCTTTAAGCGACTACTTGTTAACTCCTGAGGA…	cluster_8	20
ENSHYS-14777	evgtrinLocDN2455c0g1t11	PFX15674.1 Pogo transposable element with KRAB domain [Stylophora pistillata]	NA	TTCGAACTTTAGAGGTAACTTTGTGTTTGATTTGTGTTGTTTTTATGTGTTTTGAGTTTGTTTTGAGTTAGTGTTTACACTCCTGGCACTTGTTTTGCTTATATCATGGCAGAAGATCAAATTAAGTCAAGCTCTCACAAAGAAGAAAAAGTTTAAGAGCTATCCTTGGAAAACTCGATGCCATTTCTTATACAGAGACAAATGGTAATCGCACTGCCAAGAAGAAGTTTAAAGTTGATAGAAAGAGGATTCGTGAATGGCGTGAAAAAAGCAAGTATTGAACACACTATAAGAAACAAGAAATCGAAAGGAAGCCAAAGAAAACGCGTCGAGGGTGGAGGAAGAAAACCTTTCAACGAAAACCTAGATGAAGCTGTTCTTGAGTGGATTTTGAAAGAC…	cluster_8	20
ENSHYS-14039	evgtrinLocDN79362c0g2t10	NA	NA	TTCCAGTTGGTCTTCCAGATGGTCTTCCAGTTGGTCTTCCAGATGGTCTTCCAGTTGGTCTTCCAGATGGTATTCCAGATGGTCTTCCAGATGGTCGTCCGGATGGTCTTGGACGTCTAGTTGGTCGAGTTGGTGCTCCAGAAGGTCTAAGTGCTCTTAAGCACTCTCGGAGTTCCTTTCCACACTTGCCTTTGTCTCCATCCTCGGCGAGAGTCACTGCAAGAACAGTTAAAAAAGCTACAGCAAATAAAAGCTTCATGATTGCGTTCTGTTTAAGTCGATATCCAGAATGCAATCATGAAGCTTTTATTTGCTGTAGCTTTTTTAACTGTTCTTGCAGTGACTCTCGCCGAGGATGGAGACAAAGGCAAGTGTGGAAAGGAACTCCGAGAGTGCTTA…	cluster_8	20
ENSHYS-13965	evgMSTRG.86683.1	XP_020605295.1 uncharacterized protein LOC110044115 [Orbicella faveolata]	NA	CTATGATAAAATTAGTCAAGCTAGAAATTATGACTGGTTTTTCTTATAGATATTTTACTGGATATGGTAAGAAAAAGAAAAGAATAGTCAGATGAAGAGATGCAAATTTTTACGAATTTTCTCTTCCTTCTTTTACTTCAACTATACTTTGTGTCGCACAATGCTTTGAAATTGAAAGCTTCAGCTGAAAGCTCACAAGATGTAGTTTTATCAAGACAACGAAGATCTGGAAACCAGTTACGGAAAAACGGGAAAAATGTTTGTGTATTTCGTGAAACAAGAACAATATACGAAAATGTTCAAACGACTGTGACTGAGACTTTCGAGAAAGAAGTATGCTGCAAGGATTTTATCAGGTGCTGGAAGAAATGCAAACGTACAGGAGTTATTACAAAGACT…	cluster_8	20
ENSHYS-13550	evgtrinLocDN42243c0g3t1	XP_028396080.1 mucin-5AC-like [Dendronephthya gigantea]	NA	AGCTCGACCTTTTGGTCGATATTTGTCGGTAAGTTGGATTTAATTTAACCAACAAAAATTGAACAATCAAAAGACTAATTGGGAATAGTTATCTTTTGAACCAATCATTGGAGTTAAAATAATACGTTACGTTACGATACGATACGTCGTATTTCTGTCCGTTTAGTTTCGCGAAAAATTTTCTTATAATGAAAAACAGCCTCAATATCTTATCTCACAGTATTTTCATGGATACAAAGATCCAGAAGTTGGCTTTTAATTGCAACTTTATTCCACCCACAGACAAAAATTACGATATTGTGATGTAATTTTTTCTATCAATTAGTTATTACAATCTACAGTTAGGCGTATCCCATGGTAACACATTTCCGTCCTTGCAATGTAATCCATAACACCAGT…	cluster_8	20
ENSHYS-13534	evgtrinLocDN57982c0g2t12	XP_016743816.1 PREDICTED: E3 ubiquitin-protein ligase SDIR1-like [Gossypium hirsutum]	NA	GACCAGTGGTTGTTTCACAATTCGATTTTGAAGTCATCAGTCCCACAGGACTGATTTTAGCTGGGGCGGTATAGAAAGAGTTAAGTCCCTAATTAAATCTTGCTCCACGCTTCTGATTTGCGCGAAGGGTGTATGTTGCTATAAAAACAAATGTAGGATGATAGGAAAGGAAAAAAAACTTTCAAATAAGTTAAAAACACTTTTGATTTGACTAACTTGATGGTGAAAATGAATATTGTATAAACATATTTTACAACCATAGTTTCATTAGAATCTTACCAAAAATGATTTCCGATTCCGCAACTTCAAGAAGTTGTGACGTCATTGTTTATGTTACGAAAACACTATTCGTTTCAGATATATTGATTGTCTGTGAGTATATAAGTGCACATCCACGTG…	cluster_8	20
ENSHYS-13129	evgHyS_ScswcV5_3655.g15713.t1	XP_002153855.1 PREDICTED: zinc metalloproteinase nas-4-like [Hydra vulgaris]	Metalloendopeptidase	ATGCATTATATGTTTAGCTCGTTGCATGAAACTGTCGTAATGAGGTTATTAATTGCTATTCTGATGGTATGTGCGGTTTATGGAAACTGGGTTGATGAAATGTGGAATCCAGGACTATTTGAAGGTGACATTTTGTTGAATCCGCAACAAAGAGAAGAAATTAAAGCGGGCAGATTCGAATTTGCTTCTGTGAAACACAAATTATGGCCAAATGCTGTTATACCTTACGAAATTTCTGGAGAGCTAACTTGGGAAAAGAAAGCAATGAAAGAACTTGATGAAGCTATCAAGCAGTATCATACTTATACATGTTTGAGATTCAAAAGAAGAACAACTGAGAAAGGATATATTGAGTTTTATAAAGGAGGAGGATGTTCGTCACCAGTTGGTTACAGCGGA…	cluster_8	20
ENSHYS-13069	evgMSTRG.82147.1	XP_002158712.1 PREDICTED: uncharacterized protein LOC100203182 [Hydra vulgaris]	NA	ATCACGGGAACTTTTAGTCACCCACCACCACATCTCTCAAAAAAACTTTCGAACCACACACCAAATGCATTTAACAAAAAAAAATCAATATTTTTGAGGCGATATATTTCGTACGCTTTTGATTACAGGTTTAACCGATATTGACTCTTGACAAAACAAGTTTAATGATATCAAAGATATTTCCAGCCAACGCCTTAGCAACACCGTCAGGATCGTTAGCAACCAGATCATGAATCATTTGTCCAATGAAGGGTACATTCTTCAGAAATCCAAGGTTGAGGATGAATTGAATCTTCTTCTTCAATAATTCTTCCAAAAGTTGTTTAGTTGGGTCGGGATTTGGGTCTGGTCCTGGTGGAAGTTGTCTCCTTGCGCGGTCTAGCTCATCAGCCATGTCCA…	cluster_8	20
ENSHYS-12869	evgHyS_ScswcV5_3574.g15562.t1	XP_002153855.1 PREDICTED: zinc metalloproteinase nas-4-like [Hydra vulgaris]	Zinc metallo ase nas-6	GTGAACTGTTATTTCTTTAATCTAGCTAGTCTTATTTTAAGGCGAGAAATATGAAGTTGCTCATCGTGGTGATTGCAGTAGTCTTAATGACATGGAAGGTCGAAGCTAATTGGGTGAAAGAAATGGAAAATCCGGGATTATATGAGGGTGATATGGTGTTGAGCCCAGACCAAATGAAAGAAGTGAAGCAAGGAACATTTACATTTTCGTCAACAAGCAAAAAAAACAAGCTATGGCCGAATGGTGTTGTTCCTTATACGGTTAACAGTGACCTTGCTAGGGAGAGTGAGTTCAAAAGGGAATTCGACATTGCTATTGCACAGTATCACAAGTACACCTGCTTACGTTTCAAAAAAAGAACAAACGAGGGAGGATACATCAACTTCTATAAAGGTGGCG…	cluster_8	20
ENSHYS-12808	evgHyS_ScswcV5_3574.g15508.t1	CAA06314.1 PMP1 protein [Podocoryna carnea]	Zinc metalloproteinase	CTGCAACGCGAATTTGTTGATATATTGAAGTTGTCAGAAGCAGTAGTTAATAAGAATAAAAAAATGGATGACTTGGCCTCAATGTCGCATAATTTTGATGCAGACTTAGAAAAATACCGTGCGGCTGATAACATGGAAGAATTTTACGATAAATGGGCAAACGAATATGACAACATACTTCTGCCAAGTCGCCTAATGGCGATAAACGATTTCGCTGCGCAATTACTGGAGAGCAAAGTAAAAGACAAGGAAGTCAAAATACTTGATGTTGCATGTGGTACGGGGTTAACTGGTGTTGCATTGCAAAATGTGGGTTACAAGACTATCGATGGTATAGATTTATCGAACGAAATGCTTGGAAAAGCGAAGAAAAAAAATATTTATCGCAACCTAATACAG…	cluster_8	20
ENSHYS-12724	evgHyS_ScswcV5_3574.g15414.t1	XP_019620048.1 PREDICTED: uncharacterized protein LOC109466730 [Branchiostoma belcheri]	NA	ACACTTTTGTTAAAAGTTCAGTCCTTCTCTGGACCTGTGACGGATACAAGCCAGAAATAAAATGTTGTTTCAAATTGCATACACAGTAAGCTGTGTCTTTTTGTGTTTTCACTCTACAAATGGATACAGTGAAATATGGCGAAAACCAAGGAATGTTATAGCTGGTCATTCCTATTTTGAAGATGTCAGCCAAGACAAAATGCAACAATTTCATATCCAGCACGATAAAACTCGAGTCTGCTTAGAAACAGACGGAAGAAATTTTATCTCCACAGTTTGTGACGATAAAAATCAGAATCAAATTTTTAAATTTCGTCCCACTGGTCATAACGAGGGGAACATTGAAAGTATTGGACAAAGAAAATGTCTGGCTGATTATGGCTCTGGTTTCACTTGGAG…	cluster_8	20
ENSHYS-12656	evgHyS_ScswcV5_3574.g15346.t1	CAJ57448.1 astacin 2 [Hydractinia echinata]	Metalloendopeptidase	TGAAAACATGTCGAGAAGTAAAGGTATAAATGACCATGACTTGATATCATATTTCTCATTGAGTGTTGCAAACAGACACCACAATGAAGTCAATTACTGTCGCATTACTGTTGCTGGCTTCTTGCTTATCTGTCAGATGTGTTTGGGTAAAAGAAATGGAAAACCCTGGTGTTTTTGAGGGAGATATGGTTTTGGATCCAGACGAGAAGGAGGGCGTATGGAAAACTGGAAATGCTTTTGCTAGCATAAAAGGTGGAAGATGGCCCGGTGCAAAAATTCCATATGTCGTTGAGGGGTCAATCAGTAGCAGAGGTATTTCAGCTATTAATGCAGCCATTGCTGATTATCACAAATACACCTGCTTGAGATTTCACAGGAGAACTAATGAGAGATCTTATA…	cluster_8	20
ENSHYS-11976	evgHyS_ScswcV5_3470.g14685.t1	CAA06314.1 PMP1 protein [Podocoryna carnea]	Metalloendopeptidase	TCAGTTGCACCTGCATTGGAAAAAACATGAAAGTGAAACTCTTTATTACTTTAGCATGTGCAGCCATGCTGCATGACTCGCATGCATGGGTTCGAGAAATGGAAAACCCAAATCTGTACCAAGGTGATATGGTTTTAAGGCCAGATCAAAAAGAAGTTCTCAAAAATGGAGGAAGTGCTTTTGCTTCTATAATCGGATACAGATGGCCAAATGGCGTGGTACCTTACGTTGTCACGAATGGAATTGGCAACGATGGCAAGAAGGCTGTTGCAGATGCGATTGCAGACTACCACGAATTCACGTGCTTAAAATTCGTGAAAAGAACCAATCAACGAGAATACATTAAATTTGTTGGTCACGGAGGGTGTTCATCACCAGTGGGATATAACAATCCGGAGT…	cluster_8	20
ENSHYS-11975	evgHyS_ScswcV5_3470.g14684.t1	CAA06314.1 PMP1 protein [Podocoryna carnea]	Metalloendopeptidase	CAATCTTCAGAGGCACATATTGTGAGGTGTGTTTTCAATCTTCGAAAATGGCAAAACTTTTTCTCATCTTCACCTGCATTACTATGCTCAATTTTGCTGCATCATGGGTGCGCGAAATGGAAAACAAAGGACTTTACCAAGGTGATATGGTTTTGAGACCTGACCAAAAGGAAGCATTAGAAAAGGCCAAAAACACTTTTGGATCAGTCATTGGATTCCGATGGCCAAACGGTGTAGTGCCGTACGTCATTACCAGCTCTATCGGCAACGATGGTTACAACGCAGTTCAACAGGCTATAGCTGACTACCATAAACACACTTGCTTAAAATTTGAAAGAAGGACTAATCAACGCGAGTATATCAAGTTTGTAGATGGTGGAGGTTGCTCTTCTCCTGTCG…	cluster_8	20
ENSHYS-09772	evgMSTRG.65753.1	XP_002153855.1 PREDICTED: zinc metalloproteinase nas-4-like [Hydra vulgaris]	Metalloendopeptidase	AGCAACACCATTCTAATAACCCCCTGGTAATTCTTAACTCTCATGGCAATAGAAGGTATAAAATTTGTACTGTGGCTGTATTCTGTGGCTTTGTGGCTGAAACGGTTATCATGATGAAACTGTGGTGGTTATTGTGTTGTTTAGCTTACATCCAGATCGCCTATGGATGGGTGAAACAGATGGAAAATCTCAACCTTTTCGAAGGAGACATGATCTTAACGCCAAAACAGAAGGAAAAAGTTCAAAATGGTGACTACGGATTTGGTTCGAAGAAAGATCCAAGAGAACTATGGCCAAGAGCTGAAGTGCCATATGATATGTCCTATGACCTTGCTTCAAATTCAAAAGCTGTTAAAGGCATCAATGAAGCCATTGAAATGTACCATAAATACACTTGCA…	cluster_8	20
ENSHYS-09605	evgHyS_ScswcV5_3186.g12587.t1	RMX49892.1 hypothetical protein pdam_00014407 [Pocillopora damicornis]	NA	ATGCTCCCCAACGAAGATCTAAATTTATTCGAAGGTGATATCAAATTAGATCCTGATCAGAGAGAAGCAATTTTGAATGGTAAAAACCTCTACGCTGCTACAAGTGGAAAAATTTGGCCGCATACCATACCATATGCCTTCAGCAGCGAATTTGCGAAAGATCCAAAGATTCAGGAAGGTGTTCGTTTAGCCATAGCACATTATGAGAAACACACATGTCTACGATTCAAAAATAGAACCTATGAACGACAATATATGCTGTTCAAGAAGGGCGGTTGTTCTTCTCATGTGGGCGCAAATGGTGGCGTACGTAGCGTAGACTTGAGTGAGAAATGCAACAAATGGGGCGTCATTGTTCATGAAATGATGCACGCGTTAGGTTTTTGGCATGAACAAAGT…	cluster_8	20
ENSHYS-09295	evgHyS_ScswcV5_3094.g12276.t1	PIO32804.1 hypothetical protein AB205_0165870 [Rana catesbeiana]	NA	CAGAGTCAAACATGGACAGCTGAATACACTCAGAAAACAACAAAACTATAATTTTGTAGCACAAACGTTATTTAAGCCAGTTTATTCACAACGCGCAAGTAAAAATAATACACAATATCAAATTAAAAAATGAATCGAATGTTAACCACGTGGCTCATTGTTGTGGCATTGGCTCAATTATTGATAGAAGGATCTAGCAGAGAATTTCATATCAACAGTAGTTATGCAAACACATATTCTCAAGCCACCTCCCAGTACAGCGATGCCGGCCCATTACTTCCGGCAACGTCTGCGATGATCTATCCTAGTCCTACACCTACTGGAAATGACGTGATGTATCCGTATGGGTCTTACCTTGGTGATTCCTCCATAACGTCTGGTGATGATTACGCAAAATCC…	cluster_8	20
ENSHYS-08740	evgHyS_ScswcV5_2988.g11763.t1	XP_012556815.1 PREDICTED: cytosolic Fe-S cluster assembly factor narfl-like [Hydra vulgaris]	Cytosolic Fe-S cluster assembly factor NARFL	ATGAGAATTACGCCGAAAGACTTTCTCATCATCAAGTCTACTGGCGTCGTTACATTCACCGACAAAAATAAGAAAGTTCAGAAAAGAGAAGGTCCTGCGTATGTCCATTTTCTCGAAGAATGTTTGAAGAGCTACCTTGAGAATTTTAAGTATGAAAACGTGACCATATCCGACGATACGAAAAACAATCTCACTACTGCACAATGATTATTAAAAACTGTCATAAATAAAGTTGTATTGTTGTGTATGGCTGATGCAGATGATTACGATTACTTATATAAAGTAGTTGTGATTGGTGACACGAATGTTGGAAAGACTAGTATTTTGACAAGATTTTGTTGTAATTCCTTTACTGAGAAATTATCAACTACTATTGGTGTAGATTTTCAGGTTTGTGAC…	cluster_8	20
ENSHYS-08372	evgHyS_ScswcV5_2832.g11535.t1	NA	NA	ATGGACGTCAATATGGTTATGGCGGCAGATATGGCTACAGAGGAAGATGTGGTTACGGAGGGAGATACGGTTACGGAAGACGGAAATGATATTCCAAGAAACGATGATGTTCATGATCAGGTATCAGATGAACCAGAAACACAAGAAGATAATCCTCTTGAGGAGAATTTTGAAGACGAAGAAAATAATCTTGAAAATGATGACGACTGTGATGATGATGACGAGATGAGCGATCCTAATGCATCAAATGACGGAAAATGTTATCGAAGACGCTACCGAAGACACTATCGTTATGGTCATGGCTATGGTGGATACGGATATGGAGGAAGCCATAACCATATAGGACAAGCGGCAGGGAATGCTATTTCAAGTGATGATGATGTCTCAGATGAGGTGACA…	cluster_8	20
ENSHYS-08260	evgMSTRG.55253.13	XP_002158712.1 PREDICTED: uncharacterized protein LOC100203182 [Hydra vulgaris]	NA	TTTGCACTACAAATTCGTGACTTCCACAATAACCTCTACATTAATATTAATTCATATGCTTAACCCAATGCTCCCAAAACAAATGGAATAATGGCAAAGATACCACCACTGATAGCTTTCGAAACACCTTCTGGATCCCTCTCTACGAGATCATGAACGAACTGTCCAATGAATGGAATGTTCTTTAAAAGACCGAAGCCAGTGAGGAATTTTAACTTCTCCAACAATAATCTTTCCAAAAGATCTTTGTCTAGTCCTGGAACTTGTCTTTTTTCGCGTTCCTCATCAGAAAGTTCGTCGGTGCTATCGAAGGCTTCACAAATCTCTGCACGGAAAACTTCATCACAGGCAGGAGTATCATACTCATCTTCTGCAGGATATGACCATGCAGAAACGATG…	cluster_8	20
ENSHYS-08144	evgMSTRG.51941.1	XP_002164594.2 PREDICTED: matrilysin-like [Hydra vulgaris]	Macrophage metalloelastase	TTAACACATACATTCATCTATTTTTTTTAAAAAAAAAGCTGAAAATAGTTAACAAATATTTTCTTGCTTTAAGATGCTTGCATGTCATCTAAACTATTTTTTTCCATAAAGTGATTGTATCCCATCAATGTCATCTTGGTGAAGTTTCGTCAGACGACTGTACGTTGGCCACATAATAGAACCTCTCACTTTCGAGTGCTTCAACCCAAGAGCATGCCCAATTTCGTGAATGGCAACGGAGTAAAAATCAGTACCTGCTAATCCGCGTCCCCATGTTTCAGCACCGTCGAAATGTAGAATACCATGTGGAGGATAGAATGCATGGGCTAGCGTACCACCGGAGCCATCAAAACTGCTTCCATCACCATGATTACCTTTCTCCCATCCAATTCTCATATC…	cluster_8	20
ENSHYS-07926	evgtrinLocDN35804c0g1t20	XP_002162957.2 PREDICTED: low choriolytic enzyme-like [Hydra vulgaris]	Zinc metalloproteinase	TTTTTTTCACAAATCAACTTTATTTTTCAGATTTAAAAAACGCTATCAAAATATTAATCGAAAATTACATAAAATAAATAAAAAAACAACAACAAAATTTCTAATGGGACTACACATATAATAATAAAGTAAACTAAAAATACCAACAAAGTGTCAAGATTTGGTAATTCATTTTTTTATAAAATTATATTTGACAATAAAATAGATTTACATATAAAAAGAAGCAAAACTTTGACTGAATATACTACTATAGTCCTAATTCAGCATATTCAGTCAAAGTTTTGCTTCTTTTTATATGTAAATCTATTTTATTGTCAAATATAATTTTATAAAAAAATGAATTACCAAATCTTGACACTTTGTTGGTATTTTTAGTTTACTTTATTATTATATGTGTAG…	cluster_8	20
ENSHYS-07752	evgHyS_ScswcV5_2649.g10939.t1	XP_002163934.1 PREDICTED: cAMP-dependent protein kinase catalytic subunit alpha [Hydra vulgaris]	cAMP-dependent protein kinase catalytic subunit alpha	ATGGGAAATGCTCCAAAGAAGGGTGATTCAGAGAATGCAGTGAAAGCATTCTTAAGTCAAGCACAAGAGGATTTTAAAAAGAAATGGGACAGTCCTTCACACAATACTGCTGGTCTTGATGAATTTGAAAGAATAAAGACGCTTGGTACTGGTTCCTTTGGACGAGTTATGCTGGTGCGGCATCGTGATAATGGGAAGTTTTATGCAATGAAAATTTTAGATAAGCAAAAGGTTGTCAAGTTAAAACAAGTTGAACACACTCTTAATGAGAAAAGAATTTTGCAAGCTATAGAATTTCCATTTTTAGTTAAACTTGATTGGCACTTCAAGGACAATTCAAATTTATATATGGTCTTAGAGTTCGTACCTGGTGGTGAAATGTTTTCTCATCTTAGACGT…	cluster_8	20
ENSHYS-07618	evgHyS_ScswcV5_2604.g10811.t1	CAG25409.1 chitinase 1 precursor [Hydractinia echinata]	Acidic mammalian chitinase	TGTAAACATTATATTTTGTATAAATACGCATGGAGAATATCTCCTACACAGTTTCTTGGTGAGGTAGCTGGAAAGAAAACTTCATAAAATGATCAAGCTTACAACTGCAATCTTCCTGACCTTGTGCGCCGTTACGGCCGCCAACAATTATGTTCGTGTATGTTATTACACAAATTGGGCGCAATACCGCCCCCCACCAATGAAGTTTTTTCCTGAGAACTTAGATCCGCAGTTATGTACACATGTTGTCTACGCGTTCGCAAAGATTGGTAGAGGTCACACTTTACAAATGTACGAATGGAATGACGATAAGATGTACCCACGAATGATGGCTTTAAAGCAACAAAATCCAGCTTTGAAAGTTTTGTTGGCTGTCGGAGGATGGAACCACGAGAATGG…	cluster_8	20
ENSHYS-06124	evgHyS_ScswcV5_2436.g9328.t1	CAG08745.1 unnamed protein product, partial [Tetraodon nigroviridis]	Molting fluid carboxypeptidase A	ATGAAAAAGTTGATGTTGTTATTGTTCGTCGTGGTTGTTTCAAGCAATGACTTTACCGGAGATCAAGTGTTACGAATGACACCTGCGACGGAGAAACAAGTTATTTTTTTGAAGAAATGGATTGAAAAGACATCCCTTCAACTTGATGTGTGGAGAGAACCTGGAGTAACAGGGAATGAGGTTGACATACACATCAAATCATTCGATCTTGGTACAGTGAAACCCATGTTGAAACAAAATAACATCCCTTTCAAGGTGATGATGAATGATGTAGGACACGCTGTTGAAGAGGAGAGATCATCCAATCGAAAGAATGCATTTTTCTCGCGATTCGATTATAACCGATACAATCAATACTCAGAGATTAAAATGGAGATCGGAAACTTGGTTAGAGCACAT…	cluster_8	20
ENSHYS-04573	evgHyS_ScswcV5_1630.g5459.t1	XP_028393957.1 uncharacterized protein LOC114518207 isoform X1 [Dendronephthya gigantea]	NA	ATGTTTTTTCTTATTCTTGCAATAATTTCTTTGTCCGGTGTGTTAGGTCACTCTTGGTTGAGTTGTCCACAATCATTCGATACGAATCCTGTACGAGGAGGATTTTTTGTTGGTCCTTGCGAGGGTTGGCACAAAGGGGGAAACACCAAAGTTAAAGCAGGAGATCGGTTAAAGGTTGGATGGACATCAAACAATCATGCTGGAGGATATGTTCGTTTAGCTCTTGTACCTGAAGGACAACACAAAAGTAACAGAAATTTTGAACAAAATGTTATGAAGTTAGCATGCTATGGTAAAGATCAACGCCCTGGTAAAACTCTTTATGGAGATTGTATCCATCCATGTAATGCAAGACCTGGATGCCAATATCAGTCAGATGTCGGTGACGTCGAGAGATAT…	cluster_8	20
ENSHYS-04093	evgHyS_ScswcV5_1750.g6755.t1	XP_012559924.1 PREDICTED: solute carrier family 15 member 4-like [Hydra vulgaris]	NA	ATGAAAATGGAATATGACGAAGAAGAGGATGATGTAATTTGCCCGGACTCAAAATCCTACAATAGTTCAACAAATTCCCTTGTGCAGCCACTGTTGTCTTCTGATAGCCAATCAAATTGCAGTGTGAAGATACCTCTTACAGCAAGTTTGTTTGAACGTAACACAAAACTTGCAAAAATATGTGTAATGATAACTGTTGTTTTGGAGCGTGCATCTTATTATGGCCTACTGGGTAATCTAGCTTTATTTGCAAACGTTTACATGGATTATGAAGTGGGAGAGAGTTTAGAGTTAGTGCTGGGATTTTCTGGATTTACTTGGATTTCATGTTTTGTCGGCGGAGTTCTTGGTGATGTTGTACTTGGTAGATTTAAAACAATTATTTCTGGACTATTTTTG…	cluster_8	20
ENSHYS-03344	evgHyS_ScswcV5_1750.g6911.t1	XP_002164594.2 PREDICTED: matrilysin-like [Hydra vulgaris]	Matrix metalloproteinase	TTAAAGACAAAAAAAATTCTACATCTTATATTTATATTTCGTTTCCAGCTCTAATTTTACTAATATATACCACGAAATTTAACACTTAGTTATTTTCAGATAAAACGGTACCTGGAAGATAATGGCTATCTTCAAAGTAGTTTTTGTTGTTGCGTTGGTCGCCATCTTTGACGTCAAAGGAGATGATGCAAAGGATTATCTGACCAAATATGGTTATTACAATCCATTTGCATTCGATGGTGGAGACGGCATGGCAACTGCTATTAAACAATTCCAAACATTCCATCAATTACCAGTTACAGGAGTGTTGGACACTGCAACCAAAGATGAGATGTCGAAGCCACGTTGCGGTATGTCTGACGTTGTCAGTACCAACGCTTATTTCGCAACACGAGGGAA…	cluster_8	20
ENSHYS-03202	evgHyS_ScswcV5_1750.g6792.t1	CAJ57447.1 astacin 1 [Hydractinia echinata]	Metalloendopeptidase	ATGAGCAACTTCACCTTTTTGGTTCTATGCGCGGTTGTGGGTGTGGCATTGAGTCAGAGATTGTGGCCAAATGGTAACGTTCCATACGTGAGTACTATTAAGGCTGTAAACGCAATCAACGAAGCTTTGCAAGCAATCGAGGCTAACACCAAATGCATTACATTCACACAAAAGACAGCCGCTGACAAATACTTCATTGAATTCAAACATGGAGGAGGATGTTACTCCTACGTTGGTATGATGACGCGTACAAACCCGATTTATCTGTCACCACCTTGTTACCGAAGCAAGGATATTGTCATGCATGAAGTAGGACACGCCTTAGGTTTAAACCAACATCCTGGACAAAAGCCATCGTCAGCTCCACTTGGCAAAGCTGATTTTGAAAAATTAAACAAA…	cluster_8	20
ENSHYS-02695	evgHyS_ScswcV5_1748.g6325.t1	NP_001296695.1 zinc metalloproteinase nas-15-like precursor [Hydra vulgaris]	Metalloendopeptidase	AGCAACGCCGGGGGTTGCGTATGCTATAAAAAGCAACTTCTGACCCGTGTTGGCGCAGACATTTTGTGTAACGTGCGTCAAGAAAAATGTTTTCATTAACTTTGTTGGCGCTTGTTGCGTATACCACTGCAGTCCAAGTTGACCAAGGCAATCCAGATGCATTTGAAGGTGATATTGGGTTAGATCCTGGAACTAGAGCAATCGTGAACGGCAACCTTGCACCAGGAGAAGCTTTTAAAGGCACAGTCAACAGAATATGGAATGGTGGTGTTATCCCTTACGTTTACGACAGAAATTTTGATGCTAGACGTAGAACTTTGATGAACAATGCTATGGCTGACTATCACCGACAAACTTGCATTAAATTTGTGCAACGAACCAATGAAAGAGATTATGTTA…	cluster_8	20
ENSHYS-02308	evgMSTRG.138395.1	NA	NA	CATCTCTTACCCAAAAAATGTACCGAAGGATTTGTCGACAAAGCTCCTGAGGAGGCGATCGAAAAAGCGTACGCCGACTATGTTCAACGAGAGCTCCAAGATAAGGGAGAAAAAACCGCCAAAGCACTCTCTACGCATGCTATCAACCTGTACGCTAACGCTGTGGGAAATTACGTCAAAATCGACTCTGTCAAAGGACTTAGAAAAGACATCGAAGAGGACCCCATCATTAAAGACTCCATGGCAGATTTGGGGATCCTTGTGTACTCTGCCTTTGGAAAATATCTAGCGCCACTATTGATTGCTGCTCATACTATTAATCACACTCAGCTCTCCGTGAAGTCCAAGACAGATGAAAAGCGAGATGACGAACAGCAAGAAAAAGATGGGAAACAGTCT…	cluster_8	20
ENSHYS-01374	evgMSTRG.10433.1	XP_002157254.1 PREDICTED: uncharacterized protein LOC100203959 [Hydra vulgaris]	NA	TACTCAACAATTTGATAAATTTTTACATATATTTTCTTGTTTATTCAAAAAGTTTGTCCACACAAGTTTTCATACATGCTTCGTGATCAACACGACACTGGATAAGATCTGGAGCAAGATTTCCTGTCTTGTGGAGACAATCTCTCACCACTTTGTTGCAAGCGACTGGGCATGGTCCAGCTACACAGGTGTCAAATGTTTTCAAACACTTCGATCGGGCATGGTGAGAATCGGTTAATTTTCTGCAGCTGGTGAAATTACGATAGCAATCTGCTGCTTCTTTTGTGTTCAAACATTCTGGTCCAGCATCAGCGACCGCATATACAACACAAGCGAACAAAATTAAAAGTTTCATTATGATATGTAATGTAAGTGACGTTGTGAAGGAACAGCACAAGG…	cluster_8	20
ENSHYS-00966	evgtrinLocDN135914c0g1t1	NA	NA	AAGAAGAAGAAGAAGAAGAAGAAGAGAAGAAAAAGACCGCCGGTTTTAATAAGATCTCGGATGTAATCCGAAATATTAATTATTCTATTATTTATTCTTAATTATTCTAAATAATTAATTATTCATTTTTTACTGTGGTTGTCTTTAAAACCTTAAAGCGCACTGAAGAAGTAATAACAATTTCATAAACTACATTCCATAGACTTCCTATCAATGCTAGTCCGCTTGTGTTTCAACAATTGCGTCACAAATTTGTACTAACTTGAAGTTAACGCTAATCTTCCGATATTACTGGGTACTACCCTTTTACCGCTAATACAATTTGCTGAGGGGACGCGAGTGAAATAGTTTTGAACTTTGGGGTAATAATGATGATAAATTCCACCAGGAACGTGCGGC…	cluster_8	20
ENSHYS-00551	evgMSTRG.753.1	XP_012566011.1 PREDICTED: 72 kDa type IV collagenase-like [Hydra vulgaris]	Matrix metalloproteinase	ATTTGCAGTTTTTTGTGTGTCCAGTAACTAAGTATGTGTACGTACCAACGCAAACGCAGTCAAGCAATCTACTATCTGAATCATAAAGCCGCACCCCTGGCTTGAAATTACATTTCGCCCACGTTTTGTATTTTCTGTGATAAAAGAAAGGTAACAGCCAAACTTTACTTTATTTCTCATATTCAAAATGAAGCTTTTCATTTTATTAGTAGTTGCTGTTGTAATCAACTGTGATGTGAATGTTGAAGATTATTTAAAGCAATTCGGATATTACAATCCCAACAGCTTTGATGGCAAAACATTGACAGAATCTGTCAAAACCTTTCAAAAAACGTTTGGACTTGCAGCAACAGGTGTTGTTGATGATGAAACGAAGAAGTTAATGAACACACCAAGATG…	cluster_8	20
