# Supplementary material for: A cellular and molecular analysis of SoxB-driven neurogenesis in a cnidarian
Source: eLife. 2022 May 24;11:e78793. doi: 10.7554/eLife.78793 (PMC9173746; doi:10.7554/eLife.78793)
Supplement: Supplementary file 3. [file elife-78793-supp3.zip › Supplemental File 2/all_cells/annotation_and_analysis/cluster_20_marker_annotation.csv]

ENSHYS_ID	NIH_ID	diamond_blastp_hit	pannzer_description	transcript sequence	cluster #	iteration
ENSHYS-22858	evgHyS_ScswcV5_98.g824.t1	XP_012554832.1 PREDICTED: serine/threonine-protein phosphatase 2A regulatory subunit B'' subunit gamma-like [Hydra vulgaris]	Serine/threonine-protein phosphatase 2A regulatory subunit B'' subunit gamma	TTACAGTAAAAATTTTATACTAATAACTTATTGCCATGAGTTGGGTTGAAGCACTAAAGAAAAGGAATGCAAAGATTTTGAAGGAAAAAGAGGTCAAAACAGCAGAGGAACAGGAAGAGGAGGAAGAAAAGTTGATGACAAAGTATTATGTTGAATACAAAGAAAAGTTGTACTGCAAATCTGCAAATAATGCTGGTGCAAATTCAATTCCACGATTCTATTTTAAGCTGCCAACGGATGATGATGTTTTACAGCAAAAACTACGAGAGGAATCACGGGCAGTTTTTCTTCAACGCAAAAGCAGAGAATTATTGGATAATGAAGAATTGCATTCTTTGTGGAACTTATTGGAGAAGCATAGCCAACCACCATCTGTAGGAGATGAACAGATGATTAACT…	cluster_20	11
ENSHYS-22833	evgtrinLocDN17776c0g1t6	XP_004205707.1 PREDICTED: glycine N-methyltransferase-like [Hydra vulgaris]	Glycine N-methyltransferase	GTAACTTTGTGTTTGACGGTGCATCTTCGCCAAAAACATCTGTGATAATAGCATTGAAGTTCTTCAATAAGTGAGGGTAGTATGACAATCGAAATTTACTCTCCTTTCCTTCTGAGGGTACATCTTCTGGAAGATCATCAGGATGTACAACATAATCCAAGGTCACCATTTGGTACTTGCCGTCAACCATCAATACAGACGTTTTTATATCAACTTGCGCATTACTCTGATAATATATATTTTTCATTGGAGCTTTTCCACCATTAACTATATGATCATAGTTGCGATGGTCTATAATTAATATGCCACCAGGCCGCAAAAAGCCGTGAAAATTACGAATGGCCAAAAAATGATTTGTTTGGTTTCCATCAAAATCTGGAAGATGAGCGAAAGAGTTTC…	cluster_20	11
ENSHYS-22793	evgtrinLocDN25388c0g1t10	XP_002161622.1 PREDICTED: probable splicing factor, arginine/serine-rich 5 [Hydra vulgaris]	Arginine/serine-rich splicing factor 6	CTTGTAAAGAGTAATCTTCCCTTTTTGATGTTTTTTTTATTTGATTTTTTTTTTTTTTATTTTTACTGTTCTTTTGATTTGTTAGTTACAAACAGTATACTTTCAAATGAAAAATGCATAAAAAAGTACATCTTAGAGAGGTCAACGAAATATATATACAACATTAAAAAACGTGTCTGCTCTTGTGTTTCAAATAAATTCGATATTTCTTGTTGATAAAAAACAAGTTTTCCTTGAATAAAACGAATTCTGCTGAATATACAAGTATTCAAAAGGAATTTTGTAGGCGAGCGACATTTTTGAAACACGATTATCATCACGAATAAAGAAAACATTAAAAAACAATCTAAAATCTTCTTGGTCCACCTCCAAAACTTCTTCTTTCACCGAAACTTTCCC…	cluster_20	11
ENSHYS-22767	evgHyS_ScswcV5_98.g749.t1	XP_012554979.1 PREDICTED: DDB1- and CUL4-associated factor 10 homolog [Hydra vulgaris]	UDP-glucose 6-dehydrogenase	ATGGCGGATACTGAACCACCAAGAAAAAAGCTAAAAGTGAAAGAACGTAAGATTTTTGAAAGTAAAAAGTTTGTTGAAGATACATGTTCATGCCCTACGTTTTTAAAGTATCAACTATCTCTTAGAGCCCTAGGATTTTACGATGTGCCTAGTAGTTGGACAAAGAAATGGTACACTTCTTTGAAATTATTGAATAAGATCCAATATGCTTCAACAGATGCTATATTTAACTTAGAGTTTTCCCCAGATGGTAAATATTTGGTTGCAGCTTGTGAAAATTCAGATATTACATTATTTGACCCTTGCATTCATAAAAAGTTGCGTTCTGTCAACAATGCACACAAAGACAGTGTAAATTGTATTTCATTTCTTGACACAATAACATTTGCTAGCTGTTCA…	cluster_20	11
ENSHYS-21973	evgMSTRG.129216.1	XP_012556554.1 PREDICTED: uncharacterized protein LOC105844451 [Hydra vulgaris]	NA	TTGAAGATTTCCGCCTTGTCAAGAGAAACTTTCCACAGAGCAAAACGTCCAATGGTCGACCCAAGGCTGAGATTTCCAATTTAAAAACAGGATAAATGATTGAATAATTGCGCAAAACTATGTGACTTAACCGCTTTTTGAGGCTTTTTGACTATTCCATTTCTTGAGTAGTTTTAGTTGTAAAAACAATGATTTGAGTCTGGGATTGTGAGTCTAAGGTTCATGTTCTTATAACATTGTTCTTATATAAAAAAGGGGTTAAAGTAACCTGGTCTGAAAAGTATTAAATATGGGCGACAAATAACGCAATTTAGATATACTTCAATTTAATTACACCTGAATAAATAACAAAAATATACAGATTTACACACAGTTATAAAAAGTATAAAAACTTGGGAT…	cluster_20	11
ENSHYS-21445	evgHyS_ScswcV5_664.g2880.t1	XP_019640370.1 PREDICTED: uncharacterized protein LOC109482116 [Branchiostoma belcheri]	NA	ATACAAAAAAGGCTGTGACATATATACTACCTAAATCTCGCTAAGATTAAGTAAGATGATATCATATACACCAAGCTTACATTGAATAATCCTCCATTGGGCTGGAAATGGATGAAACTTTGTAAACAGTGTGCCAGTGTAGCATTTTTTCTCTTACAACACTCATAGTCTTGGAATCAGCTGTTGCCATCTTTGTTGTCATTTTGTACGCTGGTCAGAAAGTGCAGGATATATTATTTTGTGAGATGTTTACATCAATTGTATTGCACGAGTAGTAATGGCAGCAGGAGCTTCTAGTTTCTTCGCATCCTCAGATTGTGCACAATGGAAAAGATATCTTGTCAACTACAAAAATGTGCTGGAAATGTTTTGTATAAAAAAGAAAAAGAAAAATCTTTT…	cluster_20	11
ENSHYS-21353	evgHyS_ScswcV5_664.g2795.t1	XP_027052728.1 multidrug resistance-associated protein 4-like isoform X1 [Pocillopora damicornis]	multidrug resistance-associated protein 4	ATGTTTAGAGTAGAAGGAATGGAAACCCTAAAAGATGCTACTCGCACCCCAAACCCATTGAAAGGTGCAAACTTCATATCAAGGTTCTTCTTGTGGTACATGAATCAGGCCTTCGCATTGGGTAATTCGCGAACGCTTGAAAAAAGCGATGTGCATGATATAACTGATGAAGAATCGTCAGAGCTCCTGTCTGAAGAATTAGAAAAAATGTGGCAACTGGAAAAGTTGGGAAAACGAAAACCCAGTTTTTTAAAGTGTCTTTGGAAAATGAAAGGATGTACACTATTGTTGTGTGGCTTCTCACAACTTCTAGTCGAGTTGCTAAGGATATCTCAAACTATTTTTCTACAAAAACTTGTACAGAACTTCTCAGATCCTGACTTTGGTAAAGACAATTCA…	cluster_20	11
ENSHYS-21253	evgtrinLocDN5564c0g1t2	NA	NA	ACTCCTGGGTGTCAGCACGGACAAATTATTTGAGGTGTGTGGTTTGTTTTCAACCCAATCTTGTACATCAAATGTTGATGTATCAAACCGTAATCACTCAGTTTGCTTCACAATATGTCTTCTCTTCTGTGTACGAATATGATCAATTGCATCATATGCGACTGGCCAACAAACTGCTAGCGGCAGATGGGACATGGTTGACGACACTTTGTTTAATATGTATAAAGTCACTTACATCCAGGTTAGGCAGATGCTTTAGGTGTCAGGGCTCTGGGCACTTTGCTGCGCAATGCCCCAATAAATTCACTGGTCCAGCAGAATCATCAACACAGTTTCGGAATGTTCCAGTGAATTTATTGGGGCATTGCGCAGCAAAGTGCCCAGAGCCCTGACACCTAA…	cluster_20	11
ENSHYS-20701	evgHyS_ScswcV5_644.g2171.t1	XP_009956750.1 PREDICTED: zinc metalloproteinase-disintegrin-like ohanin [Leptosomus discolor]	disintegrin and metalloproteinase domain-containing protein 29	CTGCTTTCAAGATGAAGATGCTGTTGGTATATTTTCTTTGTTGTCTGGCGATCAAAAAGACTTTGGCATTGCCAGCGCATTTAAATCATGTGAAGAAATATGAAGTGGTGAAACCTTTTGAGTTGAAAAGAGAATGCAAGGGAAAGGACTGTGATTTAAAACGTGAATACATCATTCCTACTAAAGCGGAACGCTATCATGTTTCTGTGGAACAGCAATCTTTTCTTCATAATGACTTTAAAGTTTCAACACAGTCCAAAAACGGAGAGTTAACCATCACAAGAAAGAATGATGTAAAACAGTGTCATTATAGAGGAACTTTAAAAAATGGAAAAGGAAAAATTATTTTGACTACATGTAAAGGCTTACGGGGCGTGTTAATCGATGAAAAAAATAACA…	cluster_20	11
ENSHYS-19805	evgHyS_ScswcV5_4509.g21623.t1	XP_002163222.1 PREDICTED: exosome complex component RRP4-like [Hydra vulgaris]	Exosome component 2	AGCTTGAAACTTAAGATGTCAGTGGAGATTACCTCACCTAGACAAAAAGTATCACTTCCGATATATGTATCTAATGATGAAAAGCATTTTGTCACACCTGGAGAAGTTATTACAGAGGACACAGGGTTCATGAAAGGTCATGGTACATATGCAGACAATGCAGATAGACTAGCAGCGTCTGTGGCTGGTATTGTTGAGCGTGTCAACAAACTTATATCAGTGAAACCATTCAAAACAAGATACAATGGCGAAGTCGGAGATGTGGTTGTCGGGCGTATCAGTGAAGTTGGACAAAAACGATGGCGTGTGGATACTTACGCGCGGCTCGATTCCGTGCTTCTGCTCTCCGCTGTTAACTTACCAGGAGGAGAACTGAGAAGGCGTTCAACAAAAGATGAA…	cluster_20	11
ENSHYS-19524	evgHyS_ScswcV5_4509.g21396.t1	XP_022808247.1 CUB and sushi domain-containing protein 3-like [Stylophora pistillata]	NA	ATGGTCTCATTCCATGTCGCATTTTTGTTTGCATTACTGTCTTGCAATATTGAAGCTACAGCGTCCATCTCTTGTGGAGATCCTGGACCGCTTTTTAACGGCACCAAACGTGTTACTCACTTTAACACTGGTGGTATCATTCGATACAAATGTAACAACTGCTTCGATTTAAAAGGTGCCAGGTTAATACAATGCACAGCATGGGGTCGCTGGACAGCTGTGCCTCCTAAGTGTGTTCTTCGAACTTGCCCAAACATCAGAGTAAACAAAACAGAAACTTTAAAAGGAAGAAAAGTTGGCTATGTACACAAGTTTGTGTGTCACCATTCTGCAATACTAAAAGGTGGAGATTCAATAGAATGTATGTGTAATGGAAGATGGAAAGGAGTTCCGCCCCGA…	cluster_20	11
ENSHYS-19434	evgHyS_ScswcV5_4475.g21307.t1	RMX56218.1 hypothetical protein pdam_00018232 [Pocillopora damicornis]	NA	ATGTATACCTGCCACGAGGGCGAGCATACTCTGAACTTAGACGAAATACATCATTTCAAATACGTCACTGTTAATATGGTGTTGATGTTACTGGCTTCATATTTCTATTTGCGTTTAGAAAAGGTGGAAATTACATCCAACAGTATTATGGATGATGGTTCTCCAAATATGAGAGTCATCAGATACAACATCGATAATGACATCCCACCAAAGAATAAAACATTCATTGAAACTACTATGAAGGACATCGAAGATCTGTCCTGTGTTCGATTCCGTCATGTCCCATCAACTTCAAATTCAATAATACTTTTTAAACAAGCTACAACAAGTAGCGGGTATGAAGCTTTATGCTCTTTTAATTCGAGAAAGAACTGCAAAACACCATTACATCCAGACATT…	cluster_20	11
ENSHYS-19422	evgHyS_ScswcV5_4475.g21296.t1	XP_002161995.3 PREDICTED: nucleoporin NDC1-like [Hydra vulgaris]	Nucleoporin NDC1	TTTAACAGCACCTAAACAAATTTATGTTGTCGAGAAAAAATGGAGCCTCCAATGCAACATAATCACATAGGTCAACCAACAGCTCCAGGAATATGGTTTACAAATGAGGAGTTTTATTGGCGCAGTCTTGCAAGTGGTGTGTGGTTGATGTTGTTTCTCCCGGTTATTTTAATAACATTTACGTTGATGGTTAATTTTTCTCTATTTTCTCCTGTGACATGGATATCAGGATTTTTGTCACTGTCGGTATCATTATCAACAATTGGTTTCTGCATTTTGTGGCAAGCATGCTCTGTCTTGCTTACAATATTTCAATCAAGAGCTCTTAGTGTGTCAAAAACAGTCCACTCAACGAACTGGAAGTTTTTTCTCCACATGCTAAACCCAAAGCAATTAGTC…	cluster_20	11
ENSHYS-18805	evgHyS_ScswcV5_4378.g20709.t1	XP_020905951.1 protein Mdm4-like [Exaiptasia pallida]	NA	ATCTGGTAAAAACGACCGAATCAGTAAGGACGAAGTTAGTTATTCTTGGAAATTGTCCATAGGCAAAGGCCCGGGCAAGATTGTTTTATTGTTCTGTTTATATGTTCGTGTCCTTTTTAATATCGCCCTTCTTTTTATTTTAAAACATTTCTGAGGACACCAGAATGGCTACATCGTTAAGGTACAGAGAAAGAAATTCTCCATCAACAAGCTCGGAAGGTTCAATCCCATTTGGTGTGGGATACTTGCCACAAAGTTATGGAGAAAATGTCCTGGATGAAGAAGATTCTGATTGTTCAGGAAAATATGATGAATTCCCAAAATTATACAACGGATCATTCAGCTCTTTACAATACTTACGTTTTTTGCGAGGAACGTATGCTGGCTATGAAACCACTA…	cluster_20	11
ENSHYS-18633	evgHyS_ScswcV5_4378.g20569.t1	RMX43023.1 hypothetical protein pdam_00001810 [Pocillopora damicornis]	Amino acid transporter	ATGTTCAAACACTTTGTCATCTTTGTGCATGTCTCCTTACGTTGCAATTTAAGAAGCATCAGACAGCAAGCAAGTCTAACAGAAGCTGGGATCGAAGTGAACGATAACAACATGGCTGAATCAAAAGCGGCGAAGATTTGGCGAGAACATAAACTTGTCTTCATGATTATCATTGGTGCAAGTTTGGGCTTCCTTATTGGTATTTTGATCAATGATCCAATACAAGACCTAAATCCAGATGATCGATACACAGCTATCATAATTATTGGATTTCCAGGCGAGCTACTTATTCGAATGTTAAAATTGTTAATTCTACCTTTGATCACATGCAGTTTGATTGTTGGATTAGCCAATCTTGACAGTAGAGTTTCTGGTAAAATTGGAGGAAGGGCTATAGTG…	cluster_20	11
ENSHYS-18582	evgHyS_ScswcV5_4378.g20515.t1	XP_015772982.1 PREDICTED: solute carrier family 25 member 36-like [Acropora digitifera]	Mitochondrial pyrimidine nucleotide transporter	GGGACAGAGTTTGGACATAGAGAAAAGCAACATTGCCAATAGTGTGGGTTGACACAGAGGAAAGGCTATGAGGAACTGAAATTTATTTGGGAAATTGAATGCCAAAAGGGAGGAGGTGGAATATGTTAAACAACAGTTGACCATTAGCCAATTAAGAATTATACAGCAAGGGTTAAAATGTCAAGTGAAAAAATCCAGCCTCAACAAGGATACCAAATTTTTAGAAGAGTGTTGCATTTACTTGCTGGAGGTGTTGGTGCAACAGCTGGTCAATTTGTAACTTGTCCTTTAGATGTTGTTCAAACTAGATTACAGTCCACTCATTTAAACTTTAGCAATGTTTCTCATTTTAATACAATCATTGGGCATCACTCACCAATGCTTCAAATTCATCGTCCT…	cluster_20	11
ENSHYS-18462	evgHyS_ScswcV5_4367.g20415.t1	XP_001634963.1 predicted protein [Nematostella vectensis]	Type IIb sodium phosphate cotransporter	ATGTTCTATTTGAATGAAAATTCTTCCAACAACTTGTTGGATCATTGCTCAAGCGAAAAGAAAAGTGGTGAAATATTTTACGTTTCCAAGCTGATGTTACAGGAAAGAAAAGAAAAAATCAGAATGGAAAGGTTAGATCTAGAAGAACATATGCTGAGAGGAGTTGAAAAAGAAGAAGAAGAAGAAGAAGAAAAACAAAGAGAAGATAAAGAACAAAAATCCGATACATTTGAAGTTGTGCAAGACTTTAGACCAAGTGGACCTCCTTGGAATGAATTGGATAACAAAGACAAATTTATGCGTGTCTTGATTACCCTGCTTAAAGTCATTGCTTTACTGGTCATGTTGTATTTGTTTATTTGTTCGCTTAGTTTTTTGAGTTCCGCGTTTCGTCTACTC…	cluster_20	11
ENSHYS-18299	evgMSTRG.38707.1	RVE40000.1 hypothetical protein evm_015350 [Chilo suppressalis]	NA	ATTCCGTGCCTATGAAACAATTTGGATTCTCTGGATTCATAAAAATTTGTAAAACATTTTAGACTCGCTTATTTAGACAAAATGACCGAGTCTGAGTCTTGTATACTTACAAACTTTATGCTTTACCAGGATAACGTCACATGAAGCGATTTGAATAAAAATGAATTAAGCTTACCTTTAGCAATGCATTCGACAGAGGTAGTTTTTCTTTGTAAAGTGTTGGTAATTTAAAATCTTTTGGGCCACTCTTCCTTGTTTGTTTGGGTTTCGTACCGACCACAACGTTTGTGAAAGTAGCAGTTACACTATATCGTAAGCCAATTGAAATCTTGAAGTCAGTGGAAGGTGCAATTTTTATTTGTCTGACCTTCAACCAATGCACCTTAGTCATTTTCTTAG…	cluster_20	11
ENSHYS-18077	evgHyS_ScswcV5_4270.g20070.t1	XP_002169791.2 PREDICTED: putative pre-mRNA-splicing factor ATP-dependent RNA helicase DHX16 [Hydra vulgaris]	pre-mRNA-splicing factor ATP-dependent RNA helicase DHX16	AGGGTAGAGAAATAAATTCATTAAAGAAAAAAAGTTAAAATGGCGTCAGATACTGGATTACATAATTGGGTTTCGGATAAACTTCACGAAAGCATGGGCATGTCAGACAAGCATGCAGTCGATTATTTGATAAGTCTTGCCAAAAAGACAAAAGATATAGACAAGTATATTTCAACGTTGGGTGTAGTTTTAGGAGATGATCATAATTTCGACAATGTAGCAAAGGAGATATGGAATAAAATTCCTCGAAGAGAGCAGACAGAGAACTTGAATCGAGTAAAGGAGAGAGAAGCCATGGCACAACAACAGAAATTTGCTAGCTACAAAATGCTGTCAGATAGCGAGGAAGAGGCTGTACCAGTTAAAAAGAAAAAGAAAGAGAAGAAAAAGAAGAATATT…	cluster_20	11
ENSHYS-17468	evgHyS_ScswcV5_4270.g19548.t1	NA	NA	AGAAATAAAGTACTAATTGATGAATAAGTGAGTTTATTAAAGATGTCTTCATCAGCGTTTCACATTCCACGAATCGTGGTACAAAGTCCAGACGAAGTAGACGAGTTGCTTGGAAAATATATAAACAAACTATCTGCCCCATGCAAGATTAACACAAAAGAGAAGTTAAGAGAAAAGTTACGAACAAGAAGAGGCGGTACTAAACGAAGCCTGGAAACTACTTTAGAAACCATAAAGGAAGAATTCGACCTTGATAAGTTGAGACACCTCAAACATAAAACGTCCGAAGAAGAACAACAAAACAACAAAAAGCAATTAAGACTGCAAGATTCTTGCTTCTGTCAACAAACCTGTTGCGATAATATCAGCCAGAACTCTGCAGAGAATGACATTAATTAT…	cluster_20	11
ENSHYS-17300	evgHyS_ScswcV5_4261.g19392.t1	XP_002162130.2 PREDICTED: tumor protein p63-regulated gene 1-like protein [Hydra vulgaris]	Tumor protein p63-regulated protein 1-like	ACACGGTATCCACGAAAAAAATGGTGGAGAAGGAAGCGTGAGAACTTAAGGGTATTTGCTGTGTTTGCAAAACCGCTCATTAACTATTAATGTTCTAATTACTGTGTCATCAGCAGTCGTTTTTAATTTGTGTATAATAAAGTTTGATTTATCAAATCGACATGATGAACTCAGAAGATAACGCAGGTGCAAAAGAAATTGAATCAAAACAAGAAGAGAAATCAACAGAAAACGAATTGTCATCAAATGAATTTTCTTTCAAGCCAAAACTAGAGGTAATGAACGATACGGAAGCGTCGAATCAGGTGACAGTGGACTTACGGGACGAGAAAGACGAGATGAACTTTGCCACAAACGAAACTGCTGGTAGTGAAATACCCCTGCAACAAAGTCAGCCAG…	cluster_20	11
ENSHYS-17090	evgMSTRG.106100.1	XP_028410492.1 uncharacterized protein LOC114533188 [Dendronephthya gigantea]	NA	TTGTCATATAACAAACAATGACAATAATTCGTCTTTTTCTTAGAAATCTAAAAAAACAATTTTGCGAATTTTATTTTTTTTCCTTGAAATTGCAGAAGAAAAGATTGCGAATTGCTACTCCTGGCTAAAAAATGTGAAAGAAAATCTTTAATTCTGCAATCTTTTCTTCCGCAATATTTCTTGCGTACGGTGGCCCACAATTGCCACGGCAAAAGAAAAAAACAACATAAAAAGAAAAGGCCACGGCAAATAACGGTGAAACCTACGGTAAAAATGAAAAGTCACGGTAAATGTCACGGCAAAAGAAAAAGCTACGGTAAAGGCAACGGTAGAAGAAATAATCACGATAAATGCCACGTTAAAAGACAAAGCGACCACGAAAAGAAAAAGCCAGGGTAA…	cluster_20	11
ENSHYS-17058	evgtrinLocDN11186c0g1t1	XP_012556610.1 PREDICTED: uncharacterized protein LOC100204510 [Hydra vulgaris]	NA	GAATTACCAAGCGCGTGCAAAAGGTATGGATCGATAATTTTCCTTGTACCGTCATTTTCTTTTATTAATTTTATTCTGAACATTTGCTAGCAATTGAAATTTGGTCAGTAAGCTTGCAATGCACCTGTGTGTCGAATGAAAAACCAACAAACGATTGCTAAGGAAAAGCGTTTGGTCCAAGCACTTGTGTGCTCTGTTGTCACCCTTTCTTTGATAGTAACATTACTGACGCGGTTCTTCTTAATCCTGAATTTAATTACGTCACGGAGATCGGAAATGACGTCACACCCACCTAAGACAGACCATTTTTCCCCATTTCAAAATATGACACGTTTCTGGAATTAGAGTAATGCCTGGAATTAAAGTAATGTGGAATGGAAAAGTCTGGAAATAGTCTGG…	cluster_20	11
ENSHYS-16709	evgHyS_ScswcV5_4079.g18891.t1	XP_002154265.3 PREDICTED: hydroxysteroid dehydrogenase-like protein 2 [Hydra vulgaris]	Hydroxysteroid dehydrogenase protein 2	AACTTACCTGGACGCCGAAAAAGGATAACCCTTTGTTAGGGGAAATATAATTGCCACCTGGGACATCGTGTAAACATTTCACGAGATATAAAAGATGCCGCGAGGGGGCAAAGTCCATTCAGGAAAACAACATTGTAAGCGTGACTGGCTGCAGGAAAGAAAATGGCATTAAATACTGGACAACTTGCAGGTAAAACTGCGTATATATCTGGAGCTAGCAGAGGAATTGGAAAAGCCATTGCACTAAAGTTAGCAAAGGATGGTGCTAATATCGTGATAGCTGCGAAAACTGTGACAGCTCACCCAAAATTGCCTGGTACTGTTTACACTGCTGCTCAAGAAATTGAACAAGCAGGAGGCCAATGTCTACCTTGTGTTGTTGATATCAGAGATGACCAA…	cluster_20	11
ENSHYS-16678	evgHyS_ScswcV5_4079.g18841.t1	XP_012562575.1 PREDICTED: anaphase-promoting complex subunit 10-like [Hydra vulgaris]	Anaphase-promoting complex subunit 10	ATGCAAAAATTCTGGGCATTAGCCTTCTTGAAGGGACATCGATTTATATCTGTAGAGAGGAACATGACTGAATCATTAAAAACATCTCCAGGAAAAGTTCTTGGTTCTGCTTTAGAAGATGAAGTTAGAGAGATTGGGCACACTGCTGTTTGGTCTCTATCTTCTTGTAAGGCAGGTTTTGGTGTTGAACAGCTATTGGACGATAATCTAGTAAATTATTGGCAGTCTGATGGTCCACAGCCACACTTAATAAACGTACAATTTCGAAAAAGGACCACTGTTCGTTTCGTTAGCATATACACTGATTATAAATCTGATGAAAGTTATACACCTAGTAAAATCTCTGTGAGAATTGGAAATGATCCACATGATTTGCGGCAAATAGAGTTATTGGAATTA…	cluster_20	11
ENSHYS-16380	evgHyS_ScswcV5_4075.g18543.t1	XP_012557378.1 PREDICTED: serine/threonine-protein kinase MPS1-like [Hydra vulgaris]	Serine/threonine/tyrosine protein kinase	TTTAGAATGGATATAAAGTTCCATATCACTAAAATTATTGAAAGTGGTAGCAATGCTGAAGATTGGATTGTTTTCATTGATCAACTCAAGCAGAACAAATGTGACAGAGACCTGCTTACACAGATTTATACAGTTGCTTTGAATAACATATCGAATAAAAAAACAAAGATTTATAAGAAGTTATTGATTGGACTGGCAAATTTACAGAGTGAAACATCTCCTGATTTGGCACGGACAACATTTCTAAATGCAAATTCACTAGACAGTGATTGTGCTGTGGTGTGTGTCTATCATGCACAGTTTGAGTACAAACAGCAGAAAAGAAATGCTGCCATTCAAATCTTGAAGTGTGGAAAGTGTGATGGACGTTCCCCAAAAGTGATTATAAAAAAGGCATAC…	cluster_20	11
ENSHYS-16188	evgHyS_ScswcV5_4051.g18382.t1	XP_002157027.3 PREDICTED: uncharacterized protein LOC100210680 [Hydra vulgaris]	NA	TTTAGTATATAATTGTGAAATGAAAATAAAGGTGCAACCATGGCTGATAAAGATGAAAACACAGAAGCATCCACAGAAATATTGTCATCCACTGAAAATGGAAATTTAGTTGTTGCAACATCAACAAGTCTCAATGTGGCCACTCTTTCAAACAATATCATTACGCAACTTTCAGATATGCCGGATAGCATTATCACCTCACTGTCAACCAATGGTAATATCATGACATCACAAGGACCAATAATCATCACCAATGAAGGAATTGTTTTCCCTCCAGGAAGCCTCATCATGCGAAATGAGGATAATGATAATTTGGATGAAAGTTCTCCCTTGGAAGAAAGCTTGAACGACGACAGTGCAAACGACAACAACGAGTTTGACATTAAAGTTGAAAGTAAT…	cluster_20	11
ENSHYS-15965	evgHyS_ScswcV5_4051.g18163.t1	XP_012553660.1 PREDICTED: DNA-directed RNA polymerase III subunit RPC6-like [Hydra vulgaris]	DNA-directed RNA polymerase III subunit RPC6	CCGTACGAGTTAAAGCAACATGGCGGCCGGCATTGGGGAAGCCAACGTGACTGTAAAACAAGAACCAGGAGAGTTTGTTGATATTGAAGCCAAAATTATAGAACTTTGCAATGAAAATCCTAAAGGAATCACAGATGGTGTTATTTCAGAATCCATACCGGGGATATCTGTCCAACAACGTGTCAAGGCTATCAATCGTTTGCTTTCAACGGGAAATATTGAACTTCTAAAAAGTGGTGCTAAATTGCTATATCGATCCAAGGATAGTTCTGCTGGGAGCAAAACAAGAGGATTTGATGTGGAAGAAAAGTTAATCTTTCAAATCATAGAAAATGCAGAAAACAAAGGAATCTGGATTCGAGACATACGTTACAAGTGCAACCTCCCTATGACACAAGT…	cluster_20	11
ENSHYS-15701	evgtrinLocDN119143c0g1t1	NA	NA	TGTGTTTGAGGGGTCGATTGGTGAGTTGGAACGCTTAATGAGCGACATAATTAAGGAAATGGACTTGACTACTGGTGATGAAAAGGTGGATTCAAATGGCAATTGAGACCAGATTCTCGGAAAGACTGTTAATATTTGCAGGATAGAGTTTGCATAACACGCATTACCTTTATTTATTATGCCGACCTGAACCTTCCTTCGTTTACTGATTGGTTAGGCTTAGAAATGGTGGTCAGAGATGGGTTACTGTTTGGTGGCTTTCCTGGCAAATGTAATGCATATGGCGGGCAACTCTTTTGCATTGAAGATGGTGATGGACTGCTGCTCCAGAGATTCACCGCATTGGTCCCAGAATCTCTTGCGCAGCAGTCCATCACCATCTTCAATGCAAAAGAGTTG…	cluster_20	11
ENSHYS-15491	evgtrinLocDN192713c0g1t1	AAH73843.1 ZFC3H1 protein [Homo sapiens]	NA	AGTTGGAACTAGAATGCATCAATAAGGATGAAAAACTAGCATTGAGTAGCAAAGAAGAGAATGTGCAGGAAGATCCTAAAACATTGAACTTCGAGGACCAAACTAGCACTGATAATGTCAGTATTACAAAGGATTCAAGTAAAGAAGTAGCTCCTGAGGAGAAAACACAAGTCAAAACTTTTCAGGCATTTGAATTAAAACCACTCAGGCAAAAATTGACTTTACCAGGAGATAAGAACCGTTTGAAAAAAGTTAAAGATGGAGCAAAACCACTTTCCCTGAAATCCGACACTACTGATTCTAGTCAAGGTAATGGAATTAAATATTTCAGTTAGTAATGACTCTTCTTCCTCTAAAGTAGTAACTACTTGTTTTGGCAGTGTACTTCATTGAAATGAT…	cluster_20	11
ENSHYS-15309	evgtrinLocDN5957c0g1t13	XP_002162838.3 PREDICTED: uncharacterized protein LOC100203540 [Hydra vulgaris]	NA	CCATGAATTCGTTAATGGAGAAAATATAATAGCGCTTGTTAGGATTATCCATATAACTTGAAACTTACAACACAACCTTGGTTTCCATCAGAACTATACATCTGTGGAGGAAAAAAAATAAATGTTCAAGGAGAAGAACTGAAGACAATGAATATACGCACTGGTGATAATGGTCAGTTTTGATGCATCAGAAGGCGTCGTTTCAAAGTTGTATTGTACCATGCGTGGAAAAACTTTATGGTTTGGCTTTCTTGTTCTCATTGTCCTGTTAATGATTATGCTTGGTATATACAACGAAAGGGGAAATATTTTAGATCTTTCAGCACTGTATCGCAGTAAAGGTGATACAATATCTCCTATAAAGCTTAAAGATTTCCAAAATAAAACGCGGAAAGGTTG…	cluster_20	11
ENSHYS-15045	evgHyS_ScswcV5_3906.g17297.t1	XP_002160469.3 PREDICTED: sex comb on midleg-like protein 2 [Hydra vulgaris]	Scm polycomb group protein homolog 1	TTTCAGGATCTAAACAAAATGTCTGATAAAACAGTAAATGTACCATCTACACCACAAACAGAGGAGGTATTAAGTGAAGAAATAACAAATAAAGAGGAAACAGAAAAGCAAAGTATTGCAGAACATGAAGAATCAGAACCTCATGAATCTGTCATTGATTATGCCAAGAACACAGTCAACAGTTTTTTAAGTATGTATGGTTATGATGAAAGGGTGACCACTGAGTCTTTGTCAAATATTAAAAGCGAACCTATCTCTCCATCAAAAGATTATGCACAAGTAACATCAGAGGCATCTAATTCAACCATCAGAACAGAAGATAAGGTGGCAATACTATCTAAAACTGCTACAGTAACACCATTACGAAACTGCTCATCCACTTCAACAAAGGTAGATTCG…	cluster_20	11
ENSHYS-14698	evgtrinLocDN124731c0g1t2	NA	NA	AGAGGGTCATTAATATACCCCATCCAACCCATGCTAGCATGGAAAACGGACGTTAAGCCGAGAATGATGATGATGATGATGATGATTTATTCTTTGATTACTTTGCCGAAGTTTGCATTGGTTTGTTGCATTGCTTCAAAAGGGGTGATAATCATTGCAACACTTTCAAATAGAGAAAATCACAACCCTCGCCAAGAACTAGCTTTGAGATTGTGTCGTGCATTTTATAAACCTGACAGTCACTTTTCATATAATCTTTTTAATACAAGATTATATGAAAAAGATTATATGAAAAGTGACTGTCAGGTTTATAAAATGCACGACACAATCTCAAAGCTAGTTCTTGGCGAGGGTTGTGATTTTCTCTATTTGAAAGTGTTGCAATGATTATCACCCCTT…	cluster_20	11
ENSHYS-14425	evgtrinLocDN164853c0g1t1	NA	NA	CTTCGGCAATGATGTTTGCATCAGATACGATACAAGAAATACCAGATTTTTTGAAACAGTTCAAGAAAGTTTCATCAGGAATAGAACTTCATGCTTTGTTGTGTACATGGAGTCGCTTAGTCATTTTGAACCAACCAAAATACTCATAAAACTTCATAAAATGGACGTGCATTTACAAAAACGTTCGACAGAAAATCGAATTTTGAAAAAAACATTCGAAAGTGTTAACACTGCCTTGTTTCCCCACTCCGAATTACAGAGAGGATTTAGCGGAGGGGGGGGGGACCTTAACATTTGTACGGATTATAGAGGTTTTCGGATTACAGAGATTCGAATAATAGAAAGTAAATTATAAGAATTTCTTAGGAAATTGACGGTGACTTTGAATTTGTTCGAATT	cluster_20	11
ENSHYS-14004	evgtrinLocDN32079c0g1t5	NA	NA	GTGTATAAACAAACGTTTCAAGATGGCTGCCATTGATAGGAGAAGGTTTCTTGTTTTTGCTCTTTATATTATCAGAGAAATAGGAAACAGAACATGCAGCTCCCTGTTACAATGGACGTGACTAGCTTGAAGATACATCAACTGAACATGGATTTTCTAGCCTCATTCCTTAAGTCTAGGTAGAAGAAATAGATGTTGGAATAGTTTCAACTGCTAAAGATAAAAACTTAACCTGCTTGGGGACCTAAAAAATAGGTGATAGAATTCTCTTCAAAGAAGCTTGTAGAAAAAAACACACAAGAACAAATACTGTTGAAACAAGTTCATCAGTTGCAGATTAAAGCTGATTAACAGAAGAAAAGGCTATGTTATTCTCTCCCTCACATTTGCATAGGTCTA…	cluster_20	11
ENSHYS-13992	evgHyS_ScswcV5_3781.g16328.t1	XP_020623563.1 arpin-like [Orbicella faveolata]	Actin related protein 2/3 complex inhibitor	TTTTAGCACAAAAATAATTTACCTCATGTTCCAGTGTAGTCATTGAAGATGAGTCGAGCGCATATGTTATATGACAACAAAGCATTGACGACGCTACCTGTAAAAACTACCGTATGGAAAGGAGGCTGGGAAGAAGGTGTTATTTTTAAGAGGAATGGTGGCGTTGGTTTGATAATTGAAGGAAAAATTCGTGGAAAATCAAGACATAACATAGTTGTTGGTAACTCACATCATAGATACTTAACACTTCATGTTGAAGTTGTGAAAGCAACCAAAAGAAAATTTGATCAGCTTGGAAAAGAAATTGAACCTGATTTTGGTTCACACAAAAAAGTAAACACTGGATACCTCTCATCTTCATACAAAACTGTCGAAAAGGAGGGCGAGGATATCATCTCA…	cluster_20	11
ENSHYS-13475	evgHyS_ScswcV5_366.g1522.t1	KXJ29107.1 Coiled-coil domain-containing protein 96 [Exaiptasia pallida]	Coiled-coil domain-containing protein 96	TGGAAGGAGAAGCGGTAGGCGCTGGAAACTGTAAACAAACAAGCAAGTTTTGGGAAGGAGAGCAGCCGATGACAGAAAACACTGTTTTTTACAACATTTAATTTTGACCATGAAGTCATTGATTACACAATATCTTTAATATGGATGGTGAAAATACGTCCCTTGTGGTAGAAGAAGAATCAAAGTCGATCAACAATTCAAAAGATGCTGCAGTAAATAAGGGACAAGTGGAAGAAAAAGTTGATGCAATAGAAGGAGAAGTTAATGGATCTCAAGCAACAGAAGGTTTAGGTGAGCTGGTTCAACCTTCTCAAACTACAGAAAATTCAGCTAAACCAGTTCAACCTACAGAAAAGGAAAATGACGAACACATCAAGTCAGAAAATAAAGAAATGATGG…	cluster_20	11
ENSHYS-13359	evgMSTRG.82481.2	XP_004209224.2 PREDICTED: uncharacterized protein LOC101237009 [Hydra vulgaris]	RUN and FYVE domain-containing protein 4	TTACCTAATAGAAGCATTAAACATGGCGCCTCCAGAGTCATGGATGCGCAATTACCTAGATGCCGAGCAACTTGGTCAAGAAATAATGGAGTTAATAAATGAGCGTAATTCATTACAGAGAACTGGATCCAATTCAGCTAGGATTCAGTCCACAATTCGAAGCAAATTACAGCAATTTTCAAGAGATATAAAAGATTTAAAGAATGTATTAATGCGTACCTCATCATCTTCTCAAATCACTAGTCAAGAAGCCACACGGAGACAGAATCAACTTGATCTGCTTATATCAAGGGAGAAACAATTAAATGAAGCCTTCAAGCCATCTGCAAGTTATAACAATGACTTTGGACGGTCTGGTCTGTTAAATGAAGGATTCGATCTCGAAAAGAATAATCCATT…	cluster_20	11
ENSHYS-12937	evgtrinLocDN16033c1g1t4	XP_002160944.1 PREDICTED: proteasome subunit beta type-4-like [Hydra vulgaris]	Proteasome subunit beta	CATAGAGTCTAAATATTCCTTTAACATTTGATAATCTGCATAATCACCTGATGCAACTAATGGCAGCGTTTGATACAACTTTCTATCCAACTCCTGGAAAGTTAGATTCAAGTAAACATTTTAATGCGCTATCTCCACCTTCGTACAGACAAACAGCGTTGCATCAAAATGTAAAACAGCTTTCACAGTATCCAATCACCACTGGTACATCTGTTATAGGTATAAAGTTTGATAGCGGTGTTGTTCTAGCTGCTGATATGTTGGGCTCGTATGGTTCAACAGCAAGATTTCCAGGAGTATCTCGCACCATGAAAGTAAATTCTAACACAGCATTAGTTGCATCAGGTGATTATGCAGATTATCAAATGTTAAAGGAATATTTAGACTCTATGATGATTG…	cluster_20	11
ENSHYS-12464	evgHyS_ScswcV5_3493.g15111.t1	XP_012555279.1 PREDICTED: telomerase protein component 1-like [Hydra vulgaris]	Telomerase associated protein 1	TTTTAGAATGTATACATAGCAAACAGTAATGGCTGGAAGGTTGGAGAACCCACTTTTGAAGAAAAGGGATGATTTATCATCCAACCTTCTATTGGGAAGTAAATTAACGCCCTTATCAAACCAACATAATGTCAAAGGAAGAATACAAAACCCAAGACTTCAAAGCTCCTATTTGACATCAACTATGAAGAATCTGGGCACCAAATCCCTGTCTAGTATGTCGTCAATTAAACCCAATTTATTTTCAACTTTAAACTTAACACAACCAGTGAGGTCATTGCAAGGAATTAGTAAAAATACCTATGTCCAGCATGGAAAATCACCATCAAAGCCAATTGCAGCAACAGCAACAAAAGCTATAAAAAACAAAAGAGAAAAAACAAAAACAAAAAAAACAAC…	cluster_20	11
ENSHYS-12450	evgHyS_ScswcV5_3493.g15101.t1	XP_028406070.1 DNA mismatch repair protein Msh6-like [Dendronephthya gigantea]	MutS homolog 6, transcript variant X2	AATTGACTGTTTTTTGTTGTTTTCCTGGTTGTTCAGTTATTTGTCACTTTTCTATAGTTTAGGTAATGAAGAATTTATTAAATTACTTCAAGAAGTCTCCAAAATCTGTTCCTAACAGAGCTGTTTGTACCAACAATGTCAAAGATAACAGTACGACATTGCAATATGTCGCTGGTGAAATCGTATGGGCAAAATTTGAGGGATTTCCATATTGGCCTGGCATGATATGCGAGGACCCTAATAGTAAGTCATGCAAACAAGTAAAGGAAAATGTGGCGATGTTCCATGTTCAATTTTTTGGTGAGGAACCAACACATGAATGGGTTATAAGAAGCAAAATTGAAGCATTTGATACGAGACAACCTACAGACAATGATGGGGACATGAAAATTGCTTATG…	cluster_20	11
ENSHYS-12404	evgHyS_ScswcV5_3493.g15055.t1	NA	NA	ATGGACGATCTGGGACCAATTTGGAGAATACCGGAAGAAAACAAGTGTTTAAAGGTATCGTACATTCATCCTCCGGATATCAAGTTTGATTTCGTATACCTGATTTGGTGTACTGTATTGATTCGTATTCCTTTACTTCTGTTGGTTACATCATTTGCTTCAGACGAAGTTGGCCATTTTTTTTTATTCTTAATTGAAGATGTTCTGTTTCAGATGAAGTTCCTGGTGGTGATGATTGCCGTTGTCGGGACTGTTTCCGCGTTGAATTCTTATCCAGAAAAAAGAGATGCGGACTCTTCAGTATATGAAGAAGGATACAGAAATGGCTACGCAGATGCACAACCTAGTGAATTTGCAAACGTCTTTGGGCATCATCACAGTCCAACCAAAGACTGCAGC…	cluster_20	11
ENSHYS-12373	evgMSTRG.132097.1	XP_015758992.1 PREDICTED: RNA-directed DNA polymerase from mobile element jockey-like [Acropora digitifera]	RNA-directed DNA polymerase from transposon BS	GAGTGTGAATCTAAAAATATTTACAAATGTCTATAAGATCAGTCGTTAATAATTTTGTTTTTACATTTTTCTTGAAAATATTAAGAGTTGAGTTTGTTTTAATATCATCAGATAAAAATTTATTCCATAGGTATGGTCCCCTATGTCTAATTGAAAACGTGCAAGATTTTAATAAAATATTTATGTTGTATTAAACTAAATTGGTTAGTAAACAATTTTGGTGTTATGTTTTGTTTCATCTTGTACATGAAAAGTAAAACTTGATGCATATTTCATTGATAAGCCCCAATTTGAAGAAATAAGTGTTGTGTTGGTGCATATCTGTCTAAACCAAAAATTATGCGACAAGCATGTTTTTGCTTATTATACAACTTTTTTAATTTATTTACATTGTTACTT…	cluster_20	11
ENSHYS-12343	evgMSTRG.76196.1	XP_002156672.3 PREDICTED: GTP-binding protein 2-like [Hydra vulgaris]	GTP-binding protein 2	AAAATGGTACCATAGATGCGAAGCTTTTGGATAATCGTGTTCTTGTGCTCCATATGGCTTCACGTTTTATTTCAACTGCAAGCCGGCGTTTCCCAAAATTTATTTGGCGACGAAATGTAGGCTGCTTTAGAACATTATCCAGCACCATTCAGCTACATCAAGATCAAGATATTGCACAATATCCTGGCCATGGCTATAAGCTGCAGTTTACACATAAATTAGAGACTGTAGACCCTATCCGTCATCATGGTATACCTATTTATCAAGTTCTAAACACGCAAGGAATAGTGATGGATGAAACTCAAGATCCTCAGCTTGGAAAAGACACTTTAGTATCTGTGTATAAACAGATGCTTTTGCTCAACACAATGGATAAAATTCTGTATGAATCACAACGAC…	cluster_20	11
ENSHYS-10733	evgtrinLocDN32508c0g1t19	XP_002157103.2 PREDICTED: nose resistant to fluoxetine protein 6-like [Hydra vulgaris]	Nose resistant to fluoxetine protein 6	TATCATTTATTGTCACTGCTAGTATAATTGGTGCAAAAAATTACCCAGTTCTCATTACAGCTACTATAGTTTAGGTAACTTTGTGTTTGATTGTAGTTTCTTGATAGAATATATCCCAAAAGAATTCCAACCAAATATGGTGGGGCACGTATGTAAGGTTTTATATATAATGCATCTTGTGATTCCTGAATGTGTTTGCTTCGTGGGTTACCAGGAAATATAGTAGCTGTAATGAGAACTGGGTAATTTTTTGCACCAATTATACTAGCAGTGACAATAAATGATATAAAACAAGCAACAGCAATGATGAGATAGCCAAAAATATATCGATATCTGCTGAACTCAAAATGTCGATCGAAGCGATATATCAAAATCAGAAAGATGGGACTAATAATATAA…	cluster_20	11
ENSHYS-10504	evgHyS_ScswcV5_3298.g13396.t1	XP_028401255.1 uncharacterized protein LOC114524364 [Dendronephthya gigantea]	NA	ATGTGTCGTTTGAAACAAATAATACAAACACAAATTGATATCAATTACTTGATCAATAATGTCATTATTTCCATTCATAATTGCGCTCCTTTTCCGAGGAAGTTTTTGACTGTTTTGGTGGTTAAAGAACACTTACTGAAGAAGTTACCTGTTGATATACGTGAAAAAATGCGTTTTCCGATTAAATTTTTGACTCTTTTACTGGTGCTGGTGTGTATTAATTACTCAGAAGAATGGTTTGGGGGAAGAAGGCGGCGACGGCTGATTCCACCAATTAGAATTCCACCTGTACGTCGAATTGTCCGACGCGTTGGAAAAACGCTTGAAAAAACTGGCAAAGGTTTGGCGAAAGGTGTGACTTCATTGGCCAAAGGTTGTTGCGGTTTAAAACCTTGGATT…	cluster_20	11
ENSHYS-10434	evgtrinLocDN16590c0g1t17	XP_012564774.1 PREDICTED: alanine aminotransferase 2-like [Hydra vulgaris]	Glutamic--pyruvic transaminase	TTTGTGTTTGACGGGGCCGGCTGTTTTTTTAACCCGAATTTTGTTGGCCAGGGAAGCAGTCCCGCGTCTTTTATATTTGTTTACTTTTTTCCATTTGTGAGCAAGGCAAGTGTGCAGCTGGCTGGCGACGTTAAAAACGTTTTCGCACCAGCATCCTATTTTCTTTTCTTTTACATTTTTGTTATCACGAGGCTAGAAGCATGTTTAGGTTATCGTGTTGTTTGAAACGACGTTGCAGTATTTCGTCAAAGTGTTCTAAAATTTTGGGAAATAGTTTTAATACGTACATTCGGCCGTCAACACGTTGCAGTATTTCGTCAAAGTGTTCTAAAATTTTGGGAAATAGTTTTAATACGTACATTCGGCCGTCAACGATGACTGTGCAACAACAGAATCGAA…	cluster_20	11
ENSHYS-10177	evgtrinLocDN13585c0g1t19	XP_027037952.1 RNA-binding protein NOB1-like [Pocillopora damicornis]	NIN1/PSMD8 binding protein 1 homolog	TTTATTAAGCCCTTATATCTCCTTAGGCGTTCGGCGGAAACATATGGTCCTATACATTATTTTGATCAGCGTTTCAACTTCTACACATTACAGGCAAAGAATAAGCTAAATTTTGCAATTTATTTTTTTGTTCTGCACTGCTTACGTCATCAAAACATCGAATACAACCGATTTTCCATTGTCCATCTTTGCCTAAGTGGGTTTTTCCACGGGCCTTATCGATTAGTTCCACATAATTCGCAAATCTACGTGTGTTTCTCCTATTAAAGTAAACATTCTAAAATCTTACTGCCAAGACGGATTTATCAGCAAACAGGATTTGTGAAATAAAAAAAAATGAGTTTCTAGCAAAAGAATTTAATCCATATAAATTTTATCATCTTTTTCTTCCAGATTTTT…	cluster_20	11
ENSHYS-10113	evgHyS_ScswcV5_3241.g13059.t1	XP_012558361.1 PREDICTED: ankycorbin-like isoform X1 [Hydra vulgaris]	Uveal autoantigen with coiled-coil domains and ankyrin repeats	CATTAGAACTGCTTTCACGAGAGGAAGAAATATTTAATTTTTGTTTTTGAATGATGAGAGCAGCCCGTGTGTTCAAGTGTGGTCGCACTTCTCTGCAGAGATCGAAAGAAACAAGCAATTCATACAAGACAACTAAATTGAAACATGAGCTTAAGAAACTGGAAAGAAACGATGTTATATTTGTCTTAGATGAGCAGAAAGGTAACGCCGCTCGAAAAGTGTTGGAACTTCATGGACGGCAATATCTGCAGATCAGAGTAAACCGTGCTGACAAAACCAGTGGTAACCAGATAACATTAAAAATCTGCTTTAACGTACACGAAGATATCTACAAATATCAGAAGTTGCTGCTCGGCGCGATACACTTTTGTGACGAGGCCATTCTTTTCCATTCCCTTG…	cluster_20	11
ENSHYS-09926	evgMSTRG.62054.1	XP_012557891.1 PREDICTED: uncharacterized protein LOC105845088 [Hydra vulgaris]	NA	TTGGGCCTGGCTAGTTTCACCGATTAATTAGAATTTGTACAAAAAATTTGAATAATCTTTTGGATTCTCTAATCTCCCTCACTAACTGCGATTGGATTAGTCTTTCTTGGACTTCTTTTTTCGCTCCATGAAACTTTCAATTATCTCTCTTATCTTCTTGCGATTGTTAAAATTGACCGAAGTTGCAGCATATTGAAAAGCAGTTTCTTCCCCTTCGATGTTCTGACAGCGTAACAACACTTCCACACACGCGATATTACCAAAACGTGCCGCCCATTCTAATGGTGTCCAAGAATTTGAACCTTCGCGATTAATATAAGTTACATCTTCTTCACACAACATCTCTAATACCTTGTCAAGACCTTTCCACGCTGCATAATGATAACTGTTATTCTTTTC…	cluster_20	11
ENSHYS-09911	evgHyS_ScswcV5_3204.g12886.t1	XP_027041765.1 uncharacterized protein LOC113669885 [Pocillopora damicornis]	Perivitellin-2 67 kDa subunit	GTGTTGCAGCGTAAGCACACGCAAAAGTTGATTTTCATCTGCAGAAAAGAAAATGTCTCGAATTGGGGAAGTATTTGAAGAGAACGTGCGTTTAAAAACATTGCTAGAAGAAAAGGGAATTCATTATCCGGATCAACTAATTCAACCTGATCGCCAAAATAAATTTGTAAAGTACTTTTACAAAAAGGGGTGCCTGTTCTGGACTGTCATGATCATTTTCCTTCTGATTTTTGCATCAATGGTACTCGTTCCTTCCGTTCTTGTCCCTAAGGAAATCTCAAAATGGGTTCAAAAAGGTGTAGACGTAAAAATGAAAGAAGAATCTTTTAAAATGTCGGCTCAAAGGTACGATGATCGCATCCAAGATTGCCATGGCGATAACCTAAAAATGTCTTTTCC…	cluster_20	11
ENSHYS-09851	evgtrinLocDN143675c0g2t1	NA	NA	TATCTGCTGAAAAAGGGCAGTCGGTGGTAAAAATTGAAGACTTAACGTCTCGGTTAAGTAAAGTTGAAGCTGAGTTTCACACTTTTCAGGATAGGAATGAGACCTTGCAGTCTCATTCAGGTTGTGGCACTTTGAAGGATAAGGATGTGTATCTCACGGAAATTTCTAATAAGTTAGCATCCACACAAAAAAAGTTCGGGACAGCCTCAAAAACCATTAAAGGTCTACGTCAGTCTACTTTTCAGGCTAAAGCTTCTTTGTGTCGTTGTAGTGAGAGAGGTGACCACGATCTCATTTTTGTTAAGTCGTATGAGGCC	cluster_20	11
ENSHYS-09763	evgHyS_ScswcV5_3204.g12750.t1	XP_012556148.1 PREDICTED: apelin receptor-like [Hydra vulgaris]	NA	TTTCAGATCTAAAAAAATGATGATTTAACTTGGAAATTGGAAATAAGCAGAGAAAATGAAGAATGTAGCCAATTTTCTAACTTCACTTAACACATCCATCGAAGCGATAGACACAACAAATGCATCTACTGAATGGGTGAAACTATCCACTTCATCCCCGGCCACATCGACTTTGCCGCCAAACGTTCCGCAAAATACTGGTTATACAACGATAGAACTTACTCTAATTGTCTTATTCTCATTGATTTTTGTGGTTGGTACAGCGGGAAATGGTTTAATATTTCACTACTTTGGCATCAAAAAACGAAGAAATCGTTCAGTACCAGAATTTCTATTCAGTTGTTTATCTATGGTTGACTTCGGTGCTTCCATTTTAAACCCAACTCTTTATATGTATTG…	cluster_20	11
ENSHYS-09408	evgtrinLocDN40601c0g1t1	XP_004206525.2 PREDICTED: galactoside 3(4)-L-fucosyltransferase-like [Hydra vulgaris]	Glycoprotein 3-alpha-L-fucosyltransferase A	TTTTATCCTCTATCGCCCTTACGAATCTTATAAAAAATGGTGTAACAGGAACAGGTTTTCAAACACCAATTTATATACAATACAAAAAAATATGAAAAAATTATTTACATAGCGAAAATAGCGATATTATGATAGCCACTTAATAAACGCGGCTTCTTTTGGATCGCATTCTCGTTGAGGGTTTATTTGAGAAGATAATTTTCTGCTCTTCATCAGAGGTTTTTCATGAAGTTTTGTACATATATCACACATAAATTCTTCACAACCACGGCCAAGACCATAAAGTTTCCATTCTGTCTTCCACTTAAAGTAACTATTAAACATTGTGTTATTCTTAGTCAACTCCTGAAGATGATTAGCTAGTTTTTCGGGATTTTCAAAGTCAAATGGATCTATGAA…	cluster_20	11
ENSHYS-09192	evgHyS_ScswcV5_3094.g12189.t1	XP_012558171.1 PREDICTED: kyphoscoliosis peptidase-like [Hydra vulgaris]	NA	ATGGCATCGAATTTTAGACCTTGTTCAAACTGTCAAACAAACGAAGGTATCAAACGTTGTGTGCGATGCAAGGATGCATTTTACTGCACTCGTGAATGTCAAGTAATACATTGGAAAAATGGTCATAAGAAAATGTGTACAGTAAGAGAGCAAGAAGACGAAAATGAAGGCAAAATTGCTGAGCTGAGTGTTGAAAATGAGACATCCAATGGGAGAGAATCATTGACTTGTTATGGCTGCTTCGTGAAAGAGGCAAGTTTTCGTTGTAGCTGTTGTAAGAAACAAATATACTGCAGTAGGGCGTGTCAGAAAAACCATTGGAAGCAACATAAAACAAAATGCATTTCTCAAAATCAAGAAAAAAAACCCGGGCAAATTCAATGCGGTAGGGAGGACGAA…	cluster_20	11
ENSHYS-09072	evgHyS_ScswcV5_3062.g12054.t1	XP_020909865.1 A disintegrin and metalloproteinase with thrombospondin motifs 3-like isoform X2 [Exaiptasia pallida]	NA	ATGAAGAGTTTGGAGACTCGGCTGTTCATATTGCTTTGCCTGGTCTCAGCGTTTTTGCAGGTACGAGGTGACAGCTGTAACTTTAAAGAAAAACAGGTAGTTTATCTAACGGACGCGGGAGAACTGGAACTCTCAAACAACAGAAAACAAGTTAATTTTCAGATTACTGTACCAAGAAATTGTACATTGAAATTTAACATGCAGTCTACACCGGAAATGAAAGAAGATGAATGTTTTATGGATGGCTTTATGACTACATCACACAATGTTGTCCCAACACAATTGTCACTTTGTAATGGTGTGACTGGCGAATTTGCTTTATATGATGGAACAATACTTCGGATAGAACCAGTTTTGCAACCTGGCATCGAGATTAAGAGAATGGAAATGGCGTCCGTT…	cluster_20	11
ENSHYS-08758	evgHyS_ScswcV5_2988.g11773.t1	XP_015127557.1 PREDICTED: uncharacterized protein LOC107048729 [Diachasma alloeum]	Zinc finger protein 45	ATGTCTTTACGTTGGGTTTTTTTGCAGGGCCAAAAAACGAAGGCCGGGTCATATCCGTGTTCCCGATTCGCTGGCAAAAATGGTAGCAAGGACTGTGAGGGCCAGACGCGTCATAACTTGTCACTTGTTCTTTGGTTAATTTTAAAGATGGCAACTAAAGTTTCATATAAATGTTCGTATCCAGAATGTGAATGGGCTTTTGAAAGTAATTACAAGCTTCAGCGTCACCTGCAAAGTCATGGCAATGAAAAACCTTTCCTTTGCGAGTTATGTAACAAAGCATTCTCCTACCGGTATAATTTAAACAGCCATCTAAGAATTCATGAGAAAAAAGCTCGTGAAAAAACTTTAAATGGTATAACACAACTGAGAGATGCTATATCTTCTCATCTCTATTCA…	cluster_20	11
ENSHYS-08750	evgHyS_ScswcV5_2988.g11769.t1	XP_012565502.1 PREDICTED: LOW QUALITY PROTEIN: solute carrier family 15 member 1-like [Hydra vulgaris]	Oligopeptide transporter	ATTTGCAATTATAGTTCAGCTAAGCGAAGCAAACATTTAAAATCGAATATGGCGGATGGAAAGTGTTCCGGCTAAAATGTAAACAAAGAAGAGAACCAAAAAATCAAGTCAAGAAAAAATGTCACAATTGTCAATTAAATACAAGGTTGTGTAAATGATGAAATTGACGTAATAGAAACTTGGTTGTCATTAGAAGTGTCACAAAGTAGTATGGCAGATTATCAGAAATTAAACAATGAACACACTGGTGGTGAAGATGGCGAAGCACCAGCAGAAAATGCAGCTCCGGTGAAATCAAGGGAATTGTGGGGATATCCAATGCAAGTATACTTTATTCTTGGAAACGAGTTCTGTGAACGATTCTCATACTATGGAATGCATGCAATTCTCGTTATTTAT…	cluster_20	11
ENSHYS-08692	evgMSTRG.66283.20	NA	NA	TTTAAAAAGATGTATAAAGCGAATCTGTAGTGAAATCATTATAATGTGTTTGATTTAAAGGTTCTAGAAAATATTCATTGTTAGACAAATGGGATGAACGCTTCAACATTTTTGTCTCTGATTCTGCAGCCTCTTTATGTTTGTGTTTTCTCTTTAAAGATCTGTTATTAGTCTTTTGTGATGCATCACCAACAGATATCGCACCTTTTGATTTTTTCAAGTTTCCTTTGTGTTTTTTTCCTAAAATGTGAATTGCTCTGCATTTGAAATCCTGTAAATTACCCACAACATCACAGAGTTGGCATCCTTTGTCTGTTACTGTATCATCATTTAAGACGTCTTTTTCTTTTTGATCAAATTCAAAAGCACCATCTTCACCTTTTTTTAGTGCTATTTGTG…	cluster_20	11
ENSHYS-08659	evgHyS_ScswcV5_1733.g5707.t1	XP_011641068.1 phospholipase A2-like [Pogonomyrmex barbatus]	Putative Group 3 secretory phospholipase A2	ATGGATTTCAGCTACTTTATTGTCATTCTGGCAGTTACAGCACAACTTTGTCAAGCCAGAGTTTTCAATCACGAAGATGCAGACACCAGAGAATTTCCTGATATGCAACTGTCCCCTGAAGATATTGCGGTGTTAAAGATGCTTAAAAATGACAAAATACTGGGAGCTTTGCTTGACGGTGATGCAAATACTACTGATGTCAGAGCATTCGGTTGGAAAATATTCCCAGGTACTCATTGGTGTGGAAATGGACATATTGCAAATTCAGACAGCGATGAAGATTTGGGAAGTTTCAAAAATCTTGATAGGTGTTGCAGAACTCATGACAAGTGTCCAAGGAATCTAAAGTCACAAGCGTTGGGTTATGGTACAAAAAACACCGGTAAATACACAGCAAGC…	cluster_20	11
ENSHYS-08173	evgHyS_ScswcV5_2750.g11319.t1	XP_012554474.1 PREDICTED: fibroblast growth factor receptor 1-A-like [Hydra vulgaris]	NA	AGCCGTTTGTTAAAAGAGAATACAGTCAGGAAACGTAAAACACACACTCAGCAGATTCAACTCATTTAATGTGCAAGCAAGATGTATACAGTTGTGTTGAATTGGCTAACTGTGATGTTTTTTTTATTGAAAGCTGTAATACCAACTACTACACTTCAAGTCAAAACTTTTTACGTCGGAGAAAATGGAACATTGAGCTGCAATTTTATCAACAGTACAAAATCAGTCGTTTGGCTGAAAAATAACAGGACTCTTTCCAACAACTACAATCAAACCTACGATGGAAGATTGATAAAGTTTTGGAGATTTGAGAAATCTTTTATCGGAATATATTCGTGCCATGAAATCGTTAAAGGTTTTCCAGGAAAACTATTAGTGGCTTATAATGTTTCGTTAGCT…	cluster_20	11
ENSHYS-08132	evgHyS_ScswcV5_2750.g11286.t1	QBL02593.1 biogenic amine-like GPCR [Tripedalia cystophora]	NA	ACCTAATTACAAGGTTAATGAGGTTATTAACAAATAATGTGGCAATCAAAATCTGAATACAGACCGTCTTTTAAGAGACCACCTTTGGAAGAAAAAACACATTTGCCAGACAGATGTTACACACACACCTAAGATTCAAAATGGAGAACGACACATATTGGTTTGAAGAAGAATACTTTGAGATGGATTATGTGATCACGAAAGGAAAAATCGTTTCATCGTTCTTCCTCGTGGTGCTGATTATAACAACTTTCATTGGAAACGCACTGGTCTGCATTGCATTTTGTCAGTTTCGCCGCTTGAGAATCATTACAAACTATTTTGTATTCTCACTAGCGGTGAGTGATCTACTTGTGGCCACAATATCGATGCCCTTGTTCTTAGCTTACGAATTAACGG…	cluster_20	11
ENSHYS-08019	evgHyS_ScswcV5_2707.g11196.t1	XP_012559806.1 PREDICTED: uncharacterized protein LOC101234468, partial [Hydra vulgaris]	NA	ATGGAGAATTTAGAAAATGAAAGGCGTAAATCTCGAAGCCGTTCTTCGAAACGCTCAAGTCGAAGAGAAATACTTGGTTGGATTTTAAAGCGTGAACCACTACAAATATTGCAAGGTGAAGACCAGGATGAAACTGGTGAACAAAGGCCCAAAAGAAGGAAGTCAACGAAAAGGGTCAGCTTTTCAGAAATGAAAAGTATTAAATTGGTTCCACCTCGTCATTTAAATGAAGTGCCCGAGAATACAAGCAAAGATGACATTCAACACGATTCAGACTTTTTAAGTGGTGCAGGAATGGCTGGCGATGTGGCTGTATCTGACTATTTTAGCCGTACTATAAGTGATACAAAGGATATGAATCTAACTCAACATTTGGATTTTACAGTAGTTGGTGACGAA…	cluster_20	11
ENSHYS-07654	evgtrinLocDN39895c0g1t13	PFX17997.1 Ficolin-1 [Stylophora pistillata]	NA	AATCGAAGGATTTAATCTAGTTTAGGTAACTTTGTGTTTGAGGGACCTTAATCTCCTGGAATGTAATTAGTGACATTTCGAAGTGGGCAGTTTAAACCTTCTTTTTTAACTTGAATACTACGTTGGTAAAGTATCTGGACTTCTCTGTACCAGTTATAGGGAACCAATACCCAGAAAAAGGGTTACATTGAAGCTGAAAGTGATACCAAAGTGCTGCACCATGATCTTGAGCTTTCGACTTTGAACCACCATAGTCGTATGTGCTAAATGTTTTCCCGTCACTTTTCGAGAATTCGTCAGTTAAACCCTCTCCTGAAACTAGATTAAATCCTTCGATTTTTAATTTGTAATTTTCGCCTTCATTGCCAATCGAAAAACTTTTATAGAAAAACTCATAAT…	cluster_20	11
ENSHYS-07135	evgMSTRG.45959.6	XP_012555740.1 PREDICTED: cyclic nucleotide-gated cation channel alpha-3-like isoform X1 [Hydra vulgaris]	Cyclic nucleotide gated non-selective ion channel alpha 3	GTTTATCATCCAAATTACAAGGCCAGAGCTTGAATATATGTGCATTTTAAGGTGTCCACTTGTATATATGTATGACCACGAGGCATGTGTCGTCAAGTTTCAAATTTTTTCTTTACAGGGTATTTACTCGTGTTGCAAAGAAGATTTTATGTTGTTGGAAATCAAAAAACAAAGTGGACACATCTGAAAATCATCTTCCACGTGATCATAGTAATGCTGATGAAGAGTATGAAAAATATTTGCACGCTGAATACCGAAAACCCGAATTGGGAAACTTTACGCTTTCCGAATACACGGAAAAAGTTTTACAGTACGGATATTTAATGGTAAGTTATTACTTCAAAGAATTTATTCTATTTATAGTTACATTTTTTACCTAAATTTACATGTTGTTACATT…	cluster_20	11
ENSHYS-06371	evgtrinLocDN110410c0g2t4	XP_015773065.1 PREDICTED: uncharacterized protein LOC107351286 [Acropora digitifera]	NA	AGAAGCAATAGACGGGAAGCATGTGAGGATTCAAAAATTCAAAAATGGTGGCTCATTTTACTATAACTATAAACATCATCATTCCATTATTTTAATGGCAATTGCAGGTCTTGAATATGAATGTTTATATGCCAATGTTGGATCTAATGGAAGGGTAAATGATTCAGGTGTATGGAACAAAACATCCCTACTTCAAGGCATAGAAGATGGCACTTTTACTCTTCCAAAGGACGCGAAATTAATAATAGTGAAAAAGACTCTCCACCTATTGGCCAAAATACCAAAGAGGTTTTCCGATATTCTTCGCGCCCTACTGTGTCT	cluster_20	11
ENSHYS-05809	evgHyS_ScswcV5_2427.g9046.t1	XP_012562751.1 PREDICTED: uncharacterized protein LOC105847614 isoform X1 [Hydra vulgaris]	NA	ATGCAAACACTCTTGCGTCAGCTAAACATGTCTGACGAGGAATTTAAAACGATGCAACATCAAAATGAAATGGAAAGCATTTCTTTATATCAAGCATTTAAAGAAAATATACTGAATCACGGAACCTTGAAATGGAGAGTGTTTAGCAGTACTAATCAAACAGTTGTAATGAACGATTATGATTCGGAAACTGGCGACTTTAAGTTTTTTGATTATGTTATTGTATCCATGGAAACCTCACCTCAGGATAACGATGTTGTCTGGAATTGTTCCTGCGAAACATTTCGTGTATTAATGTTTATTGTGCAGATGAATTTTGGCGAAATTACTTGGGAAGGATTGATGTGTCTTCATTGCCGTTTGTTGAAAGAATTACAGCTACAGCATAACGTTCGCCGT…	cluster_20	11
ENSHYS-04783	evgHyS_ScswcV5_2069.g8158.t1	RMX57970.1 hypothetical protein pdam_00023548 [Pocillopora damicornis]	NA	ATGCAAAATAAACAAGAACGCCGCTGTAAGATCCCTTTGGAGCACTCGTGTCAAATCAGAACGGCATATCAGTTGGGTGGTGTGAGAGGAAAAGCCCTGCTACAAATGTTCCCGCAATACTGCAAAGGTGCTATTTATATCCATGCAAAGAAATCAATTAATGGCGAGCCCGTTGCCGACAAACGCAAGTGCAACAAAGGCCGACCACGGAAACTGACTGTACAAGACAACCGCAGCGTGATCCGCTCTGTCTACAAGCTACGAGGAGAAGGTTCCTTCACATCTGCACGCGTGCAAGTGGAATCAGGCGTAAACAAGGTATCAAACAGAACGATAAGACGTACATTGGCAAGAAGTGGCTTTAAGTACCTGCAGTCAAGGAAAAAGGGACTAATGTCA…	cluster_20	11
ENSHYS-04394	evgHyS_ScswcV5_4927.g22007.t1	ADO22611.1 LIM class homeobox transcription factor Lmx [Mnemiopsis leidyi]	Reverse transcriptase	ATGGATCACAGCAACAAATTAACACATGAGAGCAGAGATATGGCTGAAATCCTTTTCTGTCAATATCAAAGAGTATTCAGTGAGCCAAAACATGTAGAAGACATAACAATCAACCTACCCCAACACACATCAGAAATTCCAGAACTCCAAATCTCTCAAAAAGACATCATCAATGCAATTGATAAACTCTCTGACAACTCTGCACCGGGCCCAAATGGCTTCCCAGCAATTTTTCTAAAGAAGTGTAAAACAAAAACATCGCTATCTGTACCACTTCTTCTGTTATGGCAAAAATGTATGGACTGTGGTGAAATTCCCCAAATTTTAAAGCACTCACTAATCACCCCTTATTTCAAAGGGGGAAAGAAATCTGATGCATTCAATTACCACCCAGTAGCC…	cluster_20	11
ENSHYS-04003	evgHyS_ScswcV5_17.g95.t1	XP_020903264.1 dynamin-1-like protein [Exaiptasia pallida]	Dynamin 1 like	ATGGAACAGCTGATTCCAATAATTAACAAGTTACAAGATGTTTTCAACACGGTCGGCTCTGAAGCAATTCAATTACCACAAATTGTTGTGGTTGGTTCCCAGAGTAGTGGAAAAAGTTCAGTATTAGAAAACATTGTGGGGCGTGACTTTTTACCAAGAGGATCTGGTATAGTTACACGTAGACCTCTAATTTTACAACTTATCCATGCACCAGTATCAAAAATTGATATTCAAGATGATAATGGTGAAAAACCTGAAGATTTTTATGATTTAGAAGAAGAAAATATTGTCAAAGATTCTGAAGATGATCTCGAGGAGGAAACTGAGTTTGATGTAAATGAACCGAAGGAGAAGATTGTTCAGGAGTTAGAAGAGCCACATGAATGGGGCAAGTTTTTG…	cluster_20	11
ENSHYS-02856	evgHyS_ScswcV5_1748.g6475.t1	XP_012562388.1 PREDICTED: protein HID1-like [Hydra vulgaris]	HID1 domain containing	AGGGCTATATATGAAAATGTTTGTATGTAGCAAGTTTTAAGTTTCTATGCTGTTTACTTAAAATATGGGTGCTGCCGATAGCAAGTTGAATTTCAGACAGGCTGTTGTGCAGTTGACAAGCAAGAAAACGCCTGTGGAAGTTAATGATGAAGCATTCTGGGAACAATTCTGGATGGATTCTATAACAAATGTGAATGACATATTTGCACTAATTCCTGCTGCAGAAATAAGAACATTGCGTGAAGAATGTCCATCCAATCTTGCTACATTATGCTATAAGTGTGTGGAAAAGTTGGTGAATGCAGCTTCAACAGGATGCTCTGGGCAGTCTGAACATTTAGCAGTGTTAAACTGCTGCAGATTATTAACCCGTGTCATGCCGTATATTTTTGAAGATCC…	cluster_20	11
ENSHYS-02312	evgMSTRG.118988.1	GBC47286.1 hypothetical protein RIR_2953700 [Rhizophagus irregularis DAOM 181602=DAOM 197198]	NA	TTGAGGACAGTGATCGACAACTTGCAGCACAGACCCAGGAAAATGCAAGGCTTCGGGAAAGGCATATACCCAATGCCCAGGACCCCGGTAAAGGCAATGTTATCATAATCCATAAAAAACATCATAGTGCACAGGATGACGATGAATACCATCATCTTCCCTATTATTACACGCGTGTTCAGAGGCGTAATATTAGCAAGAAGAGATCGTGGTTCGGGGACAACTACCCAGGGGCGGAGGAGATTGTCGTCATCGACAACCCCAACGGCATACACGTTTTTAATCGTTTTGAGGAGGAGGGGCATGTAGAACGTTTTAGGAACTATTTCAGGCTTTTCGATCTTACTCGGGATGACCTGCATGATCTGGGTATTCCGACATTAGAGTATTAGGCAGACG…	cluster_20	11
ENSHYS-01923	evgHyS_ScswcV5_1733.g5643.t1	CAJ57450.1 astacin 4 [Hydractinia echinata]	Zinc metalloproteinase	ATGAAGCTACTACTGGCATTGTTGATTGCAGTAAACATTTCTGTCATTGGGAGTATACCCACTCACTTAAAACAAGAGAGTTCTGCTATGGATGATATATTGACTGTCAACAACGAAAATCCAGATTTTGAATTACTGTATGGAGACGAAAGATTAACACAGCAACAAATGCTGGACATGATGGAGAATGACATTGGACACAAAAGAAAAAGAAGAGCCTTAACGAAACGAAGTAGAGGTTTAAGATGGCCGAACAACGAATTCCATTACACATTATCCAACGATTTCTCGTTTGCACAGAAAACAACCATCCGAAATGCGATTAATATTATTGCCTCCAGAACTTGCATACGTTTTATGGAACATTCCATCGGAAGTGCACCAACTGCTCATGTTGCG…	cluster_20	11
ENSHYS-01860	evgtrinLocDN144973c0g1t1	KYQ46400.1 hypothetical protein ALC60_14600 [Trachymyrmex zeteki]	Similar to transposase domaincontaining protein (Fragment)	CTGTCTTTGGACACTAATGCCATTAAATTAGTTGCTAACATTGATGGTTTGCCTTTGTCAAAATCCTCCAGTTCTCAGCTGTGGCCAATACTTGGTTCCATTAATAACAGTGTTCATGTATTTCCTATTGCTATTTTTCATGCTTATGCTAAACCAAATTCACTTGCAGATTATTTGTCAGAATTTATTGTTGAGGCAATAACGCTGTTGCAAGATAGTGTCAGAATAGAAAATAAGCTATCCCAATTTAATCTTCAAGCAATAATTTGTTCTGCTGCTGCTGTTTGTCCTGCTCGTTCTTTCCTCAAATGTATTATTAGTCATATTGGTTATCATTCATGTGAACGCCCTAAAATTAAAGGA	cluster_20	11
ENSHYS-01846	evgtrinLocDN89006c0g1t4	ADO22611.1 LIM class homeobox transcription factor Lmx [Mnemiopsis leidyi]	NA	TGGATCCAAAAGATCATTCTGCTCTGTAAGTTTCCTTCTTCCACCTTGTCACTGCTTCTTTCTACATTTCCCAGCAGATCCTTGTTAATGTCTCCAATAAGAACAAAGAATAGGAGAGGCCCAATCACTCTCCCTTGGACACCAGATTTAACTAATGTTGAGTCTGAGTGAATGCTGTTAACAATGACTTTTTGAGTTCTATCAGTAAGAAAAGATTTATTGAACTTTATTACCTTGCCAGTGAGAGCGATATTTTTCAGTTTGGTTAGTAAGATGCCAAATTCTACCTTGTCTAAGGCCTTGGT	cluster_20	11
ENSHYS-01640	evgMSTRG.100688.1	NA	NA	GCAGCGGATACGATGCTTGTTATAGTGATCCCCTGCTCTTTAAAGAGAATGCTTAGCTTCTCACGTAGGGATACATCATCTCCAGCTATCTTCATGAGGGTCTCCTTAATCACCTTCAGCTGACTGTGGATCTTTGAGAGACCATGTTCTTCTATTGCCGCCTTTCGATCATTCTTTAGCTTTTCACGATCCTCCTTGGCTTTATCGAGGTCCTTATCCCAAATATTTTGCTGTTCCTCGGATACGTCGGACCCAGCCTTCTTCGCCTCAAGCCTCTTGATCTTGTCATTTGCATTGGAAAGCTCACCATCGTAGTAGATCATCTTACTTTTCACATTATTCAAGTCGTCCTTGAGAGTTCTAACATAGCAATGAAGCCTCCGTCTTTCGCGTTCGTTT…	cluster_20	11
ENSHYS-01263	evgtrinLocDN2372c0g1t13	XP_020605295.1 uncharacterized protein LOC110044115 [Orbicella faveolata]	NA	GCTTTACAGTGTTTATGCATGGATGTAAGTACCAAAGTAACAACAGCAGTAAATGTTAGATGTAAATCTATGACACTACTTCTCTGTCAGTCTGTCATTGTAGCATGTGTGGTTACACTTATGCGTCCACACACGCAATCACACAACCAATATCACACATGCAAAAGTTTATAATTAAAGAATAGAAAATCACACACTTGGACACCATAAAATAAATTTTCGGTGTGTGATTTGCCACTGTACTTGATTAATTAAAGTCCTACCAGATTTTTAGCCCTGCTGTTTTTCATATTTTTTTACCAAATGTTAGCAAACACTAAGAAAATATACCTAATTTCAGATTGCATTAAGTCTTAATTTAACAGTGAACAATATAAAAAAAATTGGGATTGTTTTCAG…	cluster_20	11
ENSHYS-01182	evgHyS_ScswcV5_1325.g4801.t1	XP_002157956.1 PREDICTED: IST1 homolog [Hydra vulgaris]	Increased sodium tolerance 1 homolog (yeast)	ATGGTAGGCAGAGAAATTGCTGACCCGGTCACAAACATTACTGTATGTAATATTAGAGCTAAAGCAAATACAAACATGTTTTCTGGTGGTTTTCGTGGTCAGAAACTAAAGACCAGCCTCCGGCTATCTATTAACCGGTTAAAGTTAATGGAAAAGAAGAAAACTGAGATGGCATTAAAAGCAAGAAAGGAGATTTCTGATTTTATTCAAGCAAATAAATTTGATCGAGCTAGAATTCGTGTAGAGCATATTATTAGAGAAGACTATCTTGTTGAAGCGATGGAATTGATTGAAATGTATTGTGACCTGTTGTTGGCAAGGTTTGGACTCATAGAAAGTATGAAATATTGTGACGAAGGACTGGTGGAAGCTGTTTCCACAATTATTTGGGCGGCCCCA…	cluster_20	11
ENSHYS-00812	evgHyS_ScswcV5_1219.g4439.t1	XP_012556414.1 PREDICTED: bifunctional 3'-phosphoadenosine 5'-phosphosulfate synthase-like [Hydra vulgaris]	Bifunctional 3'-phosphoadenosine 5'-phosphosulfate synthetase	AGTGGTTAAGTATATATATTAAACAATATAACTATGGCATCAGCATCTGATTCTCAAACAATACACAAGGCAACAAATGTTGAATTTCAAAAAGGTCATGTGTCTCGTAAGAAAAGAGGAGAAGTTATTGGCCATGCTCAAGAGTTTCGTGGCTGCACTATTTGGTTTACTGGATTGTCGGGTGCTGGTAAGACTACCATAAGTTTCGCTCTGGAGGAGTATCTTTGTTCAAGAGGAATACCTACATATGGACTGGATGGTGATAACATGAGGAAAGGTTTAAACACAAATTTAGGATTTTCTCCTAAGGATAGAGAAGAAAATATTCGTAGGGTAAGTGAAGTTGCGAAGCTGTTTGCTGATGCTGGAATTGTTTGTCTGTCAAGTTTTATCAGCCCG…	cluster_20	11
ENSHYS-00736	evgMSTRG.13188.1	NA	NA	TCAAACCACAGTAGAGCAACCCGTGCTTGCAAGATATCCTTCCAGTGACAGGCAAATTATGTACAGCGACACACGCTCAGAGGATATGATGAAATTTCCCGTAGTGCAACAAAAATTGGCGACATAGCATTAAACGAAATCGTACAAATTTTCAAGGTTAAGAAAAACAATCAAATATGCGCAAATTGCGTAACTGATTAGAAATTTAAATTATTTTAGGCGATGCCATTTTAGAAGGCCACTACTTCTGCTGGTTATGTGGTGTTGAGGCATCTAGATCAAATGACCTTTGTCACAAGTATAATATGTCTGCACTATACGGACGGCATGGCAAAGACAGATCTGATAACTGACTTGCACGAAAGAGCAGTTAAATTCCGGTATGAAAATTGCAAAGAC…	cluster_20	11
ENSHYS-00089	evgMSTRG.6963.2	XP_004212029.1 PREDICTED: zinc finger protein 862-like [Hydra vulgaris]	NA	TGGTAAAAGAACGCCGGTCGCTTGCGCTTTTATAAGAAATGAAAAAGTGTTCATTTCACATTTATCGCATGTAAGTTAGTTGCTCCTTCAAGTATGAGTGAAATTAATGATTTGCCTTGTTGTTTTTGCGAAAGAAGCACGAAGTATCGGTGTATATCGTGTCAAAAAACATCTTGTAACATATGTTCTACCGGTGTTAACAGTACAGTCAATGGGTACAGCGAAGAGGAAAAACGTGTTGGTAGATGTCCTGATTGTTCTGTTGTTATTAATAAGCAGCCGAAGAAAATCCAAAGAAGCATATTTTCAGCCTTTGGAAAAAACCCACCAACATTAGCGAAGCAATCAGCAACGAATATAGTAATTCTTTACTCTGTTATATTTAGTACTTTAATTTTC…	cluster_20	11
