# Supplementary material for: A cellular and molecular analysis of SoxB-driven neurogenesis in a cnidarian
Source: eLife. 2022 May 24;11:e78793. doi: 10.7554/eLife.78793 (PMC9173746; doi:10.7554/eLife.78793)
Supplement: Supplementary file 3. [file elife-78793-supp3.zip › Supplemental File 2/all_cells/annotation_and_analysis/cluster_10_marker_annotation.csv]

ENSHYS_ID	NIH_ID	diamond_blastp_hit	pannzer_description	transcript sequence	cluster #	iteration
ENSHYS-22681	evgMSTRG.12182.2	NA	NA	TAAACTCTTGGAGTGTTTTTTTTCAGAATAGTATTTACATAAATATAACTTAATTTGCCATAATCACTGACTTTAGTTGAGTCGTTATGTGCTTTAACGACTTCTTGACTGTGAAATGAGAAAATCGTTTCGCATTAACGTTGATAATCCTGATTGTTCGTCTTGTTCTTTTGCCCGGCGCTCCTTTTTTCTTTCCGATTAACACCGTGGGAGGAAGAATTCTGGATTTTTTCACAGCAGTGACGCTAGCAATGCAACGGAAACCTTTTATACATGTTGTAGTTGGTCGAGGTGTCCACGGTCCAAGACATTTCATCCATTTTCCATCTATTAAGCACTTTTTTATCATTCTATTCCCTGAAGTGTTCCTACCATCGCCTGTGCTGTTGCTGGTAATCG…	cluster_10	0
ENSHYS-22658	evgMSTRG.138719.1	KXJ04647.1 hypothetical protein AC249_AIPGENE3338, partial [Exaiptasia pallida]	NA	TTGAAGCAAAATAAAGATAATGCAGAGAAAGGCTATAGTATATGACAACTACCTTCCTCCTTTGTAAATTTTCCGAATACTCACTCTCTGTTGTCGTCCGATGGAACAAATGCGTTGGTCTAGGTCTAGTTTGTCAGTCCTATCTTTGCGGAAATTGAAACGAGCTGGAAGCATTGTTGATCTCATCGCCGGGCCTGCATTGAGACATTTCATGCGTGTTTGGTTGGGGGGACCAAAGTGCCTGTTATATTCAGACAAGACACGTGCTTATCGTTATCGTCTCTATATATTCTAACATCAAATATTCTGCACAAATAAGGCAAATAAGGTATAGGCAATGATCTCCATCGTAGATGTCTGTATGTCGTAACAGTGCCCACGACTTTCTTTTTTTAAAGA…	cluster_10	0
ENSHYS-21420	evgHyS_ScswcV5_664.g2869.t1	XP_023328933.1 uncharacterized protein LOC111701756 isoform X2 [Eurytemora affinis]	NA	ATGACCAAATCATGCCCCTGCAAAAGCAGTTGGGAGATAGTGATTTTATTTTTTACCGCTTATGCTGATTATCTACCTGATGTTAATGAAGCGCAGATTAAAAATAGATTCATCGAAATATTAGATGACACTGATTGTTTTAAAGTACATCGATTAGAAGTGAGTAAGGAAGGTGCTGATTTAGATTCTGCTACCAAAGGCTATCGTGCTATGATCCCGTTTACTTCAATCGGAAAGTTCGCAGTTCTATCGGTTAATGAGCAAACATGCACATTGGCGTGTGTTGTTACTCATCCACCGAAATTGTATATTGGACTTCAACCAGATTGGTTTCGAATCTTCGGAGAAAATGAAGAGCTGGTGCCATTTGCAGAGAACCCTGTTTTGTTTGTCAAATTC…	cluster_10	0
ENSHYS-21253	evgtrinLocDN5564c0g1t2	NA	NA	ACTCCTGGGTGTCAGCACGGACAAATTATTTGAGGTGTGTGGTTTGTTTTCAACCCAATCTTGTACATCAAATGTTGATGTATCAAACCGTAATCACTCAGTTTGCTTCACAATATGTCTTCTCTTCTGTGTACGAATATGATCAATTGCATCATATGCGACTGGCCAACAAACTGCTAGCGGCAGATGGGACATGGTTGACGACACTTTGTTTAATATGTATAAAGTCACTTACATCCAGGTTAGGCAGATGCTTTAGGTGTCAGGGCTCTGGGCACTTTGCTGCGCAATGCCCCAATAAATTCACTGGTCCAGCAGAATCATCAACACAGTTTCGGAATGTTCCAGTGAATTTATTGGGGCATTGCGCAGCAAAGTGCCCAGAGCCCTGACACCTAA…	cluster_10	0
ENSHYS-21144	evgtrinLocDN25903c0g1t6	XP_002154885.1 PREDICTED: uncharacterized protein LOC100200582 [Hydra vulgaris]	NADPH-dependent oxidoreductase	ATGCAAACTTTTCATAAAAAAAGCAAAATCTGGATTGTTTGAGGGAGGGAGTACTTTCTCTGTTTAGTCAGAATTGTATTACAGGCTAATAAACAAAATTCTAAAACTTTGCATTGCAAGTACAAGCAGATGCAAACAAACTTTGTCTAAAAAAATGGGTTTAACTGAATCAAAAGGTTTTCAAACTGTATGATTGCACATGTTAACTTTTTTTACTTATTGTTTTTCTGCACATTTGATTATATGCTTATTTGAAACAAATCAACTTACCTAGCACTTTTATTTCATGACCTTTAGACCCAAAAGCTTTGGTAAATTGATTCTCAACTAGTCTGACAACTTTATCAGCCATGCGACCAGTACGGACCGAGCCAATGATGCAAAGCACTTTTAGACCGG…	cluster_10	0
ENSHYS-20006	evgHyS_ScswcV5_457.g1682.t1	XP_002156903.3 PREDICTED: serine/threonine-protein kinase A-Raf-like [Hydra vulgaris]	Serine/threonine-protein kinase B-raf	AGTCAAGATGGCGGCCACATCTGAAAACAATCTCGTTGACATTGGAAGAGATTTAACACGAGAACAACGGTCTCTAACGGTCACAGACCTTGACAAGGAAGTTTTAGAATCTGGACATTTTAAAAGCGATCAAATCAAAGAATCCCAACTCTATCGAGAGGTCCAAAATGTTCAACAAGTTATTAGGTTAACAGAAGACGAATTAAAGAATTTAAAAGAGCTTCACAAAAGGACAGGATTCTCCCATCCACCATCTATATATTTTGAGGAAGTCGAAGATTTAACGGTGAAATTGGATGCGCTGCGCAATAAAGAGAAAACACTGTTGCACAAAAAACCAGTGCAAAATGGTGCTGTTCACAATGATTCTTCAGACGATAGTGCACCCTCATCTCCCTC…	cluster_10	0
ENSHYS-19983	evgtrinLocDN17144c0g1t9	KXJ05233.1 hypothetical protein AC249_AIPGENE24995, partial [Exaiptasia pallida]	NA	ATTCTCGACCAGACTTTGTCAATGAACCATCACTTTATAAGTCTTTACAAGAAAATGTCTTCCAAGCTTCGTTTACTACTCTCATTGAAATCCAACTTAACGAAAAATGCCATCACTAAAATATATGTCGGAATGCTGCTGCCAACGGTTCGTTACTGCTGCACTACAAACCTGAATCTTACCAACGGCCAGCAAAATAAACTTCAATCTCTTCATAGAAGAACTGCGAAGGTGACAGAGAAACGTCAACTACCAATTATGAATGAAATAAAGAAACATGCTGTCATGCTCGTCACAAAATGCTTGGAAAAAGCAGTGTGTAGCAATTTTGATGATTTCTTCGAGATAAGATCGCCCAGTAGAAACACCCGAAATAACAATCAAACACAAAG	cluster_10	0
ENSHYS-19943	evgHyS_ScswcV5_457.g1637.t1	XP_012556034.1 PREDICTED: uncharacterized protein LOC100215152 [Hydra vulgaris]	NA	CTAACAAACAGAAAAACTTGTAACAAGTAGTGTATGGTCACCTCCTAAGTACAAAAGAGCAGAATTCTGCTCAAATGGCTTTTTTCCTAGTCATGATCTGCAAAAGTGAGTGTCAGGATTAATAGCCGAAGCCACAGCCATGGCGGTAATTATTGATTCGTGTGCTACTGAACATATTGTTGGTCCGCCAACACACATTTTAATACCAGCACCCTCGTCTATGCCAACAGGGCAAGACAGTTCCGACTATGAAACTGCTAGTAGCACAATTAGTACGACCAGCATTGAGGGACATGCTAAAGTAATCAAGCAACGGACGTGCTGCGGAATATCATACGAACGTTTCAAGAAAGCGATTAAAGTCAAGCGAAAGTTTATTCCAGCAAAGATTAGCTACTT…	cluster_10	0
ENSHYS-19464	evgHyS_ScswcV5_4475.g21332.t1	XP_002162225.3 PREDICTED: dual specificity protein phosphatase CDC14A [Hydra vulgaris]	Cell division cycle 14Ab	TCGAAAGTTATGAACGGGGAGCGAATTGAACGAGAACATGAGTTGCTAGCGAGATTTATTATTACTTTTATATTTTAATTCTCTTAAACTTTTCTTTCTGCAGCAGGTAAAATGTACGAAGATCAGGATCTTGGAAATGCTTGCGAATTTATAAAAGATCGTTTGTATTTTGCAACTTTAAGAAATAAACCAAAGAGTAGCACAACAACACATTATTTTTGTATTGATGAGGAGCTTATTTACGAAAATTTCTATGCAGATTTTGGACCACTTAACCTTTCTATGCTATATCGGTATTGTAAAAAGCTCATTAAAAAGTTTAAGACGCCAGTGCTTTCTCGCAAAAGAATAGTTCATTACACTTCATATGACAGTAGAAAAAGGGCAAACGCTGCATGT…	cluster_10	0
ENSHYS-19382	evgHyS_ScswcV5_4475.g21255.t1	XP_012557891.1 PREDICTED: uncharacterized protein LOC105845088 [Hydra vulgaris]	NA	AAAAATAATTCGACTAAGAAATATTTTCTAACACAACTTAACAACAACTACAACACCAACAGCTAAAAAGTATCGGATTTATATCTGGCAAAATGTCGTCATGACCAGAAGGAGAATGACGGAAATTTCAAGACAAACAGACAATGACAACCCATCAATCTGCAATTGCTGGAAGTGAGCGAAAAACTCGGCTTGTCACGCTGGTAGATCTATCTACAGATCATTTACGTGATTTTTTACACGATCCGCAATATGGAAACCTTCCGAACAACAAAGTTCAACTGTACCAAGCTTTATTACCATACTATGCAACATTGAGTCGTATCTTGCAAAATGACCAATTGCAGTTGATGTATCCGAGCAATAGGGAGACTGATTCAGAAAAATTTGATCTCACTC…	cluster_10	0
ENSHYS-19247	evgMSTRG.114069.2	XP_012563270.1 PREDICTED: E3 ubiquitin-protein ligase pellino homolog 1-like [Hydra vulgaris]	Pellino E3 ubiquitin protein ligase 1	AAACAAAACATGATAGCTTTTAGTGGCAGGAGGGTATTACTGCGTTGAAAAATGATACATTGTTATTCTTAATTTAAAGTGTTCTTAAGAAGGTTGTGACGTACAATGGATAAAAATGACTTATTGAATAACAGTAAAAACATAGTAACAAAGATTGTATCATAAAAAAAGAAGTACGTGGTCAAATTTCTTTGTGTTAGTGACAACATGGCGCCAGTAAGTCTGGTGAAGAACTTTAGGTTACTTAAAGTTCCATTACAGTCAGTTTGTTTATATTTCCCCTGTCATCGACATCTGTGCCACAAACAGTAGAATTTAATTATACAATATAGTTTAATTCCATTATGCCTCCTGTCACTAAGTCTTCTAATGTGGGTAACAAGAAGAATAAAATGTCAA…	cluster_10	0
ENSHYS-19012	evgHyS_ScswcV5_4378.g20887.t1	XP_012554977.1 PREDICTED: transmembrane protein 19-like isoform X2 [Hydra vulgaris]	Transmembrane protein 19	GAACAAGATACGATGGCGTAAATCTTGCGCGACTTGAAGTAACGTAAACAAGAGAAGGTGAAGTAAAGTAACAATTAAATCAAAACACTACGGAGTAACCAAGTGAAGAAGTAACCAAGAAGGGAAAGGAAGCAGGGAAGGATAAATTTGACGGAAATTACTGGTGTACCTAGATTGGGTTAATGTTCCGCAATGGGCTCTCTGCACATGTTCTTAACTCGAGTTTTAGTGTCACTTATCCTATCTGTATTCATGGCAAAACGAGGATACAACAAAAAGTCTCTGTGTGTATCTGGTGCAATCTCAGCTGTTGTTGTTGGTTTCTTTATAACACTGGCAAATTATTCCTTCTCAGCATGTTTGTTGACCTTCTACATGACGTCATCGAAACTTACTAAT…	cluster_10	0
ENSHYS-18740	evgHyS_ScswcV5_4378.g20657.t1	XP_012563063.1 PREDICTED: protein-serine O-palmitoleoyltransferase porcupine-like, partial [Hydra vulgaris]	Probable protein-cysteine N-palmitoyltransferase porcupine	ATGGCCAAAAAGATTCCAATGATCTGTCTTAAAGTAATGAGACAGAGACACCAACCAGTTAACAATCTGGCTCTAGCTATAATGGATTTGAGTACTAGAGATAGTGTAGATGAGAATTTCATTAACGAATTAAGTAAATATTTCCCACCTGGAACCCCACAAGAAGATATGCTTGCTATGTACAACAATCCTGATGTGTTTGAGGAGTACATGAACCAGATACAACTACAATATAACGAATTTCAGCAAAACTACAGCGTGTATAATGAGTGTGTAGTTCCCGTTGCAACACAAGGATGGGAATCAATATGGCAGCTTCTTCTATTTTGCCTTATATTGCGTGTTCTTTGCCTGGTAAAACTTCCTAGATGCTTGCTGAATATTTGTTCTGTGTTGCTT…	cluster_10	0
ENSHYS-18650	evgHyS_ScswcV5_4378.g20583.t1	XP_012561312.1 PREDICTED: feline leukemia virus subgroup C receptor-related protein 2-like [Hydra vulgaris]	NA	ATGGATAAAGCGAGTCTTAACACATCAGATAATCACAATGTGATTGAATGCATTCAAAGCAATGATGAAAAGACAGTTCAAATTCAGACATATAAGTATCGATGGATCATACTTATGTTATATGGCATCACAATGGCATCTACTGGCAACATAACATGTTGCTTATACAACATCACAGACTTGGTGTGTGAATACTATGGTATATCAGAATCATCTTTATTTCTTGCTTCAACAATAGGTAATGCGATTACTGTGGCTACACTAATTCCAGCTACTTTTTTACCATCACGTTATGGCTTGCGCACAGCAGTGATGGTTGGGTCCGGCATACTTGCTGTTGGGGCAGCATTTTTTGTTCCAGCCAGTACAAAAAATGGTTATGTTTGGTTTATTGTTAGT…	cluster_10	0
ENSHYS-18290	evgtrinLocDN8091c0g1t2	NA	NA	AAGTAAGTAAAGTAAGAAACCCTATGAATATATTTAAAACGCTATGGAGGAGGATAATTGTGTAAGAAAGTGTGGACACTTGATAACACCTGGAGCAGAGCCCAGTGGGAGACCAAGAAAGACTTCGCAGGATGTAATAAGGATAAACTTGGTGCAGAGGGATTTGGGTATTGCATATAGCTAGCTAATCACAGCAAAAGTTGCTGATCTACAACTCGTACTAATTTTAAACCCTAGATTTAAAGGCCAACTCTCTTTTTTATTTCCATAGACCCATACTTTCATTCACTCATATATAGCCATACATCATTATCAAAAAGTTGCTCGCCTCGCTCCCAGGCGTTTTTACTTTTAATTTTATTATGTTGTACAGTGTTGAAATAATTCCAGGATGTTTAG…	cluster_10	0
ENSHYS-18209	evgHyS_ScswcV5_4270.g20183.t1	XP_012556020.1 PREDICTED: uncharacterized protein LOC105844209 [Hydra vulgaris]	NA	GCAGTGTGTTCTGCACGTTTCTGTACGAGGGAGTAAGAAGTATCCAAGATTCAAGCAATGTTATGAAAGAAAACATCAACACACTTTTACATGACAATAAAAGGTTGCTACGATTAACAGTTTTAATACCGTCTTATATCTGATAGTTTGATTAATATTTTTACGTGACACATTTCAAGAGAACACCTTTCTGCAGCTCAAATTTTAAACTTCAACATCGCCATGGCTCCTGGAAACAATAATATGAAACAGGTTAAAGAAAAAGATTTGGAAATGGCGCATATACTTAAGAGAGACGAAAACGATTTGACCGTTCATCATAATCGTCGATCAACGCTTTTGTCAGTCTCAAAAGAAAAACTGATTCAGAAAAAGAATGAATATATCCAATCATTTACT…	cluster_10	0
ENSHYS-17487	evgMSTRG.106461.1	XP_020613390.1 uncharacterized protein LOC110051673 [Orbicella faveolata]	Nucleoside diphosphate kinase 6	CTCATTTGTAAACAAATATGGCTGTTTCAAAAGCGAAAGCGCTAGCGCTTTTAGCCTTCAGCGAATTAGAAAATGAAGAAGATAAAAGAAATGCAGAGGATATCACTGAATTAATTTTGCCATTGGTTGCTTCAATTAGTTCTACCGATCGTGTCGATGCTGTTAGGATACCAGGATACTTTGAGACAGTGATGCCCTTGTATACCGATGACACATTTAAAAGCCATTTTAGGTTGAGAAAAACATCAGTTGAATCATTGTGTTTAAAGATTGGCAACTTCGATCAGTTTTTTAAATCAAATAGTGGTGGAAGACCAATGGTCAAGTTGCACAAACAAGTATGTATTTTCCTGTGGTATTGTGCATCAAAGGAACCACTTCGTAGCATTGCTAATCGCT…	cluster_10	0
ENSHYS-16977	evgtrinLocDN289c0g1t1	WP_092403542.1 hypothetical protein [bacterium 2013Ark19i]	Helentron 4 helitron-like transposon replicase/helicase/endonuclease	TTCACATGAATATAGCATCTCTTAGTGTGTATATTTTGATGAGCTTAAAGCTCTCCTCCAAAACCTTGAATTTGCTTTCGATATCATTGGTATAACTGAAACAAAATTCCAAGATAAAATCATCCCAAGTAATGTTTCACTTTCAAATTATACAATTGAGCACACTCCATGTGATGGAGAAAAGGGGGGAGCATTACTTTATGTATCCAACAGTCTTAATTATACCACTCGTGTTGATCTAGATAGCTTGCCTATAGGTCACTCGAAGTAGAATCTAAATTTATTGAAGTCATTCGCCAAAATCGAAAAAATGTTGTTGTAGGTTGTATCTACAGACATCCTAAAATGCCTGTTGAGATCTTCAACAATGATATTTTAATGCCTCTCCTGGAAAAAATC…	cluster_10	0
ENSHYS-16813	evgHyS_ScswcV5_4079.g18984.t1	XP_002157334.1 PREDICTED: coadhesin-like [Hydra vulgaris]	Complement properdin	TTGGACAAAATGGACATTCAAACTACTTTAAAAGATCACCCATCAAACGGAAAATCCAGATTGACATGTAATCCCATGAACTTAAAACTTGGCCGCATACTCGTCGTTCTAATCAACATAACTTTACTAGCCGCCATTTTTATCACGTTAACTGAATTTTACGGTGTTTTAATATTTCGTGATGGTGGTTACACGCAATGGTCGTCTTTCACTAAATGTTCAGTGAGCTGTGGAGGAGGAGAGCGAAGTCGAAAGAGAACTTGCACTAACCCACCACCAACTATAGGTGGAGTAGATTGCGCAAAATTAGGACCTTCACATGAAGTAGTGCCATGTAATGTGCGCGATTGTCCAATACATGGTGGCTTTGAACGATGGAGTAATTTTGGAGAATGTAGT…	cluster_10	0
ENSHYS-16020	evgHyS_ScswcV5_4051.g18206.t1	XP_012564568.1 PREDICTED: uncharacterized protein PF11_0213-like [Hydra vulgaris]	NA	ATGAAAAACAAATTTTCGGCTTTGGTTCCGACCATAAAAAATGGCAACGTAGTAGTGGCGAGAAATTCCAGAAAAAATATGGATTTTGTTCCTGTTTTTGATACTGAGCCTCCTCCCATGAATGATGAGGATGATGTGGTGCTCGACTCAGAAAGTTTTGCTAAATTTACACACAATACCACAGATGACTGGGGAGATTTTTCAAACTTCGAATCTGCAGGTGCAACAGATATTAATAGTGACTGGAATAGGTTTTCGCCCCCACCCTTGTCACCAGCAGCAAGTAGTCAGACAGTGTTATCTAATGGTACTGAAGATGTTAAACAGAAAAAAAGCAACGAATGGGGAAGCTTTTCAAATTTCTCTACTAGTCAGCATGAGGATGCTTCCAATTCTAAT…	cluster_10	0
ENSHYS-15637	evgHyS_ScswcV5_786.g3411.t1	XP_012553983.1 PREDICTED: uncharacterized protein K02A2.6-like [Hydra vulgaris]	NA	ATGGTAACTGGTCAAACGCCTTCCAGTTTACTGTTCAACAGATGCATCAATAATAATCTAGCATTCATCGATCAGCCAAAACATCCATCAGATTCAGAAGTGAGAAATCGTCAAGAAGCTATCAATCGAAAAACGAAAAAATGGTTCAATCAAAAAAAGAAAGCAACCGAATGTGACGTAGCTATCGACGATTACGTTATCCTGAGGAGAGAGAAGAATACTGATAAAACGAAGTCGAAGTATTACAAAACGATTTTTAAAGTTAATGACATCAATCATAACATGGTCACAGTGATAAGTGAAAGAGGAAATAAATATACAAGAAATATTACGTATGTGAAAAAAGTACAATCACCTGAAACAGAAAAACCAGCCGAATTACCGCTCAAAAATAGCAAA…	cluster_10	0
ENSHYS-14905	evgHyS_ScswcV5_3896.g17193.t1	XP_012558843.1 PREDICTED: uncharacterized protein LOC105845533 [Hydra vulgaris]	NA	GCGTGCAAAACATGGTTAGGAAACAAAAGTGGAGAAAAAAAAATGTTGATTAATATTTTTTTGTATAAATCGTATATATAATGTCTTCCAACTGCATAGATGATTTTTCAACAGTTAAAAATGGCTTCTCTCTTGAGTTCTGCCATATTATTTTTGTTCACTCTCCAAGTTTGGGAGTGCAACGCTAATCATACAATAGTCTGGTGGGAAGTAAAGCCATATGCGTACACGGAGAAGGGCGAGATAAAGGGGATGTTTCCAGATATACTTAGTAACTTTTATAAATACTGCGGAAATAATATCATCTTCGCCGTTAACGATGTAAACAATCACCGAAACAATTATTCAAGGTTCCTGGATAATGTGAAGTTTAATCTCTCACATATCAACTCAAGTGAT…	cluster_10	0
ENSHYS-14835	evgHyS_ScswcV5_3896.g17134.t1	XP_004209980.1 PREDICTED: juvenile hormone esterase-like [Hydra vulgaris]	fatty acyl-CoA hydrolase precursor, medium chain	ATGACCAACAGAAATAAGTTGGTTATTTTTCCAATAGTGTTAGTTGTTGTTGTTGTTGTTGCTGTTATTGTCGGAGTTGTGGTGCATCGGAATAAATTTTCTGATGAAGATGATGTCGAGAATACCATTGTAAATGATTTAATCGTTCAAACTGAATGCGGACCTGTGCTTGGAATAAAAGAAAACACTTTTGTTTTTACTGCGAACAAAAACGTTACAACGTTTGTTTATAAAGGTATTCCTTACGCCAAACCTCCTGTTCGTGAGTTGAGATGGCGTCCACCAGTTCGACTAAGCGATGACAGGACGAATTGTTGGAATGGTACGCTCATTGCAAACACTACTGGAAGTAAATGTGTACAAACTGATGGGGGAAATATTGTAGGCTCTGAAGATTGC…	cluster_10	0
ENSHYS-14617	evgHyS_ScswcV5_4801.g21881.t1	XP_022108663.1 uncharacterized protein LOC110988954 isoform X1 [Acanthaster planci]	Amine oxidase	ATGCAGGAACATTTGTTCATAAACATTGAAAATGACACTGAGGCGCTCCACCCAACCAAAATCTGCATGAAGTGCTACTCTAGACTTGGACAATTGGACCATAGAAAAAGCACAAGTAACTTTGAGTTGTTTAAATGGACAGAGCATAGTGAGCAAAATTGCAATGTATGTGAAAACGAAATAAAACGAAAAAAAGGAGGAAGGCCTGGAAAAAGGATGTCCACAGGACGTTATAGTGTCTCAAATTCACACTGGACCAGAAATGAGACATCAAAAATTAATGAAAAGTTAGGTGAAACAGTCGTGTTGATGAAGCAAAATTTTAAAGAAAAATTCAATGATAACCTTCATTTATGCATATGCCAGTTATGTGAAAATTTAATGCAGAAGCCTGTGCTT…	cluster_10	0
ENSHYS-14609	evgHyS_ScswcV5_3896.g16930.t1	XP_012556973.1 PREDICTED: kinesin-like protein KIF11, partial [Hydra vulgaris]	Kinesin family member 11	TGGTGATCGGTCCCTGTTCAAAATTTTGGCTCCAAATCATTTTTTATGGCGGCTTTATTTTAATGTTGTTGTGTTTTTAATATATTTGTTAATATCTTAAAATGGGAAAACCAGGAAAAGGAGAGAAAAACCAAAATATACAGGTTGCTGTTCGGTGCAGGCCTAGGAATCAACATGAAATCAAGCTTGGATCAGCCAATGTTGTTGAGGTTAACTTACCTATTAAGGAGATTACTGTACGGCAAGAAATGAATTACATGGATAAAGGGAACAACAAGACGTTTTCATTTGACAAAGTTTTCGGGCCGAATTCACGTCAAATCGATGTTTATAAGTCAATGGTTTGCCCTGTTATAGATGAAGTTTTGCAAGGATATAACTGCACTATCTTTGCTTATG…	cluster_10	0
ENSHYS-14515	evgHyS_ScswcV5_3887.g16835.t1	XP_012560187.1 PREDICTED: transducin-like enhancer protein 4 [Hydra vulgaris]	Transducin like enhancer of split 2	ATGTGCTGCTGGAATACGATGAAGAAAGCGATTCCTGCTGCTTCGCAAAATAATAGAACTGAAACTCAGAAATTATACAGGCACGTTCAACAAATCTCCCAAAGACTGGATTTACAGTTACAGCAAGCACTTGATTGGAAAGAATGGTTTGATGTAGAAACACTTCAGCTTAGACAAAGAGTAAGAGACGTTTGTGAGCATATTTTACTTTCTGGTATTTGTGATGTTGCAAGAAAGACAGAAGAGTATTTATGGCGTAAAGCATTTTATGACATCATTCAAAAATTAAAATGTGACAAGAAGGCATTATCATCAAGCAAATCCCTAAATTCTCTCTACTCGGCTCATCTACAAGCAGCTCTGGGTTTTTATCATCAGCTTTTAGTCAGCTTGCGCAAC…	cluster_10	0
ENSHYS-14143	evgtrinLocDN136714c0g1t10	NA	NA	CTTCTCTTGGTTTATTAGTGAAAATTTATAATCACTTATCACTCCATTTTTAATCGCCCTTGATATCAAATCAACTATTGAATTCAACTTAGTCTCTGCAAGGAGTCTTATTGAGTCATGTTTCTTACGTTTATAATTCAACTTCTTACCACCCTGTTTTAGAGCTGTTTGTCTCAATCCCACGGCGATGGCTATTTCACCCATTGCCACTGCCAGAGGAACACCGATTCCCGAGAGCATACTAACAATTCCAACACCTGATGTTATAACACTTATTGCTAATAGCCCGTGATCCATGTAGTTTACCCACAGTCCATGCATACCAAATTTTTTAGCGAGTTTTTCACGCTGTTTAATTTCATTTCTTAGGTATATCTCGATCTCCTCGATCTTTTTGAG…	cluster_10	0
ENSHYS-13957	evgHyS_ScswcV5_3781.g16295.t1	XP_002161661.2 PREDICTED: uncharacterized protein LOC100203938 isoform X1 [Hydra vulgaris]	NA	TTTCAGTAAAATATCAATAACAGTGACATGAATCAATCAGATGATGATATCTTTGGTAGGAACATTGACCAGTTGGATCGTGAAACTCCTAGGTTCAATTTGTCAGAAGAGGAGGATGATAATGAACAAACAACAGCTGGAAAAACGAAAACAAAACAGAACGTAGAGAAGAAGCCTCCATCTATTGCGTCAGTGCAGCCATACAGCCGAGCATCGTCACAAAGCAGTGCCCCCGTGATGTCACCACACCCTGTCAAGAAAACCATGCAGCCTTCTCAAGACATAATACAACACAGTAATCCTACAGGACAGTATTACAACCAACGATATCCTCTTTCACCAGCTAAAAATTACCCAATTCAGCCAATGAAAAACTTTTCTGGGAACCCTCCTCCTAAT…	cluster_10	0
ENSHYS-13776	evgHyS_ScswcV5_3781.g16148.t1	XP_002158120.2 PREDICTED: U2 small nuclear ribonucleoprotein auxiliary factor 35 kDa subunit-related protein 2-like [Hydra vulgaris]	NA	TTTAGAATGAACAATTACAATAACACCGATAATCTCCAACCATGGCTTTACAACATTCATAAACCAAGGACCTTGTCTTCTGTTGCTGCTGCTGCACAACTAAACATAGCAAGTAATGTGTCAAGTTACTATGATTCAGCCAATAATGCTCATTATACTTCATTTTGCAGTGATGATGAAACAATGCCTAATAAAGCCAATTGTGAAAGTGATAATGAGAGCAATGAAAATGAAAATGATATTGGCACAATGATCAAGGAGGTGCAAAAACATTCTGGAAATGCTGCTGGGTCAAATGTACATAATAACAATGAAGCAAAGCTACGAAAACTTGACGAGTGGAAAAGAATTGCTCAGATAAAAAAGGATCCAAAAAATTGTAAAATGTATATGAAAACA…	cluster_10	0
ENSHYS-13207	evgHyS_ScswcV5_3655.g15769.t1	XP_002164352.1 PREDICTED: TBC1 domain family member 20-like [Hydra vulgaris]	Casein kinase II subunit alpha	TTGTATGATGTGAAAATATTTTCATAAATTACAATCAATGCAATATGACAATGTTTCCTCTCTTGTTTTGCCCTACCCTGTTTGGTCTTTGATATTTTCTGATTTTAAGACCCAGTTTCAAGTAACGACAAATGACACAGCTGTTCATTTATTCAGTCACCAGTCAAAATAAAGCTATTAATATAAGAGACTTACTTCAAATATTTTGTCAGTAGTTGCAATATTTATGTCCAGTAAGCTCACAGGAAATACTAATGTTGAAAAGTGATCTGTACCAAAACTGCATCTTTTAATGCACATTTCTTTGTATACGTGATAGAGTAGAAGAAAAAGGAATGAATTAAAACAATATGTTGATGACTCACAATGAACACTGCTTCTTCGAAGAGAAAACATTCC…	cluster_10	0
ENSHYS-13140	evgHyS_ScswcV5_3655.g15721.t1	XP_027057832.1 piezo-type mechanosensitive ion channel component 2-like [Pocillopora damicornis]	Piezo-type mechanosensitive ion channel component	ACTAGATATCTTGTTCAAAATGGCGGTGAAAGAAGTGAAAAGATCGCACTTTTATGCACTCAAAAAGCAAAATGTTCTTATAATGCAAACTAATTAATTTGCCAAAACTGTGACATCAAATAAAGTTATCTACGATATCATTCCATATGGAACACTTAATCATTAGATTACTGGGTGAAAGATCTTTATCTGGAACATTGGCTAGCTTTTTTTTATGAGCTATATAATAATAGCTAGCTAGCGAGCTAACTGGCTAGAGCAACAATATGGCGTCAGAATTTTTTTCAAAAGTATTGTTTCGATTTGTGTTACCACTTGCTCTACTTTCAGGATGTATCACTCGTTACAATGGCTTTTCTGCATGTTATATGTTATTCTTGCTAATCATTCCACTGCTAC…	cluster_10	0
ENSHYS-12166	evgHyS_ScswcV5_3470.g14839.t1	XP_012559228.1 PREDICTED: uncharacterized protein LOC100199166 [Hydra vulgaris]	NA	ATTCTTGGAAAAATGTTGTCTATGTATGAATTGTTATGATTTGAAGAAAGGCTTGCCAGTTTGTCATTTATTAACTTCTAATATCGTAACTTGCTTGTGGAATACAATACATGATATTTTATAAAAGGAAGACAAGTTACTTTATTTATATTAACTGTTGTTTACTACTCCAGATGCTGACATTCAGCAATGTGGGTGACGACAAGTTGAACTTATCTAAACCCTAAATCTCACGTAAGAACTTCAGTAATGTCGATTTTGTGATAACCACATCTTATGAACGATGAGTGCCACCAACTCCTCATTTGCATCACATGGTTGGGGTGGACGTTTAAAAAAGATGGTAAAATTAAAAACAAGCAACACTGAACCATCATCAGAGTCACCGCGAGTTTTTGA…	cluster_10	0
ENSHYS-11204	evgHyS_ScswcV5_3339.g14012.t1	XP_012556552.1 PREDICTED: protocadherin Fat 4-like [Hydra vulgaris]	NA	ATGGATATATCTTTCACTGTGTCTTCGCAGAAACATGAAGCTCTCGTTATTTCTTATTTTCATCGTAATTCTTTCCACTGAAAACAAGAAATCTCGACGGCGTCGCAGATGTTCTCAAAATTGTCGTCTCTCCAAGTGGAGTGCATGGAGCGAGTGTTCTCAATCGTGTGGTTCCGCCGGCACCAAAACGCGAAGTAGAAATATCGTCCAGAATAATGGTGGAGGCTGTTGCAAATTGAAACAAAAATCTGCCTGCAACAAGAAATGTTGTCCACGACCTTGTGGGTTTTATCTGACACCTTGGGGTAGATGTTTAGGCTGCGGAAATAATGGAACTCAAAGGAGAGAAGTTGTTATAAAACGCAAACCATATTGTGGTGGGACTGCTTGTCCGCGAAA…	cluster_10	0
ENSHYS-10800	evgMSTRG.68389.4	XP_028409966.1 protein CBFA2T3-like [Dendronephthya gigantea]	Core-binding factor, runt domain, alpha subunit 2 translocated to, 2	TGAACAACGTACATTTTAGAAAGGAGGAGGGTCAGGGGTCAGGGTCACGAATCGTTACACGTCGTCTTCTTATTTCCAGCTATTAATTTTATTAAGAAATTGGTCAAAAAATTATTTACAAAAGTTACAGAAAAACAACAGTAACAAATAATTTCCGACTATTCGCCGGCACTTTCAACACTGTCGTCGTTTTTCGTATCGTACTTTTTAAAATAGTCGTCAGTTTTAAATGTTTTTGGAACATGGTAATCGTCCGATCCAATTTCTTTTTTCAAGTAAGGTTGAATCTCTTTCTTTTTCGCTAAAAACTTTGGAACTTTCACTGTTCGTAATATTTTCTTTAAATTTTTGTTCCCTAATTCTTTTTCAGCTACTCGAACTTTTTCTTCAGCATCTTCT…	cluster_10	0
ENSHYS-09278	evgHyS_ScswcV5_3094.g12259.t1	XP_004209980.1 PREDICTED: juvenile hormone esterase-like [Hydra vulgaris]	Fatty acyl-CoA hydrolase precursor, medium chain	ATGAAGAAGACACATTCTACTTACCAAGATGCAATCAAAAAAAAGGTTATCGAGACGAACCAAAACACAAGGTCCATTATCTTCCGGTGGTCTTTGCCTCAGAAAATTGTAAACAAGCTTTGGAGAAGCATGGCAACCTCTCAACATAATGAAAAGGCACCATTGTTAAAAGAGAAAACTCCCATGTTAAACTACACAAAACGATATGATCAAGTTTCTTGGCGATCTGCTGATACTGATTTTGAAATTGATCCAGCTGCATCTAGTGCTGACGAAAACCTAAAGGTGAATGTTAAGGCTACAAAACCAGTAGGTTTTTGCACTAGAAGAAATAGAAAATTAATTGCTTTAGTTGTTGTTGTTGTTGTTTTCCTTGCTATTATGGCTAGTCTGATATAT…	cluster_10	0
ENSHYS-09156	evgtrinLocDN52399c0g1t2	XP_012554715.1 PREDICTED: melanopsin-like [Hydra vulgaris]	NA	AAAAGAATTATTATTATTACTATTATTTACCAAACATAGCCTCTTCAGTTCCTAATAGAAACTGTTATCAATGAGGGTCCTGCGAAACAAAAAGACCAGTGGTTTGAAGTTTTCTTATTCTTCTTCCCGAACCCGTTATAGTATAGCTCCCCCCACCCCTCCCCAGTTATGCATGATGAAGTTAACATTACAAATTACCACTCACTATCCCAAAAAGAAAAGAATAAGATAACTCTAGAGGGGTTCTAGACGTCTTTGATTTTGGCTCATTCCGAAAATTCCATGATACAAATCCTGCAAATTGATAGAAAAAATCATGTAAATAAAATACACCAAAAGAGATTTTATCTCTTAGTTTCACTTAAAGAAAATTGGATCAACTGTTTATTTTAATCTTCA…	cluster_10	0
ENSHYS-08906	evgHyS_ScswcV5_2988.g11897.t1	XP_002154484.3 PREDICTED: multidrug resistance protein 1 [Hydra vulgaris]	Multidrug resistance protein 1	TGAACGATGGTATATTTTATAATTACTGTCTAAGTGTTAAGGTTCAGCACAGACAGACAAGAAAAAACCTTACGAACTTGACTGTAAGTTTTAAACAGAGCGCAAAGCAAACATTATAATGTCCAACGTCGGACACGTCAATAAGACGTATCATGACGACAGTTTCAACGACGATGACGACGTGAAGAAAGTGGACACCCAACGAAACTCTGATGAAAATGGAAATATTAACGGAGGTGTTAAACTTCCTGAGATAAAAATCATCCCTGTTGATGAAAAACCAAGGGAAAACACAAAACAAAATGGATATAGACCATCTGAAGACAGTGATGAAGAAGAAGATGAAGGGGATGATGAAGAAAATAAAGGCACAAAGAAAATTAAGAAAGGAAAGCGAGG…	cluster_10	0
ENSHYS-08585	evgHyS_ScswcV5_290.g1126.t1	XP_012560341.1 PREDICTED: uncharacterized protein LOC100197171 [Hydra vulgaris]	L-tyrosine decarboxylase	AAAGAGCGCTAGTTAGATAGGTATTTCGTCCTGTGTCTGTAGGTGGAAGTTTTGTAACACTCGCTTTCAAAAATGGCTGAGAAACGTAAAACAAAAATCACACCAACAAAAGGAAAGAAATCAAAAACAGTAACTATTGATGAAGTAGATGCTGCACCTGCAGCCGATGTCTACAAGCAACCATGGCGAGCATTGGCTGGTTGGTTTCTTGGTCCACGTGCAGAAAATCGCGATCAATTTACTCGCTTGACTAAACAAGCAATTGACTGGTATTCCGATTGTCGAGAACAATACTACCCCACAGATCCATGCTACATCACTGAAGATGTGAAAGCTTCTTCTGCGTATCGGGCTGAAATAAGAGACCTAGAGGAACAAATGGAAACGATGTTTCACGAA…	cluster_10	0
ENSHYS-08558	evgtrinLocDN147305c0g2t2	XP_028395819.1 protein ANTAGONIST OF LIKE HETEROCHROMATIN PROTEIN 1-like, partial [Dendronephthya gigantea]	NA	ACAACGTTTTAGTAAAAGTTTTAATGCTCAGATCATGAGTTCTTTTTTAAGTCATTCAGAATGAGTCCAACAAGGTTTGAAGAACTTCTTTCATTTGAGGCTCAGCACATCCAAAAGCCATCCAAATTAAGAGATGTCACTAGTCCAAGTGAGAGGCTATGTATAACACTACGGTATTTGGTCACAGGGGATGCACAAATAACAATACACTCAATCATAGTGCCGTGTTTTTCCTGCGCGCGCAGAAATGGAGGTAAAAATGTAAACAAACTAAGCGGAAAAGTTACCTCTATTTCTGCGCGCGCAGGAAAAACACGGCACTATGATTGAGTGTATTGTTATTTGTGCATCCCCTGTGACCAAATACCGTAGTGTTATACATAGCCTCTCACTTGGACT…	cluster_10	0
ENSHYS-08213	evgHyS_ScswcV5_2750.g11353.t1	XP_004207520.2 PREDICTED: uncharacterized protein LOC101236864 [Hydra vulgaris]	5-hydroxytryptamine receptor 4 (Fragment)	ATGTATTGTGCGAAGCCAGATGATCAAAAATTCACAAATCACTTTGAAGCAGGAGTGTATTCTTGTTCATCTTGCTCAACTGAGTTGTTTCATGCGAAAGCAAAGTACAAACACGCATCAGCTTGGCCAGCTTTCTCTCAACCTGTTGCAGAGAATGTGATAAGAAAAGAAGTTGAGACTGAAAAACAAACTTCATCAGATAAACCGGCATTCAAGCTTTTTTGCATGAAATGTGACAATATTTTGGTTCCATCCGAAATAAGTGTTGGAAAAAATTTTTTGGCACTATTTTTGACTTCTTACCAGACTTTATCTTTTTTGCGATGCGACTTGAAGTTCGATATCGACATTTTACTGCTACAAGAAGTTGATTTTACATCAAAGAAGAAAAAAAAGATG…	cluster_10	0
ENSHYS-07837	evgHyS_ScswcV5_2706.g11007.t1	XP_012557837.1 PREDICTED: attractin-like protein 1 isoform X1 [Hydra vulgaris]	NA	ATGGATTTCAAAAGACAGGTCTGTGAGTATCCTGAAACAAACAGCAATCGAGCTGCTGCATCCCGTTTCAATGTTGAACCAAAGCGTGTGAGAGAATGGAAAAACGATATTGAGCAAATTAACTCAACAAAATCAAACAGGCAATGTCTTGAAGATGGAGGGAGAAAATGCATAGATGAAGAACTGGAAGATAATTTAGTACATTGGGTGTATGATCAAACCGAACAAAATCAAAATAAAACGAAAAAAATGGAGGCTTCGGCCATCGTTCTCATTATCATATTAATATGTTTTCGAAATGTATTTGCATGCCAAACTGACTCGAAAAGCTGCTCGGGAATTTCAAGTTTCTGGAATCCAAATAGCTCATCCTGCTCTTGCCCTAGCAATCTTTGGGGC…	cluster_10	0
ENSHYS-06859	evgHyS_ScswcV5_2556.g10166.t1	XP_002162642.2 PREDICTED: transmembrane protein 175-like [Hydra vulgaris]	Transmembrane protein 175	ATGAAAAACTTCATGACGACAGAAGATAACAGTGCTAAAGACGCTATCATAACTTCGATGTATTCCATACCAAAAGACTACTATATGACCACAGACAGACCAACATTGGATAGGGATATGCCTGTAATAGTCAGCGCAAGATCACTTTTTCCTGACACAGAAAGGATGGAAAATTTACCCAGAACACGTAGCTTAATTTATTTTCCAACAACAAGGGAAAAATGTTCATGTAGCGAATGTCTACGCCATCCAGCATATACACCAGACTTGTACTACCCCACGAGACGTGTTGAGTATTACACCGATAGTCCTCCTCACAGAAGTACATCTCCTGACAGTCGACTATCAACTTCCTCTCCAGACTGCAACTCAAGTTTAGAAGGATCTCTTGACTCCTTA…	cluster_10	0
ENSHYS-06705	evgHyS_ScswcV5_2548.g9978.t1	XP_012561761.1 PREDICTED: integrin beta-2-like [Hydra vulgaris]	Integrin beta	ATGAGTTGCTTATGGTGGGGCTGTTGGCCTGTTCAACTATTGGGCAGCGTCCTAAGATTGGGCAGAACAAATCTAACCTTTCTGCTTGGCGCTCAGGATTTTACTGATGGAGAGAATTCTCGCAGGCCTAGATGCAATTTTAGGTCGGTGTTAAAGACTACTCATGGATGCAAAAATATTGTTATTGAAGACGGAAGTGTGAAGCTAACACAAGATGATAAATTCGATTCCCTTGTTCAAGTTCGTCCACAAAAGGTTCAACTTAAACTTAGAAAAGATCAAACCCAAACATTTAAATTAACTGTTCGACCTGCAAAAGACTTTCCCGTGCAGCTATATTATCTTATGGACATGTCTAGATCTATGGATGACGATTTGACGAAGCTAAAAACATTGGGT…	cluster_10	0
ENSHYS-06462	evgHyS_ScswcV5_2461.g9678.t1	XP_002153987.2 PREDICTED: uncharacterized protein C3orf67 homolog [Hydra vulgaris]	NA	ATGTTTAAAACCGAGTTTCAGGGTGGACCATATGTGGATGTCTACTCCATTCAAGGAAAGGATCCTCTTTCAAAAATCAAAATAGCTGGCCCACAAAATGCCATAAGAAAAGAATTTGACAACGACTTGCGTACATTTACTTTACAAATTGAAGGAGAACCAAGCAGGTCAAAAATAACTATACCTAAAAATAACAAAGTTTCCTTGCACCTGACTCAACAATACCTAGTGTTCCAACTTTATATTTACCCTTCCCGATCGTTCTCTTTGGAAGTTTCAGTTATCAATGAAGCAAACTTAAAACAAAGGATTATTCTATCGAACAGCAATCGAGAAATTGTGGTGACTGCTCTCCATGCAAAAATGCCTTGTTCAGTGATCAAGCAGAATTCGTGGCTA…	cluster_10	0
ENSHYS-06286	evgHyS_ScswcV5_2446.g9494.t1	XP_012562734.1 PREDICTED: uncharacterized protein LOC100202602, partial [Hydra vulgaris]	NA	CAAAATGGTTAGTCGTGTTTTTGGAAAGTAAGTAGGCATACATAATAAAAATTATATCTAATGGAAATGTGATGCAATGACAGCTGATTTTGGTCAACTTAAGACAAATTCTATTCCATTGGAAGCACAACTGGCCATAGCTAACTATGAAAAAACTCATGCTGAGTATAAACAAAAATTTTGTGGCATAAATTTGCTTTTTGCAGAATGGAAAAAGGAAAGCAAAGAGTTCGAAGAATTAGGAGAAGCAGCATGGAGTATATTTCGAGAAGATAATAGTCTCATCATTCCAAGAGAGTTTCAAGATTCGAAATCTGTGCCACTAGTGTCTACAGAAAACATAGACAAATTGAAAGAGCAAAGCGAAATTCTCGATGAGATAGTTCTAGATTCAAATAA…	cluster_10	0
ENSHYS-05260	evgMSTRG.34162.2	XP_012559251.1 PREDICTED: uncharacterized protein LOC100211324 [Hydra vulgaris]	NA	TTTGGTTTATACTTGTGCTTTTACAACATAACACATGTCAACGTCTTTTGGATGTTTACATCTGCCACTATATAAGACAAAACTAATAAGCTTCATTTTTGACATTTTCAAAAAAGGAAATGACTGCCATCATTTGGTTGCTAATCATCATTCCATTCTGTGCTGCAGAACTTTGCGATTTGAAAGCAGATGGCATGTACCAAGATCCACACAATTGCAATGGATTCATAGAATGTTTAAATTATGAAACTACAGAGTGGAATTGTCCTCGTCCTGATTTGTTTTTTGATCCAGTCTTACAAACATGCACCAATTTTAAATTTCCTGGTTGCGAAGAAGAGCAAGAAGTTCGGCATGCTTTATATTACAAATCAGTGGATGGTAACATCAAATGTATTA…	cluster_10	0
ENSHYS-04576	evgHyS_ScswcV5_4907.g21987.t1	XP_022788814.1 uncharacterized protein LOC111328609 [Stylophora pistillata]	NA	ATGGAAATTTTTAACATCGATACAAATGCATTAAGTGATAAACGAAAGAAAAATAAGAAAGAAAAAGTGAACATAAAGAAGCGAAGAAAAGTTCCAATTTTTAAGAAATTTACGTCAGAAAACAGTGACGATGGTTTAAATCGCAAGTCAATGGACAGTGAAGAAGAAAAAGAAGAAGAAGAAGAAGAAGAGAAAGAAAATATGGGAATTGAGAAAAAGCGTCGTGCGTATAAAACACTGGAAGAACTTATACAACCTATGTCTAGCAAATACAACCTCAACGATGAAATCAAGAAGCTTGAATATATCACCTGCTGTATAGGTGCCTGTAGCCCAAGAATTAAACGATGGATTCGATTATCAGGTATAGGATTATGGGTCCTTAGTTTGTTGTATCAC…	cluster_10	0
ENSHYS-04377	evgHyS_ScswcV5_1907.g7795.t1	XP_012560711.1 PREDICTED: zinc finger protein Xfin-like [Hydra vulgaris]	NA	GGTGAAGGGTGAATGTGCGGAAGGAACAACTGGCTTTCACTGTTCACTCATTTTCAGGATGAAAATAAAATTGAAAGTGAAACAAGTAGTGGATTCTGCCTGCAGCAAGGATGATATTTGTTTCTACAAAATTGAATGGCTTCCAACTTGGGTTCCAAGCACTGAGTTAAAAGATGTTCAACATCTGGTGGATAGTTTTTGGGCCAAAAAGAATGAAGAAAAAGAGAGTAGCAAGTCTGATGAAGATAAAATGTTTGCTGCATGTTTTTTCTGCGAGCAAGAAGTATCCGCTGACAACCTCTGCCATCATGAAAAAGAACATGTGGGGAAGAGCACTTTTGATGATATTGCAGAATCACTAACAACTACAAGTGGGTGTCTGGCAGAAGGGATTCTGAT…	cluster_10	0
ENSHYS-04200	evgHyS_ScswcV5_1907.g7617.t1	NA	NA	AATAAGAAGAGAATGACACAAAGATGTAGTTATTCAAAATGATGACGTCGCCATATGTGAATGAACCTCGGGTTCAAAGCAACAACTTGAAACTGCTGCAAAAAATGATGGAAGAAAGTAATGATGATGAAGAAAGCATGGTAGCCCATTGGAAAGAATACTTTAACAGACTTGATGAATATACTAAAAATGGAAACATTGACCACGTGGAAGATATTAAACTCGAAAGAGATATCCTTCGGACTGCACTGTTAAACACCGTAGCTAATAACGTAGAAAAAGGTCAAGACGCAGAACATTGGAAGGTGTCAGAGACACTTCAAAACCAAATTATTTGTATGGTAGCCAGGAAACTTCTTCAGGAAATAAAATCTCAGTTAGTCAAGCAAGGAATGAAAG…	cluster_10	0
ENSHYS-04095	evgMSTRG.38158.1	XP_004429077.1 PREDICTED: methyltransferase-like protein 7A [Ceratotherium simum simum]	Ubiquinone biosynthesis O-methyltransferase	TTTAAGATAAATTCTCACAAGGTCGAAATTCGTAAATTAATTCTACAAAGATTCAGAAATCTGTTTCATGTCAAAGGTTTGTCTGCATATCCCAAGTATGTTTTTTTTGCAAAAAAATACATTTTTGGTATAGGACGATAAACTATGGACGCCGTCAATCCTTTAAAACCGAAACTTTCAATGACTTTATCAGTATTTCGCGTGACATTACAATTCGATCGCAAAGCTGCCCACGTATCATTCATTGTTTCTTGTGCATACCTCGTCCAGGTTCCACGCTCTGCAGCGATATGTTCTTTGAAGTAGAATCGACCTCCTGGCTTCAAAACTCTCATGATTTCATTTAAAGCTTTGGTTTGGTCTTGAACACAACAAAGCAACAGCGAGCTTATTACACAA…	cluster_10	0
ENSHYS-04003	evgHyS_ScswcV5_17.g95.t1	XP_020903264.1 dynamin-1-like protein [Exaiptasia pallida]	Dynamin 1 like	ATGGAACAGCTGATTCCAATAATTAACAAGTTACAAGATGTTTTCAACACGGTCGGCTCTGAAGCAATTCAATTACCACAAATTGTTGTGGTTGGTTCCCAGAGTAGTGGAAAAAGTTCAGTATTAGAAAACATTGTGGGGCGTGACTTTTTACCAAGAGGATCTGGTATAGTTACACGTAGACCTCTAATTTTACAACTTATCCATGCACCAGTATCAAAAATTGATATTCAAGATGATAATGGTGAAAAACCTGAAGATTTTTATGATTTAGAAGAAGAAAATATTGTCAAAGATTCTGAAGATGATCTCGAGGAGGAAACTGAGTTTGATGTAAATGAACCGAAGGAGAAGATTGTTCAGGAGTTAGAAGAGCCACATGAATGGGGCAAGTTTTTG…	cluster_10	0
ENSHYS-03646	evgtrinLocDN1224c0g3t2	PFX12907.1 RNA-directed DNA polymerase from mobile element jockey [Stylophora pistillata]	NA	CCTTTTTGTGACTAATGGTGCAACGTCATCAAGCAACACAGTTAGCTTAGCTTTCATAGAGGACCAGCAACTGTTGACATCAGTGGAAAGATAAACGCTAGCCCAGTTTTCAGCTTGCAAGTGTTTATTTATGTCATCTTTATTATAATTTTTATAGTTACTACAGTAGATTGTTTTTGGTTTTGATTTTGCAGAGTTCATTTTTCTAACACCGCCAATCATTTCACGGTCGCTAATTGCTGAAGCGATAACGACAGTTGCTTTAATAACCGATGGGTTGTTAGTCATGAATACATCAATTAACGTTTTTGTGTCGCCATGAATTCTCGTGGGTTTTTTAATTATCTGCTTCAGTCCAAAAGAACTTAAAACTGATTTAATGTCAACATGGTCGTTTGG…	cluster_10	0
ENSHYS-02340	evgHyS_ScswcV5_1734.g6019.t1	XP_004206548.1 PREDICTED: ras-related and estrogen-regulated growth inhibitor-like protein [Hydra vulgaris]	Ras-related and estrogen-regulated growth inhibitor	TTCTTGACTATTTTAGACCATTTAAATATAAATATAAAAGTAAAAAAATTTTTCAAGGCAAGCATGCGAGATTTAAAAGAACAAGATATACGACTCGCATTGGCAGGTGCAAAGAATTGTGGGAAATCTGCACTAGCAGTTCGATTTTTAACTCGAAGATTTATCGGCGAGTACGATTCGCACAAAGACACCACAATCACTCGAAGCATTGAAATTGCCGACCGTGCAATTAATTTGCATCTGAGAGATACAACAGGAACGGATTGGATGAAATCTGCTACCAATGTTGTCAACTGGTCTTCTGCTCTTATTGTTGTATACTCCATCACAGACCGTGGAAGTTTCTTAGTAGCCAATCATATTTTAGAAATCATACATAAACTGAAGCCTTTAAACTCT…	cluster_10	0
ENSHYS-01948	evgHyS_ScswcV5_1733.g5675.t1	XP_027050666.1 proteasomal ubiquitin receptor ADRM1-A-like [Pocillopora damicornis]	Adhesion regulating molecule	ATGACTGCTTTGTTTGGAAATACAAGCGCATTGCCTTCTTCCAAAAATCTGGTTGAATTTCGTGCTGGTAAAATGAATCTACGTGGAACAACTGTCACTGCAGATAAGAGGAAAGGTTTCGTTTACATTTATCAAAGTGATGATTCCTTGATGCATTTTTGTTGGAAAGATAGAACATCGGGAACTATTGAAGATGACTTGATCATTTTTCCGGATGATATTGAATTCAAACGATTATCTCAATGTACCACTGGTCGTGCATATATTCTAAAGTTCAAATCTTCAAGTAGAAAATTTTTCTTTTGGATGCAAGAACCTAAAGAGGACAAAGATGAAGAATTCTGCAAGAAAGTGAATGAACTTTTGAACAACCCTCCAGCTCCTGGCTCTGCTTCTAGT…	cluster_10	0
ENSHYS-00830	evgtrinLocDN47475c0g1t18	NA	NA	AAGACATCACCAAAAAATACATCAATTCATTTGAGTAGGGGAAATTCCTATTCAAATCTCGACCGCGCTAGAAATGTTGCTGATTGAAATAAAAAATTCATATTATGAAGATGAATAAACACACCATAATAGAGTTACGTAATATCGCAAAAGGCCGTGGGCTCAAGGGATGCTACCGACTCCGCAAAGCAGATCTTGTTACTTTATTGGAGACACACCCAAGACCCGTAGCACGCCCAAGACCCGTAGCTCCTCCACGGCCCGTTCCTGCTCCAAGACTAACGGAGGATGTCCTGCAATATGCTTGGAGGCCTCCCAAAAGACTTCCAGTAGCGGGTGATGCACCACGGAGATCTCCAAGCAGGGCAGGACAACAAAAGCCGGTCAGGCCAGTGGCTT…	cluster_10	0
ENSHYS-00287	evgHyS_ScswcV5_4509.g21376.t1	XP_023944615.1 uncharacterized protein LOC112050557 [Bicyclus anynana]	NA	ATGGCGTCGAATCTTCCATACAACCTTCTCGCTTGTGATACAAGTTGTATTGATGAAAACACACAAGATCAACATCAAAGTTATGAAGATAACTTCCCTGCTGAAAGAGATACTACTGGTGATGTTTCAGAAATGATTATAGAAGGGGTCAGGAAATCTTGCATTTGGGATGTTTCATCGCATTCTCATAAAGACAAATTTAAGAAAATAGAAGCATGGAAAAGAGTTTTTTCTGCTTTAAAATTACCAGAAAGTGAATGCCAGAAAACATTTGAGAAGTTACGTGACAACTATCGTAAAACAGAAAGGGAAACAAGGTCAGGATCCGGAGTGAAAAAACTGCCTGTTTGTGAATATTTCAAGGAGTTGTCATTTTTGCGTGATATTTTAACAACAAAA…	cluster_10	0
