# Supplementary material for: A cellular and molecular analysis of SoxB-driven neurogenesis in a cnidarian
Source: eLife. 2022 May 24;11:e78793. doi: 10.7554/eLife.78793 (PMC9173746; doi:10.7554/eLife.78793)
Supplement: Supplementary file 3. [file elife-78793-supp3.zip › Supplemental File 2/all_cells/annotation_and_analysis/cluster_2_marker_annotation.csv]

ENSHYS_ID	NIH_ID	diamond_blastp_hit	pannzer_description	transcript sequence	cluster #	iteration
ENSHYS-22812	evgMSTRG.133207.1	XP_025758868.1 uncharacterized protein LOC109194244 [Oreochromis niloticus]	NA	CGGGGTAGCTAGTATGTCTTTCCAGGAAAGATCGAATTTAACATAGTTCTCCCACCTAGTCCACTGGCCTTGGACTAGAAGCTGCAATGCTCTGGAAAGGTAACTTTCTTCTTCAATTTCCTTTGATGTTTCGGAAACCAATTTCCTATACCCATAGGTGGTTTCTTTAGGTGGTATAACGTCTCTCTTTGTAACTCCAATTCCGGCCTTTCCATATTGGATGGGACCTACCATCGCTTTGCAATTTAATTCACTTACAACCGTGTCCACTTCCTCGTTCGCTCGCCAGGTACCAGCCTTTACAGTGGGATTAAGTGCAGACAGAATGGGATCTTTTGAATGGCGCAATAGTAGGTAACCGCTGATTTTTGTGGAAGTGAGACTCTTTATGGGTAAAGG…	cluster_2	14
ENSHYS-22768	evgHyS_ScswcV5_98.g751.t1	XP_012565158.1 PREDICTED: pecanex-like protein 3 isoform X1 [Hydra vulgaris]	Pecanex 3	TTTTAGGCACACAAAGAGCACATAAAAAATGGGCTCACAAACTCTAGAAATTATGAGACAAGGATTTTGGGCTTCTTTCACTGGCGGTTGGTTTTTTGATCCACACCAAGAGATATTTTGTAACACATTTCACATGTACTTATGGCTGTGTCTGCTGTTGGCACCATTTGTAATCTATTTGACAGCGGAGACAACTGTTTTACCACTTATCCTTTATCCAATATGTATATGTGTAATATTTTCTGTTATAAAATTTATCAACTATAAACTTCACATTCTCTTTGATGGTGAAGAGCTTTTGGAAGAAAGAATATCAAAGAAAAGAAGTGGAAATCTTCAGAAGGTTACAAAACTAAGTAAAAGTGAAGAAGAACGAGATGTAGAACTGGATATTTTTAA…	cluster_2	14
ENSHYS-22551	evgHyS_ScswcV5_889.g3731.t1	OUW01235.1 cobaltochelatase subunit CobN [Proteobacteria bacterium TMED154]	Cobaltochelatase subunit CobN (Fragment)	ATGCATCGTATTGCAACAGACTCAGGAAACTTGAGTCATGAGAACTCTTTCCAAAAAATTGAACAAACCCCTTCTGAAGTTATTTTTCTGAGTGCAGCAGATACTGATTTAACTTGTGTTGCTCAGTCATGGGTTCCCATCCTAAACAAGCAATTGAGATTGGTTCATGCAGAAGCATTAAGGCATCCAGAAGCACTTCATCATTATATTGATGAAGTTTTAGTGCATGCTCAAATCATTGTTATGAGGCTCCTCGGAGGGAAGTCTTATTTTTCTGAGTTGCTTCATCAACTATCTCATCTCAAAGAACAATCTAGTGAGGTTCGAATCCTTTTACTTCCAGGAACTGATAAATGGGATGAAGAGCTCCTTCCATATAACGATTTTTCTGAAGAAGTT…	cluster_2	14
ENSHYS-22415	evgHyS_ScswcV5_807.g3590.t1	XP_012556037.1 PREDICTED: protein CIP2A homolog [Hydra vulgaris]	Cell proliferation regulating inhibitor of protein phosphatase 2A	ATGTATAGGTATCAAAGAACAAATTTTAATAATAAAAAGGCAAGAAAAATTTCTGTTGAGATGTCTTGGGACACGACAGCTTGTTTTAAATCACTATGTTCAGCATATACTGACTACCAGCAACAACCATGTGATCAAACCATTCAAGATTTACAAAGACAAATAGATGTTTTACTTGGTGTTGCAAGTCTTGGTGCTACTCTTAAAGATGTTTCACCAAAGCAGATGGTTTATGCAGAGAGTTTATCTGCTCTCGTTAGCATTATTAACGAACCCAATTTAAAAAACACTTTATATCTAAAATCAGTAACAGCACTTTCTCAGTTAGCAAATGATGCTGAAACAAAAGTAAGTCTGCAAAAAACATTTAATCTTGCATCATCATTGACAGCCTTTATT…	cluster_2	14
ENSHYS-21966	evgHyS_ScswcV5_66.g676.t1	XP_005285381.1 egl nine homolog 3 isoform X1 [Chrysemys picta bellii]	NA	ATGGAAGATAAAAGTTTCCTGGATATTGGTGATACGCTTCTGTCCGAAGTTCTTGTTGAATATACTTCAGATGACGTTGTAAATAAGATCAAAGAAACCTCCTCAGCTAAACAAAGTTCTCAACCATTTTTAGTTAACATGAAAGAAGTGAATTGCTCTCGTGAGCTGCTTATAGAATACTTACAACTCGCCATGGATGATTTTGGTTTCTGTGTTATGGATAACTTTCTCTCAGATGAAGATAGCAGAAAAGTTTGTTTAGAATGTGAAGCCTTGTCACTTATTCCTGGCTTATTAGAGGATGCTGGAAAATATGGTGAAGAAGACAACAAAATTAATACTTTTCGTAGCGATTTAATTTGCTGGTTAAATGGCAGTGAAAAATTATGTGCAAGTATA…	cluster_2	14
ENSHYS-21733	evgHyS_ScswcV5_66.g451.t1	XP_012561137.1 PREDICTED: DNA (cytosine-5)-methyltransferase 3A-like [Hydra vulgaris]	NA	GTTTAGATATAAAAAATGAAAACTAAGAAATTAAAAAGAGATGAAAATAGAAGTGGTGACAGGTTATCAACATCGCCACATAATTCCAACAGAACAATTATACCACCAGTGAACCGGCACTTTTTAAAAGTACACAAACGTAGAATTGAAAGAGGAAGTTTATTTGAAACTGTTTATAAAGCTAGACATCTCATTTCTGTGTCAATTAATAATTCAAAGTGTAAAACAAAGTCTCAGAGTATTGCATTACCTAGAAAGGCAATTACGAAATCACAGAAAGAAAATAAAGAGTCTCAAAACAGCAATCCTTTAAAAAAGAAGAAAAAGCCGCAATCTCACCTAAAGAGGATCAATGTTAGTTCTGTTAAGAAAAAACTGCCTGGCTCACTGAGTAAGAGA…	cluster_2	14
ENSHYS-21148	evgMSTRG.129829.2	XP_012553654.1 PREDICTED: GDP-L-fucose synthase-like [Hydra vulgaris]	NA	TGATGTTTGTTAGGTTTATGATCTCGGTCAGGTTTATATAAAATGTAAAATGATCATGTAGAATCTCATTTGAAGGTGACCATTATACAAAATAACCCAATGAGCTGAAGTACCTCTGTGTAACCTATATACTTGGGGGCACAAAATGGCTAAATGCTGAGTTAAGTAAAATTTCTTTAAAATGTGCCGTGTAAAGAGGCCCATGCTTCCCACACACTGTGGCAATAGCATTTTAGCACCCAAAAAGTGTGTTTTTACCCATCTACAAGCATTACACTCAATTTAACCCAAAATATTTTTGCATTGTGGGTATGCTTTTTTAAAAGTTTATTTTTATGCTTAAATTCTATTGTAGCGACAGAACATGCAGATAAATGATAATATACTGGCATGTTGTCA…	cluster_2	14
ENSHYS-20534	evgtrinLocDN88230c0g1t10	NA	NA	AATAAACATAACTAAATTGGTTTGCCTATAAAAAAAAAATTTCGCATTTGTTGTTGTTGTTGTTGTTGATTATTGTACATTTACGCAAGCGTGGTACTCTTTTTTAAAAACGAAATTTTCCATTAGTCGATTTTGTTTTTATTCGAATTTGACCAATTTAGTTATGTTTATTTGTCACGGATGTGGTTGATAAAAAGTTTTCTATTATTTTTATTCAGAGCAAACTAGGCTTTCCATAGCGACTTATTTATTCACAGAAAATGAATTATTGATCAATCAGAACGAGAATTCGATGTTTGAAAAATTTTCATCAAAACAATTTGTCTCCACTTGCTCTCCCGCCACGAAGAAGGAAAGCGTAAAGGTGAAAAACCGTGTCCCTTGAGATGGTTCTGAGAC…	cluster_2	14
ENSHYS-20245	evgtrinLocDN543c0g1t2	XP_012553483.1 PREDICTED: uncharacterized protein LOC101236068 [Hydra vulgaris]	NA	TTTTTTTTTTTTTTTTTTTTTTTGAGCAAAAACAAAACTTATTTTATTCATAATGGTACTTATATAAATGCAACGTTCCCTTAATACGATCTTCTAAACACGACAAAAATGCTAAATATATTTTTTAACGAAGCATAGAGATCTGGATAGAGATTTTGCCTTGGGACTCAGAATGTAATTCTGGAGAGTAAGGAAGTTATAGTTCGTTTATTAATACGTTAATTTTTACGACAATATAGGTTTAAGGAAATATAGAAGCCTAAAAATTGTTCGACTTAGGCTAATACGTTTGTTTGAAGTATAAGCCTAAGTCGAACAATTTTTAGGCTTCTATATTTCCTTAAACCTATATTGTCGTAAAAATTAACGTATTAATAAACGAACTATAACTTCCTTACT…	cluster_2	14
ENSHYS-19809	evgHyS_ScswcV5_4509.g21627.t1	NA	NA	AGGTAACAGCTTGAAGATAAAAATTTCTGTTAATGGCTTGGGAACCAACTAAATATCAGGCCACCTAAATTTATCAAATATCTGAGCAATTGGAACGATAATGAGTTTAGAGACAGGAAAGGCCAGAATGTCAAGATTCACAGCTTGTCTGTGATACTTGGGTACAAAATAGTATATGCTCTACGAATGGTCAGAATGGTTGTAATATGGTGTCTATACCAAAAACAAAATATCATGAACAATTTAAAAAGATTACAAAGATGTATTGATTGAAAAAAAAAGTATGCATGTACGTGTTTCATTTGCATTAAACAGAAGAATTGCTACAACATTGTGCCCTGTTAAGATTATTACGTCAGAGGTTGAATGCAGTTTATCTCATAAGCATAAGCATAAAAA…	cluster_2	14
ENSHYS-19662	evgHyS_ScswcV5_4509.g21507.t1	XP_002165348.1 PREDICTED: CD151 antigen-like [Hydra vulgaris]	Tetraspanin	ATGGGAGAACTATCTTGTGGAATGACATGCTTGAGATACATACTTTTTGCTTTCAATTTTATTTTCTGGATAGGTGGGATTGCTTTAATGGGCGTAGGTATTTACAGCCGAGTTCAAGTTGGAAAATGGGATGATATAATTGATGATAGCACTGTTCCAAGCGCTGCAAATCTTATGATCATTGCTGGTGTACTTGTCATGTTGATTGGCTTCTTAGGATGTTGTGGAGCTTGGAAACAAAACAAGTGTCTGCTTATCAGTTATGCGATTTGTCTCATTTTAATATTTGTGCTGGAAATAACTGCTGGTATTTATGCGTATGTCAAAAGAGATGACATTCAGAAAGAACTGGAAACAGGACTGATGAAAGGCATCAATAACACCTATGGCGCACAAGAT…	cluster_2	14
ENSHYS-19565	evgMSTRG.119962.1	XP_006819860.1 PREDICTED: uncharacterized protein LOC102805774 [Saccoglossus kowalevskii]	Putative transposon Ty3-I Gag-Pol polyprotein	TATAATCTGCTGAATGATAAAAGGCAACAACGCTGAGGACTGTATCGAAGACTAAACCAAAAACTGCATAAAAAATACTAAAAACGATTGAATAGCATAAGTCTAGGCAATAGTTGAAGTGCCAATCGAAAGTGAATAGGTGTGAAAAATAGAAATAAAAATTAAGCTAAATGTGATGCAATAACCTGTTGGGCGGACACGCGCTGCGCCAGGGGCATATGTAGGTAAAGATACATGACATCGAATTTTCAATCATCCAAAAGTGAGATGACATCTAAAGAAACCCCCGCTTCTAATGCAAAGGAAGCACCACCACGCCGGAAGGAGTGGGTCCCATACTGAGAAGCAGGAATGCCTAACTCTAAAAGTACCTGCTTCATACAAGACATAAATGACTTA…	cluster_2	14
ENSHYS-18425	evgHyS_ScswcV5_3062.g12027.t1	NA	NA	ATGAAAAATGTACTGAAACTTTTGAATATCGATTTTATTGAATATATTGATCATTTAGGTTGGCAACATAAAGATAATAGAGGAGAAGCAGCGTCTCCTTTTCTAAGTAAATGCACTTTGACAAATTATGTTGGAAGTCGTGGTAATGAAGCTGCACAAGTCATGGTTGTTATTGATCCAGCTGCTACAAAGCTTAAGCATTTAATGCTTGAATGCATGACGCGATGCCAGGACGATTTATTAATTATTGGAATAAATGATCTGGTTAAATCGAAAAAGAAACGGGGTTTTAGAACCATTTTCAACTGGCGAAAAAGTGAATCTTCAATAGGCGAGATTGTGGATGAAATGAAAGATGGTGGTTTGATTCAATGGAATCAAAGGAGCAGCATTTCGCTT…	cluster_2	14
ENSHYS-18215	evgtrinLocDN21192c0g1t1	XP_012556026.1 PREDICTED: D(1A) dopamine receptor-like [Hydra vulgaris]	NA	GTTTAGGTAACTTTGTGTTTGACCTCTGTCTTCCTTCTTCATATGCGTTAACTTGGTACTTGTGCCAAAAGATGAGTTGAAGTGACTTTTATTCTTGAAGAAACACTTTGTGCAGACTCTTTTCGCGGCTTTTCTGTAGCCATTGTTTGCCCAACAATACACTATTGGTGCTAATAGGCTAGATGAAAAACATAAGAGCTTAATTGATGTCCTTGTTGCACTTAATCTATCGTCTGATAAACAGTTATAACAAAAATGATCAATCATGTAAAATATACCAAGTGGTCCCCAACAGAACACGTAAACTGCTATTAATGTTAGAGATGTCTTCGTAGCCTTCATTTCCAAAGCAAACTTTATATTTGACGTTCTGTTAATTTGGCTTTGATTTTTCCTTCG…	cluster_2	14
ENSHYS-18124	evgHyS_ScswcV5_4270.g20113.t1	NA	NA	TTTTATTTTATTATTGCCAACCAGCTAGGTCGCTATCTTCTGCAATATACACTTGAGATACAAAACCGCAGATTTACATGCGAAGAAAGTTTAATTAAATATGATTAAATGAGTTACAGTTTGTTTCAAGTTAATTAACAAAGGGAAAAAAAAAGTTATTTTAATTGTAATTAATAATTAAGTGTCACCAATCACATGACGCATCATGAGCTATTTAGGAACGCTGAAATTGATCTGAGAGTATTTTTCGTAGATGTTATATTATACAGCAACCACTGGTTCGAAGATGTCATTAATCTTAGATGTTTCTTTGGTGATTTGTCTAGCAATGAAGATTATTCTGTTGGTGGTGTTGTGTCTATCTATCAATGACGTCATCCATCTGACAAAAACAGACGA…	cluster_2	14
ENSHYS-17984	evgHyS_ScswcV5_4270.g19996.t1	XP_012558898.1 PREDICTED: uncharacterized protein LOC105845559, partial [Hydra vulgaris]	NA	ATGGCAAACCACAGTTGGATGGTTTATGGGTTGTTGTTATGTGGTATCTGCAGGATGGCAGAAGCCCGTCTTGGAAAAGTTGGAAACGTTAGAAATGAAGCAAAGCTGCATCAAGAAAGCACTGCTAGAATATTCTCCTGGTCTGCACCTGTTGATAACAACGGAGAGGATCCTTTTACGTTTAAGTATCTGGTCCAATACTGTGAACTTAATCTACCTGATACTTGCAGAAATACAAGTTTGAGTAGCAACACAAATGCTGAGCTAACTGGTTTAAAAAGAAATACACCTTATAGTTACCACATCTTTGTTTTCGACAAAAGCAATGTGACTGGTGAAGTTGCCGATGGTCCATTTCGAACTTTAAATAGAAATACATGTTTGGACACAGAATTTACT…	cluster_2	14
ENSHYS-17624	evgHyS_ScswcV5_2604.g10715.t1	XP_006006877.1 PREDICTED: egl nine homolog 1 isoform X1 [Latimeria chalumnae]	NA	ATGCACACAATAAAAAACAACAGCGCAGCGACAGTACGTGATAGCTGTATTTTTGAAGTTGGACTTGTTTACAAGCCACAACAGGAACAAAAAATGTCTTGTTCTTCACAAACAACTGTTCCTGTAAAAGTGATATCTGGAGGACGTTCTATGTATTGCTGTGTTCCAGAATGGAAAAGCTTTTCTACGATTAAAAGAAACAAAAGACAAATACTGGACTGTTTTCGTTTCCAAATAAAGACATCAAGCACGAAATACACAGAGCTTGGTGGAAAGAAATTTGCAAAGATAGAAGAAGATGTGGTGCTGATAATTTTTAAATTAATAAGTACACAAAAGTCGGTGAATTTCATTTTAAACCAGAGGAAATTCGAGATGAACCTTGATCAGCGCGAAATA…	cluster_2	14
ENSHYS-17598	evgMSTRG.106920.1	XP_002739447.1 PREDICTED: solute carrier family 15 member 4-like [Saccoglossus kowalevskii]	Solute carrier family 15 (oligopeptide transporter), member 4	ATCTGCACATGCGCATTAAAATAAAATTCTCCGTCGCCCCGTCTTTGTTTCGTTAGGTCACAATAAATATATCCAATCGGACGAAGATGGTGAAAAAAAATTAAACATTATTTTATCAAATATGACCTTCACTAACGGCAGGAGACCGTCTGTCCCAACGTGGTTCATGTGAATGTTCAAACAAGCTTTCCCTCGACGCTCTTAGGGGCGTGCCACCAATAGCATAATTTTTCACATATGAGTACTTAGCAGCGATAAACACGAAGAATAAAAAGTTTATAAAAACAACAACAGCCAGTGAATAAAAGTAATATTCCAAACGGCACGAGTTTATATCGTCACAATACCAATTTGAATATGTGTTGAAAATTTCGACCAAAACGCATCCTAACATGGCGC…	cluster_2	14
ENSHYS-17105	evgtrinLocDN17306c0g1t4	XP_012562399.1 PREDICTED: uncharacterized protein LOC101241065 [Hydra vulgaris]	NA	ATTCTTTCTATCTCTACAACAGTCGCACAAAAATTGTAACGCATTTTAATGGAAATCAAGCTTTTAAACAATAAAATTAAGCGCTTTTTCTCTTTACACGAAAATGTAACCAAATATGAGCAATCATAGCAACTGAATGAAATCGGAAGAAAATAATAATTGGATACAAAAACTTTGCAAAAAGATTCCATGTACTCTTTGACCAATAAGCCGAAGAAACGCTGTAAGTTCTCTTCAAATCATTTCTTAATTCAAAAAATGAATCAGTAACCCAAAAAGCAAAGTTTACAAACAGTAACAGTATTAGCCATTGTCCTATGCGAGCAGCTGATTTTAACTTTTTCCTTTCTTGTTGTTCTGTCTCCACTGGTAGATCTGACGAATGTCGCCGTGTACTCA…	cluster_2	14
ENSHYS-16713	evgHyS_ScswcV5_4079.g18895.t1	APU50779.1 zinc finger FYVE domain-containing protein 9-like protein MW [Saccoglossus kowalevskii]	NA	ATGAATGAAAATGATCTGTACGATGAATCTACTTTGTTAAATCAACCATGGAACCCTGTGAGTTATTTTGAAGAGGAGAACGAAGCAACAGGTGGGAATGAGCAATCTGCATACTCTCCAAACAAACTTGCCTCCTTATTTGAGACAAACATTGTTGCAATCAATGACGACTTTGAACCTCTAAAACTAAATGTACAAGAATTAGATGCTGTTGACGCTACATCAGGTGAAACTAACACTGATAATCTCAGTCAATTTACCTTAGAGACTGAAGATGGACTGCAAGTGCTGGACACACCATATGCTATCAATCAAAGAAGTATACTGGACGATTTCAACCGTTTAAGAAAATGGCAAAATTCTGTTGATAAACCTGATAAAGACGTGTTTAAAAGTGAT…	cluster_2	14
ENSHYS-16590	evgtrinLocDN3863c8g1t3	XP_022290312.1 uncharacterized protein LOC111101951 [Crassostrea virginica]	NA	ATTTGCAAATAGACAACAAAACTGATCTCCCCCTACCTATTAAAGATGGGGTTATACACAGCAAAATTCTTTTGGACATCAGCAAAACAATTTGGCATTATCTGCTCTCCAAGCAGATCACAGTTACTGCAGAATATATCCCAAGCAAGCTGAATGTCAAAGCAGATTGGGAGTCAAGACATGCAACAGACTCATCGGATTGGAAACTTCACCAGAATGTTTTCAAGAAAATAACAAATCACTTCAGCCTACCGTCAGTCGATCTATTTGCTTTCAGGTTGTGTCACCAACTCCCAAATTATATGGCATGGAAGCCGGATCCAGACAGTATGGCAACGGATGCAATGCAACAGTCGTGGAGCAACCTCTACGGGTTTGCCTTTCCTCCTTTCAACATGA…	cluster_2	14
ENSHYS-16524	evgMSTRG.99764.1	XP_012562307.1 PREDICTED: AP-2 complex subunit alpha-2-like [Hydra vulgaris]	AP-2 complex subunit alpha	AATTTCAAAATTGGTCCACAAGTAAATTTGTAAGTACTTCAGCGATACCAGGTCTTGAAGCACGAATTGTTAGTCGATACATTTGTGATTGGCTGTTTGGTTCTAATCGTAGCAAATATCCTATCTGAGCACTCTGCGTGTGTAAGATACCGGCTGTTACGAAATTATCTGGATTAGGATCAATTCCATCCAACAATCCCATATTACAACCTAACAATTTTAATTTCGATGCTTCAGTGTCAATTGGAAAATTCGCATTAAACACCTTTTGACTTTCCTGCCCAGGGTTGCTTAGGGCTTTCCATCTGTTAAAAAAATCAGTAACAGACATTTCAGCCGATACTGAAAACTTGCTTAAGAAGATTGGTAAATGAACTGCAAATCTTTGAGGAACTCCGT…	cluster_2	14
ENSHYS-15769	evgtrinLocDN129013c0g3t2	NA	NA	AAAATATCTCCATAAATAGTCTATGCATACTGAACGTGTTGTATCTACTCATTCCAATAGAAATACATTGTTATCTATAAATTTTGTGTTATTATTCTGGAATCCAAAGGAATTAACTGTCATTATTTTTCCTGTGAAAGTTCTTTCGGCTCAATCCCCTGCTGTGAATAAACTGTTAATGAATACTCCTGTCACTAGGACAGGGATGTTTAGCTCTCACAATTCTTGTTTTGATAGACAAAGTAATTTTGTTCTTCTGAAATTAGTAAGTTCCTGTAAGGTTTCAAAGCATGATGCTTTACTACGACCAAAAAGTATGTCTTTTTTTTAATTTTTATAATGTATGCAGGTTTGTTAGGGAGAATTTTTTTACTATTTTACGATTCAGCACCCTCATAA…	cluster_2	14
ENSHYS-15045	evgHyS_ScswcV5_3906.g17297.t1	XP_002160469.3 PREDICTED: sex comb on midleg-like protein 2 [Hydra vulgaris]	Scm polycomb group protein homolog 1	TTTCAGGATCTAAACAAAATGTCTGATAAAACAGTAAATGTACCATCTACACCACAAACAGAGGAGGTATTAAGTGAAGAAATAACAAATAAAGAGGAAACAGAAAAGCAAAGTATTGCAGAACATGAAGAATCAGAACCTCATGAATCTGTCATTGATTATGCCAAGAACACAGTCAACAGTTTTTTAAGTATGTATGGTTATGATGAAAGGGTGACCACTGAGTCTTTGTCAAATATTAAAAGCGAACCTATCTCTCCATCAAAAGATTATGCACAAGTAACATCAGAGGCATCTAATTCAACCATCAGAACAGAAGATAAGGTGGCAATACTATCTAAAACTGCTACAGTAACACCATTACGAAACTGCTCATCCACTTCAACAAAGGTAGATTCG…	cluster_2	14
ENSHYS-14976	evgHyS_ScswcV5_3896.g17242.t1	XP_012560466.1 PREDICTED: coiled-coil domain-containing protein R3HCC1L-like [Hydra vulgaris]	R3H and coiled-coil domain-containing protein 1 isoform	GAAGTGCTTTCCCAAAAAATTCACCTAATGGAGATCAGCCTTAACGTTACGCAGCTCAAATGGCTTCTAACAGCTGTTCTAGGTCTTCACGGAGGCCAGATCAACAAATTTATGTTCTAAAGCAACGAAGATCTAATATAGAAATTTCAAAAGAGGAAAGTAAAAACACGACACGAAAGGAGAAAGGTATAAAGAGATGCAATTCTGCACAAAAATCCATCACAACAAAAAATAAAAATTATGATTGTTCGAAAAAGTTTTCAAATGATAAATTTTCTCCCGATAGGAGTAAAGTTAACCACATTGATTTAAAGAAGACCTATTATCAGCCATGTTTCAAAAAAGGTGTCATTGTTCTTGCCGAAAAGAAATTTTCAAACACTGGAAAGGATGTGGTCG…	cluster_2	14
ENSHYS-14123	evgHyS_ScswcV5_3803.g16466.t1	XP_004207175.1 PREDICTED: uncharacterized protein LOC101234712 [Hydra vulgaris]	NA	CGACATGCTAATTTTTTCAAACAACAAGATGAGAACTAAATCAATGGAGCGAAAGCGTTACAGCTTACGAACTTCTAAAAGTAAAGATGTTTTAACATCCATCACAAAAGATACAAAAAAACATATTTCGTGCAATAAAAGTTCGCAGAAAAAAGAGGAATCGTCAGGAAGGCATAATATAACAGGTAGTGTGAAAAGAAAAAAAGGCAAACCAGTAAGAACCCTGCAAGACGAATTTAAAACAGATAAAAGAAAAACGTTCACAAAAGGTGATAAATCTCTTCAGAACAGTGAACCTGATTTTTCCTTAGATATAATAGGACTTGCAAATAATGATGAAATTAAAACAACAACATATTCGAAAGAAACAACAACTTCTGACCAAGATAATGAAGATAC…	cluster_2	14
ENSHYS-13410	evgHyS_ScswcV5_366.g1454.t1	XP_012563780.1 PREDICTED: TOM1-like protein 2 [Hydra vulgaris]	LOW QUALITY PROTEIN: target of Myb protein 1	GTTTTATTAGGAACACGAGTGGTCAGGTTCTAGAAATATCACGGAAGCTTCCAACATGGCTGGTCTGTTTGGTTCGAATCCCTTCTCGACCCCAGTTGGCCAAAGAATTGAGAAAGCTACAGACTCGGCTCTTCCATCAGAAGACTGGACTCTAATCATTGAAATTTGTGATATCATCAACGAAACAGATGATGGACCAAAAGATGCAATTAAAGCTATACGCAAGAGGTTATCAAATCAAAAAAATTACAAAAGTATCCTCTACACACTTACGGTAAGCGAAGCTTGTGTAAAGAACTGTGGTCCAAGGTTCCACAAATTAGTGGCTTCCAAAGAATTTTTGAATGACTTCACAAAAATTTTAGGACAAAAGGGTCAGCCTAGTAATATGCCACAAGT…	cluster_2	14
ENSHYS-13385	evgHyS_ScswcV5_366.g1428.t1	XP_022810116.1 LOW QUALITY PROTEIN: uncharacterized protein LOC111347123, partial [Stylophora pistillata]	NA	GCACAGAAAAGAAGAAGTGCTATTTCACAAAAATAAAAGTCCTGTAGGTTTGAAAATGGTTAACATACAGTTTCAAATCTTGGTGGTGGTATTAACAGCGACATTAACAGATTCAGCAGCTGTATTTGTATCGCGTCGAAATGGAAAAGACAAAAATGGATGTGGACGAGATTTAACATTTCCTTGTAAATCTCTAGGATACGTTCTGGAAACCAAGGTGACAGTAATTAATCTAGACGGAGGTAAAGATGAATTAAGTCCATTAACGTATGAAGTTTACAAAACTTTCCAGCTTAAAAGAGATATCGCAATGGAAGGTACTGGAAAAGTGTTACCGATTATACTAATGCCAAATCACCAAGGAACCTTCAACAGATATCTGTTTTATTCTTCTGATAA…	cluster_2	14
ENSHYS-12347	evgtrinLocDN128767c0g2t1	RMX38688.1 hypothetical protein pdam_00005937 [Pocillopora damicornis]	NA	AATTATTTGAAAAATATATTGCAGCAGAAGCACCATAATGTTTTGTGCCTAACTCGATTTACAACATACTATACTAAAGCGCTCCACCTGATTGCTGGTACAGTTTACGGTTTTAATTAATCGATCTTCCGGGCGTTCAAAGTCGAGTAACACAGCTACTTGTGACTTAACACAGTGTTTTGACACTGGGACCCATAAATCCAAAATGGTCGAGGCATTTTAAAAAGGCAGTAAGGGCCAAAACTGACAAATTTGACCAAATCAATACAGCTATTCTTCAATGGTTCAAACAAATACGATCCAAGAATGTTCCACTGAAGGAGAAGGCTCTATTCTTCGCAAAGGAACTTAGGATCGAAAATTTTCATGTCTCTGATGGATGGCTAGGGAAATGAAAAA…	cluster_2	14
ENSHYS-12345	evgHyS_ScswcV5_3470.g14986.t1	NA	NA	TATTTCTAGAGGTTATCGATTATTTACAAAATGGATATTTACTTACTAAGAAAGTTGGTGAGAGAAGAAGTCGAAGCGATTTTAAACGAACGATTGAAAGAAATACCCATTACGCCAAGTAATCACACAGGACACCGTCCATTTGTTTTACCACGTGTACCTTATGCCACAGAGAGTGAGAAACATTGCGCATGTTGTCAGTTGCAAAAAAAGGAAGAAAATACTCCTAAAGAGGACGTAAGTGTTTCGGAACAAAAAGAAGGAAAATTCTTTGATGATATATACCAACGTCCTAAGGGTAAACAGTTACTTCAAAAACCGCCTATTTCACCAATCTATACGGATATGAACTCTCCTGCGTATAGCTACAGTGATATCGATAGTTTAAAATTTAAACGC…	cluster_2	14
ENSHYS-12247	evgHyS_ScswcV5_3470.g14909.t1	XP_002161387.2 PREDICTED: sodium-dependent neutral amino acid transporter B(0)AT2-like [Hydra vulgaris]	Transporter	AGCAAACAAACATAAATTTTCAACCAATCAGAAATCAGACATTCTTATTAAACACAATTGGTTAAAAAAAAATACAACGAATAGGACTAAAATTTTAAAAAGTAATCACAGTGCATGCTTTTGTGAACACGTCCTTAAAGTATCGATCAATTTTGTCGAAAAAAAAATCATCGCACTCTTTCGATAATATTCGCTCACTATGTACGCTGTACGTAACGAAGGTTTCGAACCTGATCGATACGATAAAGATTCAAATGGCATTATCACCGTGAAAATTAATGGTTTGGCGGTTGCCGATGATATTCCGAAAAAAGAAACGCCTGTACCTTTACCAACAGAAGATGAGAGCAGAGAGGGATGGGGGAACAAGTTTGAATTCATCCTCGCTATTATTGGATT…	cluster_2	14
ENSHYS-12130	evgtrinLocDN92205c0g1t1	NA	NA	TAACATGTTGCAAGTCAATGCCCACGTGTGCAACAGAAATATAGTGCCTATACAAATACACGAAATTCAACTATTAAACGGAGCTGTAAGTCAGCCAATTATTTATTTTTCAAATAGTCGAATTTCCAAACTAGGTGATTTTAGACGATGTTTTGTTAGTGAAACCGTCCAGTACAAACATCCACGTGAAAGAGGGCGCGACATTAAGACAATAAATTCAGTAGCGTTTCTTTATTTTACAACCTCTCTTGAAACTAAAGAGCTCTTGGAACGAGGAGGATTACACTGGACATTTTATTTTTTATGTTGTGACCCCAACCAGGGTCACAATATTGCGTTCGGACAATTACCGCTGTGCTGCAGC	cluster_2	14
ENSHYS-12009	evgHyS_ScswcV5_3470.g14706.t1	XP_012562775.1 PREDICTED: uncharacterized protein LOC105847626 [Hydra vulgaris]	NA	TTTTAGACACAGAAAATTAATTTCATAACATGGTGGACGCTGCAAAGTCAACACAGTTTACGGGAGAGCGAAGATATCTCTCCATTGGAGAGACTTTCCAGGAGTATGGAAACCAGTGCGCTCCTCCCTTAAGCAATTTCTTTAATGTAACAGTTTTTTCTTCAACGCAACCAGTACCACAAGACATTGTAAAAGAAAGTTTGTCTGCTCTCATCAGCCGTCATGTTTTACTGAAATCTGAAATAAGTGCTGATAAAAACCAGGACTTCTTTTTTGAGGCAAATAAAGAATCACTTGGCGACAAGTTGTTTCCACTTCGATTTGAAAAAGTAAAAGAAAGAAATGGCTGGGTACCTGTTATTAATAAAGAACTCGAACGTGGTTGTAACGAGTTGTTAT…	cluster_2	14
ENSHYS-11916	evgHyS_ScswcV5_3470.g14645.t1	XP_015760477.1 PREDICTED: uncharacterized protein LOC107339686 [Acropora digitifera]	NA	ATGGCGGAGGAGGTACGACGCGTGGAACTTGATCCGCTTGTGGAGCAAATTTTAGCACACCCTTCTTTCAGGGAAAGTGTTTCAAGACTTTCAGCCTCTCCTATGCCACAACGAACAACAAGAATATCGTATAATACGCCTCAAGAGGAACTGTCCAGTCTGTACAGGAGAAGAGCTGCAAGCAGTGACAGGGAAACATACCATCATCATCATCATGCTGTTGAGGAGAACACCACCACTACCTCTGTCACAACGACACCAGGGGCTGTTGGAGAAGTCATGGGTAGTCTCAGCACTCATAATCTGGGAAATGTAAATTCACCATCAAGATTTCGAAGGGGGCATACATTTTACCCTAAGTCAACAAAGAAGAACACTAAAAAATATCAGAAAAAGTCA…	cluster_2	14
ENSHYS-11480	evgHyS_ScswcV5_3415.g14287.t1	XP_004212119.2 PREDICTED: uncharacterized protein LOC100212051 [Hydra vulgaris]	Transient receptor potential channel pyrexia	TTTAGGTAGATATTAAATGTCTTTTATAAATCTTTATCTGTGAGAAATATGTCGTACCGTAAACTGGCACAAGATATGGATAACGACGGAATAAGTGAAGTGACTGATACAACACAAATGCGTTTAAACTCCACCTCAGATGCAATTGGAGATCAGCTGGCCAAGAATATTGCCCTTGATCTTGGTTCAAAATGGCAGAACTATTGTTGCAATCATCGCGTTGAAAAACACAAAACGGATAGTTATAGAAAAGGACCAGCTCCGATAGACGAAGCTGAGGCGATGAAAAAATCCGTAGCAAAAGCAACTTATGGTACATTAGACTCTGACGTAGAAGATTTAGAATTTGAAGAAACTCGTTTAAATGGAACCGTAGAAAATGACAATCCATATAACAAA…	cluster_2	14
ENSHYS-11273	evgHyS_ScswcV5_3339.g14070.t1	NA	NA	ATGTCTTTCCTTCGAAAAAGTCAAAAGCTTAAAAAAGCTTTAGAAGATAAGCTTAAAGAAAACAGTACTACAGAAAAGAACATTGCTCCTCCTGAACCTTCTGCAGAAGGTTCAAAGCAACAGACAGATCCAATCTTTAACGGCGATCAAATGCTAATCAATTCATTGCAAGTAGCGGAACCTGCAACATTAGGCACGAATATGTCAACAAACGACTTGAGATATATAGAAGGAAACATATGGTATGCACAAGAAATACCAGATGGACTACCAAAAGAGTCATGCATGGTTATAAGGCTATTTGAAAGCGACGACAAAAGAAATTGGGTATCAAAAGAAATTATATACGATCCTTTGAAAACTACCAACATTGTATACTCTCTAAAAATCGCCCAAGAT…	cluster_2	14
ENSHYS-11167	evgHyS_ScswcV5_3339.g13984.t1	NA	NA	ATGTGGAGCAACGCTTTTGGAAATATAACATTGCTTTCTATTTTACTCTTCGTAAACGAAACAGTTGAACCTTATCGTTTGTGGCATGCTCACAGTCGATCGTTGTTTAATTCAAGGGAGAATTTAAACCGCAAGCATAAAATTATTCAAAAAAGACATTCTGTTGATAGCAGTGGATTTTACTTAAAAAATCGATCCCACTCCGAGGCTAGAAAGACAAAACGAGGGTACATAGACTGGAAACAGCAGCAAAAAATATTACATCAACCGGACGTACGAGTTTTATTTAGTAACTTACTGTCGCAATCTACCCGATCTAATGCAAGAAATGAATTTCAGCCAAAAATACAGGACAGCTACTACAAATATAAACCGCTGACTTCACAGCAGAGAACTCAG…	cluster_2	14
ENSHYS-10635	evgHyS_ScswcV5_3298.g13521.t1	XP_012554454.1 PREDICTED: uncharacterized protein LOC100197582 isoform X2 [Hydra vulgaris]	NA	AAAGGTCAATGCAAGATGTCTGAAATACAGCAATCATGGATATTGCTGTTTTTATTGTTTTTTGGATGGATGAATCTTATATATGGTTATACAAGCTACAAGAAGCCTAGCAAAGATGAATATTTATCAGTTTGTAAAGCTCCACTTGGAATGGAGAGTGGTGAGATCGCAAGTGAATTTATTTCCTGTACACCTTCATCGACAGTTTACGGGGAATGCACTGGTACTTGTGGTAATATTCGATATAAGTCAGAAAATAAGGCAAGTTTTTGGTGTTTAAGCAAAGCTGATATAGTGGATGGATTTTTTAAAGTCAGCTTTTTGTCTATTACTGTGGTGACGGGTTTTGCTGTTGAGACAATGTGTGTTGGTTGTGGCATCAAAAAGATTTTGTTACAA…	cluster_2	14
ENSHYS-10217	evgHyS_ScswcV5_3298.g13130.t1	XP_002165878.2 PREDICTED: chromodomain Y-like protein 2 [Hydra vulgaris]	NA	ATGAGTATGCAAGTTAATGAAAAGATATTTGAGGTTGAACAGATAGTTTGTCGTCGAGAGCACAGAGGTAAAGAAGAATATTTAGTCTACTGGAAGGGTTTTGATTTGTCTTCTGCTACTTGGGAGCCAGTAGAAAACTTACTGTCCTGTACAGATCTCATTGAACAATTTCAACGCACTTCAAATCCTATTCCAGGTGCAAACCCATATAAGGTATTACATACAGAAAAGACGAAAACTGTACATTTGAAGATGTTACTTTCACGAGGAACAAAGAACAGGCACAAAAGAACAAAATCCATGGCTGATCTAAGTGACTATGAGGAATCTAACGACATTTTTAATAAAGTTGAAGTAACAAACCATTCTCTACCTAATGGCTTTCATAAAAAGAAATTG…	cluster_2	14
ENSHYS-09676	evgHyS_ScswcV5_3203.g12658.t1	XP_002165689.2 PREDICTED: protein DD3-3-like [Hydra vulgaris]	NA	ATGTTTTTCACAGTTGGCTTACAAAAGAAGATAAACAAAAATGAAATTGCTGTTTGCTGTCCTGTGTTTTGTGCAAATAGGAATTCCCGTTGTAGCAAATGCGTAGACTTGTTGATTCTTGTTGTTGTTTTTTGTTGCAAAGCAAGATTATCATCCATATTGATGCGGCAACAACTAAGCATGTTGTTTTTCATCTGCGCGCTTTTTGGATTGGTACGTTGTGATGTGTATTTGCATAACCCGAGAGGCAGCAATAACCGACTTGATGAACGTGGTCGAGAAAGAGCAAACGCAAACAGAATGTTTGACTCTCAAAACAACAATAGAGGAGGCTACAATGTTGGTAGTTTGTATTATTATGAAGGTTCTGAACTACCTATCGAGTGGACCAATCAGCAC…	cluster_2	14
ENSHYS-09653	evgHyS_ScswcV5_3887.g16877.t1	NA	NA	ATGTTAAGAATAATGAACGGGCGCTTAGTTCTGAATAGTTCAAAATTTGACAACACCGAAATACTTCCCGATGAAAACACAGAAAAGAAATGTGAAAACGAGGCTACTGTGGTACAAAAGGAAGCCATCCCGTCTGGTAGCGCGAATATTGATAATAAGAACATAAGAAAAGAAATGAAAAATCATAAAAGGCAGCTGAAACTAGTGCGTCACTTCACACAGTCTTTTCTCAAGATGATCATGTGGACGACCGTGTCGACGACATTGTCGAAGAAATTACTCAACACTTCTGTGAAGACATCAAACGGAAAAAAATTAGAATAG	cluster_2	14
ENSHYS-09509	evgHyS_ScswcV5_3153.g12484.t1	XP_012558095.1 PREDICTED: serine/threonine-protein kinase PAK 4-like [Hydra vulgaris]	Non-specific serine/threonine protein kinase	TTTATAGGAAATAGAATTAGTATACTGAAAATGTCAAAAGTCAAGAAAAAGAAGAGGATCCGAAAGAAAGACATAGGTCTGCCACAGGAATTTTCACACAATTTTCATATGACATATGATAACAAAGAAGGAAATTATGTTGGCATTCCTCCACAGTGGAAAAAGTTTCTTGCAAAAGAATTTGAAAGGCCAAGGCCTTTTATGGATCCAAGCGTGGTAACCGATATTGAACCAGGTGTTTTAATGCTGCAGGCACAAGCATCTGGAACAAAACAAACACCTAGTGGTGGAAGGATAAGTATAGCTAGATCAAATTCCTTAAGACAAAACTCAGTAAAATCTAAAAATAAAACTGTCAATGGAGACTCAAAGGGAAATAACAGCATGCCGCTTGATCGT…	cluster_2	14
ENSHYS-09478	evgHyS_ScswcV5_3153.g12443.t1	XP_012560041.1 PREDICTED: uncharacterized protein LOC105846152 [Hydra vulgaris]	NA	ATGAGGATTGGGGAGACTAATATTGAGGTTAATAGTAATCATGTGTCTGATAATCACGTTTTAAAGATGAGTCATGATATTCCTGTCATAATGTTGATGTTGTTAGTAGTCATCACGTTTCCAAGGGAAATGCTGAGTGGAATAGCGATGATTGTTGGTTCTGCTGTGGTTAATGCTGTTGCTTTTAGTGGTGGTGGTCTGATTGCGAGAATGCTTGGACTTAATCAGTGCCCATACAAATTACCTGCTGATCAGTGGAGAGACAATATTAAAGAGTGGCCACCTCTCCAATACCATGATCTTTATCACTACCTAATAAAATCTCCACGTGTTTTCAGTCCAGAGGCGATGGAGAACTACAGTTGA	cluster_2	14
ENSHYS-08928	evgHyS_ScswcV5_2988.g11919.t1	XP_002170643.2 PREDICTED: uncharacterized protein LOC100213914 isoform X1 [Hydra vulgaris]	NA	TTTAGTCAAAATAAATAAATGTACTGAGTCAGAATGGCATCAAAAAATTCATCAGCAACTAATAGTGGTCAAAAAGTTTCAAGTGAACATAAAGAACCTGAAAAGCCTTTAATATATGAACCACCTGATCTAAGAGGAAGGAAACATGTGGAAAAAGTTGCTGGTGAGTATCGTGTAAGAGAGGATGAGGTTCTTGCAGATAAACTCCAACATGAAGAATTTGAGTTCCATTATGGAAAAAATAAAGATGAAAGACACAGAGGACAAATTGATATCAAAACAGCAAAATCAATTTATTTGCGTGAAGTTGAAGATTCTGGTCTTCTCTCGAAGTCAGAACTAAAAAGACTTTGTGTAGATGATGGCTTCATTGCTCAAGAAGTTAATCGAAGATTAAAA…	cluster_2	14
ENSHYS-08226	evgHyS_ScswcV5_2750.g11366.t1	XP_001635706.1 predicted protein [Nematostella vectensis]	NA	AACGGCTGAGCGAAACACAGCAACGCTTTAAGCATGCATTTTATTCTTCATTATGGAGAAGCGAAGTCATTGCTACTTAATGCAAACTGCAAATGTAAGACACTAGTGGAAAATCTAAAACAAAGATGTCAGCTCTCTCATGACGAGACCATCGATCTAGCAGATATGCAAGGTGTGGTTCAAAAGTTGAGCGATCAAACAATTGATACATACGCTAGCGATTTTTTGCAACCGCGTGGTAATTACGTTCTTATCAAAGCGATAAAACGTTTAGATGACAACGGTCAGATCTGTAAAGAATATATTCCACTGTTAGATGGAATTGATTCCACCAATCCCGAATTTTTCGCTCGGCTTTCCAACAAAAAAGTAAACCCCGATGCGTTCAATAAAGAGATC…	cluster_2	14
ENSHYS-08053	evgMSTRG.50097.27	CUS58552.1 TPA: ATP synthase F0 subunit 6 (mitochondrion) [Hydractinia polyclina]	ATP synthase subunit a	ACTCTATCTTTAATTTTCTTAAAAATTATTGATAAAGGCGACGGGCAATTTGTACTCATATTTGAACTAATTCACTGAAGCCTTATTTCTTCAATTACTATTAAATTCTCTTTCAAATTAATCTTTCTATAATTTTCCATTCTTAAATTTAAATTAATTTAAGAATTGTAACACATAATATGCCTATTTATAAGGGCCATAATATCTGACTTTAACCCTAAAGGATTATATTTAAATTATAAATTTAAATTGACGACGACCATGCAGCACCTGGAATTCAAAAATAGGTAAGGTTTTTCGCGGATTATCGAATTAAATTACATGTTCCTCTAATTAGAAAATAAACAGCCAAAATTTTTGATTTTCACTTTTAAAAGTGTACTGTTCAGATAGAATTTT…	cluster_2	14
ENSHYS-08052	evgtrinLocDN125852c0g1t7	NA	NA	ATTTTAAAAATACATTTTTCTTTAATATCTACACATATTTTAACCTGTTTTGTTATGAAGATTCCAGTAACAGTTTTGATGAGGAAGATGATTCACTACTATTCTTAATTGCAAAGACAAGGTAGGTAGCCAAGGACCCACTCTGCCGTAAAGTGGAACTGAATGATCCAGCAGATACAACATAAAAAAACCGCTGCAGGCAACCCCTTCTGATGACACAAATCCTTACCAGTATTTCTCATGTGTTTGTGTTCAAAGTATTATTTATTTTGATATATGGGAAAATATGTAGGAAAAAACCTTTGGACATTCTTGATGGAGGAAAGTGAGGAGGAAAGGGTCAAGTTACTCTGACTTATGTTGAGCCTTGTATGTGTTTTGTAGAAAATTATTATGCCG…	cluster_2	14
ENSHYS-08046	evgHyS_ScswcV5_2707.g11215.t1	XP_012554253.1 PREDICTED: putative transferase CAF17 homolog, mitochondrial [Hydra vulgaris]	Aminomethyltransferase folate-binding domain-containing protein	ATGAGATTGGTGCCGCTTTCACACCGGTCAGTTGTTCAAGTTCAGGGAAGGGACAGTTTAAAATTATTACAAGGTTTGTTGACGAATGACATGACTTTGCTATCTAAAACCAACGTTATTTATTCTATGGTTTTAAATGTTCAAGGGCGAGTAGAATGTGACGTTTTGATATACAATGGAGAGGAAAATGAGTACCTAGTGGAATGTGACACGGAAGCTGTGGAGAAAATTACACAACTGTTAAGAAGGTATAAGTTAAGATCAAAAGTCAAATTTGAACTGTTACAAGACGTGAAGACTTATTGTTTGTTTTCTGAACCTGAAAGAATAAATAAAATCAGCATTGGAAATCTGTACAAGGACCCCCGTCTGCCCGATCTTGGACACAGGATATTAACA…	cluster_2	14
ENSHYS-07990	evgHyS_ScswcV5_2707.g11152.t1	XP_020900895.1 gamma-aminobutyric acid receptor subunit alpha-2-like [Exaiptasia pallida]	Histamine-gated chloride channel subunit	GCAAGAAGTAGTTCCTCAAGGCTGAGAATTTATCGCTGTGTTTTTAGTGATAAGCTATTAGTAACTGTTCGGTTTTTACAAAAAATGGATGGCTTCAGGTTTCTACTTCTTGGTTGCTGTTTTGTTTTGACGAAAACGACAGGTGACGAAGAACACTTTACATTTCCTCCAGAAGGTTACATTAAATCAGAGTCAGGAAACCACGATGGCCCACGGCATGTTAACTTTTCACTTTCAATTGAATCAGTCATACGAATTGATGCAACTGCTATGGAGTTTATTGTTAACAGTTATGTGATCCAAGAATGGACTGATGAACGTTTGAAACGTGATAATCATCATGACATTGTCCTCCAAGATGATACTGACATTTGGACGCCTGATATTTATTGTTTAAAC…	cluster_2	14
ENSHYS-07582	evgHyS_ScswcV5_2604.g10778.t1	NA	NA	TTACAACGTGGGGAAAGACATTTCTAAGTCGTGTTTATTGTTAAATAACTGAGATAAGGTACTTGTTTTTAAGTTTTGTTTACGGTAATTTCAGAACTTCATACGTTCGTAATTATACGAGGAGAAAGTTGTAACGAAAGCGGCAAGTTGTCGAAAATGTGAATTTTTAACGCGTAAGTTTGTGAAGATTTGTTATTTACGTGAGAAGAGCAAGCATTAAGTATTATTAATTCAAGCGATTAGTTTGTTACGCTACGCGTTACACCAGCGAACACAGACGAAGAAACTTTGAAAAAAACCCACAGAAACATTGCAATCCTGTTGAAACATACGAAACAGTCGAAAGGTATGGTGAGGGGTGAGAAAGCTATTTTTGCAAAATCAAGTTCAATGACTTTT…	cluster_2	14
ENSHYS-07369	evgHyS_ScswcV5_2556.g10573.t1	XP_027042652.1 arf-GAP with Rho-GAP domain, ANK repeat and PH domain-containing protein 1-like [Pocillopora damicornis]	Arf-GAP with Rho-GAP domain, ANK repeat and PH domain-containing protein 1 (Fragment)	TTTTAGAAAAAGAAAAAATTAATCTTAACAGCGTGTAATGAAGCTTGTTCTGCAGTTTTGCATGTCTAAATGGCACAGTCAATTGAAGAGTTTTTGAAAATTCTCAAACTAGAGGAATATATTGAGAACTTTTTATATAATGGCATTAAAAGTGTATGCTCTATAGATGATGCAACTTTGCAAGCTATAGGCATTGAAAAAATAGGTCATCGTAAAAGAATCCTTATGGAACTGGAAAAGCTGCGAAATATACCAAACGATGATAAATCTGAGCATCAAGACATTGACAATAAAGATGATTCAGAAAACGACCCCCCACCGTTGCCACCAAAAGCTTCTCAATCAAGTAATAATCAAGCTTATCCTACCCGTTCAGGTACTGTGAGTCCAAGTCATAGA…	cluster_2	14
ENSHYS-07290	evgHyS_ScswcV5_2556.g10507.t1	XP_001630821.1 predicted protein [Nematostella vectensis]	Rho GTPase	ATGATAGCAAAAATGGAATGCTTGATGAGGGAAGTTGGTAGTGACAGAAATCCAGAAATTCATTTGGAGATGTCAAATACAATAAACGTCAGCGCGAAGCATTCGATTGATGTCAGTGGTGGAAGATGCAGTGATATTTTACTGCATTTAAAAATTCTATCAAACACCGGCCACAGAAATGTAGAAATGCTTATTGATGGAATGAGCACGGCTAAGCGAAGCACAGCACGCTCTTTACCTTGCGTTTTAGAAGACAGTGCGATTCATGATAACCAACAAAACGGTACCGGTATCTTCTCGTCTTTATATGCAACAGAATTGGTTGGCAGATTCAAAATCGCAGTTATTGGTGACAAGGGTTGTGGAAAGACATCCCTTTTAAATTCGTTTGTAAATAGA…	cluster_2	14
ENSHYS-06999	evgHyS_ScswcV5_2556.g10264.t1	XP_012556670.1 PREDICTED: uncharacterized protein LOC100198789, partial [Hydra vulgaris]	NA	TGTCATAAAAAGTTTGATTATGAAACTTTTAAAGTTATGGATATTTCTGATATTTTTTTTAAATCTAGCGAATGCTCAAGACATCAAATTTTTGTCAGAACCATTCATTGTAACTCAGTTTGCTGGTTTTCAAGTTTCAATACCAGGCTGTAAAGTGATGTCATCAAATAATGATCTAAATGTCACAGCTTTTTGGTTCAAAAATGGTAGCAGGATCAAAGATGCAGTTATAACACCAACGATGGAAAACAACACGTTCGTGTTTTCACGTTTCTTTAGTTCTTTTGTTACTTTTACTGACGAAGGAGTATACCAGTGTGGCATCAACCTAAACGAAAGCCAACTTCTGCTGTCCGCTGAAATTTCTTTAATTATTAAAGAAATAAGTGTTAAGTTTGT…	cluster_2	14
ENSHYS-06970	evgHyS_ScswcV5_2556.g10241.t1	XP_012560011.1 PREDICTED: zinc finger protein 37-like isoform X1 [Hydra vulgaris]	NA	ATGATTGGATTTTGGTCTTTTAAACCAGATAAAAACCGTTCGTTATTAATAAAAGACGTTGGTGCTTTCTCGATGTTTCTGTTGTATCAGTTTGAAAGCGTGCACGTTGCAGAAAGATCAGCGGTTAAAAAATGTTTAGTTGAAGCCGCTGTTGCTGAAGTTCGAGGGCGAGATAGATATAAACATAGGATGACAGAAACTACACCAGTCACTACTGCTGTAGAGTTACTAATAAACAGTAAAAGTCTGCCAACCACGATAACAAATGTTGGAAAATCCATATCAGAACCAATACAGTCTGGTGGATTACACAATATTGCATATGGATGTTTAAAGGGATTAAGTAAAACGAAGAAACCTAATTTGAAAAGAACTGATGATGACACTATCACAGTTGAT…	cluster_2	14
ENSHYS-06805	evgtrinLocDN223817c0g1t1	NA	NA	GATATTATAAAAACAGCAAAAGTTCCAAAGTCAGCAAAGGAGTTATAACCATTAATTTAGGGGCAGAAAGTTTTGTGAGGTCCAAAAAGTTTACGAGAAAACCTTTGCTAATTTTATTTTGCAGACTAATTTCGCGTAAAAGATTTTTGCGAAATTTAAAAATTATATCGTATGCAAAGGAAAATCTTTCGCGATTGACAACAACTTCTTTTCAAAAGTCTGTTTTCATTACTGTTTCAAGGAACCAGGATATCAAACAAATGTTCGTGGCACCAAAGAAGAATGAAAACACTATATGTTATTGTAGTTGATGATTAAAAAAGAAATCACTAACCTTGAGTTTTCCCTTGTTTATTTATTTATTTTTTGTGGTAAAAAAATTCGAGAAAATTAT	cluster_2	14
ENSHYS-06693	evgHyS_ScswcV5_2548.g9965.t1	XP_020899702.1 protein FAM57A-like [Exaiptasia pallida]	NA	TTTCTTCCTTATAATCTGGATAGGTAATAAAATACAGAATAAAGATGGCGTTAGTAGATTATGTGGTGCATTGTTTTTTTGGTTGTATTCTTGTTCTCTACACATTTCACTTTTTACTGAGGACGTTGTTACAAACGATGACTAATAGTTTAACGTATGGACAGCGTTATGTTATATCGACAAAAATCGTGTCAGGTGTGTTCGCATTAGTGACCTCCGTCATAGCTGCTCGAACGCTCGTTTCAACAACAGACATTATGCATCAACCAGACACCGTGTTGGAGACCTACACTATCTTAATGTGCGGTTACTTTGCGTATGACATTATAGTCATGTATAGAGGGTTCGTCGAAAAGCTAAGAGACGCGAAAAAACTTAATAATCGCAATATGAAGCAGT…	cluster_2	14
ENSHYS-06575	evgMSTRG.43193.1	NA	NA	AGTTATTCAGGTATTTTCCCGTCACAACTAGTCAATAAAAATATATCGCTTTATTTGCTATTTCATGTGTCCTTAGCATGACTTTATTCTGACAGACAGAATACAGGAGATACGTTATATTGCTTCTTACAATAGCCCTATGTTAGAATGAGAATTTCGAGTATATTGGAAATCTAAGAGAGACAGCATTATATTTCATTATTTTTCAATTTTACACATTGACGTTAAGCAATTAATTCATTTATACAATTAAGTAAAAAAGTAAAACATGGAATTATTTAAACAAGTTCTGTATCAAATTAAAAGTTTGTAATCTTGTTTTCACAGCTTTTTTTAGCATACCAAAACTTTATGCACGGGTTACAACAAAATTATACCTATGTTTCTTTCTTAAGTCCT…	cluster_2	14
ENSHYS-06070	evgtrinLocDN29995c0g1t4	NA	NA	TATAATTTTACCTCCATTTCTGCGCACCCATTGGGCATTACGTAATCACTTAGATGCGTGCGCAAGTAAATATCGGGACTGTGATTCCATGTATTATTACTTTGACGACAGTTGTCAGTCATCAGTCCGCAATTATTTTCTGGACAGTTCTTTAGGTGAGGTCGTAGCGCATGCACATGATGTGTTATGCGAAATGCGCTTAAAGGCGCGTGTTTGAAGTTGGTAGAGTACTCGGATTTCATGCAACACACACACAGAGTCTATAAACTTGTCATAGCATCGATTTGCCAAGTTTACAGACTCTGTGTGTGTGTTGCATGAAATCCGAGTACTCTACCAACTTCAAACACGCGCCTTTAAGCGCATTTCGCATAACACATCATGTGCATGCGCTACGAC…	cluster_2	14
ENSHYS-05970	evgMSTRG.38582.1	XP_002163295.3 PREDICTED: putative pre-mRNA-splicing factor ATP-dependent RNA helicase PRP1 [Hydra vulgaris]	DEAH (Asp-Glu-Ala-His) box polypeptide 15	TGGCGGATGCATGGCCGTCCAGATTATTTGAGGGTTAGTGATTGTGCGCTGTGTTGTGCTGTGTTGAGGTTTTACTGCAGAAATGTCTGATCGAAAACGACGCTTAGATGTGGATGGCTCATCTTCTCATCATAAAAAAAATAGGGAAGAAGAGATGCGAAAGCAAGTGCTTTCCAGCAGTTTTGCTATCCAACAGAACCAGCTTGTTGTTACTGGCCTAAAAGAGCATGTGCCAAAATTAAATCCATTTACACAAAGACCTTTTAGTGATAGATTCCAAGCCATATTAAAAAAACGTTTACAATTGCCTGTATGGGAATACCGTGATGAATTCATAAAAATGACAACTGAAAATCAGTGTGTAGTACTTGTTGGGGAAACTGGGAGTGGTAAAACAAC…	cluster_2	14
ENSHYS-05406	evgtrinLocDN1316c0g1t10	XP_002163432.1 PREDICTED: T-complex protein 1 subunit gamma-like [Hydra vulgaris]	T-complex protein 1 subunit gamma	AAATTCCATCTGTATATTTTTCGTTCACAAAGCAAAATTAGCGATCGTTTGATTTTTGTTTTTGTTTTTGTCAAAGAGAGAATGTTTGTTTGAGTAGGACTGAAACAACGGCATGCAATTTATTAGCCATAACTCGTGACCACTCAATTTTAATATATCAAAAAGTCTACTTTATGGAAGAAACCTCCGCGGTAAAATAGACTTTTTGATATATTAAAATTGAGTGGTCACGAGTTATGGCTAATAAATTGCATGCCGTTGTTTCAGTCCTACTCAAACAAACATTCTCTCTTTGACAAAAACAAAAACAAAAATCAAACGATCGCTAATTTTGCTTTGTGAACGAAAAATATACAGATGGAATTTTTTCATGTGTGAACAGAAACGTCGGTGAAAGAT…	cluster_2	14
ENSHYS-05116	evgHyS_ScswcV5_2333.g8393.t1	XP_012555640.1 PREDICTED: E3 ubiquitin-protein ligase RNF126-B-like [Hydra vulgaris]	Breast cancer associated protein 2	TTTTAGTGATTAGAAGTATATATGTTTAGTAAAATGCAAATTAATATATTTATTTTTGTGTAAATGCAAAATGGCAGCAGCAAGTGTCGATACACCTGTGCAAGATGAAATCAAATTTTATTTTTGTCACTCTTGTAGCCGTGAAATGAGACCCATATTGCCAGACTACCTGTGCTCTGAATGTTTTTCAAGTTTTATAGAAGAATTGGAAGACAGTGTAATGGAAACCGACACACCAGAGTTGCAAGCAGATTTGCTTGGACAAGCCATGCTGACGGACAGAACACATCCGAATCAATCCAGAACTCACAGATGGAGAAGGCGCCGCAGGAGTCCAGCTTTCTATTTGAACATGTCACAACGTGGTCCAATGCCTGTTGGTCCAGGCCAACCGTCTGT…	cluster_2	14
ENSHYS-04901	evgHyS_ScswcV5_2145.g8185.t1	XP_012558399.1 PREDICTED: Down syndrome cell adhesion molecule homolog [Hydra vulgaris]	NA	AGAACAAACCCAACCAAGGAGGTTTAATCCAACTTACTAAAAAAGATAGTACTCTGTATACAAATATGATGAAGATAGTTTAAGACGATGAAGAAAAAAAACAAAAATTTCACATGGCTACTTTTTACCTGGGCTGTTATATTGGAGAAAAGTTTCATACAAGGCAAAATAATGGCAAGACTCGCTTTAAAAAAAGAGCCTGAAGATCTTCTCTTTCTAAACACAATGCCATCAAAATTAAAGTGCCATGCCGACGGCTATCCGAAACCGCAAATCAGCTGGCTTGACGAGAAAGGCTCGACAGTTCAACCAATTGATGGTATAAGATACGTAAGTGGTGGAGATCTGCATTTCAACGCGTTTGAAGCAAACCAATACATGGCATCAGCACATAGAACA…	cluster_2	14
ENSHYS-04679	evgtrinLocDN399517c0g1t4	NA	NA	CTCTATCTTCATTAGTCGAGCACAAATTAAACTTGGATCTTCACTCGGCTATAAAATAGGGATGTCTGTTTTGAATGACATAAATTACGCAACGGCTGTAATAAATTGTGGCTTCTTTAAATCAATCTAAAACCCTCCACAAAATATGCTGAGACAACTCCAAAAACAAGTCAAAGAAAAATCAGTTTGTCTCATAATTTTTGTGGGGGATTGAAGCTATAGAACACTGAAATAAAGTATGCATATCCCTCTGGAAGCAGAAGTTATTCAACTCATTCAGAATGAAACAACTAAAAAACACAGATACACGCTTTGTTATAAAAAATAACTTTTGTGATAAAAATCTTAATTCGGAAAGTCTAAAAATTTATGTAACAGCCTTCAAGCTCTTTGTGCCTT…	cluster_2	14
ENSHYS-03980	evgMSTRG.16084.2	XP_002165655.3 PREDICTED: uncharacterized protein LOC100214450 [Hydra vulgaris]	NA	TTAATATTATTCTGCATACGTAAGCTATACAATATTTAGCGTAAGTCTTTCAACCAATGATTTACAAAAAATGGAACATAACGATTACGTATATATACAACTAATTTGTAAAAATAGAAAAACCCAAACATATATTTACTTAAATATTTACAACAAAATAACTTTTTTACCTTAAATAATAAACAGTCGTTGTATGTGTTTACAAATTTTTCGACCTCTGTTGAGTAAACTATGAAGAAATAGTGACCTTCGTTGAGAAATCCATGATAAGAATTCGAAATCTTGGGTTATTCTCGTTAGAAACTTTTTTCTGACATTTTTAACACGATTTTTATCTGTTTAAAAAGATACTTTTATATTTATTTACATTTAAAAAAAATATGTATATAATTTAAAATA…	cluster_2	14
ENSHYS-03575	evgHyS_ScswcV5_1783.g7133.t1	XP_002169678.3 PREDICTED: fibroblast growth factor receptor 1-like [Hydra vulgaris]	Eph receptor A6	AGGAAGGTCAGTTTATTTTGAATGGCTCCGAAGTTTTCGTTGTGTTAGACGAATGAAAACGACGCTCTGTTAATGGAAAAATTGATGAAACAGGCAAAGATTTTTATACAGATTTTAAAGAAAGGAATTTTTGGTAACATTAAAAAATTACAGAAAAGTATTGATATAGTGTAATTTGGTTTTATTAAAATAGAATTACCGAAGTTACAAATGAAATGAAAAGTTTTAACGAACTATGACAAAATATTGTTAAATATAGAAAAAGGAGATTCGTATATGGAGTTGGAACAAATAATTTCTTGTGAACATATCGAAAATTAAAATATAAAACTCTATCGAACAGTTATGTGGTTACAAAGTATAGATTTTAGTGTCAAAACAATCTTGTTATTATATACT…	cluster_2	14
ENSHYS-03489	evgHyS_ScswcV5_1783.g7048.t1	RMX51796.1 hypothetical protein pdam_00011663 [Pocillopora damicornis]	Vesicular inhibitory amino acid transporter	ATGGAGAGAAATTCTATCACTGCGAATGAAATCCCAGCCGTAATCGAGTCTTATTCTCCTGAGATTGATAATGATGGTGATATGCCAGGCGAAGAGTGTGACACTTTTCCAGATGGCAATATTACCAACAGTATGAACTCGCAATATGATCTTATGGAAAGTGGTAAAGTTGCTGGATCCAAGAAGAGGGGTTTTCGTGGAGACAGCTTCCGAAATTTCCGCACTGCATCGTTAAGTGTATCTATGCTGGCTAAACCATCAGACGATCGAAAAGCAAATGCTTTTTTAGCTGGCTGGAATGTTAGCAATCTTATCCAAGGTACAGGAATCCTTGGTGTTCCTTACGCAGTACAACAAGGAGGATGGGCCGCTGTTGCCGCAATATTTGTTGTTGCTTTA…	cluster_2	14
ENSHYS-03408	evgHyS_ScswcV5_1783.g6977.t1	XP_012557891.1 PREDICTED: uncharacterized protein LOC105845088 [Hydra vulgaris]	NA	TCGTTAAAAATTAAAATTGTGGCAAATTGCGGGCATGTGGTTCTGACAGATATATAAAATAATGTAAAATTAAAGAAAAATGCTTTCTTAGTGTTAGGAGAGGTTGCAAGCTAGGATGTATACATAAAAATAAATGTGGTAAAAGACTAGTGTGAAAACATTAGGACAAAAACATGAGTGAGCTACAAATGCGTATTGTTAGTTCACTAGGTGTACTTCATGAGTGTTTATGTTTGGTATTAAAGACCTTATCAGTTAACATTGGGTGGAGACCCAATGTCCTTGTCTAACGATGGTGACACTGCTTTATCACAAGTACTTAAAACGGTACCCTTAGAATTTTTAAAAACCATTGATTCACTGACTTATCCAGGAAACAAGGAAAAGATCTACGATGGT…	cluster_2	14
ENSHYS-03303	evgHyS_ScswcV5_1750.g6880.t1	XP_002164071.1 PREDICTED: 60S ribosomal protein L6-like [Hydra vulgaris]	NA	AATATTTTTAAACTTAAACGAAAAATAACACAGTATGCTTAAACTGTGCAACCAATTTGAGAATGTTATATCAACCTTAAGAGACAAGTAAGCTTTGTTAAGCGCTTTTAAAAATTGAAAACAGAAAAGTGATTATAAGGTAGATGAATTAACGTCACAGCACCAACGATGGAGAAAACGACAAGTAACGCAATTCGTTTCTCAGAAAGTCGAGAAGTGATAAACTCGCAGCACTATATACAAAGCCACAAAATGCGCATCTCCACCATACAAACGGAAATATCATACGACACTGTTGATGCAGATCATGTTTTCTTAAGCGACGTTGACAATTTGACGCCAACGGAATATACTTACGTTGGCAATGAAAATATTGTTCGTGACATTTTTACGTCTGAT…	cluster_2	14
ENSHYS-03040	evgHyS_ScswcV5_1750.g6641.t1	XP_002164988.1 PREDICTED: T-complex protein 1 subunit zeta-like [Hydra vulgaris]	Chaperonin containing TCP1 subunit 6A	TCGTGGACCTTTCCAGAAGACAACAGCTTGTTGTGGGCGAAATCGGCAAAATTTGGAAGGAAAAGAACTCTAACCAGCCTAGTCAAAATGTCTGCAGTCAAATTGATTAATCCCAAAGCTGAAGTAGCAAGAGCTGCTCAAGCACTTCAGCTAAATATCAATGCCGCTAAGGGTCTACAGGAGGTTCTCAAAACAAATCTTGGTCCAAAAGGAACAATGAAAATGCTGGTATCTGGTGCTGGAGATATTAAATTGACAAAAGATGGAAATGTATTACTCCATGAAATGCAAATTCAACATCCGACTGCATCAATGATAGCCAAAGTTGCCACAGCACAGGATGACATTACTGGTGATGGAACAACATCAAATGTACTTATCATTGGTGAACTATTAAAA…	cluster_2	14
ENSHYS-02940	evgHyS_ScswcV5_1748.g6548.t1	XP_012557831.1 PREDICTED: ras GTPase-activating protein 3-like [Hydra vulgaris]	NA	ATGGATTTTTGTTGCAAGGAAGGTTTCTTACAGAAGGCTGGAAAACGTTCTTTCCAAGCATGGCGTAAACGATGGTTTGTCCTTAATGGTGACAGTTTAAAATATTACAATCCTGCATCTGACTACAATGAAACAAACTTGCTTGGTGTATTACAAATGGTTGAGGTTCAATCAATCGTGCCATCCAAAAACCAAAAACATGGTTTTGATATTATCACAAGGAGCAGAACGTATAGTGTGTCCGCCAAATCAGACCTGGAGAGAGATGACTGGATTCTTGCTCTGAGAAAAGCATCAAGCAGCAAACGCCGTTTGGATAATCAACCTTCACTTGATGCGAGTCGAGTTTATGATGAAATCACAACCTTACCAAGTCCAAAGAAAATTGAATCTTCTGAA…	cluster_2	14
ENSHYS-02324	evgHyS_ScswcV5_1734.g6004.t1	XP_012554453.1 PREDICTED: uncharacterized protein LOC100197582 isoform X1 [Hydra vulgaris]	NA	ATGATCCGTTTTAAAACTTTTCTACTGTTGGTCATATTCCCGATCAGTGTTGCCACAAGAGTTGATACATCATCATGCAGGCAGCCATTGGGTTTTCAAAATGGTGCTATTGCTGATGATCAAGTCCAATGCAATACATATTTTGCTTACAGCCATTGTGCAATTACCTGTTCCCAAGTCAGATATGCTAAAGGCTTGTATCAAACATTTCAATGTTACGAGTCTGCTTACTTTAAAATTACGTTTCCACAGACCACTGTTCTCACTGGAATTTTGGTAGATGTTATGAGGGGAAGAGCAGATTTCCAAAATCTTTTGTCTTATTGCCTTGCTTGTAGCATACAGAAATTTAAAATAATTTACAGCAAAGAAAACATACATTTTAAAGAAACACAGGTT…	cluster_2	14
ENSHYS-02029	evgHyS_ScswcV5_1733.g5735.t1	XP_012557294.1 PREDICTED: extracellular sulfatase Sulf-2-like isoform X1 [Hydra vulgaris]	Sulf extracellular sulfatase	AGCACAAGGATAAATAAAACTATTACGCATTTTCAAACTTCTGTCAAAATTGGAATGTCTTGACATTGTCTGATAGGCGATCAATAATTTGATGCGACTCATCAATAAACAGATTGTATAATAAACGATCATTTAACACTCGTATTAATAACACACTATCACCATAGCAATCCCTAATGTCTTCGTATAAGACGGAATGCTGTTAAAGAAGCCAGTTGGATTGTAATCATTTCAACAAGACATTATTAACAACAGAAATAAGTTATAGAATTTTTTTTCGATTAACGTGAAGATATTCCGTTGTGGTGGATAGTGATAAAAGACAACCCAGAAGATATTGAAGATAAATTTAAAGTGTAGAGAACAGTGCTTGTCAAGGAAGGAGTGTTTTTAAAACAT…	cluster_2	14
ENSHYS-01487	evgMSTRG.9491.17	XP_012560975.1 PREDICTED: uncharacterized protein LOC101241534 [Hydra vulgaris]	NA	TTTACTTCATAAAAACCATGGACGACGATAAAAAGAAATGGTTAATTTTTTTTATCCTAATTTTTGTTTGCAGCACCTGTGTTAAAGGGCGTAGTGGCGGAGATTGGCAGTGTGTTAGCGGTGGTGACTGTGTGAAGGACGATAAAGCAGTTGTTTGTTATGACAATGGTAACACGTACAAATTAGGCGACACCCGTGTTGGAGATGACTGTACGACATGCACTTGTGTTGTAGCGGTTGGTCGTGGAGAGTGGGGTTGCATTAAACGTAGTGACTGTGTAAAAGGCAGTTGTAGTCATGGAGGTAAACAGTACAAAGTAGGCGAGTCAAGATTTGAAGATTGTAATACATGTACATGTGGGGAGGCATCCAATTGGGCTTGTACTATCGCTGCATGTC…	cluster_2	14
ENSHYS-01486	evgHyS_ScswcV5_1342.g5110.t1	XP_012560975.1 PREDICTED: uncharacterized protein LOC101241534 [Hydra vulgaris]	NA	ATGAACTTTCTTTTCATTACAACTCTCTTCCTATGGATAGTTGTTGGCGTGTATGCAGATTGTCAAGATGATGGTGTTACGTACAAGAGCAAAGACAGATGGAAAAAACCGAGCGATCCATGTGTGACCTGTGAATGCACAGAGGACGGTGTGGTTTGTGCTGCAATTATGTGTAGACCACCTTCCTGCGCTCAAGCTGTGAAACGAGAAGGAACATGTTGTGATTTTGACTGCAATGATATTCCAGTGACAGGCAAGGTAGTTCTACCAAACTACATTCAAACTCCATTACCAACAGGTTCTTGTCTGGTTGTTTTTGTTCAGAAATCTATTCAATGTTTCACCTGTGATAATCCAAAATTAGACATTGCAAAAATGCATAATCCGGTGATTAAAAAC…	cluster_2	14
ENSHYS-01252	evgMSTRG.7629.10	XP_002154484.3 PREDICTED: multidrug resistance protein 1 [Hydra vulgaris]	Multidrug resistance protein 1	CCAATAGTAACAAAAATATTATTGCGTCTATAACTTAAAATATAATAAACCCTGTCGCGAAGCAGATCCACTTTTTTGGAGTTTCAGTTTTCTGTTAAAAATTGATAATAAAAATATCTCCCAGTTTTCGGTATGATTTATAAATCTTACAACTGTGCTTGATTCAGCAAGAAGTATGGTCCTTTGTTAGCTATCAATTCTTGGTGTGTTCCCATTTCAACAATTTTTCCATGCTGAACAACAACGATAAGATCAGAGTTTTGCACGGTTGATAAACGATGCGCTATAATGATGGATGTACGGCCTTCCATGGCTACATCAAGTGCTTCTTGTACAATCTTTTCACTTTCTGAATCTAGGGCTGAAGTAGCTTCATCAAGCAACATTATTTTGGGATTT…	cluster_2	14
ENSHYS-01176	evgMSTRG.11833.1	NA	NA	ACCGGTAAAGAGATATTGTGGATTAAAGGTTTTTTATGACGTCATCAACCCGTCCATTTCGAAACGAAATTGGCCCCAGGTTTTCCCTAGTAACCAATGCAGTGAAAAATGACAGACGTCACCACCTTTGTTTCCAACTTATTTGGCCTCAAAGCTATAACTGCTATGCTTCACTAATCTTAATTAAACGCATTGACGTCAGTCTAAATGCATTGACGTCGCGCTGTAACGTCAGAAGGATTAACAAATTAGAAATACATTTTTCGGCGACATTAAAGGAAAAGAACACATCCACTTTGCCTGTCACAGACAGACACACTCTTCGTATTATTAAAGGAGATTTTCCAGACTTAAAAGTATTTATTATTAAAATCTTTGATATCATTAAATTAACTTCTA…	cluster_2	14
ENSHYS-01149	evgHyS_ScswcV5_1325.g4768.t1	XP_012559007.1 PREDICTED: uncharacterized protein LOC100199872 [Hydra vulgaris]	NA	ATGATGACGACATCAAAAAATGATGAGAAGATTGCAGGAAAAAAAGAAAATAAAACATTTGAAGAAAAAGTGAAGGAAAAAGAAGAAACTACTTCCCTGATAGATCCTACGACTTTACTGAAGGGACAACTTGCTGATGCGAAGGCCATTCAGACTATTGATCAATGCACAATTGCGGAAGCCAAATGTAACGCAATTGGAACAAAGGAGGAATCTCAAACAAATGAATCAATTACTAAAACCTCTATCAACGGTTTATTAATTGCCGCTGGGGTTGTTCTGATTGCCATCGTGATTGTGTTAAGAGAATTCTTCTCGCCATATTATCCAACAACCGTTTTAGGCTTTGTTATAGGAGTTTGTGGGCTACTAGGATTCTTGCAGCAATGGATACCAATC…	cluster_2	14
ENSHYS-00265	evgHyS_ScswcV5_4270.g20231.t1	RMX56687.1 hypothetical protein pdam_00024554, partial [Pocillopora damicornis]	Pogo transposable element with KRAB domain	AATTGATACGTTTGTTTATTTCCGTAAAAACTCTCTACTCTCGTAATTTCATATCGGAGTGAACAAGATGTCGTTTCTAAGAGCTTCTGTAAAGAAACAAACAACTATCACTGCAGAAAAAAGTAATGAAAAACAAAACTCTCAAGAAGAAAATGAAAAGCAAAACTCTCAAGAAGAAAATGAAAAGCAAAACTCACAAGAAGGAAATGAGAAAGGAAATGCTTCGAACAACACTACACTTGGCGATATCGATTTTGAAACAATGCAGGATGGAAAAGCTGCCAAGTCTGCAACTTACATCAAATGGACCGACGAGAACCGTTATACGATTGGGAAGTTTGCCTCTGAACATGGAAACACTTCAGCTGTCCGGCATTTTCGGAAGCAATTCCCAAACAT…	cluster_2	14
ENSHYS-00248	evgHyS_ScswcV5_4196.g19151.t1	XP_002153855.1 PREDICTED: zinc metalloproteinase nas-4-like [Hydra vulgaris]	Metalloendopeptidase	TCAGTGTAAAACAATAACTCAAGCATTCTAATAAAACTTGTCAGAAGTTTTTACCTTTGCACTGAAGTGGATAACATGATGGACAACAAAATGCTGCTTAGCTTATCCTGTTTTATATTGTTTGCTGCCATGGCAACCTGTTATCCTCCAATGGAAGATCCAAACCTATTTGAAGGTGATATGATTCTCAGTCCGGACCAATTAGAAAGAATCAAGAAAGGAGAATTTAACAGAAATCTCCCATTAGCTGCAACTCGACATCCATGGCCCAAATTGATTCCCTACGACTTGTATGGACTAAAAACTATTCCTAAAGCAAGAAAAGTTATCGAAGATGCTTTCAGAGAATATCATAAATACACTTGCTTACGATTTATTCCAAGAACAAACGAATTTGCT…	cluster_2	14
ENSHYS-00186	evgHyS_ScswcV5_4270.g19836.t1	XP_012559275.1 PREDICTED: succinyl-CoA ligase [ADP-forming] subunit beta, mitochondrial-like [Hydra vulgaris]	Succinate-CoA ligase ADP-forming beta subunit	CCTGCAATATTCTACCAAATTCGTGCATCGCTACCACGAACCCATGTCCGTTGGCTGAATGTCTCAAGATGGCGGCTGCAAGGTTGGGACGATCCTTGGGCAACTGTTTATGTTCTGGAAGAAGTATTTCAGCAACAACCATTTCTAAAGCAGTTAGGAATTTTTCATCATGTGCCTTGATTACATCACATAAAGCTAGTTCAAATAAAACTGGACAATATCAGCAACGGCGTCACTTGTCTGTACACGAATACATTGCAATTGATATGCTTCGTGAAGCTGGGATAAATGTTCCAAAAGGTGGTGTGGCTAGAACTCCTGAAGAGGCTTACAAAGTAGCCAACTCAATTGAGACGCATGACTTTGTTGTTAAAGCACAGGTACTTGCAGGTGGTCGAG…	cluster_2	14
ENSHYS-00044	evgMSTRG.19606.1	XP_027039351.1 tRNAse Z TRZ4, mitochondrial-like [Pocillopora damicornis]	tRNA processing endoribonuclease	CATTGACTTTTTTACTATTCTAAACTATAACAATACACCATGTAAACGACTGGTTAAATGAGAGTAAGCAGACGCTTTTAAGAGGATGTTATTTGGACTTTCACTGACAGTTATTCTTCAGTTTCAACAGTAAATAACAATTTCAACTTGGGAATTAAATCATAGAACTCTGGTATATCATCCAATGATATCTCCATGTGGTCAAATGCAAAAGCAGTGTGTCTTGCAAGCGTAGTATTTTTCAGATCTGGCATTTTAGGGTAACGTTGACTGAAGTGTGTTAACAACACATATTTTGCTTTCATTTTGTCGGCAACATCCAATGCTTGAGTTATTGTACTATGCTTCCTTGCCAAAGCTTCCTCAGGCATATCATCATTCAGGGTAGCTTCATGAATA…	cluster_2	14
ENSHYS-00005	evgHyS_ScswcV5_1188.g4345.t1	NA	neuroblast differentiation-associated protein AHNAK	GCGCAGTGTGGAATAAAATTTCGCAAGTCTCTTGTGTTTACACATTTCGTCGCTACAGTAAATCTCGTGTATTAGTTGTGAACTTTATCGCTGTGATTTTTTGTGCGAGTTTCAAAAAAGTAATGGGTAAAATTTAGAAGATAAACTTATCAACACAACAACGGAGAGACTTTAATCTTGCATACTTACCTTGATATAACTCGTTGATATAAACACGTTTCGCGCTACGGACGAAAGGGGAGTTGGCTGGCTTGTAATATAATATTAAAAAGTTAAACAATTTGAAGCGATATATTAGAATATGCCAAAAAAGAAGTCAAAGAGAAAGCCTGGAGGTCAGAACAAAAAGGCCGCACCTACCTTGGACGACTCGACAGGTACTTTCACGATGGACAGTCA…	cluster_2	14
