# Supplementary material for: A cellular and molecular analysis of SoxB-driven neurogenesis in a cnidarian
Source: eLife. 2022 May 24;11:e78793. doi: 10.7554/eLife.78793 (PMC9173746; doi:10.7554/eLife.78793)
Supplement: Supplementary file 3. [file elife-78793-supp3.zip › Supplemental File 2/all_cells/annotation_and_analysis/cluster_18_marker_annotation.csv]

ENSHYS_ID	NIH_ID	diamond_blastp_hit	pannzer_description	transcript sequence	cluster #	iteration
ENSHYS-22930	evgtrinLocDN802c0g1t28	XP_002154409.1 PREDICTED: nuclear polyadenylated RNA-binding protein 4-like [Hydra vulgaris]	heterogeneous nuclear ribonucleoprotein 1	ATTTTAGCAGGCGTTTAATTTGGCGAATTTCGCCGAACTTCACCGAACTTCGCCAAATTTAATCCTCGCCAAAATTTATCCACTTAAGGTATATTTACGTCTAATATACACTGGTCACAACACTTTCCTGAAGTGTAGAAAAATTGATATTTTTAACTTGTCTAGTCATCCAGTAAAAGCAATCTAGACATTTAACTAAGAATGTTCTTTCGATCTTTTAAGGTATACTGTTCTTTTTCTTTTATTCCTTTAATGTTAAGTCTGTGTGTAATTAGCTGTACACTAAATATGCTTTTTTACTGGAGTCCTTTTGACGTTGTCTTTGACTTTTTAATATGGCCTGTACCTCTTAGAATCTGATTCATCTTTGGAAGAACCATAATTTGACGAATTTTGCTG…	cluster_18	8
ENSHYS-22326	evgHyS_ScswcV5_807.g3509.t1	XP_002155893.2 PREDICTED: amidophosphoribosyltransferase-like [Hydra vulgaris]	Phosphoribosyl pyrophosphate amidotransferase	TGCGTGCACATGCCACGGTCTCAGAGAAAAGAGTAATCTGATTAAATTTGTTAAAGAATTATTCAAAACATGGACTCAAGTGATATTTTGAGAGATGCATGTGCTGTTTTTGGTTGTGCTACAACCAAGAAATGCTCACAATTTGCCAGTGTAGTAGACACGCTGTACCTTGGTCTGATGGCTCTTCAACACAGGGGACAAGAAAGTTCAGGCATGGTTACATCAGACGGCACATCTTTTAAAACCATGAAAGGCATGGGGTTGGTTTCGTCCGTTTACACTCAGTCAACAGTTGATAGTAGGGAGGGCCACATAGGTATTGGTCATAATCGTTATTCGACTTCTGGAACATCTACTCTACTAAACTGCCAACCCTTCGTCGTTCACACTGAGTACGGC…	cluster_18	8
ENSHYS-22009	evgHyS_ScswcV5_676.g3118.t1	XP_028319099.1 muscle, skeletal receptor tyrosine-protein kinase [Gouania willdenowi]	NA	AGATAGTGACTTATTTATACAAAACAGTTTCTACTTTTGTACACAACTTTTTTCCTGTTTGTCAAAACTGGTGATCAAAATGTTTAGCAGGGCAGTTTGTTATTTATTTGTTTTTGTGATTTGGAATTGTAAAGGGGACGATTCTCCCCAAAAAGGACGACAAGATGTTTCAAGGTCTGCAAATCTCCGTTGTGTAGAATACAACCACGTTCTGCCATCTGGGGGATGTATTGAATTTTTTAACAACACATATGTTGCGGGGACAAGAGAAGAGATCATAACAAAAGAGGACCTTTTCGTTGGACTTTTTCGAGAGGGTTTGCCTGTTTACGATTTTTTTTTTAAACAAGGACGTCAGAATGACATAACAAGGTATGGAAAATGTGGCAGAACTGCGAA…	cluster_18	8
ENSHYS-21773	evgtrinLocDN105834c0g1t6	NA	NA	TCTCCTGTTAAGGGATGTGCATTCAAACTTTATCAATGCATAGATATTATAAAGGTGAATTGATTAACATAAATTTTTTTGCCAAATGACATTCCTTTGCTCGTCCTAGGCCTTTTAATTTTTTACTTATGATAACTTGGGATCTGCATGTCCATTTGCAATCAAATTTGTGAGTAAACATATAGGGCCTATACAAGCTTACTAAATATTGCATGCAATAATTAAACTCATTAACTTTGTTTTCATTTTAAAATTGTATTTGGAAATCTGATTGGTTGATATTCGCTTAGTTCTACATAACCAAGCATCTGCGTATGGCAACATTCATTTTTAGCACACTACTAATTTCCTCTCATTTGCCAGCATTCATTGTAGTAGTTGGAATAAGTTCAACCAGAG…	cluster_18	8
ENSHYS-21679	evgHyS_ScswcV5_66.g404.t1	CCI42494.1 unnamed protein product [Albugo candida]	NA	AAAAACTATTTGATGTTAAAGCAGTGAGATATTGGAATAAAATTTGTTTTTATCCAAGCTCATATGGTTAGATTATATTAACAAATTAACATTACTTTTATAAAGACTTTGGAAGAAACATACACAAAGAATTATCTTTTAATTGACTTATCAAAATGCCGGTACACTCAAAGCAGGTTGATTTTCGAAGCATCTCAAAGGTACTTAAGGAGGATGAAACTTTAAACAAAGATATTAAGGTCAGTGTGAACCCGACTACGATGGTAGTCAAAGTGGAGTATTTGAACAATGCTAAAGAAGAGAATGAACTTGAAACAGATGAAATCGTAACAACATCAAGATCAGTACGAAAGAAGAAGAAAGTGAATGAAGTTGATGATTATGGACTGAAAAAAGTAT…	cluster_18	8
ENSHYS-20377	evgtrinLocDN6517c0g4t3	XP_022783453.1 two pore potassium channel protein sup-9-like isoform X1 [Stylophora pistillata]	Two pore potassium channel protein sup-9	ATCTTCTTGTGCGCATGACCTGTTGTTATAGCGTGTTATCGTCAAAATATTCCACACAAGTTAATGTAGCCAATTTGGAATTATTGAAGAAAAGAATTACAAGTCGACAACATCATGATGCCACGATCGACAAATTAGAATCAACCGACACAACTCCTATAAAACCATCCGTCAAAGTTCTTCTTATTCGTGGTATCGTTATCATAGTGTACTTGTTAGTGGGAGCTTTAGTTTTTCGAGAATTAGAACACAAGGAAAGAGATAAAACATACTGGAAACGAACGTTGCACAAAGAAAGAGAGAAATTGATTAATGAATTCAACATCACGCTAGATAGGTTATTGCAATATGAACATCTTGTTAGAAGGAGACGCTTTGAAATCTTCGTTGAACACAAGG…	cluster_18	8
ENSHYS-19856	evgtrinLocDN163791c0g1t4	NA	NA	CCGATCTTATCAACAAGAAGACTTAACGTGGTGGTTGCCAGCAACGCGATAGTTTCTTTCATCCCGCATAAAGTTAGGATTGGCTTTAACGCACCTTCAACAACCACTAAGATCACACATAGTTTTTAATAGTAATAGATAAATAAAACGCTCCAAGCAAGATTTTTGAAACGGAAAAAGCCAAGGTTTTTAGCCCTCTTTTGCTGACAAAGATGGAAATGTAACCAGCGCCCCGATACCCTAGACTTTGATATTTGTTGCCAAAGGTATTGTTTATTACAAGAAAACAGTAAGTGGAATTTAAATATTTTCTCGCGGATGCAAAAACCTGATAATTTCCCTTCTGTAATATCAAAACGGCATTATCAAAATATGTGTGCATTTTTACCACTTGAACAG…	cluster_18	8
ENSHYS-19676	evgHyS_ScswcV5_4509.g21523.t1	XP_002168857.3 PREDICTED: prothrombin-like, partial [Hydra vulgaris]	Vitamin K-dependent protein C	GCAAGATGTTAACAGTGAGTTATGTAGTGTTCAAGAAGGGTATATATTTGACGTGTCGAAGAATCAAAATAATTACAACATAGAAGAAAGACAGAGTAATATATATGATCGATCAAAGAAATAACTTTTTATATTATAATATATATACACACATATCGAAACAGAAGTTGAGCTATTGTTTACAGATTTTTAGTAATAATATATGAAATATAAAATATGAATGAAATGAAGACGTTTGCTTTGTTTTGTTTATTTATGGTAATTTTATGGAATAATCGTCTGGAAGCAAAAGTATCTCGCTGTGGAAAACTTGACAGACCATTGAATGGAAAACTTCACAAGATAACAAAATCACGCTACAGATACACATGCAACACAGGTTTCAAACTGGTTGGTGTA…	cluster_18	8
ENSHYS-19509	evgtrinLocDN12595c1g2t1	NA	NA	CACTTGTCCGGTTATTTTTATTGGCTAGAAGTAAACAAAAGTTTAGTTAAAAGAAGCATTTCCAAACTGAGGTTAACATTTAAACGTGATTTCTTAGATTTAATAGGCGCTTTTTGTCATTAGTAGTGATAAAAAATGATACACTTATCCAAATTTAGGTATTTTTCTTAACTTATCTTTACTTTCTCAGTATGAGTGGGATTAACTTATTTTTACAAAACTATTTAAACTTGTTTACTAGTTCAGAATCTCAAAATTGAGTGTTTTGACCCCTCTCTTTGACATGAGATTTCTGGGGCGTAGTAAATTTAAAAAGACGCCATGCTGCTTCCAGTACATTGATATACCAAGTGAAAATGTCCACCAAGGTCATCAATACCTTTTTATAATCTTAATGTT…	cluster_18	8
ENSHYS-18853	evgMSTRG.116101.3	XP_012563707.1 PREDICTED: neuronal acetylcholine receptor subunit alpha-3-like [Hydra vulgaris]	Nicotinic acetylcholine receptor subunit type G	TTATTTCTTTTTACGTCAAGTGGTGCATTTTCGTCCCATGTCAAAGTTGTACAACAACACGAGCTGTGAGGTGTAAGTGAGATCGTTTAAAAAGTATGTTCAGTTAGAAGTATGATTTCTATATTGAATCTCTTGTCATCAAGTTTTGAATTTTACAGATGTGGAGCGGGAAACTGCAACACTTGGTTTATGGAACGGTTAATGATGATAACTCTCCTTATCTGTATAACCCTCGCCTGCACGATTGATTATTCATACCAAAGCATGGACACATCAGAACAGAATCTTTTAAGACATTTATTTTGCAACTACAGCGTTCACTCAAGGCCAGTCAAACACTTGACGCAGCCAGTTCATGTGAACATACAAGTAAATATTGTGCGACTCGATTCAGTGAGT…	cluster_18	8
ENSHYS-17518	evgMSTRG.107556.1	XP_004208354.1 PREDICTED: uncharacterized protein LOC101234497 [Hydra vulgaris]	NA	CAAGTAATAATCTCTCATGCATTTTATATTTTAAAATAACATTATTTCACAATAATTCATGTAAATAAAGTAGGCCTCTAGGCAAACCAGAATCACTATCAATAGTAGACATAGCATTAAACAGATCTTTGGTAGAAACCCAAGCTGGTGGAGTGTCTGGCCACACATCCATAACTAAGAACATGTCTTTTTTTTCATGGTAAGCAGCTAAAGGACTGAAATGACCAGTCAAACCTTTGTATCCAAGTTTACTCATGTCGTAATTGATAATTAAGCCTGTCACAATGCGACCAATAAAATCTTTTGCGAATTCTCGGAATTCGTCTTCGGATTTAAAAAGAAAAACTGTGCTGTCCTTATCTATGTTTTGGAGGAATAATTTTCTTTTGCTTTCCTCAA…	cluster_18	8
ENSHYS-16980	evgHyS_ScswcV5_4196.g19118.t1	XP_012557209.1 PREDICTED: inversin-B-like [Hydra vulgaris]	Ankyrin repeat protein Diego	TTTTAGTTATACAGAAATGTTTGACAAATCTATTAACAAAACAAAGTCACACAGTATAATTAAGGAAGGAAAACCCAGTTTGGATGATGTGTATGAAGAAAGCGAAAATGATGGCACCTTACGAAGTTCACAAGTATTACCTACTGAAAATATTGATGGACCCTCACCGATACACCTGCTTGCAATAAACGGAAATAAGATACAATTATCTGAGTATATTCGTACAAAAAAAGATGCAGTTGATGAGGAAGATAACATGCGTCGCACACCACTTATATATAGTGTTTTAGGTGATAGAGTGGATTGTGTTTTGGTATTACTTAAAGCAGGGGCAAATATAAATAAATGTGATGTTGACAAAAGGACAGCACTGCATTGGGCTGCATATCAAGGTAATCA…	cluster_18	8
ENSHYS-16653	evgHyS_ScswcV5_4079.g18823.t1	NA	NA	ATGAATTCATTGTTAAGTATAAGTATTGTGATTGCTTTAACAACTTTGTCAGAAGAACAAGTTATAAACAGCAACCATTGTGTTGGTACAGACCCCTATTTCATGCCACTTGCAAACATCACAAATCACGCTTTGTACTTTGTCAACAAATATAAGATTAATATTGATACTTCATCCAAAGATAAAAGTTGTGATCAAACGTTATGTTATTTGTTCTATCCAATACAGCTAAATAGGAAACTACTGATTTATGAAAATATCGATATCATGGTCGCTAACGTAGAGAAGATCAACTTGTATAAATTGGAAAGAGACGTAAACAAACTTGTTAAAGGTCTTGTTGATCTAATGACACAACGAAGAAAGGACTTTCACAAGTTTGCTCATGATTTAGAAGTA…	cluster_18	8
ENSHYS-16611	evgHyS_ScswcV5_4079.g18765.t1	XP_027050973.1 WD repeat-containing protein 78-like [Pocillopora damicornis]	LOW QUALITY PROTEIN: WD repeat-containing protein 78	ATGACAGGTAGGAAAAGTATGCAAACAAGTACAAGTGGAAGGAGAAGCTCTAATGCTGGCTCACGCAGTGGAATGTTTGGCACTTCCTTGAGTCGAAGAAATGTAGCGTTTGACTCCAAACTTGACAGGGTGCCATTAAAAAAAGCTTCAGTTCAGGTTTTTGATGAAAAAGGACAAGATGTTACTCCACGTAGTCTTCTCTCTTCTGACCTGACAACACAGTCAAATTCAGGGAAGAACAACAGTAAAAGTGTCATCAACTTTAATGATTCTTCTTCTGTTGGTACTCCTTCAGAAATGTTCAACCAATCCATGTTTGGTGCAAGTACTTTCCAGGCCAGCTATGCAGCTGGATTTTCCAGGTCCATAATGAGTTCAATGATGGGTAGCTCACGAGCG…	cluster_18	8
ENSHYS-16584	evgMSTRG.101719.1	XP_012558042.1 PREDICTED: exonuclease mut-7 homolog isoform X3 [Hydra vulgaris]	Exonuclease 3'-5' domain containing 3	TTTTAAATAATTTCCTACGCCTTCGGGCGCGGAAATTCAATTACTCACTAAATGAGTTTTCAGTAAAATATTAAATAAAAATAATTTTATACTTAAAAATATTAAAGACTATTAGTATAAATGCTTCTGACACAAAATTATACTCGTGTATTAAAAAAGCCTTAACCACACCCACTAAACCAAAAAAGGGGTAGCCATGTTCTTTTATTTCGATTGGTAGAAAAACTCTTCATGTGCAGAGTTATCACGGTTTTGTAGCAGTCGGCACAAGCCATTTTTAAAATAGTTGTGACTAAAAACTAAGTATTTGACATATAGTGATTATCCTGGCGCCCCATAGTAATTCTCATCGACTTCTCTTTTATCGATCAGTTCTGCGAAATTATTTCTAACCGCGGT…	cluster_18	8
ENSHYS-15324	evgHyS_ScswcV5_3964.g17550.t1	XP_002154968.1 PREDICTED: RNA-binding protein cabeza-like [Hydra vulgaris]	RNA-binding protein cabeza	AGACTGGTGAAAACATAGATACTGACACAGGAGCGGCAAAAAAGATTGAGCTGCTACGAACTGTTACACATCAGGGTGTCCTACTACTATTATCATAAAGATGTCTGAACAATATTCATATGGACAACAGCAGCAGCCACCACCTGGTAGCCACCAGAGTTATGGCTCCACTCAACAAGGAGGATATGGTCAGCAACCTGGCTACAACGCTTATGCTGGTCAGGGGGGCTACGCTGGGCAACAATCTTATGGTGCTCCAGCACAATCTACAGGTGCCCCACCACAATCTGCAGTAGCTCAACAATCAACAGCATATCAACAAGGTGGTTACCAACAAAAGAGCGGTGGCTATAGCCAGCAGCAATCTTATGGAGGATATAATCAAGGTGCTTCAAGTGG…	cluster_18	8
ENSHYS-15218	evgtrinLocDN19616c4g1t3	NA	NA	GGCATTCTCAGTGGCAAATTAAATTATTTTGCGAAAATTTCAAAATTTGCAAATGCGCAAAAAGTTAATTCTTGTAAGCCATTCCACAACAGTTGCCCATGTGCCCAAAAAATAAAGCATTTAACTATTAAAGCTCTGTTCAATAAACTAATGCAAAAAATTTTAAGCTTTAGAGGTCACCAAATTCCCTCCAAGTACAAAAAAGAAATTCTAAAAATTTGTACGCCCGTTTCCAATGTAGAGAAAATGTATAAAATCATGTACTTTTCACAAACAGTTCAGAAGCTCGTTTTTGAAGAAATATGATCACACACCAGATATGTGGACTCACTGGTGGAACTGGATTGG	cluster_18	8
ENSHYS-15139	evgtrinLocDN103877c0g1t9	NA	NA	TTTGTACTGACTTCGGAAACCCCCGTCTTGATGTTACTTCTATTTCCTCACATGGTGCGTAATTTATACTTATATGAACATGACCAGGACTATGATGTTCTAGGAAAAGCACTAATGTCTCTAACATCAACACATAATAATAAAAATAAATGCTAAATATATATTAGTTCAAAGCTCAATTCGCCTGTTTCCGGTCTTGTTATATCTACTGACTAAAGTCTCGTAATCCTCTTCTGAGAAGTTTTTGGCCTAACCAATAACCAGTCGCATCGGTCTATCAATTGACGTGACAGTCAATCTATTCTGCTGTTTTGTGTGGATCAAGTTAAGAGCTGAGAAACCACCCTCGACATTGGCGCTACTGGGAGCGATAAGAAGGGAAAACTTGAACATTTTCAT…	cluster_18	8
ENSHYS-14984	evgHyS_ScswcV5_3896.g17247.t1	XP_002158059.2 PREDICTED: probable inactive purple acid phosphatase 2 [Hydra vulgaris]	Purple acid phosphatase	AACAAAGTTGAAATCAGTTGGCAGGCACAGAACAGACGGTCTGCAGCTAGGAGATAGTATATCAAAGTAGCTGTGGAAATGTATTTTCTGGCGATATTTATTGTTTTAAACCTTTCTTCATTCGCGGCTTGTAAGGACGATCATCCCGTTGCTACTTATTTCGGCCGTATGTTAAGTAATGGGAAACTATTAAATCGTAACTCAGATGACTATGACAAAGACATCAAGAAACCATTTGTAAACCATATTTTAGCCAGTGATACAACTGCTTCTTTAAAAGTCCTGCAAAATAACATCAAGAATGGTGGTAAAGTGACTGTTTTGTGGAATAATGTTGAAAAAGTGCAACCAAAGGATTTTATTGCATTTTATTGCCCTGCTTTCGATAACCCAAATCAC…	cluster_18	8
ENSHYS-14936	evgMSTRG.106543.1	KXJ04647.1 hypothetical protein AC249_AIPGENE3338, partial [Exaiptasia pallida]	Mediator of RNA polymerase II transcription subunit 13 (Fragment)	GCCCATTTGGGTCGGGGAAGTGTTAAGGCGGATCCGTGGAAAAATGGTTATGTCAATTGTTAAAGGAGATGTTATCATATCGGGGAGCAGGATGCAGATGTGGTCTGGTCAAAAAAGAGGAAGTGAGGATGCAATCCATTCGACGAGAAAAGCATTTGAAAGTGAAGGAGCTGAGGCGGTGATACTAGTAGATGCCGCTAATGCTTTCAATAACATTAATCGGAAAGTTCTTCTTCGCAGTGTGCAAATATTGTGTCCAGAGTTCTCAAATTATGTCGTCAATTGTTATCGTGTGCCTGCTAGATTGTTTGTCATTGGTGGAATTGAACTGCGCTCTAATGAAGGAACCACTCAAGGAGATCCAATTGGCATGGCAGTTTATGCTATGGGAATTACACC…	cluster_18	8
ENSHYS-14533	evgMSTRG.91060.1	XP_012561049.1 PREDICTED: cat eye syndrome critical region protein 5-like [Hydra vulgaris]	Haloacid dehalogenase like hydrolase domain containing 5	ATATAAAAAATGGTAAAAAATTTCTTATCTTTTCCATCGCGAGTAACAACTCATAACAACTCACTGCAAATAACACATAGAAGTAGGTCATTATGTTTGAACTATCATCCATATAATCTGATTTGATCGACAAGAAACAACACTTTCCAGTTCATTGTGAGAACATAAGTGCAACAAAATGTTTTGAGCTCGTTACAGCAAATCGACAAGTTGATCGCTTTTTCACACACATCAATCAAATTTGTCCTAGGATAGACGACGAGAGATGGCAAATGTAAGCTACGTCTTGTAATTACTGACACAAACAACCGTACGAGATAGCGATAAACAAAGAGTGTTTGAACTCCCCTCCCCCAATCTCTACGCCAGCTTTTCCTCTTCCAGAATTGTATCAACAGC…	cluster_18	8
ENSHYS-14526	evgHyS_ScswcV5_3887.g16844.t1	XP_002158844.1 PREDICTED: repulsive guidance molecule A-like [Hydra vulgaris]	Repulsive guidance molecule BMP co-receptor b	TTTTAGAGAAAAAAATATAATAACTAGTTATAATAAAAAATATAGCAAACATTCAACTTTCACGATATTGTATACATAAAAAATTATGGAAACTTGAGAAATATGAAGATCAGTTATCTTCTCCTTCTAATGTTAATTTGCAAGATCAAATTCACTCGTCTTCAAAGACATTGGAAAGACTTTCCTATACAACAAGATCAAACTTCATCAAACGGAAAACCACCGCCACCACCAGCCAAAAAGTCCGGTGCCGATCAAAGCGTTTGTTCGAAATGCCACGACATGTTTAGACTCTCAGACAAAGAGTTAGCACAGACGAAGAACATAAAGACATTCTGCATACGTTTACTGCAAGTAAAACGCTGCATGAAAAAAATCAAAAAAACACATTCCTTCTGC…	cluster_18	8
ENSHYS-14459	evgHyS_ScswcV5_3882.g16775.t1	XP_004209692.2 PREDICTED: uncharacterized protein LOC101236616 [Hydra vulgaris]	DnaJ homolog subfamily C member 14	GTTTAGACTACAAAAATATGGCTAGTACACATGCTGAAGGAACTTCTCATTTCTCACAAGAGGAAATCGAAGAAAAGTTTGTGAAATTCCTTAGCCATGAGCTAGAAAATAACACTTCTAACTGGAAAGAATTCTATAAAGTATTGGAAGAAGCATGCAACCAAGAAAAAGAGAAAGAAAAGCAAGCACCAAAGTGTGACTGCAAAAAGAATAACATGAAACAAGAGCGTACTGCCAACCATACCTTTAAGAGTCATTCAGCATTCAAAATCAATACAGAACGTACGAAACAACAGTACAAAGAAAGAGACAATTCTAATGCTTTCAGTGAAAAATACTGTACTAGTGCGTTTACACAAAAAGATGAAAATAATCACAATGCACAGGGCTTTAATTTCT…	cluster_18	8
ENSHYS-14111	evgHyS_ScswcV5_3796.g16451.t1	NA	NA	ATGAACATAAAGTGTGAAGTATTGCTCATTTCTGTCCTATTCAGTGTGCTGGTTTCTCCAACTTCTGCAGATTTAAAGAAAGAGATAACAGAAGCGTGCAACGCTCAAATACAATTTACATCGGACACACAATGCGCTTTAAAGGTCGTCGGGATTTCGTTAGAACGACCCATAGGTAGTAGATTCGCACCCGCACAGGTGCTTTCGCTTACGACCATACGAAGATTAGTTTGCGATGACTACCCAAAGATACGAAACGCATCGTATGACGATAATGTAGCCAAATGGGATAAGCAGATGATGAAGCTATCGGAAGATCTACACATGATTGACAAAGGTTGGTTTCTCTACAGTCACTTAAAAGATGATCGAACTGCTTTTACCGTCTTCAACAACACC…	cluster_18	8
ENSHYS-14090	evgMSTRG.87597.4	XP_012557193.1 PREDICTED: dnaJ homolog subfamily C member 2-like [Hydra vulgaris]	DnaJ like protein subfamily C member 2	TTATGTATCAAAAATATTTCTTTTATTATTTACTTGCAGCGCTTTGAGCTGCCTTTTTCGCTTTTATCATCTCGACCAGTTCCTTGTATCTTCGCATACATTCTTTTTTCGTTCTAGAAGGTATCAAGCTGGCGACTTTATCCCATCGTTCTGGTGTGTTGGAGCCATATGTTTTAAGAGCTTGTTCCAATAACTTTTGTTCATCTGCAGTCCATGGTGCATCTTCAGGTGTAGTCGCTTTTCCTGTTTGATCTTTTAGTGAAATATCCGATGAAATATTCTGAGTGAGTTTTGCACTCGTCGCCTTCTCTAAGTTTTTGAAAGCCATTTTATTTACTTCTGTTTTTAAGGACGGATCTAATTTCTTCAAATTTTTCACTTTATTTATCACTTGTTTTC…	cluster_18	8
ENSHYS-12823	evgHyS_ScswcV5_3574.g15520.t1	XP_012555705.1 PREDICTED: uncharacterized protein LOC100202739 isoform X1 [Hydra vulgaris]	NA	ATGATATTGTCGGAAGCAAGACTCATTCTGACAGTATGCCTTCTTGGATTTCTTTCCTCTATACCCATTGAAAAACGTAAATCTTTGCACCGTTATAAGAGAACTATGAAGCGTGACAATGTTGTATTATTTAACAAACCTGTAGAAGTTGAAAATGGTTTAGAAGGGACTGCAAAGTATATTAGTAACCCAAGAATGGTACGTCCATCATTACGGTCCAGTGTTCCAGAGGAAGATATTGATCTGCAAGTTTTACCAAATGATGTTGCTAATAGTGGTGTTGTAGCAACAAAGGATGGCACTAATAAAGAGGATAGCATAGTGCAAGAAGCTAGTAAACCTGGACAAATTATTAAAGGGTTTGCACAAGAACCAAATCCAACTGGTGCAGCACCTGCC…	cluster_18	8
ENSHYS-12152	evgtrinLocDN3682c1g1t11	XP_020900160.1 radial spoke head protein 4 homolog A-like [Exaiptasia pallida]	Radial spoke head protein 4 like protein A	TCTGGAACTTCGATATCTTTTCTCTAAAAATATTGAAATTCTAATGTGTTTCTCTAGCTGTACTGTAAGGGTATGCTTATATCTTTAACCTTTTTTTGCACCAGACCTAAATCATTTTGATTGTCACATAAATTCATAAAAATTTTAGAACAAAAAATTGGGAGATTGGTGACAAAGGCCGAGTATGATTTTAGAAAACTACTTCTTACTCCCATTTGAAAATATTTGACTTGCAGCACCATTAAATGATTTTACAAAACTCCAGCACACTTTAAAACAACAACAAAATACTCACATTAAATAAGTCCTTTTGTTCGTGGGCCAGAATAACTTCACTCGATATTTCTTGCTTTTCCTGTATTGTATCTTTTTCAGGATAAAATTTATATTTTTTTTCAT…	cluster_18	8
ENSHYS-11773	evgMSTRG.125416.1	NA	NA	GAAACCTGATTTCTCGGTATCCCAGATAAAAACAAGGTGTTTAAGTTGCGAAGGAAGAGAAGTATTCATGCTAGATAGATTAATGACACAATATTACAAGCTGTTTACCAAAGATCAAAAATTCATTTTTCTCAGGAATGAGTTTTATGTTGTTGTAGTTACCACAAGCGATGCATATGCTTACTACTACTGTCAGAGTAGTACCGAGAAGAATAAAATCATCAACGTGTGCGACAATTTCGGTTGTGCAAGTCGCTCCTTGTGTGACAAAGAACTCAGTTTTCATAAGATACCTTTTCAACGTTCTTCGTTAAAAATGGTTGCAAGCGATCAGAAGATAAAGGACCTTACCAAAAGATTTTGGGTTTACGTCTACTCAAAACACTTCACTGACGATTG…	cluster_18	8
ENSHYS-11759	evgtrinLocDN2032c0g1t8	KOF63716.1 hypothetical protein OCBIM_22018508mg, partial [Octopus bimaculoides]	NA	AACAGAAACGGGTACTCTAGAGAGGTCCTGCAAATGTTTCTGAAGAGCATTGAAAAACTTGGACCAGGAGGGATTTGGGTATGTTGGTTAGAACTAGAGGTAAGGTGCACAATCGATCACGTCTAGGAGAGGTGTTGCGAGAGTTAACAGTACTATTAATGTCACTGAAGTTTGGTACTTGATCTTCTAGAATCTTCCATATGTATATTATTTGGTAGCGCTCTCTGCAATGCTGAAGCGAGTATAGTTTGTTACTGTTGAGGCACTTCCAGTAGTTTTGGTTTCCTGAACCAACCATTTTACGAAGGAAACTCCACTGTACTGCTTCAAGGAGTGCAATTTTACCTTGTTTTTGAGGACTCCATAGTTGGGAGCAGTACTTAAGTATCGGTAACACCA…	cluster_18	8
ENSHYS-11679	evgMSTRG.74006.5	XP_012559409.1 PREDICTED: E3 ubiquitin-protein ligase HECTD1-like isoform X1 [Hydra vulgaris]	HECT domain-containing E3 ubiquitin protein ligase 1	TATTTTCCTAACCTATTAACATGGTACCGAAAAATTTATACTATATAAATTTAAATAGTCGCTAAATATAAGAGTTTCATAACAACGCAATTCTATTTCTTCCGACAACGTCATGATTGACTGCTGAGTCAGCTCGAACTACACGTCGGTGTTAAAGCCTGTTCCGCTTACCAGCTTTTAATTCAAATGGAAACCCTTCTCCTTGGTGGCGGCGAGTAGTTTTTCACGCAACACTTCTTCTGATGAGTACTCGGGTAGTTTCAAGTAATGGACACATGTGTTGACTGATGGGAAGCTACCATCTCCTTCATCTTCTTTTTTAACAACCGTTAACCGAGGATGAAGGTTGGCGATACCACCAGGTGGGAGAGATGAGCAACCAGTAGCAAATTGTAAGAA…	cluster_18	8
ENSHYS-11624	evgtrinLocDN182838c0g1t1	NA	NA	CGGTGCTTAATGTCAACATGCTTCGCATTAGTGTTAATCTTAGGATTTATACCGATAGAAAAATACTCCTTGCTTAATTCCAGAATGTGTTGAAATATGCAAGATCCAAAGTTGATTTTTGTGTTGCCCATGGCGTCTCTATGATCCCGAGTGATATGAATCCTCACCTGTGGCGGGCGGTGCTTAATGTCAACATGCTTCGCATTAGTGTTAATCTTAGGATTTATACCGATAGAAAAATACTCCTTGCTTAATTCCAGAATGTGTTGAAATATGCAAGATCCAAAGTTGATTTTTGTGTTGCCCATGGCGTCTCTATGATCCCGAGTGATATAACGTTTCCAATGTTAAGATTCATATCACTCGGGATCATAGAGACGCCATGGGCAACACAAAAAT…	cluster_18	8
ENSHYS-11120	evgMSTRG.22269.1	NA	NA	GCGTGAATAAATTATCTATGCCGGATGTAACCTCCAGGGATTTCTTTGCCGCCGTCTTTGATGTCAAAAAGAAAGAACCCCTGGTGACGAGGTTCTGTCCACACGCAGATAAGCTTATCCATGAAACGGAAAAATTCCGTATCTATGCAAAACCTAAAACCGTTTCGCTCCAATTTTGAAACAGCAAGCTGTGATCAAAATGGCGATTTTAAAAGGTAAACAAAACGCTCACGTTTCACTTGATGGATTAGGTCAGTCTTTCTTATTTGGCTGTACATATTATATTTCCACAACGTGCAAGCATGGTATGATATCACGTGATGTGTAGAAGAATGTCATATATTCTAAAAATCTGAATTAAATCTAAACCAGTAACATCCAATGCTTCTTTGTTTTGTG…	cluster_18	8
ENSHYS-10650	evgHyS_ScswcV5_3298.g13533.t1	XP_012557108.1 PREDICTED: uncharacterized protein LOC100206449, partial [Hydra vulgaris]	NA	ATGGCTTATTTATTAAAGATATACACCATTACTGCAGTGTTGCTGAGTATTGAGTTGGATGATACTTTATGTTATTCAAGAAAGATAAATGTCAAGCGAAATAATAATCATAGAACTCATGTTTATTCAAATCTACAAAGTAGTAAAAGGGAACACCCATTTGGAAATTATACTTTTAAAAGAAGAAACAGTACTATAACCAGCTTCAGTAGAAACTTTCCAAAGAATATTATCTTTTCACCAGAGTACTATTACAGTGGTAAGAAAAGGAAAACTCTAACTGTAAATGGAACTAAACGAGATATTCTTTTGCTACCTCAAGTGGATACAGGAATTTTAACTGGACAACCTACCCAAGTATTGCAAAACCAGCTATATCAGAATTCTTACAGATTTGCA…	cluster_18	8
ENSHYS-10582	evgMSTRG.74660.1	XP_012565652.1 PREDICTED: uncharacterized protein LOC105849761 [Hydra vulgaris]	NA	ATCGTAAGCGCATATATCGTTGCCGTAACATCTCCTGTTGATCGAGTAATGTATCCATCTTCTGTGTTTGTTTCAGCGTGTCCACCTCAAGACGATGCTGCGAAAGAAGCGTTTTCATCATCTTCTCATATTTATCCTGCAAATCTGCTAACCGAGCATCACGTAACTTCTCAATATCTGGCATGTGAGTGGCTTTATTTGTAAAATTTAACGTTCTGCCCAGGTTTCTTGAGGCGTGGTCTCTTTGGAAATATATCACTGTTGCCGCTCCAACTGGTCCTTTTTCTTGACTTAACAACCGACAATTAGATTCTACTCGACTCAGTTCTTGAATCATGGATATCTTAAGCTTTTCCAGTTGTGAAGCATGTTGCATTAAGAGATCTTGAAGTTGCTTGT…	cluster_18	8
ENSHYS-10319	evgtrinLocDN3450c0g1t5	PFX19762.1 hypothetical protein AWC38_SpisGene15796 [Stylophora pistillata]	NA	TTACTATTACTAGCCGAATTGTTCTTGGAGAAAACTCGCCCGTGTTTTTATGATAAGAAATACCATACTTACGATCGAGTTGCAAGAGTATTACTGCTAATAAAATGATAAGCTTGAACATGACTGAAACGAAATAAAAACAAGAAGCCCAGCGGCTTTAACAATTTCGACAATGAAGGCAATATAACAGAACACAAGCGAGGAAAGTTCAAAAGTGAGCAAAAGTTTACCAAAAAAACCTACCTGAATTATTCATCTTTTCTCCCCTTGCTCTGTTTTTCCCGTATATCACTTTTAAATTACTCACTCCTATATATACGGTAGTAAGAAGGTAATTATGATTTGAGTTACGAAACAGTAATGACTTTCTAATGAACATATCCTCTTCCAACTTTAAAA…	cluster_18	8
ENSHYS-10187	evgMSTRG.100198.1	NA	NA	CCCTAACTCCGGTGAATTTTGCCGTCATGCATAGCGTGTACATGTTGCCGTCCGACATGAACTTGCGCATAGGCAAAATTGTAAGGTATAACAACAACATTTTGATTGCGCCAGCTAATTTCATCATCGGTATCCGGCTTGACCTGAATAACAAGCCTATTGTGAGGCATGCGGCTGCCGCACTTCTCAAGAATATTATCAAACCACCCAAGCATACTAAACCTCCTATACCTCCCAGGCATACTATACCTCCAATGCCTCCTGAGCATGCCACGCCTATTACACCTCCAAAACATACCATACCACCCACCATACCTGAACAACCCCCACAAAACCAACTTGAGGATACCAAGACTGCGTTAATCACGATAGGGGTAAGCATTATCATTGCCTATATAT…	cluster_18	8
ENSHYS-09905	evgHyS_ScswcV5_3204.g12880.t1	RMX52165.1 hypothetical protein pdam_00019885 [Pocillopora damicornis]	NA	ATGCAGTTCTTTTCGACCATAAAACAATTGCTCATAAAGGCTATAAACTCCGAATCCTATCAAACAGAAATGCTTGTACGTGACAAATACAGAGATGATATTGACATATCAGCATTACCTGCAGAGCTTTTGATCCTCCGCACAGTGTTCGTCAATGAAAGTATTACTCATTTTGAAGAGATTAAGAACAAAATTATCGATTTGAGCAAATCTGAACAAAGCCTTATTAGGAACATTATGAAGGTAATGAAATTAGTTCTTGTTGGTGCAGCTACAAGTGCCACTCCTGAGAGAGATTTCGTTGGCACGCATGTCATTCATGTGGTCGAAGTGACATACACCAAATCATTGATTCTTGTGCTACTGTTCTGGATAACTATTGTTGATGGAAGAATTGAC…	cluster_18	8
ENSHYS-08577	evgtrinLocDN126573c0g1t1	XP_012561121.1 PREDICTED: uncharacterized protein LOC105846683 [Hydra vulgaris]	NA	CGGACTGATGCATAAGTAGCTCTCAATTTGTTAAACTCTGGATGTATGCTCTCTCCTCCTTGTTCACCATACATGCCAAGACCAAAGTGCCACCTCTTTATAAAGTCAACTACATGGTCCTCCAACATGTGGAGTTTTGGTGTTATAGACCGGTTCGGAAAAGTGGTTCATAGATAATCCATTAAATCTTTTATTGCAGCATCTAGAAAAGATCATTAAGTACAGTTGATTGACGTAGTATACATATACAGTAACAGTGCCAGAGCTTTCTTATGTTATAAACAGCTTTAAGAAAAATCTTTTACCAAACCAAGGGGCGTAAACCGGTTAAAAAGTATAAACGTCGTTTGTCGGACGGCCCCTTACCCAATTCATCCACGTTTTCATCACTAAATAAAT…	cluster_18	8
ENSHYS-08576	evgHyS_ScswcV5_290.g1115.t1	NA	NA	ATGAAAATTAAATCTTGTTGTCGTCACGATGCAACAAAATCAAAAGATCTTTTTGGTAACGTCATCGCATGTACATGTACCTATCAACAGACGCCTACCAAACCATCTTCAACACTAACACCTCCACCCCCAACATCCCAAAGATTTACATATTACAAATCTCCACCAAAGCCTGAAAACAACAAAATTGCACAAACTCAATCTTCTTTTTCCTCATCGTGTCAAACAAAGAATAATGTGGTGAGTGATGCGTTACCCAAGACACCACCAAAACCTAAAAGAAGTCCATCAAAGTTCCCAAGGCACTCCAATGACTACAGTCAACGTCTGCCAAAAGGATCTTCTGCCAATGCAGTAGAAAAAAAACAGGCAGAAGGTCCAGGGATGCTTTCTTTACGT…	cluster_18	8
ENSHYS-07291	evgHyS_ScswcV5_2556.g10508.t1	XP_013421470.1 degenerin deg-1-like [Lingula anatina]	NA	ATGTTTTCTATCCGGCGAATATTGTGCCTTCCCGATGAGGATGCACCACACAAAACGAAAACACAAACTGAGATATTAACTCATTTTATGGAGACTTCAACAACTCATGGATTAGGTAATATATATCATGCTAAAAAGATACTTAACCGATTATTTTGGATATTAGCCTTCTTGGCGTTTTTTAGTGTTCTAATCTATCAAATTTACGTCTTGGGAGTAAAATTCAACAGTCACGCTCATGTCACACGTGTCTATAACGAAGTTCAAGACAATGGAATACAATTTCCCGCAGTAACCATCTGTAACGCGAATCCCTTTCCTATTGAAAAGATTACAGCAACTTTATATACATTGTACCCCAATGTAACGAATTGGACAGATTCTGTATATCAAGAAAAA…	cluster_18	8
ENSHYS-07209	evgHyS_ScswcV5_2556.g10439.t1	XP_004210028.2 PREDICTED: uncharacterized protein LOC101237842 isoform X1 [Hydra vulgaris]	NA	AAGAAGCTATTTTCTTATTTAAGGTTTACACTTGAACAGAAATCTTATTTGAAAAAAAAAATTTAAAATAGAATACAGTATTATAGCACAGTAGAACTTGTTCAGCAACAATATGGCGCAGAAAATTCGCCAAGAAATTCGTATAGCTGGTGGTGTAATCGCAGGGTTACAACTTTTTTTTGGGTTAAGCATGTGTATTTGTTGCTTTATTTTCGCTGGTAAAACTTCTGATGCATTTGCACCATTTTGGACGGCTATACCATTATTGTTTTCAGCATGTTTTGGAATTGCATGCGCTATTACAAGGAATCAATGTTTGCTAACTGCCTGGCTAGTTATTGATATTATTCTGACAATCATGTTATTCATCGGTGCTGCTTTAACATCGATTGCAAGTGC…	cluster_18	8
ENSHYS-06389	evgMSTRG.41250.5	XP_002164518.1 PREDICTED: uncharacterized protein LOC100207087 isoform X1 [Hydra vulgaris]	NA	TCATTTAATCATTAAAATTCATATATATATATATTGTTATTATCAGCTTTTTTCATTAGTATTCATTTCTATGACGTTGTTATAGCAAGCAAAAAAAGACATCAATATTTTTCCTGAGTGAAAAGTTCTATTAGTGTTCACATGTGAGCAACGATTTAATATTACAAGAAGAGCTATATAGTAGAACATTCTTTCAAAGAAGAAATTGAGTGTTTTAATATCAAGTGAAAAAATTCATTATACGTCTGCGAAGAAAACAACAATATTGTTTGTGCGATGGTGCGGATAACCAACGCGAGAGTGGGTGGACAGACACTAACTTTTTCTGAACTTCTTCTGAACAAGAAGAGTAATGATTGTTCGCAGGATCCAATAAAACGATTTGAACATCTAAGGAAT…	cluster_18	8
ENSHYS-05860	evgHyS_ScswcV5_2427.g9086.t1	NA	NA	ATGACGAGAACAACCTGGATAGCATTAAGCTTTTTTTTACTTGCTTTATTTTGGAATACAGAATGCGCCTACAAATATTACGAATACCAAGATGATATTGAAGACGCAGTTAATGAAGCATTCAAGATTAATGACGACTACAATGATGAGGTTGATAACGTTAATGATGAGAATGATGAGGATGCTGACGACGACAAAGATGACGATGATGATGGTGCAGATGTTATCGATGACCAAGTTGTGCAAGACTTCAGGACATGGCAGTTACAGTGCCACCGAACCCATAATTGCAAAACTGGTATTTCTATACAGAGATACAATTATGACTTGTGGTGTTCCATTTGCTCCAAATCGGAATATAAAAAAAGATTTAGGACAACGAAAGCTCCAAGTGTTACT…	cluster_18	8
ENSHYS-05697	evgHyS_ScswcV5_2402.g8951.t1	XP_001640987.1 predicted protein [Nematostella vectensis]	Thymosin beta-4	ATGGAGGGAACCAAACCTGATATTTCTGAAGTAGCATCCTTTGATGCAAGTAAATTAAAACATGTCGAAACAGAAGAAAAAAATCCTCTGCCATCAAGCGAAACTATCAAAGAAGAGGCTACTGAATCAAGAGCTGAAGTTAAGACATTCGACCAGTCGAAGCTGAAACATGTTGAGACAGAAGAAAAAAATCCACTTCCAACGGCTGCCACGTTAAAAGAGGAAACACGCCCTGAGGTTTTACCAGATGTTTCCGGTGTTGCGAATTTTGATGCTTCAAAACTTAAGCATGTTGAAACAGAAGAGAAAACAGTTCTCCCAACTGCTGATGTTATCAAGGAGGAAGCTACAGATTCGAGAGCTGAAGTGAAATCCTTTGATCATGGAAAATTAAAACAT…	cluster_18	8
ENSHYS-05045	evgHyS_ScswcV5_2254.g8312.t1	XP_012553574.1 PREDICTED: putative uncharacterized protein DDB_G0282133 [Hydra vulgaris]	NA	ATGAATCGAACAAACAAATATGAGGTCAACCACTCCGGAGAAATTCGCATGGAGAAGTTTGTCAATAGTTGTAAATACTGGTTCGGTCTTGTGACAGCGTTATACTATGGTGGTACCATAGTTTGTTTGTCTCTCTTTCATGATGAATCCGCATCTGGTTTACCGAGAAATAGAAGGCAGTTATATAAGGCGCTAACAAGACAAAAAGGATTTCTACATAGTCTAATGAAACACGGTGTGCTTTCTCTTGAAGAATGGGATACCATTTTTACAAAGGAAGAGGAAACCAATTCGGAAAATTTTGATCTCGGATTACTTATGGCATTGCTTCAAGCTCTGATTCTTCCCGAACCTAAAAACGGCTGGATGGATCCGGACCCATCAGACATCAGTTACTCT…	cluster_18	8
ENSHYS-04810	evgHyS_ScswcV5_20.g124.t1	NA	NA	ATGCGAGATTTCGTGAAAACACAACAAGAAACAATGGTATTCTTCACTATTATTTTCATTGGGATATCCTTTGGAAGTCTGGTTAGTGCTGGTCTTGAGAGAGACATCACAAGAACATGTAACGGACGACCAGATTTTTATCAATCAACAGTAAGGGCGTTGGCTGCAGTTGGAACTGCTGTAAATAAACCAATGGATAATGGAAGACGAGCTATTTACAATAAAGCTCATATACTTCCATGGACATTTATTCGAACAAAAGTCTGCGGTGAGTTTAACGAACAAGTTAACGAGCGGACTAAAACTGAAAGGGATTTAAAGAATTGGAAGACTATTGTACAACGGTTCAATGTGGCGCTTCACACGATTGACACACAGTGGATGGACTATGGAAAAATG…	cluster_18	8
ENSHYS-04639	evgMSTRG.33084.1	XP_002157840.1 PREDICTED: serine/threonine-protein kinase SIK3-like [Hydra vulgaris]	Non-specific serine/threonine protein kinase	AGATAAGATGGCGGACGATTGCAGTAAAGATTCTCACAAAACTGCAACTAAAATTGGATCCTACAATGTTGGGGCAACAATTGGCAAAGGAAATTTTGCTGTTGTCAAATTGGCTGAACACAATAAAGCTAATGTTAAGGTTGCCGTCAAAATGATTGATAAAAGTCAACTTGACCAGGAGAATTTATGCAAAGTACTTCGTGAAGTCCGTATCATGAAGCTAGTCAACCATACAAATATTGTCAGGCTGTATCAGGTGATGGAAACAGAGCGCTACTTATACCTGGTCACTGAGTATGCTGCAAAGGGAGAAATATTTGATCTGCTTATAAAAACTGGTCGAATGCACGAGAGAGAAGCAAGAAAAATGTTTCGTCAAATAATATCAGCAGTGGAATA…	cluster_18	8
ENSHYS-04081	evgHyS_ScswcV5_1823.g7498.t1	XP_015199812.1 PREDICTED: serine hydroxymethyltransferase, mitochondrial [Lepisosteus oculatus]	Serine hydroxymethyltransferase	ATGATAACCTTGGAAGACACCGGGCTGATAAATTACGACCAGTTAGAGTCGCTAGCTTCATTATATCGTCCGAAAATAATTATTGCTGGCACAAGCGCATACTCAAGATTAATTGACTATAAAAGATTTAAAGAGATATGCTCAAGGTCGAACGCCTACCTGCTGGCTGACATGGCTCATATTAGTGGTCTTGTTGCTGCAGGGGTCGTTCCTAGTCCTTTCGATCATGCTGACGTAGTCACTACAACTACACATAAAAGCTTACGTGGTGTTCGGCATTCATTGATATTTTATCGGAAAGGGGTTCGTTCTGTTAATAAAAAGGGAAAAGAAATAATGTACGACTTGGATAAGCGGATAAACGAAGCTGTGTTTCCTGGCCTACAGGGTGGCCCACAC…	cluster_18	8
ENSHYS-03808	evgMSTRG.24985.1	NA	NA	TTCATTGATAAGGCTGAACGCAGAACAGAAGTTTAAACCTCTTGAGATCAAGATGACTTCGTCACCAACAACAGATGCTGATTTTGTATACAACTTCTCTACCCTTGTCAACGGTTACCACAAATCAAAAACGACTTCACAAAGTTCAACTAGTTCAGAAGGGAGTGACAATGGAGTTGATATGGTCGATTGCAGCGCAGATGTTCCAAGGTTTTATCCTAAGACACAATTTTTATCGTGCTTGGAAAATATCTTAAAAGATTATGTGAATCCTGAAAAGGACGCTTTCGTGGTTGGGAATTTGAAAAATTCTTTTGTAAACTTTCAGAGACCATAAAGATCAAAAAGGGACATTTTTTAAAGGACCACTTTAAAGGAGAAGATATCACCGTGACAATG…	cluster_18	8
ENSHYS-03700	evgHyS_ScswcV5_1783.g7232.t1	XP_012557485.1 PREDICTED: rho GTPase-activating protein 21-like isoform X1 [Hydra vulgaris]	Rho GTPase-activating protein 23 (Fragment)	TAAACATTACATTACAACCTCCAATTTATAAAGTGTTCTATTTAGTGACGTACTGACGATTTCACTATGGGAGTATTAAATGACAAAATAAATATCACGTGGTTAATACGTTTTGACAAAAGTAAAACTAACAGAGCACGTGTCCTATTCTTTCAATTGGCATTCACAAAAATGACACCGTAAATCAAAGATCACTAAACAAGCTTGTAAAATATGTCAATGATGGCTCTAGAGACAACAAATTAAAAGGCGGTTTTAAAGTCATGTCCAGATAGCAATGGAAGCTAGATGAATGGAGCATGCTCGTCGTATTAATCAAGAAGCACCTTCTCGGAAGATTTCAACGGCATCAAAACCATGGCAGGGACCTGAAACATACACATTGGAAAGAGAGAAAGA…	cluster_18	8
ENSHYS-03210	evgtrinLocDN63239c0g1t7	NA	NA	TCCCCTTTAACCACTGATCAAAACTGCACAATCCTATATACATACATTATTTTCATCAGTGTTTCAAGCTCCACACAATACAGGTAACAGCTAAAAATATGTGAAAAAATCTTTGGGCATCAACAGGTTATTTCTGACATCAAATTCAAAAGATAGAGCTGTGTTATTATTCATGGGTCTTATTAACTAGTGTAATAGTGCAAATAATATAAACCTACTTTTTATAACGAAAGTTGTATATAACTATAGCGATATAGCACAATTTAGTACATAAACTTTGTATGAGTAAACAAACTTTTTTATGTATTTTTTAAGAAGGATATGCAATACAGTACATTGAATTTATAATTTTTAATGATAAAAAAAATAACCAAAAATTTAATAAATTGATACAATAAT…	cluster_18	8
ENSHYS-03155	evgHyS_ScswcV5_1750.g6743.t1	XP_020893765.1 cilia- and flagella-associated protein 251-like [Exaiptasia pallida]	WD repeat-containing protein 66	TTTTAGATATAGAGATATGCAAAAAAATAAAGTTTAAAATACTCTAGAATGGACAAAAACTTTGTGGATCAATCAGGAGATGATTCAAATGACAACGGAAAGAAAGAGGTTCATGTGGCAACAGCATTGAATCTTGCTTGGTCCTTTGGAATAAATAAGGATATACCAGTTCTAAATTTGTCAAATTCTAAAAGAAAGGCACTTTTTTATGCTACTTCACATACTGGAGTGTTGTATGATTTTAAAAACAACGAGGAAATCCTTTACCAGGGCCATTGCAATGCAATATCCTGCACTTGTGTGAGTCAAGATAAAAGATGGCTAGCAACGTCAGAAATTGGAGATGAGTGTATGCTAATTATCTGGGATACAGAAGCTAGTATTCCCATCAAGACAATC…	cluster_18	8
ENSHYS-02715	evgHyS_ScswcV5_1748.g6342.t1	XP_020613279.1 probable cytosolic oligopeptidase A [Orbicella faveolata]	Peptidase M3	ATGAACATATTTCGCCTCAGTCGAGAGATTTTAAAGGGAATTGTTGCAGGATCCAAAAAATTAGCATATGACCAAACCCAGTGCTATAATGTTTGCAAATCATTGAAATGGTCGCTTATACCAAAACAAAACGTAGCATTAGAATGGAAGAACATTATTTGGAGCAACCCGCTCCATAGTTCAAGAAAACAAGCTTGCAACAAGATTTTGCACAGATATACAAAAAGGTTTACATTGGTCTCCTTTATTTCAACCTATCTAGCTGAACAAACTAAGACATCATACAAACCATCCCTACAAGAATGTGCCCAATCATTTCAAAATAGCATTGGACAAGATCTAGGGGATGACTCTGTGGAAGAATATTCATACTCTTTCGACGATTATAAACTTGGCAAA…	cluster_18	8
ENSHYS-02447	evgHyS_ScswcV5_1734.g6115.t1	XP_020629294.1 AN1-type zinc finger protein 4-like [Orbicella faveolata]	AN1-type zinc finger and ubiquitin domain-containing protein 1	TTTAGAACTTATAAAATAACCCTTCCTGTTTGGCTATCTTTTGGATATGCATGTTGGTGGTCTGACGAAAATTTGTAATCGATGGATTTATTCATCCATACATTAACAGGCACTGTGTTTGAACTTAGAGTAAGCCCGTTTGAAACCATATTGAGTATCAAGGCAAAAGTTCAACGACTTGAAGGAATTCCAATTTCACAACAACATTTGATCTGGCGTTCCACCGAATTAGAAGACGATTATTGTCTTCATGATTATGGTATTCGAAATGGAGCGACTCTGACACTTGTACTTGCTATGAGAGATGGTCCCATCAACATGCGAAGAGTTTCTGTGGAAGAACCTACGATGCAGGAAATGGCAGATTGTATGGATGCTAACAGGGAGGAGATTTGGGAC…	cluster_18	8
ENSHYS-02309	evgHyS_ScswcV5_3298.g13389.t1	PIK48035.1 hypothetical protein BSL78_15097 [Apostichopus japonicus]	NA	ATGAATTTGTTTAGACGATGCAGATCATCCACCACAAATTTTGTATTGATTGCTATCAAAAGAAAAATTTCTGGCTCAGGGAAAGGATTTGGGTATCGTTCAATGACACAGAAACTCCGATCTGATGGCATCAACTTACATCGAGAAACCGAGCGCATGGCTATGAAGAGTTCGGATCCATCCGGTGTTGAGAAAAGAAGTAATCATTGTGTCAAAAGGTGGAAATATTTTTCACGTGGTCCTAACTTTGTTTGGCACATGGATGAGCAAAACAAGACAGAGCAACCAGTGGCATATAAATCATGA	cluster_18	8
ENSHYS-02192	evgMSTRG.16493.2	XP_022786566.1 nucleoside diphosphate kinase homolog 5-like [Stylophora pistillata]	Nucleoside diphosphate kinase	GGGTTGTTATCAGTAAGCCAATCAGATAACCAGATCTAAAGCAATAGAATCTTTTTTAGTTGTATTAACCTTGAAAGGGAGTAAAAGTAGATCGTACGTCAGAGTTTGTTGTTTATAACAGTGTGAATATGCAGAGTTTTGGCTCTATGAGTTTTAGTTCTAAACTTTTCAAAGGTAGAAGTGATGTTACTGGAGCATTGAGGCTGTGTGTGTGTGGGTTTTGTTCGACATATATTTTCTCAGGTTAATACTCGGTCGTTTGCTTTTTGGTACAAGTTATAACTACTTTTCGGGAGAAATTTTTTGAAAATAAAATTTAATTTTCGCGAGAACTAATTTTCGCAAAGTTTACAAGTCCAAGTTTACAAGGGAGATAATTTTTGGCAAATTTCGCGCATA…	cluster_18	8
ENSHYS-01821	evgHyS_ScswcV5_1713.g5543.t1	XP_012563736.1 PREDICTED: S-phase kinase-associated protein 2-like [Hydra vulgaris]	S-phase kinase-associated protein 2	TTTATCGTGAAAGTTTGCACGTAATTTTTAACTTCTTAAAAGAGAAAGGTTAGATGTTGGAAATGTTTTTTTGCCAGATGTTTTGTTCTCCGATGTTAGTTCGGTCCTCGGTGTTGTTGTCGTGTTGTCAAGAACACCATGATTTATGATAAAACAACTTCTACTGATTCTGTATCCAATGATAATGTTTCTGTTATGTTGTGATCTTTTTCTTTTAAATATTTATGTTTTTAATGTCTGTTTCACTTACAGATTAATTTGATTAGTATTGCAAAGGATCGCGGGATGTCTGGCTGTTTGATCACATTATTCTAATTTTTTAGATTTTTTATGTTGCATAACCATAGCGAAGTGTATTCTTAGGTTTAGAAATGAATTAAGCACAAATGAAAAATAGAA…	cluster_18	8
ENSHYS-01447	evgMSTRG.8841.2	XP_012558894.1 PREDICTED: centrosomal protein of 41 kDa B-like [Hydra vulgaris]	Centrosomal protein of B	CTTAACTTATAAAAACACGCGTAGACAAAAACAGAAAAACATTGACCTAATTTACCTGAAATTAGCACATTCCTTTTTCAGAAGCTGAGCCAATTTTTAATTACAATGCTACATTTTATATACAATTTCTGTTTTACAATCACGAAAAATGTTTGGCGCACGAATAAGTGCGTACACTGTGCCAGGTGCATGGTCACACGAGTAAAAAAATTCGACATTTCTTCACTGGTATCGAATTTGCAAAATAAGACGAAAATTTACGCCGACTCCACATGACGTCATCTCCATGTTTTCTGACTTGTGTTGCTTTTATTTGATGACGTCGACATACGACTACTAGCTTTTGTTGAACGACCTGTTGAAAGTCTTGAAGACATTCGACTTGATTCATTGTTTAAC…	cluster_18	8
ENSHYS-00907	evgHyS_ScswcV5_1219.g4533.t1	XP_001622804.1 hypothetical protein NEMVEDRAFT_v1g139792 [Nematostella vectensis]	Ammonium transporter Rh type B-A	CAATGACGTGTATAAAATGAAAGACAATCCTCAAACAGTAGAAAGATGGCGACATTCTATGATAAACAATAACAAGCGATTATCTCGTGTTGCGGTAAATGGCATTCCATACAAATCTAGCACACGAGCTATGATATCAAAAGTCAACAAAGAAGAAGCATCAAACCGTGCCAGTGCAGTGTAAGTTTAAAAAGCAACAATGACAAAAGTAAAGTTTGGCAGCCTTTTGCTACTTTTTCAAGGAATATTATTGAATCTTTGTGTTGTGTTTGTTGATTATGGCGATGATTTTTTACCATCCGATCCTAAATCACGGGAGAATCATAAAAAGCCTCAATATAAATCACCAGTATTTCAAGATGTCCATGTGATGGTTTTTCTTGGGTTTGGATTAATTAT…	cluster_18	8
ENSHYS-00738	evgHyS_ScswcV5_1201.g4378.t1	XP_012556435.1 PREDICTED: secreted frizzled-related protein 3-like [Hydra vulgaris]	NA	GTCGATTACATCATATTGCTTGAAGAACTTAACGAAGTGATCTCAAGTGTATTATTATAAAAAGTATTTTATTGTTGTAAAGAGATTATAGAAAAGAAAGGAAAGGAAAAAAGTATTTAAAGTTTCTGCGAGAACAGTGAAGGACCAGATACATTGTTAACATTTTATAAAAAACTTATTACCAGTAGAAAATGCAACTCAAAATGCTTGGTTTAAAGCTGGTGTTACTATGGTTACAATTCTCAATGTGTTTTGCTTCGTATGTTTTGTTGAAGCAGTATCCAATGCCGGATTATTTTTATCCACGACCATCAAAATGTCAACCACTGACGATACCTGTTTGTCAGACACTTGGTTACAACAGCACCAGACTTCCAGAACGTATGTATCTCACCAACA…	cluster_18	8
ENSHYS-00403	evgtrinLocDN12982c0g1t34	XP_012555563.1 PREDICTED: uncharacterized protein LOC101236675 [Hydra vulgaris]	NA	TAAAATGAACTACTGTGAAATGTACGAAAACAAACATCAAAGCACGATAGAGAACAACCCTGCTAACATAATGCCATTGATAACAACTACCTTGGAATATAAAAATACTCAAAACGACTCAGTTGTTATCGCTGTTTCATCATCTGGTCATACCAGTGTTGTTTCACATACAATGTGCGATGAAAAAACTACAACCAAGGAGACAGTCGTTCCTCGTATGGAAACAAACGAACCGATAGTTGCAACAGTTGATATCGTTGTCCCTCGTGCCTATGACATGAAAGAAGGTAACCTTTCAAGTACAACTGAAGTAATTACAAATCCAATACCTGTTGAAAACCAGATAACAGATTTTGGCACTTTGTCCCCTGCCAAACTGATCTTACCATCCTCGACCTC…	cluster_18	8
