# Supplementary material for: A cellular and molecular analysis of SoxB-driven neurogenesis in a cnidarian
Source: eLife. 2022 May 24;11:e78793. doi: 10.7554/eLife.78793 (PMC9173746; doi:10.7554/eLife.78793)
Supplement: Supplementary file 3. [file elife-78793-supp3.zip › Supplemental File 2/all_cells/annotation_and_analysis/cluster_22_marker_annotation.csv]

ENSHYS_ID	NIH_ID	diamond_blastp_hit	pannzer_description	transcript sequence	cluster #	iteration
ENSHYS-22726	evgHyS_ScswcV5_98.g708.t1	XP_002155165.3 PREDICTED: DDB1- and CUL4-associated factor 5-like [Hydra vulgaris]	WD repeat-containing protein 22	TTTCAGAAAAACTAATAATGAAAAAGCATGATATGAATATGTTCTTTCTTCCAAAACAGTTGAATACAAAATGTTTCAGTAATCGACTGGATGTATGTAAAAATCTTTACAAAAGAGACTTAGTTGGTCATTATGGATGTGTCAATGCTGTAAACTTTTCTAACGATGGAGATTTACTAGTTTCGGGTGGTGATGACCAGAGAGTGCTTTTATGGAATTGTAATGAAATAACATATATGGGGGAACCTAAACCTATCATAATGAAGGAAAGGCATATGTCAAACATATATTGCACAGCGTTTGATTGCAATAAGCTTAATATTTTATCTGCTGGAAATGATGAAAAAGTGTTACGACATGATATTGAAAGTCGAGAATGCACAGATGTGTTTCCTTTTG…	cluster_22	13
ENSHYS-22590	evgtrinLocDN262584c2g2t1	NA	NA	CCAACAGCATCTAGCCAGTTCGTCAGCTTACACACTACAGAGTTTCATCTGTACGAAGTTTTTCTTTACTTTTTAGCATATGAAAACAAATTAAGTATTGTGTCCCAATAAAAGGTTGCAGAACAGGATGTTCGTCGCACTACTCCATTTGAGTTGTCGTCTTTTTCACCATCAGTAGGGAAACAAAATAATTGTTTAAAAATTTTGAACAGCTTTTTAAACGATTCCAGGAAGTTAAAAATAACGTGAATATAAATATTTTCTTCATAAACAAGTAACCAGAATCTTCGTAATGCTTATCGCCATATTTTTTGTGGATAAAAAAATGCAGTGCTTGCAAAAAAACTTCTGCGTTAATTATCTTTTTAACATAATTTAAAAAAGCCGTACACGTAATCT…	cluster_22	13
ENSHYS-22549	evgtrinLocDN150701c1g1t2	NA	NA	CGTTTCAACCTCTACACATTACAGACAAAAAATAAACAAACTTCGCGAATTTTTTATCTGCACTGCACTGCTGACATCAGCAAAACATCATTTTTTTATTGACCTTTTGCCTAAGTGGATTATTCCATGGGGCTTTATCGACTAGTCTTTTAGATATTGAGTCAGCATTTCGCCAGGGAAATGTTTTACGAGATATAAACAATTTATCCAAAAAAGTGAATAAGAAAAGTGTAAATTTATTATTTTTAAAAAATCGTTGTTTTTTTAATTCAGTTATGGATAGGAAAAAATCAGGATATTTCACTAATATCTTATTTTTGTTTTTTTTAAAACAGTAAAAAAATGATGACCACCTTACAAGAAATATAAAGTGGTCGACCTCCTGCGTCATTAAAATTT…	cluster_22	13
ENSHYS-22539	evgHyS_ScswcV5_885.g3721.t1	XP_012555169.1 PREDICTED: D-2-hydroxyglutarate dehydrogenase, mitochondrial-like [Hydra vulgaris]	DNA mismatch repair protein Msh3	CTCCAACAGGTCTAAAATTACTGATAACAGAAAATGGAAAAATTTGCTATCACTTATACTTTCAAAGGGACTACAATGACAGTTTTCTAATCAGGATTTAATCTAATATCTGTAAAATATATAAAAATATAATTATATCTTCAATATGCCCATAACACTCTTGAACCAGGGTGGTAAGTAATTTTCATAGATTTATCAGCAACCTTCCATCCTAACAAGTAATCAGCAGAAAGCAGTGAAAATTGCAAACCAGCAGTCAAAACCATATATACTATTTACATGGTTGCTTGTGGTGAAGTAGTTTGCAAACCGCCAAAAAGAACTGACTGAACATGATATCTGTCATAAACCGATTGAGGATTGCAGCAAAGAAGACTGTCAACCGGTTTTCTATTTTGC…	cluster_22	13
ENSHYS-22172	evgtrinLocDN18923c0g1t3	XP_004206525.2 PREDICTED: galactoside 3(4)-L-fucosyltransferase-like [Hydra vulgaris]	Glycoprotein 3-alpha-L-fucosyltransferase A	GAACACTTTCTTCTATAGTTTAGGTAACTTTGTGTTTGAGTCTAGATTTGGCCAAAACAGTACAAACGGTGCATGTTATCTGTTGATCCAGGATTTGAAAAAAATTGTCTTTGCTTTACACTCATCATGATTTATGTAAGAAGAAAGTGTTCTGTCTCGTCTTGTGTGCATTCTTTCACACAGTTGCTGATAAAAAGGATCGCAACCATTGGGATGTTCAAAACCCCAATATTTCTTCCACTCAAAGTAGGAATTAAACTTATCATCATCATTGTCAACTTCTTTGATGTACTCTGCTAAATCCTTGACACTATTAAAACTCATTGCATCAATAAATGAGCCAGGTATTACTAGATTTGGATTTGAGTAATTTGCACCTCCAAAAACTATAGGTATTGC…	cluster_22	13
ENSHYS-21793	evgMSTRG.128423.1	XP_012560915.1 PREDICTED: zinc finger SWIM domain-containing protein 8-like [Hydra vulgaris]	zinc finger SWIM domain-containing protein 8	TTTGCACATGCTCTGTATACACTGGCGTTCGCCAAAAACAGATCAAGCTTTCGACAACCCGTTCATAATAAGTTGCCACAACTCTCTCTTCTTCGGATACGTCTTGCGCACAACATCAAGGATATCGTTAAATCGCGTCATGCCACCAGGCGCCATGCAAAACGCACTGCGTGTGCGACGCAACAAGTCCACGAAATCCGCATAACCTTGCGGTCCAAGCAGGACCAAGTCATGATGTACCAATTCCGTGTACATAGCTAACGCCTTTTGCACGATTGGACTGACACTCGGAGAGCGTAGGTACGAGGCTAATTGAGCAGGGTTAAACATCGCGAAGTGACGTGCTGCTTCTAATGCTAAATCGTGAAGTAAGTATGGACTTGTGACCGCGTTGTAAAC…	cluster_22	13
ENSHYS-21742	evgtrinLocDN368685c0g1t1	NA	NA	TAATGGGCCAAGCCCGGGATTTACGGGAAATCGCGGGTTTTCGTTTGCCGGCGATATCCCGTAAATCCCGGGCTTGGCCCATTATGTTACATTGAAAAATTAGGGCCACAATTTTGGCCATCATTACATGATTTGTAGGTGGCAAACAATAATACGCCAAAAAAAAAAAAATAGTAAGCCACAACTACCGCATAAAATGTCGTATCCACCAATATACTAGCTTTTGTTGAATCTAACATATGGAGAGATAGGAGTATAAGAAATAATGGTAAAGTTTGAATAAACAATACACGTGCTATATACCATCCCTCAAACGCATTCGCTTCAACCAGGAGATTTGACGTTTTCTCATTCAATTTATATTTCCATATCCATGATGTGTCAGTCATTTGCAATTCC…	cluster_22	13
ENSHYS-21734	evgtrinLocDN147820c0g2t1	PIK34738.1 hypothetical protein BSL78_28434 [Apostichopus japonicus]	NA	AGTGAAAATGAAGGATGTACCAGAATGGTTTTCGGCAAAAGTGATAAGTAGAGGTGGAAAAGCTGCAGGGAGGTGCGGTGGTTGGTGCAGCATGGGGAGGGAAGGTACAAATGATGAAATGTGCCTGGATTTTGGGGATGTTGAAGATTGGAAAAAGGTTGAGGGTGTCAATGTAGTTATTCTTCCGGAGCACGTGCATGGTGCTTCGGGGGCAGTTGGGGCGGAACAGAAGGAATTAGACAACTGGAAATTGTTTGATGTTGTTCGACAGGTTCCGGATGATAAACAAAGTAAGGTGTCGGCAAGATGGATTGTCGCTGGAGGGGAGGTGGATTCCTCTGGAGTTGTTGAGGCACGTCTTGTTGTTAGAGGATTTGAGGAAGAGCACAAACTGCAAAA…	cluster_22	13
ENSHYS-21723	evgtrinLocDN61531c0g2t5	XP_001640847.1 predicted protein [Nematostella vectensis]	Fumarylacetoacetate hydrolase domain-containing protein 1 isogeny	CACAAACGTCAATAATATCATTAAAGTTAGTGAAGTCATTACAGTGCACTTTTAAGTTTGAGGCCAAATTACTTGGACACAAGTGGAAACAACTGACGTCTCTCCTTCATGGGTAACTAGGGACCACCCAAAATAGAAATAAATTTTCTAAAGCTGGGTCAATCCATCCGTTTCAGAACAGACGGATTAATAAGGTCATAAAATACTTTTAAATCCTAATATCAACCGTTTGTGCAAAGTACATGGCCCTATACATTTTCTTGGTCAGTGTTTTACGCTCTATACAACAGGCAACAGGTACACAAATTTCAAAAAAATTGTACTTTGACGGGCCTTTTCTGATGTCAGCAAAAATTATTTAAACCCCCATATATAATGGTTTGTCAAAAAAATGATTCT…	cluster_22	13
ENSHYS-21692	evgHyS_ScswcV5_66.g416.t1	XP_012557103.1 PREDICTED: uncharacterized protein LOC100197891 isoform X1 [Hydra vulgaris]	Phosphonopyruvate decarboxylase BcpC	TGCGCAGACAATGTGCTGAATAAAAACAAACACTCTTTTGCAGTCTGGCTGGCTTGGCTCAGTGCAGTGAAAGGTAGCTTTCCTTGGCTACGTCTTATTTCCATCTTTTAGCCTTTTAAATAATGGCTGCAACTATAAAATCTTCTTTTGGAAGTATTATAAAGAACCAGGGTAACACATTTCGCATTCTGTACCGTAATCTTTCATCAACAGCAACATATTATCAGCAAAATTTAGAAACTCAAGAAGGCCAGGACCAGCTTCAGAAACAAAAATTAAGAAATGAAGACGCTGGTAGCTTTACTGAGTTAGTGAGAGATTTCCTTGATCCTTCAGAATTTCATAGTGCAGTGCGTAAGCAAGGAATTGATTTTTTTTGTGGTGTTCCAGACTCTTTGC…	cluster_22	13
ENSHYS-21304	evgHyS_ScswcV5_664.g2739.t1	NA	NA	ATGTTACTCTATTTCATTCTGGTACTACTTTGTTACAAAGAACTAGCACTCGCTGATGTTTACGTGTCACAACGAAATGGGAAAGACAATGTATCGTGTGGAACAATTCTCTGGCCTTGCTTATCACTACAGTATGCACTTATCTATAAAGTCAAATCAAATGAAACTATCAAATTGGATAGTGGGAGCAAGAAGCCATATGTATATGTTGTCAACACATCAATTCATACCACAAAAGACATCAGCGTCACGAGTTACCAAAACAGTTACCCCCGTCCTATAATATTTATGCTAAATCATAATGAAACATCGGAAAAGTATTTATTTGTATCTGATGGAAAAAATAAAATAAAACTCTACGTTCAAAACATTGACTTTCAGAATACACCTCTACTTATG…	cluster_22	13
ENSHYS-21162	evgHyS_ScswcV5_662.g2597.t1	XP_002164851.2 PREDICTED: histone-lysine N-methyltransferase NSD2-like [Hydra vulgaris]	Histone-lysine N-methyltransferase	AAGGAATTAACAATGAAACCCAAAGTAAAAAAAGTTTATGCTCGAAAGAACAGTAAGGTAATCTCCAATAGCAATAAGCTTGTAGATAGTTGTCAATCAAAAGGTGATATTGGGCTTTCAACCAATATGATAGAAGTCCAAAAAACCTGTGAGGATTTAACAATAATAGAAGATATTAAAGAAGGAACTGTGAAACAATTGGAAACACAATCTGACATTAGAAACAATGCTGTTGTTGATATTTTGCTAGTTGGTGATTTAGTTTGGTCCAAAATACCAGGGCATAGTTGGTGGCCTTCTATGATTTCGTATGACCCAAACACAGCTGTGTACTTTAAAAAATCAACCCGCACATCATCAGCAGTAAAGTTCCATGTTCAGTTTTTTGGTGACCAGTCC…	cluster_22	13
ENSHYS-21158	evgHyS_ScswcV5_662.g2594.t1	XP_012558477.1 PREDICTED: peptidyl-prolyl cis-trans isomerase-like 2 [Hydra vulgaris]	Peptidyl-prolyl cis-trans isomerase	TTTACAGTTTCCTTAAAACATTAGAGAATGGGAAAGAAACAGCATCAAAAAGATAAATTATACATCACAAATAAAGAATGGCAAAGTGAATGGGGAGGAAAAAAAGCTGGCAAGAATAAGATAAAATTCCGTCGGCTTCCATTTAATTATTGCAGTATTTCCCTGCAACCATTTGAGCATCCATTATGTACGAAAGAAGGAGTTGTGTTTGATTTGTTAAATATAGTACCTTTTCTAAAAAAATACAAGAAAAGCCCTGTGACTGGAGAGCCTATGGTTGCTAAAGATTTAATAAAATTACACTTTCATAAGAACAACAAAGATGAATATCACTGTCCTGTTATGTACAAAGTGTTTAATGAAAACTCGCATATTGTTGCAATCAAAACCACTGGCAAC…	cluster_22	13
ENSHYS-20930	evgHyS_ScswcV5_644.g2378.t1	XP_012566984.1 PREDICTED: condensin complex subunit 1-like [Hydra vulgaris]	Condensin complex subunit	AAGTTTCAGAATTTAAACATAATGGATATAGAATTTTCCATCCCTCTGAACAAGGAAGATTTATTATCAAATAATAGTGATGGCTACAGTGTGAAAAACATTATTGAGCCTGCATCAATAGATGAAAAACTAGAAGACTGCAATGTTGATTATCGGAATGAAGGTCCAACGGCTATATTAAAACATTTTGATACATTTTATAGTGTGCTGCACCATATGGGACGACTTAAAGACGAGATAAAAGCAAATACTTGGGAAATTGTACTGTCAAACATTATCATTCATATTAATAGTCTACCAATGCTGCTTGATCCAGAAGGTATTGATGTTCAAACCCAAAGACAACAGTTATGTACTCTAAAGATGGAGAGTTATATCTTAACACAATTGATGGAGGCA…	cluster_22	13
ENSHYS-20817	evgHyS_ScswcV5_644.g2287.t1	XP_012555316.1 PREDICTED: transcriptional repressor NF-X1-like [Hydra vulgaris]	Nuclear transcription factor, X-box binding 1	ACGCACGTTCCGCAAAAGAAGCGCTTGCTTTCCCTCGTCAAAATGGTGTCTTGACTGGGGTCAAGTTTTTTATTTGTTGGTTTGATGCTCAAAGTTAATGCTATGACTCCGTTCAAATAATGGCATATTATGGTCAACAAGCTCGAAACAGACCAGCCTTGTACAAACCGACTGATTTTTCTAGCCAACAGAAAAGAGCACCTTCAATTTCGGACGAATTGAAGAAAGAGGAAGAGCCACCAGTTATTAAAATTCAGCAGAGACTTGCTTCTACTGTTGAAGCAAAAGAAGAAAATAACAAGGGGGCTTTGGCATCGAAACCTTCTTCTAAGGATCAAGAAGAAATGCCAGAAACTGATAAGCAGTGCACTGAAAAACTTGTTGGTGTAGCCAAGAAGG…	cluster_22	13
ENSHYS-20746	evgHyS_ScswcV5_644.g2212.t1	XP_012556237.1 PREDICTED: uncharacterized protein LOC100209023 [Hydra vulgaris]	NA	ATGACAGAGGATCATATACGCACTGGAAGACCAAGAAAAAACGCTAGAAGATCAAGTAACAGTGCAATGCAAAGTACCTCAAATGGAAACCTTGAAGAATCTGAAATTATAATGGATCCTTCTATTGATTCACCTGGTAACCTGTCAGAATCACAAAACTCTGTTGACTCAACTGTCTACTCACCCAATAAGCCGGAAGAGTCATCAGAAATATGTGCACTATGTAATTGTGGTTCTGAGATGGCTTTAATTCTTGGACAATTAACACAATACGCTGTTTCAGCAAGTACGTTAAAAAAGATGGATAAAGTGAAGATTGACATTAGCAAAACACACCAAGAAATTTCTTCATCTGATATTTCAAAAAAAGACTCTAAAGAAAGAGTATTTTTTAAGAGG…	cluster_22	13
ENSHYS-20533	evgHyS_ScswcV5_644.g2025.t1	XP_002158536.2 PREDICTED: serine/threonine-protein kinase dst1-like [Hydra vulgaris]	Death associated protein kinase 1	TGGGAAGGACCCCACTTGGATAAACAAGAGAGGAGTAAGCTGAGCTTAGTACTTGCAGTATTTCTTCGTGAAGATTTGATGTTTTGTCAATGCCAATCTATAACTTCACACTGTATTTTACACACTGATTACAGAGAACCGTTTTTTTCTCGAAGTGCATTGTTTGTGTGGTAATCAATAAAGAGTCCATGTTTGACGATCAACAAATCGATACAAAAAATGCAGCACATAGAGGATTTGGTCAACAAAACCGAATCTTATGATAAGCACTACGATGTCCTTAATGAATTAGGAAGGGGTCGCTTTGCAGTTGTGAAGAAATGCACGTGCAAGAAAACAGGAAAACATTATGCTGCTAAGGTTATAAAAAAATCAAGAACAAACAGTCATGGACGGAGT…	cluster_22	13
ENSHYS-20180	evgHyS_ScswcV5_457.g1834.t1	XP_012558268.1 PREDICTED: protocadherin Fat 1 [Hydra vulgaris]	NA	ATGTTTGAAGATTTAGGTGATTCTATGATGTGTAAAATTGAATACAGAAACAACATGGAATTTTCTTTTCACCTTCTGATACTTCTACTGTTAATACCATTTACACTTAGTGATAGATATGCACGAGAAGAACTTGGTATATCAGATAGACTTAGATTTACCAGCGGAGTTCACCGCTTTTACAACTGCACAGTAAGTTCAAGTGGCTACTTATCGTCTAATCTTAAAATTGGAATTTTTATACATAATTATAAGCCACAATTACAATTCTACATAAACGACACTGGCACATATGAAGTGACTACGGAAAGAGTAGAAGATTTTTATTTTGCATACATAAAAGCAAAGAAGAAAGTTGACAAGAGTAATAATCGCATAAGATTAACAGCAAAAAATAAA…	cluster_22	13
ENSHYS-19806	evgHyS_ScswcV5_4509.g21624.t1	XP_022085399.1 serine/threonine kinase-like domain-containing protein STKLD1 [Acanthaster planci]	NA	ATGGAGAACTACAAGCTTCAACAAAGACTTGGGAAAGGAGCCCAAGGTTCAGTGTTTTTAGTTGATAACAAGTCTGATGGAAAAAAGTATGTTCTCAAGAAGGTTGAATGCAGTGATGAGAATGAAGCTAACAAAGCATTTAAAGAGGCCATGGCTTTGCAAGAATTACAACATCCATACATTTGTGGTTACAAAGAATTTTTTGTGACGTGGGACAAAGACGAATCAGCCATGTTTGTTTGTATTGTTATGGAATATTATAAGATGGGAGACTTAGATAAAGCCTTAAAGCAAAAAAGGGCAAAAAGTACTGCTATTGAAGAATTGATTTTAAAGAAATGGTTTGGCCAAATGTTAGAAGCAATTGTTTTCGTTCATAATAAACAAGTAATACACAGA…	cluster_22	13
ENSHYS-19755	evgtrinLocDN28592c0g1t10	NA	NA	TGCTTTATATTTTCTTTGTGTTTGACCCCGAGTTGAAGAAAAAACAAGTAACTGTCTTTTGTTCAAAGTATTTATTTCAAAAATATTTTTTTTTTTATCTAAATATACAAGTCCCTTTAAAAAAATATACTAAATTCACACTGTCCAATTGATAATAACAAGTTGAAAATATAAAGCACTCTATGTTATCTAAGATAACTTTAGAAAAAATATCAAACTAAAATATATGTACAATTGGTAATCCCCCAGCAGTTTTTGGTAACATTTTTTTAAACAATGCAATGAAAATAAATAAGAAAATAAATGCTTTGTACGTACAGTCTAAATGTTATAGCTTGGGATAATATCTCATGAAAAACTTGTTATTTAATACAAGTGAACCAACTTTGCTCACAGAGA…	cluster_22	13
ENSHYS-19693	evgHyS_ScswcV5_4509.g21538.t1	XP_020625146.1 protein crumbs homolog 1-like [Orbicella faveolata]	NA	AGGTCCGTTTGATCACGACTTAAATCACAGAAAACATATGATGGCGGAGTAGAAACGATGCAAGCAAAAAATATCAAAAACGCAAAAACAATCTACAATCTAGACTAGATAATAGTATAATATAGCTAGTTATACCTAATTTTAGAGCCTTAATCACACAATTAAAACAGATAAAGAAATAATGACGAACAGAAATTGGATACTTGGAATCTTTAAAATATATTTACTTGGCATCCTTTCACATTATCAGAGTCTTGCTAAGTCTGTTTTCCTGAATCACACAGAAGTTACATTATCACAGGGTATCAGTATTGCAGAAGGATTCTCCTTTTCCTTCAGAGCATGTTCACTTGGTGTGTTATTACGGCAGAGTACAGATGATTTGATGTTATCTTTGGT…	cluster_22	13
ENSHYS-19354	evgMSTRG.115174.4	XP_002153783.3 PREDICTED: lysine-specific demethylase 5A isoform X2 [Hydra vulgaris]	Jumonji/ARID domain-containing protein 1A	TGGTTCGCTGTTTCGAAGTAGAAGAATGGCGTGCAGTAAATAAATGGGCATGAAATTGTTTTTATCATTTCTGTGGTAAAAAATGTTTCCGTCAGGGGATGAATTTGAATTTGTACCACCACCAGAGGCACCAGTTTTTGAACCGGATGAGGAAGAATGGAAAGATCCACTTTCATTTATAGCTAAAATTTACCCATATGCAGTTAAAGTTGGAATATGTAAAATTAGACCTCCACCGGACTGGCAACCACCATTCTCAGTTGATGTGGAAAAGTTTCGATTTACACCAAGAATCCAAAAATTAAACGAACTTGAGGCAAAGACGAGAGTAAAGTTAAACTTTATTGATGCCATTGCAAAGTTCTGGGAATTACAGGGATCAGTTGTCAAGCTGCCAAA…	cluster_22	13
ENSHYS-19268	evgHyS_ScswcV5_4418.g21112.t1	XP_022527996.1 AT-rich interactive domain-containing protein 3A-like isoform X2 [Astyanax mexicanus]	NA	ATGAAATTGACCTTCACACAGACACTTTTAAGTAGCCATACATTCAGCAAGTCAACAAAATTTCGCTTTCATCTAATCTCCAGTTTACTGACAAACATGGATGAAATGACTCAACACGATTATCCATCTCCATCTTCTACAATTGGTAAGATCTACGGCGGAGAAAAATACAAAATGAGCCAGTATGGTTTGACTGAATATCACTCAATGCCTTCAATTCGTTCATATGAATCTTTGAGAGTTGGGCAAGAAAGACGAGATTTGAAAAGCCTTGAACATGGTCGAAAAGTGTGGTATTTAGGCGAGACTATTAAAAAGCTGTATGACTTGGACCAAAACCCCGGAAGAAAATTGTTTCTGGACGAATACTTTGCATTTATGAAGGCAAGAGGTGCGACA…	cluster_22	13
ENSHYS-19265	evgHyS_ScswcV5_4418.g21107.t1	XP_012563985.1 PREDICTED: glycine receptor subunit alpha-2-like [Hydra vulgaris]	LOW QUALITY PROTEIN: glycine receptor subunit alpha-3	TGCCCTTACGTTTTGAAAGATTTTTCTTTCAAAATAGCCATTTTTGAAGACGTAGCGTGGTAGCAAAGGACATAGCGTTTTTGGCAATTTCACATTAGCAGAATGACAAAGATGAATCATTTGCATTCACAGGAAATCATATGGAGAATAATTTTTATCATACTGTGTTATTCCAGGTCATTAATGTGTATGGCGTTAGATGGAAAGGATATCACAAAAATTAAAGAGAGACTATTAAGTGGGTACGACAAGGATGTTATCCCTACAGACAATAATCAACCACTAAATGTTACCGTCAGTGTAAACATTAATGACATGGTACCTTTAGAAAAAGCATCCATGCATTTTTCAATCGATTGTCATTTTGGATTAAGATGGAGAGATCCACGTTTAAAATAC…	cluster_22	13
ENSHYS-19221	evgtrinLocDN29888c0g1t8	XP_004919436.1 PREDICTED: DNA cross-link repair 1A protein [Xenopus tropicalis]	DNA cross-link repair 1A	AAGCAATTAATGCTCATTTTGAGCTATGGGGACGTTTACTCGCCCATATTGAATCGCCGCCAAAGGGATTTAACCCAAAATGCGAGAGTTATAACCACCAAGTTGCTGCGTCACTGTACTTCTTAGTCCAGCTTTTATTGATGGTAAATTTAAGTTACTAACATAAATAAACACCCTCCTTAAATAAATAAAATGTGGTTTCTTAAGTAAACACGAAAATACTTCTCTCTTAAGTACCAATAGGGCAAATATTTGGATAACTATTCTTTGTACAATAGAAACTTAATTTTTTAAAATATTTCGAACTTTTTATTCCTTTTATGGAAAATGTATTATGATTTTTTTTGTCCATCTTTCTAAAAAACAACAAGAAACACGGAAACTCAGATTTTTTCCTAA…	cluster_22	13
ENSHYS-19134	evgHyS_ScswcV5_4390.g20980.t1	XP_012554630.1 PREDICTED: pseudouridine-metabolizing bifunctional protein C1861.05-like [Hydra vulgaris]	Adenosine kinase a	ATGGCGGAAGAAATAGCTATCGAAATAGATATTAAACAAATTTTTAATGAATATGAGGGTGTCTTCGAGGTACTTCCTGCTAGGAAACGAATATTGTGCAAACTTACAAAGCATGAAATACCATTATCACTAGATGCTTTGAAAGACTATGTGGAAGGTAAAAAATTTAAGCGACTTTTTGCAAAAGTAAAGTCACCAAAAACTGTTGCAAAACTAGATGACAAATACAAGAACTATTTTATTCCAAGCAAAAATAGCAAATCCCAACTTTATTGTACTTTAACAAAGAAGGAAATTAATAATTTACCTCATGAAATAGAGAAGTATATTACAGGGTACAAATTTATGAAAGCTTACCATTACCAAAAGAATGAACAAGTCAACATGAAAAAAACACCA…	cluster_22	13
ENSHYS-18982	evgtrinLocDN364492c0g1t4	NA	NA	TAAGAAAACGTTTCTGTTCACAGAGTTGAAGGCATTCGCAGCATCCACTAATAAAACAGCTTCTGTATTCTCATCCTGAAATATGGTGTTCATTGCATGAACCGCGGCTTCACAGGTTGCGTCATGTCCAGCACATGTCTGCAACGATCCAACCGATGAAATGATATCATCGCCTACAGCAGATATAACAACTTTGCCCGCGATTCTTCTGAGTACCTCTCCAACACCAATAAGACGAAGCCCTGGGCTCTTATCAAGAGGAATCAATCGACATGCTAAGAATGCTTCCAATGATGCAGAATTTTCCTTGCTAGAGCATAACTTTCATATGACTTTCGAAAATGATTCACATAAAGTGATAGAACTTTCTCCGAAGTTGTTAGAGGCAAGTATCTTTCT…	cluster_22	13
ENSHYS-18944	evgHyS_ScswcV5_4378.g20839.t1	XP_027058145.1 uncharacterized protein LOC113684921 [Pocillopora damicornis]	Cytochrome c oxidase subunit 5B, mitochondrial	CATGTGCAATGTCAATTCGTAATTCGTTGTAAGCTTGTCGTTTTCAAAAATGGTGAAAAATAAGATGGAAATTGTCGCTCTGGAGGAAAAAGAACTTCACGGTTCACAAGATCAGGGTTCGAAAAAATGTTACGCATTTATTGTTTTTGTACTCTTGGCATCATTGATAACATTTATAATTGGAGTTGTTCTATTAAATCGAGATCCAGATTGCACTGCAAAACCAGTGAAACAGACAGCTACATACCACGCAATTAAAGATTTAAATGAGTATTGTAAAGCTTCGCCGGAAGCCGAACGAATTCAGTTGAATAATTTTTTACAGAAGTGTCAAAAACTTTACTTTAAAATATATCCGCACGAAGAAATTGTTTTTAACCTGAAGAACGCAAATCAAGA…	cluster_22	13
ENSHYS-18532	evgtrinLocDN63220c0g1t6	NA	NA	CATCACTTTTGACTAAGTCATTTTCGTATTTAGTGAATCTTCTGCGTTCTTGTGGGTATTTGAAAGCATCACTTTTGACTAAGTCATTTTCGTATTTAGTGAATCTTCTGCGTTCTTGTGGGTATTTGAAAGCATCACTTTTGACTAAGTCATTTTCGTATTTAGTGAATCTTCTGCGTTCTTGTGGGTATTTGAAAGCATCACTTTGTACTAAGTCATTTTCGTATCCAGTGAATCTTCTGCGTTCTTGTGGGTGTTCGAAAGCATCACTTTGTACTAAGTCATTTTCGTATCCAGTGAATCTTCTGCGTTCTTGTGGGTATTTGAAAGCATCACTTT	cluster_22	13
ENSHYS-18369	evgHyS_ScswcV5_4367.g20334.t1	XP_012556647.1 PREDICTED: centromere/kinetochore protein zw10 homolog [Hydra vulgaris]	Centromere/kinetochore protein zw10	TTATAGATAGTACTAATGGCTGATGTTGATGGACAAGTAAAAACAGTATCACAAAAGGCTGAGCATATTAAGGCAACCATATACCAAGCGATACACAAAGAATACAGTGATTTCTTTCCAAGTAAAAGTCAAAACGATTTGTTGAAGTTGGTGAAACCATTACTTAAAGATGTTCAAAGAATAGAGGAGCGATTTGAGAATGAGGTACAGCCGAAAATTCGTGCAGCAACAACGCAACACAAAGATTTACTGGTTGCACATAAAAACACAAAGGAGATTGTAAATCTGCTTGAAAAACTCTGTACTTGTCATCGAGAATTATCAGCATGCAAGAGTACTCCGTTGAATCAGTATGTGAAATCTGCAAAACATCTAGAAGTTGTGAAAAAAGAATTGGAT…	cluster_22	13
ENSHYS-18262	evgHyS_ScswcV5_4270.g20222.t1	XP_012560905.1 PREDICTED: uncharacterized protein LOC105846567 [Hydra vulgaris]	NA	AGTAAAAATAAAACAATGAGAGTAAAAGATGTAATGATGGTGGTGCAATGAAAGAACAAACTAGAATTTTAAAGAGAAAACGAGGGCGGCCAAAAAAAAACGTGACATGCAGTGAAACAAGGAAAATTATTCCATTGTATCCAAAGTTAGAGCATACCCCTTTACCTCCACATCAAGACTGCATGGTTAGAAAGAAATCTCCACAAACATTACCACAATATAGTATTGTAGAATTTGAAATATCGAGTGATTCTAAAAGTCCTGACAAACATGAAAATGTCAAAACCGATGATGGAAATATCCAAAAACAATGGACACGAAAGAGAGATAGAAGTAGTCATAACGCAGAAGAGAAAAGGAGAAAAGCAAAAATAAATGGCTGGATTTCTAAATTAGCTG…	cluster_22	13
ENSHYS-18121	evgHyS_ScswcV5_4270.g20109.t1	NA	NA	ATGAAGAACGTCATCTTAATTGTGTTTGCAATCACGTGTGTGCATCTAAATAACAACCTCGTAACATGTGATGCTATTGAGAACTTATTTGAACAGATAAGCAAAACGTTCTCACCTCTTGCTACTCAACTTACAGCTGCATCAGGTACTGATGGTGGGGACAACGACGGGGAGCCACCGGCTAAAAGTTCTAAACGCATACGCCAATATGCTGTTTTTTATTTGTCTGATGCGCCTACCCTTACGCTAGATCCACCTCCCACAGCATTTCCAGCAGATAAGATAATTGATGGCAATAATTATTTAGCAGCTATTATCGGTGGACCCACAGGTGTTCACACAGAAGCAATGTTACTGCCGAAATTAGAGAGCAAGATAGACAACTTTAAAAAAGAAAAA…	cluster_22	13
ENSHYS-18101	evgtrinLocDN14079c0g1t2	NA	NA	ATTAATATTAACATTCTAGTTTAGGTAACTTTGTGTTTGAGCTCGGTTAAACTAGAATGTTAATATTAATATCTTTAAAAAATTCTTGAGAACTAAAAAATTAGCCCATAATTTTTATTGTTTTATTTTGTGTTTCATTTGTTCTTTTTTTTGTCCTTTGGGAAAATTAATGACACATTCAATTCACTAATATCAACCTGCCTGTCAATTCATTCTCTTACATGTTTCCTGGCGAAAAAGAGACACAGGGGAAGTCCCTGTAACATCATTAGGGTTATTACTTCCCCTTTCAGTAATAGGATCGATGGCGGGACCTAACCATATTCTTTGTGACTTTATCGGTGCGCATTCTTTGACAGCGTCAGCCATTTTGGGACATTCTGTGATTTTAGAACTCCA…	cluster_22	13
ENSHYS-18084	evgHyS_ScswcV5_4270.g20075.t1	RMX60694.1 hypothetical protein pdam_00014524 [Pocillopora damicornis]	NA	ATGGATTCCTTTGTGACAACACTGCGTCGAGCGAGAGTTAAACGCACATACCTTTCACCGACAAGAAGACATAATCCACAACCTCTAGGATTGGTTTACCAATCTCCACTGCATCCAAATGCACCTTATTTTGCGATATGGAATCACGAGCCGACATTCCGACAAACGATAAGTCGTTTTCCCGATCTTACGTCTCACCTTGGTATGGTCAACTTCAGCAGTGGGGAGCTTCAATCAGGATGGCCATGTGACAATAACCGTGAACCACCTTTAATCAAGTACAGCCTTCAATCCACAAATAGATTCAGCTATCAGAATCCCAATTCTATCAACTCTTTGTTCCAAGCTGCTGGTGGGTTTCAGGGAACAAGCTGTCGTCCCACCGATGGACCAGCGAGA…	cluster_22	13
ENSHYS-17672	evgHyS_ScswcV5_4270.g19740.t1	XP_012553893.1 PREDICTED: general transcription factor IIH subunit 1-like [Hydra vulgaris]	General transcription factor IIH polypeptide 1	ATGTCTAATTCCGAAAAAGTATTGGGAAAGGTAAAAAACACAGTCAAATTCAAGAAAGCGGATGGAACTTTTTCGTTGCTGACCAACCGACTAACATGGCATTCTTCTTCTGGTGATGCAAAAACGTTTCAATGTGTCTACTCTGACATAAAAGTTCAACGTATTAGCCCTGAAACGAGCTCGAAGGTTCAACTTCAAATTGTCTTGCACAATGACACTTCATATAACTTCCACTTTGCTAATCCAAATGGTAGGGACAATCAGCTAAAAGATCGTAACCAAATGAAGGACTTGCTTGCAGAACTGATACCTGCACATCGTCACAAAGCAAATAAAGATTTGGAAGAAAAAAATAAAATTTTTAAAGAAAGACCAGAACTTTATCAACTTTACAAGGAA…	cluster_22	13
ENSHYS-17568	evgHyS_ScswcV5_4270.g19641.t1	XP_012557777.1 PREDICTED: serine/threonine-protein kinase 38-like [Hydra vulgaris]	Non-specific serine/threonine protein kinase	ATGGACAGAGATTCGAACAGTGGTTTGTTGATCAAGAAAAGTAGCTTGAAAGAAAACATCAGACCAGAATGGACCAAGAAATTTAAAAGTAATAATAAAAGATCAAAAGGTGGTTACTCAAAAAGTTCAATAAAAATTCACGGAGTCGGTGACGAACTGCCAAAAATGGCAACAGGATCTATTCCGTTCTCAACTACTACAATGGATAAAGTCGCAAAGACAAAAGCAACGATAGAGTTATATTACACAACTTTGATTGCCCATACACAAGAGAGAAAGGAAAGGGTTCAACAACTAGAAGATGCTATGGACAAGGAAGGACTTTCAGAGAAGGAGAAAGATGCACGGAGAGCGTTGTATGCATTACGTGAAACAGAGTTCTTACGTTTAAAAAGAACA…	cluster_22	13
ENSHYS-17537	evgtrinLocDN13473c0g2t2	XP_012555042.1 PREDICTED: tRNA wybutosine-synthesizing protein 3 homolog [Hydra vulgaris]	tRNA wybutosine-synthesizing protein 3	CTGAGTGTGATACAGAAATTATTATTTAAAATGATCGCTACTTAATTTACTTATTATATACCTTGCGTATGCCTGCTGTCAAAATGTCTAAAAAAACAGTTTTAGCTTGCGTAAATGTTGATACTTTCTTGTTTACCAGAATATGTATAATGAACTTATTTGCTAAACAAAAGAAAGACTGTTTACATGGTATAGATCAAAGTAGAAAGGGAAGTTTCGATGCACCTATTCACGAATTGATTGTTTTCATCAATTCTCATAATGATTTTTTCACAACCAGTTCATGTTCTGGACGAATAGTTCTTTTTATGGAGGGTGAAACGAAGAAAAAAGGTTGCAAATGGCTCCTTGCTTCTCATGATGAAATCGGTGCTACTCATATTATGGAGAAAATCGAAG…	cluster_22	13
ENSHYS-17534	evgHyS_ScswcV5_4270.g19609.t1	XP_004206018.1 PREDICTED: zinc finger protein 585A-like [Hydra vulgaris]	NA	TCCAAAAATGGATCAAAACGAAAAAACAATCATAAGTCCATTGTTATGAAGAAAAAAAACGTTATAAAATGTCTATCTTGAAAGGAGGGGAAGATATCCTTAGCAAACCTGATGATGACACTTACAATTCAGCTTTCCTTGGGGCAGACTTGGAATTAGATGGATCCAGGCGCAACAGAGAGATATCATTGTATAGAAATGACGAAGTTGTGTTAACTGTTGAACAAGGAATAACTCTTGGACTTCTCAAGCTGATATACTCATCTGATCGAAAATTTCATGGCATACTGCAAGGCGTCCGAAGTCGTTCAATATCAGAACAACCATCCGTGACATCAGTCATCCTGTCAGATGACAGGGTACTAGACCAAGATGAATATGAATTAATAGTTCAGGATC…	cluster_22	13
ENSHYS-17200	evgHyS_ScswcV5_4261.g19314.t1	XP_012561547.1 PREDICTED: uncharacterized protein LOC100201110 [Hydra vulgaris]	Metalloendopeptidase	ATTGTCTATTTTTCCACTTTTCATAGTTGCCTCATTTTTTATTTTTTATTTGTTCGTGTGTTTTTTTGTTTGTTTGTTTGTCTGTGTTCTACAAGGCGCGCTTGTCAAAACAGTTTTGTTGATTTTTAATACCGGTAAATTTTTCGACTAAATTTGAATTTCCCATCGAAAGAATTTTGAGGTATCGATTGCAGGTTATATAATTCTAATTTTAAAAATAAATCCTCCAAAGAATGCCGCTTGACTTTCAAAGAAAGACTTTTTATTATTACGTGAATATTAATCCAATATAAACATACCTTCACATCTTTGCAGTGCAATATCTTTCAGTTAACACTAAGGTGTAACCTGTATCACACCAAGCATGTCGAAAAAACACTTAAGTTGCATTAGCAGTCC…	cluster_22	13
ENSHYS-16956	evgtrinLocDN2226c0g1t1	XP_012556665.1 PREDICTED: high affinity cAMP-specific and IBMX-insensitive 3',5'-cyclic phosphodiesterase 8A isoform X1 [Hydra vulgaris]	LOW QUALITY PROTEIN: high affinity cAMP-specific and IBMX-insensitive 3',5'-cyclic phosphodiesterase 8A	CCGATCTCTTTGTGTTTGAGGGGGGATAATTGTACATTTTTTAAGCATATATAATAATGAAACAATTAACAGACAAGCTTAGTATTATAGAGATAAAAATTTCTATATACTTTTTATGTAGGGAAGGGGCAAATTTCCCTTCATTTCTCTACACATTTCAACAGATAAATACTTTTTTTTAATAAAATTTTATTTCCGCTTTCTCGTTTATATCTTTAGCGATAATTTAAATTCTCTGCACCACGTGATACCAAGACGAGCCATCAAACGTTTTAGTGTGACCAATCACGCAACGCTCTCATATTGCATAAATTATCTTTTTTCTCTTTATAGCGTTCCATGTTTGTCAAGTCTCTTCTACGCAGCAGCTTTGGCTTCTTTTTTACGGGTTTTGAACCC…	cluster_22	13
ENSHYS-16843	evgtrinLocDN16348c0g1t11	XP_002155900.2 PREDICTED: peptidyl-prolyl cis-trans isomerase 5-like [Hydra vulgaris]	Peptidyl-prolyl cis-trans isomerase B	ATTAAGATATCGGCTGTTCGATGAGGGTACCAAACTTGCTGGAAAACAGTGCAAAAAATTTCATGAGTAGTTCAGACAAAATTTCACCCAAAAAACCCTGCATCTATTTTAAAAATAAAAAACATGCTCTTTGGTTATCACGCAAGTTCGGGAGTTATGGTGCAAATTTTATTGCAGGAGTTTTCTAGGCATAAAAATGTTTTCAATGCAAAGGACTTTTGCATACAAGACTGAATGAAAGTTGCATGGGTGTCTGCACATGTATGGCTTTTTTATCCTAAGATGGTAACTGCAAGTGTGGTGGAATTATTTTTTTATTATTATTATGAGCTTACTGCTGGTATCTTTGTTGTCAATATGAGCTGTAAAACTTTATTGTACAACGCCAACCATAGTTTT…	cluster_22	13
ENSHYS-16776	evgHyS_ScswcV5_4079.g18948.t1	XP_002168332.2 PREDICTED: potassium voltage-gated channel subfamily C member 1-like [Hydra vulgaris]	Voltage-gated potassium channel alpha subunit	ATTTAAAAGGAAAAATCATTAGCAAAAAAAAGATTTTTCGTCGATGTAATAACACAATAGGCTGACTGATTTTAACCTCATAGAGAATTTAATTCTACACATTCCATTTTGTTTTAATTTGGACCGATACCACAATGATGCTTGGTGGTGGAAGCAACTGCTTTGCAGCATCGCTTGGTCCTGGAGATAAAAGCAAAGACAGAGTTGTTATCAACGTTGGAGGGACAAGACATGAATGTTACATCAGTACCATTCAAAACTTTCCTGATACGAGGCTATACTGGATTGCTGAGACAGCGTTAAAGATGGCTGATTTTGATCCAGATGGAAATGAATTCTTCTTTGATAGACATCCAGGTTGTTTTCAAAACATTCTGAATTATTGCCGAACAGGCAAGC…	cluster_22	13
ENSHYS-16130	evgHyS_ScswcV5_4051.g18322.t1	XP_012553916.1 PREDICTED: rho-associated protein kinase 2-like [Hydra vulgaris]	NA	AGGCAGCTATAAATAAACATTACACTGTATAAGTGATTACCTCTAAATAGTGACATAAGTAGTAGCATGATGTACACGTGACAATGTAACTGATGGCGTAGTTAAATTCTCTAAGGAGCAACATGGTTTACTGATTAGGCAGTCCATGGATGATCCACCAGATCTTCTACGTATTGGTGAATATGTTAAACAAAGATGGAAAGTAGTCAAAAAAATTGGTGGTGGTGGATTTGGTGAAATTTATCAAGGACATGATACTGTTACACAAGAAATGGTAGCACTTAAACTTGAGTCAGCGAATACTTCAAAACAAGTGTTAAAAATGGAAGTTGCTGTCTTGAAGAAATTACAAGGAAATTACCATGTTTGTCATTTTATTGCCTGTGGAAGAAATGATCG…	cluster_22	13
ENSHYS-15873	evgHyS_ScswcV5_4037.g18068.t1	XP_026497999.1 uncharacterized protein LOC113402096 isoform X2 [Vanessa tameamea]	NA	ATGGCTTGGTTGGATGCAAGGGTATTTGGGTCAATCACTGGGAAATCAGGAAGTAGGTGGCTTGTAAAGTGGGATGTTGACCAAGAAATTTCTTCATGGGAAACGGAAAACCTTTACAAGGAAAGCGATGACAGACCTATTCAAATTTTGACTAAAAAATCAGATAATCCAGAAAATCTTTACCCAGTGTTTAAAGATTTCAACCTAGGAAATGAGACCCTAAATTCAACTCTGAAACAAGCAGGCATTTTGGACTCCAAACCTGAATCACCATCGTTTGAAGTACCGGAAGACCTCTTTGATGTCAGTAAATTAGTACTAGGTAGTGAAGAAAAATTTATTGGGCAGGAGGATGAAAGATCAAAGAACATGGATGATGAGAGTGGTGTTTATGAGGAT…	cluster_22	13
ENSHYS-14922	evgHyS_ScswcV5_3896.g17207.t1	XP_004205604.2 PREDICTED: zonadhesin-like [Hydra vulgaris]	Nuclear transcription factor, X-box binding-like 1	ATATGTTCTCAATTAACTAATGGTTGCTGCTGCGAAAATTTGATTTAAAAGAGTGGAGATGTTTATTTGGTGGTGTTTAATCAAAGTCTGTTTCTTCCTTAACTATTACGTGGAGGTTCGAACTGAAAATCTACGCAGTAAAATTGACATATTCCGTCGTGAACTTCAAGTTTCTGACTGCCAGCTACGTAGATTAACAAATGTTGAAGGGACAAAGCCTGCATGTAATGAGGATGGGAGTTACCAAATTTATCAATGTGATCAAAATTCGGCTCCACATAATAAGGAATGTTGGTGCGTGCACGAAAATGGTCAGATGATTAAAGGAACTATACGTTCATTTAAACCTGGGGGAGTCGACAAAAGATTTGAGGAGTGCAAGAAAAGCCGAAAAGAGGC…	cluster_22	13
ENSHYS-14909	evgHyS_ScswcV5_3896.g17197.t1	NA	NA	ATGTTCTTTAAAAAGAAAAGCCTACCAGTGGATCCAAAGTCTTTCGTTGAGAATATGATATTTTACTTCTTGCTGATTTTGAATTGTCGGCTAACCACTCAAAAACCTTTAGTGGTATGTACAGAAAAAGTATCCAAAGGTTGCCTTTGTTACCTTAACAGTACAAAGGTTTTGTTAAAAAATGGTCACTTGAAGTGTGAATCATGCATTGATTGTGAAGTTGGTTTTGGCCGGAACTATTCCTGTCCTTCTGTCAACGTTGTAAAGATAGGAGATATTTTATGTAGAAGATGTAAGGATAATGAATTCACATTCCATGGGAATGTAGATGCAAAAAGTCTTATTATCAAGATGAAACTACTGGTAAATGTACACAAAGATGCAGTCAGTGTTGGACTA…	cluster_22	13
ENSHYS-14678	evgHyS_ScswcV5_3896.g16995.t1	XP_022805421.1 cilia- and flagella-associated protein 54-like [Stylophora pistillata]	NA	ATGCTGCAGACAAAGAGAATTTTAAAAGGTATCAACACATTGTTTAACATATGGAATACATATAAAGAGAGAATCAGTAATGATGTTTACGTAGAAAAGTTATTGGGTTTAGGAGATTTTCTTTTTACAAACCAGTGCTATAAAATAGCTTCATTGCATTGTTATGGGCGTTATCTTGAAATCAAGTATCCACATTTCCAAGACATGGCTCAAACCTTGACAGAAAATACATTTTTGTCAACTTTGTTTGGGAATTTGAATGATACAGATGAAGTGTCTAAGATGATCCGTGGGCTGCTTGGATATGCATCAACATTTGCTCTTCACACTATTTTGCAAGATATTTCTTTCCAGAATAAAGCAACTGTTGACAAAACTTTGTTGATGATGAAATTACTA…	cluster_22	13
ENSHYS-14473	evgMSTRG.89797.3	XP_012559398.1 PREDICTED: transcription factor RFX3-like isoform X3 [Hydra vulgaris]	Regulatory factor X	ATTGTTGAACGTGTTATAGCAATTGATAGTAAAATTGATGATGTGTTGTCGAGGTGTTCAGTGAACCGTTATGACAGGTACATGCATCAAACAAATAAAATCAACGTCGGCTTTAACTACAGCAACGACCAAGGTTTACGCCACCGCCGCCGCTGCTGTTGTCTCTCCACAAGAAGAACCCTCTCCCCTAAGACGTTACATGACCAAACAGGAAGCTGAAATACTAAGGCGAAACTCTACGTCTGATTTAGAAAGAGAATTTATGAATTACATTGAAATGCAACAACACGATGGACATGGCATACATAAATATGGACCTATGCACAGAAACGACGCCATCGATGAACATGGGACGAACGGCAGATTTGCATTACCCTCACCTACTGTGCAACGTTATCC…	cluster_22	13
ENSHYS-14395	evgMSTRG.132493.1	NA	NA	GCGCCGGTGGGATGTGAAAAGACAACAAAGGGGCCTCAATGCGCGCAGATTTATCTGTAGGCTAAACATCCGCAGCAGCGTTCGCGCCATCTTGATAAAGAACTAGGTCCAAATAGCCGAGGAAGAGCGCGAGGAAAACAAGGAATGGCTCGGAATAATGGTTCCCCAATGACGTGGTTGGTTCCAGGAAATTCAAATTATTTACTTGGTTAGCCTCTACTTGGCTACTAATTTCCGTGCGGACAAAATCAAATAAGCCCTTTTTTAAATTGTCAAAAGTTTTATTTTTGCGTTTGAACACGACTTGTTTATTCGAGGTTTTCTGAACTTTCGAAGGTATGGTTTTGTGCAGCAAAGGATTTTCCCCATCAGAGGCGTTGCTGATGTCGGCATCGTCCG…	cluster_22	13
ENSHYS-14222	evgHyS_ScswcV5_3808.g16538.t1	CRX73261.1 Hemicentin 1-like 1, partial [Hydra vulgaris]	NA	ACAGTCAAAAATTTATTTCCGCTAGTTTATATTAGTTATTGTTTAAGTGAGATGCGTTTGTTTTTAAACACAGTTATGGCGGTTTTTTCTTAAAGCAAAGTGGACAAAGAATCCACCACGTTCGTTTTTCATAGCTGACGTTTGGTTAAATTTGTGGAGTGAAAAGTTGTATATTAACATTGCTTAGAGAATTATTGATTTTATGTATCACCCAGACTGACATAGTAAAAAGATTTTTGGTGCCGCAATGTGCAAAGCGCTTTGGTTATTTGGCTGTTTCATCTCGTTTGTTTGTTCTAAAGACGTAACATTTGCTGACAGCAAAAATATTAAGCAGGTTTTAGATAAAAAGGTTAAAGTTCTACACGGAAGATATGGAAGAGACATTGAAGGCTTTCC…	cluster_22	13
ENSHYS-13861	evgtrinLocDN117373c0g1t2	XP_012559240.1 PREDICTED: uncharacterized protein LOC100202149 isoform X1 [Hydra vulgaris]	NA	TTCTTTTTTAAAGACTGGTGGTTTATTGTTCTAGCCTGATGAATAGTTTTAATGCCGAAGTTATGCTTCACATACAAATGGCTCTTTGCAGCATATTTAAAATGGAGGCGGCTTATACTACTGCAAATATGCTACGCATATACTGTTATTTTTCAATACTGCTTCTCTCAACTCAAGCTGTGAGAAGACTGACAATTCCATCCAAGAATACACATCCAGTGTGTAAAAAGAATAATATATTTCACAGTGACATTGTTCAAGATCATTCTTTAAAGAGAGGCATCAATCCGAAGAATTACACTTTACTCGGTCAAGTACCCACAATGGGAGATTGCATGGCGTTGTGTTGCGCGACGAAACATTGTAACATTGCATATATGAAAAACGAAACCTGTTACG…	cluster_22	13
ENSHYS-13686	evgtrinLocDN4606c0g1t3	OGT06286.1 hypothetical protein A2X78_01415 [Gammaproteobacteria bacterium GWE2_37_16]	NA	CATGCTCTTCCACGGTTTCGTTCTCTTATTTGCCCTGCAACGTCACACAGAAACTCTTCAGCGTGTCTTTCTTTATCGCTATGGTTTCCCAGAAGCAATACATTAATATTTAAAATGTCGGATTCTAATTGCTCTAATTTTCTTCTATAATTACCCCACACAATGTTAAGAGGATTAAAAAAAAAGATAGAAGTTCTCAATTTTTTTATGTGGCGAAATGTCCTGTAGTTTTTTTTTACTTTTACATTCTTGAGGTAATTGTCAGTCACACCTCTAGTCCGGTTGTCAAGTTCTAACTTATCCATTATCTTCCTCGTCATAGGATTGAAAGCAATGAAATATTCCACAGGACCGTCACCCATCATCATCATTACTTGTACTTCTTGCAATTCATTACAA…	cluster_22	13
ENSHYS-13668	evgtrinLocDN17133c1g2t13	NA	NA	GTGTATGTGTGTTTTTTAATTAAAAATAAAAAATCAAATCTCAGTCTATGATTTAAAACCTATGACTTAGTCATGCATCTTTTGCACAATCATCTTAGTGCCGCCGACAGTGGTTTGAGATGTGGAAGTCGTATTTTCATTGGTTGGGGTGGACATACTGTCATTAGACTCCTTGATGGGTTGTACAGTTGCAAGAGGGGTGGGCTGAATTATTTCAGTTTGTGCATCTATTTCTTCTCTTGGTACGACTGCACCTTTTGGTATACCTGACTCGTTTGGAAGGACAGGCCCAAGCGCTGGTTGAGCTGTGGAAGATATTTTCTCAGTTTGGTTAAGGTGTGGCTGTTCTGTGGCATTCACAATTTCAGTGGTCTCATCAGGAGTTTTAATTTCAGTTTG…	cluster_22	13
ENSHYS-13002	evgHyS_ScswcV5_364.g1199.t1	XP_002160949.2 PREDICTED: tyrosine-protein kinase transmembrane receptor Ror isoform X1 [Hydra vulgaris]	Receptor tyrosine kinase-like orphan receptor (Fragment)	AATATCCAACATTGTTCGCATAACTTTGAAATATGATAAGGCTACACACACTGTGTGATACTTCGTCAGATAAAGAAATTGAAATGTTAAGAAGGACAACACAGAATTTTTATCCTTAGAACAGATAAATGTTTTTGAACATGCGTTTTGGAATTTTCATATGTCTTGTTCTGCTGTTGCTGACTGTGCGGGCATCTGCAGGCAACTTTTATGACAAGCTATCATCAAGCTCCAAACATGGTAGCTGCCAGCTCTACAATGGAACTGTATGCTCAAGATATCTTGCTGGCAAAATTATCTATTTACAAGAGGGAAAATCTGTTGAACATATAGAGAAGAGATTGACTCGTTGGTTCAAAAAAAATCGGAAGACACGTCAGATTGGTCGAGAATGCTGGC…	cluster_22	13
ENSHYS-12759	evgHyS_ScswcV5_3574.g15453.t1	XP_012558887.1 PREDICTED: uncharacterized protein LOC105845551 [Hydra vulgaris]	NA	CAAACATGACTTATCAAGCAAAAAAACATTCGTAATGTTGCCAGTGAGGATGAGAGAACTTATAAAATTCATTTGGGCGATATTTTTGACGTATTGTAACATTTTTGTTGTGTTCTGCTATCGTAAATTTGGATCCCGTGAAAATAGACGTTTGCTAAGAAAACGCATAGTTCACAAGATCGAAAGAATATGGAAGATTATATCTTATCAGATAAACGAGACATGGCTAAAAATATTTGGAGGAACATCAAGAAGACCATCAAACCAGGAGCTAGGAACATTTCTATATGATGTTCTTGATAAATTCGAAATATGGTGGAAATCAAGATCTCGTTACATGGATCCATACATTGAATTCGAAGAATGGATGATAGCGAGCGTGTTCGGGCGAAATATCGT…	cluster_22	13
ENSHYS-12758	evgtrinLocDN19081c1g1t2	XP_028409930.1 cleft lip and palate transmembrane protein 1-like protein [Dendronephthya gigantea]	Cleft lip and palate transmembrane protein 1 protein (Fragment)	ATATTACTAGCTACCTATATCAGGTAGCTAAAGTAGTAGAAAAGAAAACTAGGAATAACTTGTCTGTCTACTACTTTAGCTACCTGATATAGGTAGCTAGTAATATTTTGGAAACAACCTGACTATGTTGGGTGGAATTACACTCACCCGCCTTATCATTGGAGCATTTGTAGCATACGTTTTAAACAGTGTTTATGTTTTTTACACATTATTTAATCCTAAAGAATGTAAAGGATACGCAGACAATTGCCTTATGCCAGCTTATAAGCTAGAACAATTCAACAAAATAAAGATATCCGTTTATGTTAGCCGCTTAAAATCTCCCACAGAATCTGATTTAAAGCTTATTTGGGATTCTGGAGATACATCAGTATTAGTTGCCCAAGAAAAAATTGTCAA…	cluster_22	13
ENSHYS-12131	evgHyS_ScswcV5_3470.g14810.t1	XP_012560855.1 PREDICTED: WD repeat-containing protein 62-like [Hydra vulgaris]	Mitogen-activated protein kinase-binding protein 1	GTTTTGTAAAGTATAAGAAAGTATGAGAAAATCGAGTGGTGGCCTTTTCAGTAAACTTACACCAACAAGAAAGCTAAACAGAAAAAGCGCAAGTCGCCAAGATCTACGTAGCTTGGGTGAAAAGGTATCATTATCCAAAGTACTAGGCTTAACCACCACAAACACAAATGGACTAGCTAGCAATCCAGTATCAGGTGTCGTCGCTTATCCTGCTGGATGTGTTATTGTATTGTACAACCCAAAAACGAAAAAACAAAGTCATATATTTAATCCGGACAAGAAAACCATCACATGTCTTGCTTTTTCAAGTGATGGAAGATACTTAGTCTCAGGGGAGTCTGGGCAGCAACCGTCAGTGCGTGTGTGGGAGTTGGGTGAATCAATTGCACAAGTAGCTGA…	cluster_22	13
ENSHYS-12083	evgHyS_ScswcV5_3470.g14765.t1	XP_012555377.1 PREDICTED: mothers against decapentaplegic homolog 4-like [Hydra vulgaris]	Mothers against decapentaplegic 4	AAACAACATGGCTGTCTCGGCGCCATCCTCAAATGATGCTTGTCTCAGTATTGTTCATAGTTTAATGTGTCACAGGCAAGGCGGTGAATCAGAATCTTTTGCAAAGAGAGCTATAGAATCCTTAATAAAAAAGTTAAAGGAGAAAAAGGACGAGCTTGAAGCTTTAATAACATCCATAACAACTGCTGGTGCTCACCCTACGAAATGTGTTACGATCCAACGAACTTTAGATGGTAGACTTCAAGTGGCAGGAAGAAAAGGTTTTCCCCATGTTATATATGCACGAATCTGGAGGTGGCCAGACCTACATAAAAACGAGTTAAAACATGCAGCATATTGTCAGTATGCCTTCGACCTAAAGTGTGAAAACGTTTGTATCAACCCATATCACTATGAACG…	cluster_22	13
ENSHYS-11835	evgHyS_ScswcV5_3470.g14589.t1	XP_002154416.2 PREDICTED: integral membrane protein GPR137B-like [Hydra vulgaris]	G protein-coupled receptor 137C	TCTTTATAGACAAAAATGAATACCAAGCCACCACCTCTTACCATTACACTTGCTCCTGGTGTTCCAGTAAAAGTTCATCTTGGACTCACAGTGTCATTCACCATACTATATGGTCTTCTGTTCTTTCTAATTATGTGGCAACTACTTCTTATTTTGTATCACAAACATAGACGCTTATCATATCAATCTCTATTTCTGTTCACCTGTTTGGTATGGGCAGGTCTGCGTACAACCTTATTTGCATTTTACTTCAAGAACTGTGAGTTGTCAAACACATTAAATCCATTTTGCCATTGGTTATTATTTGCGTTGCCAGTGTATCTTCAATATAATATGTTAAGCATATTAGTGTTCTATTTTGTACTGGTTGTAGCGAAAGTAGTCACGCCAACAAAATTA…	cluster_22	13
ENSHYS-10611	evgtrinLocDN13788c0g1t10	XP_002154174.2 PREDICTED: transcription factor E2F5-like [Hydra vulgaris]	Transcription factor E2F4	ACTTTGTGTTTGAGGGGAGGGGGGGCATATATGTTATATGTTTGATATCAATATGTTTGAAAACACCCAGACAGAATGGGTTAAGATAGATTTTAACATTTTTAAATTTGAAATATGGTTTTTTAACTTAAAATAGACAGAATGTGGGTATTATAAGATGTCACATAAGAATGGGAAGAAATCTGTGGAGGAAAAAAACTGAACACTTACTTCCATTGTATACTATTTTTCGATTTTTTTTCAATCAAACCTATACCTTCCAAGACATTGGTAATATCATATATTCTTCGCTTTTGTCGAACAGCTAGCTGGTCAGCAGCCACTTTTAAATCAAGTACTCCATCTTTAGCTTCCTGCAGTAATGCAACAAATTTCGCAGTTAATAAACCCAGTGATTTC…	cluster_22	13
ENSHYS-10602	evgHyS_ScswcV5_3298.g13485.t1	XP_002157103.2 PREDICTED: nose resistant to fluoxetine protein 6-like [Hydra vulgaris]	Nose resistant to fluoxetine protein 6 (inferred by orthology to a C. elegans protein)	ATGAAGGTCATACTCAAAGCATTATCAGGGATGTTGCAATTCACATTTCCATTGATGTGTGAAAAGCCACTAGAGTATAGTACGGGCTACTACTGTACAATCGTTTTGTGCTCCATTTTGTTGATACTGTGTGCAGTTGGTACCGTATTTGCACTGATTTGTTTTCCTCTTCGACAATCTACACGAAGAGACAAAGAAGGTGTCGCCTTAACAAAGTTTGAATCAAATGGCGAAACAATCACAGAAAATGCTGAAGAGGAGGACGAAAAAGCTGTAACTAAAACGCAGTCAGTAAATTTCTTAACTGGTTTTCTGTCCTGTTTCGACTTGATCAAGAACACAAGAACTGTCCTGTCTACAGACGTTCCAAATGGCGCCATTTCTTCTATAAACGGAATT…	cluster_22	13
ENSHYS-10528	evgMSTRG.74548.1	XP_004210256.2 PREDICTED: serine/threonine-protein phosphatase 4 regulatory subunit 1-like [Hydra vulgaris]	Serine/threonine-protein phosphatase 4 regulatory subunit 1	CGACTAGTAATTAATAATTTAGGAATCTTTTGAAATATTATTTTGTTATGAGAAATTGTTAGTTGACATGACTGCGGAAGGAAGCCATGTCAACGATAAAACTGCTTTTATTTTACAACATATAATACATTGAATTCTTACCACCATCACCATCGCCACCAACACTACCACGATCATCTCCACCGCCATCACCACCACCACAACCATGACCAAATTATGGCCGACGCCACAAAAGAGTTTGACAGTTAATATTTGCTAAAATTAATCTTTGCTAATTTTGTGCATTGTTTTCATTTTTTCGCGCATATAACACAAAAATAGAAAAACCGTGGGGACAAGGGTAAATATAATAGTATAATAAACGTCCCTGAATCTCCGGCCATGTTATGCCTCGATATG…	cluster_22	13
ENSHYS-10477	evgMSTRG.66067.1	XP_012555566.1 PREDICTED: solute carrier family 12 member 6 isoform X2 [Hydra vulgaris]	Blast:Solute carrier family 12 member 6	ACTTCATGTCCACCACCACGAACCAGAAACACCCTCTGCAAACCTTCCGTTAATACCTCAATGAATTCCATATAAATAAATTCTTTAATACCGTGTCTAGGTGGTTTTGGTAAGTTAATCATCACTAAACGAGATGTCGATGATTTCTCTAACACGAGTTTGTTAATTTTGACAGCTGTGTCCATCTTCCGCACATTGTCTTCGTTAGGTAAATTTGGCGTATCACTGGCAGATGCAGCAGCAGCATTTTCACGAATGGAATCAACATGTTCTGTTCCATTATGCGGCTGATGTCTCGGACGATGACCTTTATCAAATATGAGCTGTGCCTCTTTTTTGCTTTCACTCCGTGACAATTTCATTTTATTGACCATCTGTTTTCTTTCTTCTGCTTTGAGT…	cluster_22	13
ENSHYS-10399	evgHyS_ScswcV5_3298.g13307.t1	NA	NA	ATGTAAAACGAACGCATGAATCGTAAGCGTATACTTTGAAATTTGTTTTGATAAATGTTTATTTGGAAATGTATAATCTAGCACGAGAGAGAAAAATTACAGAAGTGGATCGTGAACACGTTAAGAAGATACGTACGATAGGTGTGTTGCATATTGCCAATTCCGTAATCTTAATTGGACTAGGTTTATTACCGTTTTTGAGTGCCTTCGAAGTTATCTCGAAGCGATCAGCATGTGGGCTATGGGGAGGAATGCTAGACCTTGGACTAGGAGTAACTGGAATAATACTCTGTCGTTTTCCTCAGTTCCCATGGTTGGCAATATTTCATACGATATATGGCTTTATCACCGTACTTTCTTCAGCTGCAATGACCATCCTATCTGCAGTTCTTGTCGGAG…	cluster_22	13
ENSHYS-10303	evgtrinLocDN13115c0g2t12	XP_027047559.1 flap endonuclease 1-like isoform X1 [Pocillopora damicornis]	Flap structure-specific endonuclease 1	CACAGTATCCAGATCCATAGTTTAGGTAACTTTGTGTTTGATTTGCAATATTTTTTACACAAGACAGGATTTCGAATATAGACAATTTATTTAAATAATAAAAGTAAGACTACATAAAAAACCACTAAGTTTTTATTTATTGGCTGCATTATCCTCTGTCGTTATTTACATCTTCAGTGAAACTATGGATCTGGATACTGTGGTAGTTACTAGCTTTTCAAACCAGTATAAACTCATTTCCCTTTAAACTTTCCACCGCCTGTTTTCGTCTTTTTTTTTGCTGGCGTTTTTTCTTCGCTCTTACGCTTAACTGGTTTATTGGAAGGTATCACTTTAAAGAAGCTATCCATGCGCCCTTGTGCAGATGTCTTTTTTGCTTTTAATATCTTCTTAGCTCCG…	cluster_22	13
ENSHYS-09582	evgHyS_ScswcV5_3186.g12566.t1	NA	NA	TACATTAAAGTTGTTGTTAGTTAAAAAAACAAGATCAACATTCTTCCAACATATACGATGTGAAGAATAAAGATGGTGAATTTCAAACTGAAACTTTATGGATCTTATGAAAGATCTAATATACGAGGTCTGGAAACTGAAAACAACAGCTTATGCAAAATGGCTGCTGTTTCGTCGTCAACAACAACAACTGCTACGTCAACATCAACAACAACAACATTAACATCACCTACCACATCAGCAAATACATCTGAAGTTAAGTCCAAATGGAAAAAACTTGCTTTTAAAGGGATGGCTGCTAATTCTCTTGTGAAGGCTCCTAAACAAATTGCAGCGGAGACAAAAACGTCGAAAATGAGAGCAGAATGGAATGCAATGAAAGGGAGGGATGGTGGTGAA…	cluster_22	13
ENSHYS-09370	evgHyS_ScswcV5_3094.g12356.t1	XP_002156010.3 PREDICTED: splicing factor U2AF 26 kDa subunit-like isoform X1 [Hydra vulgaris]	Splicing factor	ATGGCAGAATATTTGGCTTCGATTTTTGGAACAGAAAAGGATAAAGTTAATTGTTCATTCTACTTTAAAATTGGTGCATGTCGTCATGGTGATAAGTGTTCTCGCTTGCATAACAAACCTACGTTCAGTCAGACTATACTCCTACAAAACATGTACCAAAACCCACAAAATCAAGCAACAGTACAAGATGGCACTACAGCTGCTAATATTATGAGTGATGTGGAAGCGCAAGAACACTATGATACCTTCTTCGAAGATGTTTTCCTGGAACTGGAAGAAAAGTATGGTGAAATTGAAGAAATGAATGTATGTGACAACTTGGGCGATCATCTGGTTGGTAATGTTTACGTGAAATTCAAGTTTGAAGAAGATGCTGAAAAAGCTGTAAATGATGTCAAT…	cluster_22	13
ENSHYS-09003	evgtrinLocDN262312c0g1t1	NA	NA	TTTCAATGTCGTCGCTGTAAAGAACAATCAACGGATGCGTCGGTGAAGTCGAGTCTGGTGCTTCGTCGAAATTAACAAAAAAACTCTACAAAGAAAAAAACGTACGATATATGGAACACTAGTTGGAATAAACGCACATAGAAGGCGTTTGTAAAAACAAAACAACAACGAAACGACGAACAAAACAACATAAACAGCTATAATGACGACAACTAAAACAGCAATAACGACGACAACAATAACAGCAATAACGACGACAACAACAACAGCAATAACGACGACAACTAAAACAGCAATAACGACGACAACAATAACAGCAATAGCGACGACAACAACAACAGCAATAACGACGACAACTAAAACAGCAATAACGACGACAACAATAACAGCAATAACGAC…	cluster_22	13
ENSHYS-08761	evgtrinLocDN61959c0g1t13	NA	NA	TGTGTTTGATTTTTTTTTTTTTCTTTTTTTTTTTTCAATTTAATAAATATTATTTCAAAAATATATCTAGCTAACATTTCTACATTCTTTTACGATAATAATTTGACAAATATTATTACAAATACTACCGATACAAATGTTGTCACAAATTTGCTTCTCCACATATTTACAATTGGAGGGTAATGTTGAACCAGTGTAACCCATGTTCATCTGCACGTCACACATGCATACTTGCGTGCATTTCTTTAAACTGTCTCTTTTCACGCAATCATTCGTACATATTTTATTATCACAGTCATATTGAAAAACTTTCTCGATATCTTTTTGTGGATATGGTTTTTGATTGGCATCTATGGAGTTGTGTATCATGTCCTTGTTGGTATCACTATTAACTTTGAT…	cluster_22	13
ENSHYS-08215	evgHyS_ScswcV5_2750.g11355.t1	XP_012555829.1 PREDICTED: spectrin beta chain, non-erythrocytic 2-like, partial [Hydra vulgaris]	NA	ATTTTTGTATCATTCAGAGTGAAATTTTAACATGGCAACAGAAAATGTATTGAACATAAGTCATAGTTTACAAGAGGAACGTCAAAGAGCTCAAGAAAAGATTTTTCGCATATGGCTAAATTTAAAACTAGCTAAGGCTCCAGGCTCACCAGCAATTCAAGACTTATTTAAAGATTTAAGAGATGGAAAATATTTATTGTTCCTATTAAATGTACTAACAGAAAAGAATTTAAAACCAGTGAAAGGAAATCTTCGTGTTCATCATCTGAACAATTTGACACTGGCATTAGACGTACTAAAGGAATATAATATCAAACTTGTTGGCATCAGTAACCAAAGCATCTGCGATGGAGATCGAGTTACTACTCTTGGTTTAAGCTGGAGTATCATTTATCGATT…	cluster_22	13
ENSHYS-08107	evgtrinLocDN17082c0g1t5	XP_006815518.1 PREDICTED: uncharacterized protein LOC100374871 [Saccoglossus kowalevskii]	NA	AGTTTCATCAATGTTTACAACCGGGAATTTCAACCGATATAGGAAAAAGTTTTAGGTGAAGTCATTAATTAAACTTTGTAACTACTTGTGGAACAAACAATAGTTTATGTAAATTAAACTACGCATAGTTAAAGGCTGCTAATAATGATAATAATGATATACAACGCTAACGATGAATAATGAAAATCATTAATTAAAATGATATTTCGTTATTACCAAAGATTCTTTTATCTTTTAGATATTTTATTTTTTTCTGAAAGACAACCATGCCAATGTTTTAGTAATCTTGAATTATTAGAAAAACAAATTCAGAGTACCTAGTTCAGAAATCTATATCGCTCTCTCTATATTTTTTATAGGTCAAAAATGAAGGAACACAAAGAAACACTTGAATTTTCA…	cluster_22	13
ENSHYS-07940	evgHyS_ScswcV5_2707.g11107.t1	XP_002162597.1 PREDICTED: DNA replication licensing factor mcm4-A-like [Hydra vulgaris]	DNA helicase	GGCCAAACGTCTGTACACAACTGATCAAGCAAAAAAGTAATCAAGACAAAAATTTCCCGCGTTTAGGAAAAGATCAATGTTTTGTTTTTGCAAAGCTACATTTTCTTGTTTTCCAGTTCAGTTTATGTTACTGTAGGAGAATGCCTGCAACTCCAAAACCAGCAAAGAAACGACAAAGAGCAGAAACTCCACAATCTGCCGCATCTACAAGATCTAGGCGTTCAAGCCGGAAGGGTAGCACAAAATCAGATGATTTATCGTCTGAAGAGCAATCTAAAGATGCACCACCTGCACAACGAAGACGAGTAAATAATGATGGTGCTTCATCACCCCTTCCGTTGGCCCCAACATCCCCTAACACATCTCAGCAAGAACATGACCAATCTCTGCAAAGCCGAA…	cluster_22	13
ENSHYS-07894	evgtrinLocDN100510c0g1t5	AFK83793.1 arrestin [Mnemiopsis leidyi]	NA	CACATGTCTCATCAAGAAAGATAGAACAAACAAACAGAAATGAAATTCCAAGAGAGAGAATGGCACTCATGAGAAGACGAACCAGGATAAACAAACAACTACTACGCGCACGTACTGATAGGTTCCAGGCAGAACTCATTCAGATTAAAAAGTCACTACAACTCTCATATAGAAATTCAACCATCATGCAAAAAGAGAAAGCCAAAGAATCAATAAAGCGCAACCCCAAATTCTTCTTCTTCTACGCAAAAAAGTTCTTAAAAGTTAAATCCACTGTTGGTCCTCTAGTCAACGAGAGTGGGAACTACATCTCTGATTTAAAAATGATAGCCAACATGCTACTGACACAGTACTGCAAGATGTTTAGCACACCAAAACAGTACACAAACAAACAAAACC…	cluster_22	13
ENSHYS-07587	evgHyS_ScswcV5_2604.g10790.t1	XP_012562258.1 PREDICTED: protein unc-93 homolog A-like [Hydra vulgaris]	Unc-93 homolog A	GCAGTGTTTGTAAACAAAATGTAATCATAGCATAACTCGACAAGAAGATGTACTTGTCTGGCTCAGCAGGAATAATATAAAAACGAGCTACTTAGCTAACTAAATATTGAGCGAGGTTTAAATACGATGTATGTTCAGAAGAAAATGCAATTGCATATTCTAAAGAACTTTCATGCCAATAAGAAGACAAAAAGAAGTGAATAAACTGCCAAACCTTAAAAAGCTACTACAAAATATGCATTTCCCAGCTTGGTAACGCATGTTGGACTCTATAATGGACAGATCACCTTCTAAATTATTCAATGATGATGTCATTTCTGAAATCTCTTGCTGCACAGCATATAAAAATTTGTTCATTCTGGGATTCTTATTCTTTTGTATATTCACTGGATTTCAATC…	cluster_22	13
ENSHYS-07585	evgHyS_ScswcV5_2604.g10788.t1	XP_019639319.1 PREDICTED: uncharacterized protein LOC109481218 [Branchiostoma belcheri]	NA	ATGTCATTAGATGCAAGCACAACGAATACATCATCTACAAAATCAACATACAAAAATCTTTTTCTGCTTGGATTTGTGTTTTTCTGCATTTTTACCTCGTATCAATCTCTACAGAATCTTCAGAGTAGCATACATGAAGATGAAAAAATTGGTTTGGCGTCACTCTCAGTTATCTATGCTTCATTTCTCGTATCTTGCTTGTTTTTACCTCCTGTATTAATCAAGAACTTGGGGTGTAAGTACACTATAGCCTTGAGTATACTTGGTTATATTCTGTACACAGGTGCACATTTTTATCCAACATGGTGGATGTTTATGACAGCATCAGCTATTATAGGTACTTGTGCAGCACCTTTATGGAGCGCCGAATCGTCATATTTAACCACGATAGCATTGCAT…	cluster_22	13
ENSHYS-07547	evgtrinLocDN95496c0g2t1	NA	NA	ATTTGCTAAATCTAATGTTTATATTATAATAACAATAGTTTTAAGATAAAGTAATTATAATTTATATTTTATATTTTTGTATCTATAGTGTTTACATTAGTACGATCTGAAAAATATAAAAGGAATAAGATATCATAATACAATATAATTAATAAATAATGGAAGTATTTATAGTAATTATAATTGCATGTCTTTTCACCAAAGACTGGACAGGATGACACGAATTTATTTGCCATTCAATATTCCAAAATTATTTATCACCTACGTAACCACTATGTTGTATAAAGATAAAAAAATGTGTAAACATACGACAAAATTGTGTGAACATGCAACAAAATTGAATGAACGTACGTCAATGTCGTATAAACATACGACAAAATTGTGTGAACATACGACAGA…	cluster_22	13
ENSHYS-07414	evgHyS_ScswcV5_2558.g10616.t1	XP_004208265.2 PREDICTED: aldehyde dehydrogenase family 16 member A1-like isoform X2 [Hydra vulgaris]	NAD-dependent aldehyde dehydrogenase	ATGTCATCTGATAAAGAATCCAAAGTTGCTCAGTTATTTAAAAATCTTGAGTATGGGCCTGCTCCAGAATCACCAAATATTGCATATCAATGGATGGATAGTCATGATCGGAAATTTGGTCATTTTATAAATGGAAAGTGGATAAATCCTGGAGATCGGAAAGAAGTGGAATGCAAAAGTCCTGCTACTGGCGAAGTGTTGGCTTCAACTATTCAGGGAACTAAAGATGACTTGGACATTGCTGTACAGTCTGCAAAAACTGCCTATGAGTCATGGTCTTCTCTCTCTGGACATGCAAGAGCTCGGTATATATACAGCATTGCTCGCCATGTACAGAAACACATGCGTTTAATATCAGTTGTTGAAAGTTTGGACAATGGAAAGCCAATTCGTGAGACA…	cluster_22	13
ENSHYS-06902	evgMSTRG.47081.1	XP_015779541.1 PREDICTED: serine/threonine-protein phosphatase 6 regulatory subunit 3-like isoform X3 [Acropora digitifera]	Serine/threonine-protein phosphatase 6 regulatory subunit	TTTTTCAGTGGCGTTTTCGTTTAAATTCTAAATGATATCAATAAGAACAAGGCAGTGGAACCCACGTTGATTAGGCTGTATGATAAGTAATTGACTAAAAGCAGCCTCAAAGGGGAGGTTGCCTTTTTAATTTGTATATTTGCATAAATATAACCGATTACCTGTAAGGTGTATCAAATACATATAAAATCACGAGTAACACGTAAAAAGAATATAATTTCTCGTTTCACTTTTAGTAAGAACATCACGTAAAACATTAGCCGTTTAATCAATTACAAAATACAATGAAATCAAATTAGTTAATGTTGCAGAGACTGTAACACGAAGATAAATCGAAAATGAACATCGGTAAAAATCCAATCAAAGTGTGAAGAAACAAAACAAAAAAAGGTCAAAGGA…	cluster_22	13
ENSHYS-06323	evgHyS_ScswcV5_2457.g9537.t1	XP_012558064.1 PREDICTED: uncharacterized protein LOC100200864 [Hydra vulgaris]	NA	AGAATATATAGATATGAATATCTGGAAAAGTTAATTGGTCAAAAAATTAATGAGTTACGACGTTTATATAAATATGTACAATGGCTTCAGCAAAATTAAAAAAGAAAACGATAAATGAGACATTTTTAAGTCCTGAGCAGACACGGACAATAAAGCCTGCAGATTTCAAAAATCATCAAAAGTTGAAAGATCTCAGTCAAGATGACCTTATTGAGCTGTTGTGTCTCATGGAAGCTGAGCTACAAGCCAAAGATGTTCTGTTAAAAGCAATTTTGTGTGGCAAAGCTGGCGTCGCCCTTCCATTATCACAATTGCTGAATGATGTTGAAACAGCAGCATTGGAAGAAAACGAAGCGCAAACTAATTTGCTAGAAGAGGAAGACGAAATCTGGCTTGGCG…	cluster_22	13
ENSHYS-06039	evgtrinLocDN38553c0g1t6	XP_012557993.1 PREDICTED: C-X-C chemokine receptor type 2-like [Hydra vulgaris]	NA	CTAATTATAATAATTATTCAACCGCTGAAACCTCATTAATTTTCAACGAGTATCATTCACATTGCTCAAGCCTCTGTTCACGTTTTTAACTTAACGAGAATTGCTATGTCTATAATCATAAAACGTCATGAAATATTAAACCGCTAATGAAAGAAAGAAAAGTTTTTTTTAGAAATTGTGGACAGTTGTGTTTAGTTGGAATATTGTCAAGTTGTTGTGTGTAGTTGAAAATTACAAAAAGGAAGTTTTCTACACATCACGTTGTGTGTGGAGGGAGAGTAATTTTTGTTTTTGGATATCATATACCATGTTGAACATCACAGCCGTTGTTGTGTTTTTAATTCTGCTAGCTATTGTTGCAGTTTTTCTCAATATTTTGTGCATTTACATCATCCGAAC…	cluster_22	13
ENSHYS-06005	evgtrinLocDN20908c0g1t6	XP_012557665.1 PREDICTED: allatostatin-A receptor-like [Hydra vulgaris]	NA	CTTCTGGAGGCGTTAAAGGCATTTCTTTTTTAAAAAAAAATACCTCATCAACTCAGCGTCGTAGACAATAGAAAAGCCCTGGTAGCGCAGTTGAAAGTTGTAGAAATACTGTAAAGATAATAATAAACGTCTAAGTCTTTTATTTTCGAAGAGTGTGCCAACTCGCGATTTATAAAAGCGATGCAGTGCGACGACTAGAGGTCGATTTCATTGTTCTCTTTCTTTGAAGAAATCTTTTCACATCGTTTCTAAATTTAACATCTACGATGGAGTATATGAACGGATTAATCGTGCAATGAAATGGATATGGTATTAAAGTGACGTAATGTACTATTTTCGCTCCTGTCATGGTTAGGTTGTCCACAGTAAGTGAAATAATATGTCCAACATGGTTCGGTA…	cluster_22	13
ENSHYS-05740	evgHyS_ScswcV5_2402.g8985.t1	NA	NA	GATGTAGCTAACAGTCAGAAAAAAAACATGAGAAAACTGGTTAGATTTATTTTGTTAGGTTGTTACGACATTAACGAAAATAACAACAACGAAACCATGCCAAAGAATGGGGAAAATAAAGGCTACAACATCAAACGGGAAAATAAGGAAATTGAAAATAATGTGATAGCGAAAAAGGACGACAAAGAAGAAGAAAAATGGAAAAGAATTCAATTATATGTTTCTACTCAGAATTTATATATACGTGAAAATCAACGGTCAAGAAGTAAGACCATTCCTTTATACTTAGAGGTTGAAGAACAGAATCGCCGTCTATCATTTTCAGAGAAATTCGCATATAAACAGTTAAATCAAGAGCTTGATGACAAAACCATTTTTACTACTACAAGTACTCCAGTT…	cluster_22	13
ENSHYS-05605	evgHyS_ScswcV5_2402.g8860.t1	XP_002161260.1 PREDICTED: 40S ribosomal protein S8-like [Hydra vulgaris]	RASD family member 3	AAACCATCGTAAAGAAACCATTTTTGCACGTCAACATAATTTTTATAAAAGTTCACTGTCCGCGTGTATTATAACTATTGAACGATCAAAAACTGCGTGTTTACGAAACGCTGATATATTTTCTTTGTAGCGCACGACTTGTTATTAGTGTCGTTGAATCTCATAATCGAATGGTTCTATTTTTTTGAACGGAAGAAATCGTTTTGTTTTCATCTTTGGTCGTCGACACGTCGCAATGTTTATGTTATCGTGGAACTTTAGAAGAAGCAGAGTAGCAAGAAAGGTCCGAAAGCTGAGCGGGAAATTTCTGTGTGCGAGGCTAACAAATACTTTCAAAATTGTGGTTGTCGGATGCAAAGATTGTGGTAAAACAAGCGTTGTAAGGCGATATGTTGGAGA…	cluster_22	13
ENSHYS-05604	evgHyS_ScswcV5_2402.g8855.t1	XP_023930202.1 uncharacterized protein LOC106159499 [Lingula anatina]	Dicarboxylate--CoA ligase PimA	AAGATGTATAAATCACATGTATGCCATCAGGTAAAAGAGTGGATACATTGCCGAAAACTGCTATCAAATCATGGAAGATTCTTTTCACCTTTTTGTTGCAAAATACACAATCAAAACAATATTATAAAACCTGAAAAGCATGTGGAAATCCCAAAAGAAGATCTCTTCACGTTTTTCTTGAGGAGAACAGAAGGATATGCTGACAGAGTCGCCATGGTTGATTGTATTTCTGGTGACCAGATGACATTTAGAGAGCTTACCAAGAGATCTAAACAGGTCTCATCATTCTTTCAAGAAAAAGGCTACCAGCGAACTGACCATGTTACAATTCACGTTCCAAACTGCATCAACTATCCCGCAGTAATGCTGGGAACACAAGCGAGTGGTATGGTATTCACA…	cluster_22	13
ENSHYS-04222	evgHyS_ScswcV5_1907.g7640.t1	XP_012556699.1 PREDICTED: uncharacterized protein LOC105844527 [Hydra vulgaris]	NA	TTTAAGATTGCCATTAAAAATTAGAGAATAAAAATTATGGATATATGGTGATGATTTTTTTGTAAAGTGTATGCAATTTATTAGTGTATCAAAATCTAAAAGAAATGGCTGTTGTCAGAGGTTCAGTTCAATATGATCAAATTACAAGTCAAGAATTATTTGATTCTTTCATGGATATTGTTTTAACGCATGGTGATGATGATAACAATGGCCAAATTCAACTTCACACCACCAACAATGGTTTTAACGAGTTACATCACAAAGTAGGAAATAAGTTACCTGCTGTAGGATTAGATAAATCGCATAAAGATAATACTAGTATTGACAAAAGCTCAAACTCTGCTGCCTACATCGAGGACAGTTCTAGACCTTATCCTCTTCTAGTAAAAATGGGGGAAC…	cluster_22	13
ENSHYS-04116	evgHyS_ScswcV5_18.g112.t1	WP_111641901.1 aminopeptidase N [Marinimicrobium sp. SW121]	Aminopeptidase N (Fragment)	ATGGTTGCCGGTCAATTAAGCGTCATTGAAGATCAATTTATTACCCAAAGTGGACGTGAAGTATGCCTGAAAATTTTTGTTGAACCGAAAGATTTAGACAAATGCGATCATGCCATGCGTTCGTTGAAAGCGGCCATGCGTTGGGATGAGGTCGAATACGGCCGAGAATACGATTTAGATATTTTTATGATTGTTGCCGTGGATGATTTCAATATGGGAGCGATGGAAAATAAAGGGTTGAATATATTCAACACTTCAGCGATATTAGCGCACCCAGATACCACCACCGATGCACGCTTTCAGTGGATTGAAGCCGTTGTAGCGCATGAATACTTCCACAACTGGTCTGGGAATCGAGTCACCTGCCGAGATTGGTTTCAGCTTAGCTTAAAAGAAGGA…	cluster_22	13
ENSHYS-03868	evgtrinLocDN24466c0g1t4	NA	NA	ATGCAAATAATTAAGGGTTTTTTCCCTGTAAACCTTTATATAGAAAAACAACGACAGAAATAACTCGTCTTTTTTTTGGAAAAATTCAGGTTTCTACCTAAGCAAAATTGATCAAATCCATTCATGTCGATTGATTGCAAAAGTAGGATGACCTTCTACTTTTTCATTAGGCGATCAATTTGACCATTTTCGTTTGAGTCGAAACCCGAAGCAAGCAAAACTGTTGTCTTTACAATTCCCTTTACACTAGTGGTAAAGGCGATATCAACTTCCATAATAAATCTCACATGGATGTCTAACGATACAAAATGTTTTTTTTTTGTTAAAGCATTAAAACACGTGTATAACGCCCACAATAAACACGCGACAAAATGACGATCGGAAAAGAAGATGATATGC…	cluster_22	13
ENSHYS-03676	evgHyS_ScswcV5_1783.g7210.t1	XP_002163337.3 PREDICTED: RNA-binding motif, single-stranded-interacting protein 1-like isoform X1 [Hydra vulgaris]	RNA binding motif single stranded interacting protein 1	TTTATAGATATATAAATAGAACATAAATAAAGTGAAATTATATAGATAATATACTACACGAAAGAGGTTTAGACAAATTAGAAGAAAGGCTGCATGGAAATATTATGGTCCAGACATCATTAAATGAAACACGGTACCCTGTGGAAACAATAAAAGGACAGGCGGAACCGGATGCTTCTTCCCCGAGTGATAAGAACATGATCAATGGGAGTATCATTGATTTAAAGAAACCTGCCAAAACTCGGGGGGAGACAGAGTATTGGCGCCACAGTCCTGAACTGGACACCAACGAAAATATGAACAAATTAAACAATGATAAAGACGAAATAAACGATGCTAAGAATGATAAAATTGAGCGAAAGTCTCCTGTTCCACAACAGAAACGGGGTAGCACACCTG…	cluster_22	13
ENSHYS-03087	evgHyS_ScswcV5_1750.g6684.t1	XP_012558843.1 PREDICTED: uncharacterized protein LOC105845533 [Hydra vulgaris]	NA	ATGAGCAATAGAAAGTTTTTAAATGTGCATTTTTGTTCTCTGGTCACACTAGCGTTATTACTATGTGTTTTCTTCAGCAAGGCAGATGATACAATTTTATTACGAGTTGCTTACTGGGAACAAAAGCCTTTTATTTTTACAGCGAACAACAACACAAAAGGTGTATTGGCTGACATAATGACGAATGGTCAACAGCACTGCCAAACAGAATCATCAAGAGTTGAAATTAGTTTTGTAAAAACGGCCTCATCACGAAAAGATTACAACCAAATTTTACTACAGAATATTTCTACGCATTTTAAAGATAACATTACCACATTATGGGGTCCAGTTTTGTTTTCAAGTGAAGCTAGTCAAGACCTGATGAAAATGCAACCTGACCACTTGCTCTATCAAATT…	cluster_22	13
ENSHYS-03080	evgMSTRG.20160.7	XP_012558843.1 PREDICTED: uncharacterized protein LOC105845533 [Hydra vulgaris]	VIC family potassium channel protein	TGTTTGATATTCCATTGCATGTGGCAAATAGACCTCTTCTATTTTGCTACGTACGCATTTCCACAATAACTTACTGTCATCATTGCGAGCTATTAAGATGGATAGATCAAGAACAGCAGGAACTGTGTATATAATTCTGAGTGGTATTAACACGTCATCTGCAGTGATGCTGTCTTGATATGCAAATACATCCTCTTTGTTCATAAGTCCTGCAAAAACTTCTCTATTGCGGACTTTTTTTATCACTTCTTTATAGCTTACTACACTGACAGTTTTTTCTTTGTAATCCTCTTTAGCAATTCTTTCTTCGTAGGAATCTTTTACTACTGCAACACGTCTTTTATATATCCCTAGATCACTTGTGCCACTAACCAAAGCTGTTACTGTGCCTGTTATAAC…	cluster_22	13
ENSHYS-02577	evgMSTRG.18741.1	XP_012561299.1 PREDICTED: putative tRNA pseudouridine synthase Pus10 [Hydra vulgaris]	Pseudouridylate synthase 10	TGATGATGATGATGATGATGATGTTGATGTTGATGTTGATGATGATGATGATGATGATGATGATGATGATGATGATGATGATGATGATGATGATGATGATGATGATGATGATGATGATGATGATGATGATGATGACAGCTATGAAGATAAGAATGAGGATGATAATGACGAATCAAACATTTTAATTGCTATTTCTGTTTTTTTATTTGACAATATTAGAGAAGTTATACATATGTATATAAATGTTTTTGTATTTCTTTTACATTACCTTTTACATTATGCTTAGTAGATAAAAATGAATGAAGAAAATGAAGCACAAAGGCAGTACCTCTCTTCGATTGGTGTATGTGAAAGATGTATATTAAGACATTCTACAATTATATCCCACAAATTTGAGAA…	cluster_22	13
ENSHYS-02115	evgHyS_ScswcV5_1733.g5829.t1	RZF42526.1 hypothetical protein LSTR_LSTR004445 [Laodelphax striatella]	NA	TGATTACCATAAGGAATACAGAAAAAATGTTTTAACAGAGTTGAAGTGAAAATAGTCACATGAATATTTTTATCCAAGATGGAACAGTGGCAGCGAGACCGTTTGAATGGATGTTTAGATGACTTATCAAGGAGTTTAAGCATTGAAGATACTCTTATGAGACTGACTATACGCAGTATATTTGACATAAATGACACACAACTTGTTCAAAATGGTTTAATAAACAAAACAGATGCAGAAAAGAGGCAGAAAATTATCGAAATACTGAAAACACGTGGTTCTGATGCATACTGGGAGTTTTGTCATATTATTCGTCAAAAAACTCCACAATTGTTTTCAATGTTGCATGATGTCAAGGGATATGACACAGCCACAATTTGTACAAAATGTATAAATGGT…	cluster_22	13
ENSHYS-01939	evgHyS_ScswcV5_1733.g5666.t1	XP_023219933.1 phospholipase A2-like [Centruroides sculpturatus]	Phospholipase A2 heteromtoxin	ATGAAAGAAAATTTTTTTATGCATGAGTTACTTTATACAGCCTACATCATTGTTGTCCTGGTCGCTATTGTACATGTGTCTCAAGCGAGAAGACTTCATCATGGCGATGTTGCTAATACCAGAGACGTTGCTGATATGGTACTTACTACGGAGGACGTTGCAGTGTTGAAGATGCTGAAGAATAATGAAATACTGGGATCATTGCTTGATGGGGAAGAAAACATGACTGAAGTCAGAGCGTTCGGCTGGAAAATATTTCCAGGTACTCATTGGTGTGGAAATGGAGATATTGCAAAATCAGACAGCGATGAAGATTTGGGATTCTTCAAAAAGGTTGATAGTTGCTGCAGAACTCATGACAAGTGTCCTAGGAGTCTAAATACTGGAGCAAAGGGTTAT…	cluster_22	13
ENSHYS-01852	evgMSTRG.100428.1	PFX21095.1 hypothetical protein AWC38_SpisGene14424 [Stylophora pistillata]	NA	TTCTTGGTTCCTTCCACGTTTCTATTTGCTCTAGGGGCAAGAAGAAATATTATCTGACGGTTTACTTAGGAGATATTAACGACTTCTTATACCAGCCCTGCTTAATCGCGTATTCGTCGAACAGGATCGCTGCGTCATATAGCCGGCGAGTTTCAGGCCGTCCTCCAAGTCCATCTTAGCCCCGGGCCTAGAAACTCCCAGAGGCTATTTTGCACCCATGTCTATCAGGATCGTATACGATACCAGCATAACTGATTCCCATAAAGAGTTAATAATCATGGTTTCCTTAGGACCCATATTTTCATCATTTTTGCTTGTTGCCATTTATTAAGTGTCATTTTTTTGAGAAAATTCATTGCATCTTGAAGATGTAAATCTAAGGCTGGGTTTTGCCATGTT…	cluster_22	13
ENSHYS-01611	evgtrinLocDN119225c0g1t3	NA	NA	CTCAATGATATCTTGGCAAAAGGGAGAAATAACATGAACAAACTCGTAGAAATATTCATCCGATGGCGAATTCACAAATACGGATTTCATAATGACATTCAGAAAATGTATAATTCTGTGAAACTCCATCAAGATGACTGGTGCTTTCAAAGATATCATTGAGGCTAAATCCTGTATCTGTAGGCTGAGACGCATCGAATACCATGCGGCAAGGAGTGGTGACCGAGTTGACTTTCCAAACAGTTCGCCAAGGTCTATAGTTTTGAATTTGAGCTTCTCCAAGTGATTTTTAGTGATTTTA	cluster_22	13
ENSHYS-01570	evgtrinLocDN22851c0g1t12	XP_004206928.1 PREDICTED: neo-calmodulin-like isoform X2 [Hydra vulgaris]	Neuronal calcium sensor 2	CAATTAGCAACTTTGTGTTTGACTGTTTTCTACATCATGTGACAATAATAATCATGACACTACTGACAATGCTGTACGCTATATCGAAATGGTAATTGCATGATTTTATAAATGTCATTTCATTTTTCCCTTTATAAAAATTATGGAATGCTTTTATGAAGTTGCTAATTGCTCTTAGCTGATTAAGGAAATCTTATTCTTCGACCCAACCAACTTCGTTCCCATTTTTGACGATTTGCTAGGATAATACCTGTACCTACAAGCTTAATTTGTCCGTGAAGTCATTGTTTCTAAAAAGTCCTTGCTTGATAAGATTTTGTATCGCCTACTGATTTGTACTGCTGCAAACTCGTTCCCAGGCTTCTTTACGTCAATGAGATTTGTCTTATGTATAGAAAA…	cluster_22	13
ENSHYS-01254	evgHyS_ScswcV5_1325.g4872.t1	XP_012559133.1 PREDICTED: kinesin-related protein 10-like [Hydra vulgaris]	NA	TCAAAACTTTAAAAAACATAAAACACACACAAAGAAATTGCAATGAAGTATTTTGAAGCATTGATTTAAAATTAGCAAACATTTTGAGAGAATTTTTTTTTGTTATGGGAAAAATTTCAAGCAAGGATTTTTTAATTTGGTTTGCTTTTTATTTCTGAGTTAACTTTCAAGATTGTTGCATTATTATAATGGCGAATTCAACGTTTGTAAATGGTATTTCTGATAACAGAACGTTGGAAAATATTGAAGCGTTTTGTGATTTTCTTTACAGTACAGAGATGAGTACAGCGACTGCTTCTGCGACCCAAAGGTTGACGAATAACCGCCTGATCATGGATTCCATGGCAACCACGACGGCAAATGAATTTATGGCGGCGCAAACGACGTGTAACAATTGCT…	cluster_22	13
ENSHYS-00782	evgtrinLocDN110016c0g1t14	XP_020611766.1 uncharacterized protein LOC110050215 [Orbicella faveolata]	NA	CTCAATATATCACAAAGCTTCTATAGTTTAGGTAACTTTGTGTTTGATGGTGCAATTAAAATGTTTGGGCATTCGAACTTCATTCCAGTTATATCGATATAAATATTTCATAATTTCAATACCTCCTTTTGGTTGTTGAAAAGTTCTTCCGGCAAAAGAAACTTTAGGTAGTTCGCCATGCGCAAACTTGTAAGGAAAAGAATGATGTAAGTAATAATGTAATGCAAAAACATAAGTCTCTAAGCCTACGCGCCTTGCTAACCCAAACCAACTTTTAGTAAATACAAACAAGTCTAATTGCGGTCCAACTTCATTGGTGGCTAATTTGAATACGTATGAGCCAGAAACAGGACGAGCTCTGGACTTAACACCTACTTTTTGTAAATCTTTCATGGCAGA…	cluster_22	13
ENSHYS-00741	evgMSTRG.3174.1	XP_002163976.1 PREDICTED: zinc finger protein 598-like [Hydra vulgaris]	Zinc finger protein 598	AAAACGTTTACTAGGGCCGTAGTATGGACCATCGCAACATCAGCGAATTGGTTGGTGAAATACTTCTAGTCAAAGCAGTGAGCTCTGTATTTTTTTATTTTATAAATTTGTCTTTAGCTAGCTAGTTGAAGTTTTTACTCGGATTACTATACCTAGCAGTTAAGATGTCTACTGCTTCCTTTAAAGACCAAGGAACGAAAAGTAAAATTCTTAGGGAGCGTTCTGTTTCGGAATCAAAAGATGGAAATTGTGTACTTTGTGTTGAAAAAGCTTCATATTTTGCTGTGGGGGTGTGCGATCATCCGATTTGTTATAAATGTTCAGCCCGAATGAGGGTACTTTCAAACCAGTTTTATTGTGCGGCATGCAGGGCTGAGATGGATCAGGTTGTCTTCTGCA…	cluster_22	13
ENSHYS-00740	evgtrinLocDN103944c0g2t3	NA	NA	GTATTAGTTTTTGTTTATGGTGGGACTGATTTTTAAAATGTAATGTCATTAATTTTTGAAAGGAATTTATTGAACCAAAATTATATAAAGATAAAAACCATATGAAAATGTAATCCCCAGACACATTGGTCGAATACAAACTCCATGTTTACCAGTTCATATAAAACATGTTACGAGAACAGAAATTTACATCCAAATTAGAAAATTTCTCTTTTATATAAAAGTAAACAGTGTGGCTGCCTGATTAGAAATATTAATTAAAAAAAAGAGGGCAAGAAGGATCGAACCAATGTATGCAGCATAAGCCGGTACAAATATTACCGGGGGTACATTATGCAACATTATGTAGTCTAATTAAAGTTTATTAAGTCTAAAGAATTCTTAGGATATACCTGTTAG…	cluster_22	13
ENSHYS-00574	evgtrinLocDN13003c0g1t1	XP_021380265.1 uncharacterized protein LOC110467427 [Mizuhopecten yessoensis]	DDE-domain-containing protein (Fragment)	CTTTTTTTTCTGTTTCATTACGTTTAGCAAGAAGCATCTGCTGGTGTTCATCCGATGTCAAAACTCTAGATTTTGTACATATGTGAGGGTTTCACGGCTTTTTGTTCGGGTCATGGACAGGTAAAATAAAAAAATGAAATTTCATGCTTATTTTCAGATGCCCCCTGGTCGTCGCCACTTAAGCTGGCATAACTTTGGCGGGAGTAATTGTAGATAGCGTAGTAGACAATGGGTTCCCAGTGTTGTAATTGGAGATGGCGTGAACGCGGCGTGAACAACCGAAGCAATGGAGAGGTCAGAAGAGTTTGGTGTAGAAGTTGCTTGATATAATGGTGTTGACATGTCATTAATAAATTGTGACGAACCCATCAACCGTGATTTGTCGATCGCATCGGGATT…	cluster_22	13
ENSHYS-00366	evgHyS_ScswcV5_1000.g3973.t1	NP_001296677.1 uncharacterized LOC100210581 [Hydra vulgaris]	NA	AGGCTTGCGTAACACAATTGTTGTCTGATTTTCTGGCTGAAATAGAAGTCACTAACAAAAGATTTTGTAACGTTTGTTTATCGTGAATATATGCGTCATTTGACTGGGTGCGTTATCAATAGAATGTTGTTTCCGAATGACCACCATTTTGATAAATGTCTCATTAACAACAAGTGTTATCTCATGTATATCTTGAAGCCATTTTTTGATTGTTATTAATTTTGTTCCAGCGAAAAACACATTCAACATGTTAAAACAAGCCTGCTATTTCGTATTGCTCGTGGTATCAGTAACTTGCGAGTTGAATCTTACTACACCTCTGTTTTTTGATCCATATAATCCTTTTTTCGGGTGTGAAGAACCAATTTATCGAGTTCCACCGGGGGTGGCGACCAATTT…	cluster_22	13
ENSHYS-00224	evgHyS_ScswcV5_3964.g17436.t1	XP_002162723.2 PREDICTED: uncharacterized protein LOC100210071 [Hydra vulgaris]	Splicing factor, suppressor of white-apricot homolog (Fragment)	ATGGGTTATCCATCGTCTAGAGCAGTTGGATCTTGCCAACAATGCACATCGTGTAACCATTACACCGCCTACGAAGATGAATTGAATATGCTGGATGTTACATACCCTGTTCAATTGAAAGATGTAGCAAAATTTGAGAAGTCCAATCAAATTAGTGTAAACGTTTTTGGATATGAAGAAGATCTAGTTTTCCCATTGCGTATCACCGAGGAAAAAGATATGGATAATCATGTGAACTTACTGTTATATACACATGAAAACAAGACACATTATTGCTTAATCAAAGATATGAGTCGTTTGCTGAAGTCACAACTAACTAAACATAAGAATCCGGTCCACATCTGCAACTACTGCCTCCATCCGTGCTCCACTCCAGGTATTTTGGAAAAGCATTTGGAG…	cluster_22	13
ENSHYS-00192	evgMSTRG.86098.2	XP_023336709.1 uncharacterized protein LOC111707786 [Eurytemora affinis]	NA	TGGGTCTATCCAGTTTTAAGGTCGGGTTGCTCGGAATACAATTTTAAAACTGAGATGATATGGTAAGTTAAGTTATTCAAACAGATTGCCCAAGTGTGAAACCAGATAGACTTGAAATTGAATTACGCTAAAATGTTTCTTGAAAGTTTGACGTGTGTAACAAATTGTTTGATGCTTTTTGTATAAAGTTATTTTGTGACTGCTCAGTTTTTGTGATTTGACGGAATGAATGAAAATGTAAAAAAAACGTATTATAAAGTAATTGACATGAAATCCCTAATGACACGATCAAGTAACAATTAACAATTAAACAATACGTATAGCTAAGATGAAACATAATGATACAATACAAGTGGGACGTACGAGACAATGAGACACGGGACTGGACAAGTGAGTAAA…	cluster_22	13
ENSHYS-00101	evgMSTRG.1598.1	XP_022792408.1 ATP-dependent DNA helicase Q1-like [Stylophora pistillata]	Bloom syndrome	ATGATATTTCAGCTTCTCCCTTTCTTCCTACCCCAAAAGACGAGTAGAAATATTGTTATTGTGGTTTCTCCCTTGTCTTCGATAATTGAAGATCAAATAAAAATATTGAGAAATCGTGGCATTGTTGTCAATGTCCTCTCAACACATTGTCATAAAGAGGAGGAGGTTGACTTGTTTAATAATGATATTGATAAAAATGAACCAAATTACTGGGGTGTTTCTGTGGATGTGTGGTCTGGAGCTTTGGATATTTTATTTACCCATCCAGAAGACTTATTAAGTGAATCTGGCAGAAAATTGATGAATTCTGATATTTTTCAAAAAAATGTGGTTGCATATGTGGTTGATGAAGCACACTGTATAGAAGGATGGGGAAAAGATTTTAGAACAGAGTTTAGT…	cluster_22	13
ENSHYS-00075	evgHyS_ScswcV5_2333.g8627.t1	NA	NA	ATGATGGACGCGTATACAATCGGTGTTTTGTTACTTATTGCAGATTTAGCGAAGGCGTTTCCATTGTCCAGTGATCAACCAACCACGACCGATGTTCATGAAAATATGGATGATCATTACATGGATTCAATGACCTCAGCTATGGAAATGATTCTTTCTATAAATAACGCTCACGAAAAAGTCAACATCTCTGGAACAAGTCAAGTTGATGTCATTCGCAGCGCAATGAGGGACATTGAAAATGTAACTTGTGTGAAATTCCAAGAATACGAAGCTGATATTGTACCATCGACGCATGTGGAGATTCGCACAGGGAAAGGGTACGCTTTCTCAAATGGAAGTGGTACAACTCTTAGTTGGAACATTGACCCTTTCGCACCTCTTGGTGGCAAAGAACTA…	cluster_22	13
