# Supplementary material for: A cellular and molecular analysis of SoxB-driven neurogenesis in a cnidarian
Source: eLife. 2022 May 24;11:e78793. doi: 10.7554/eLife.78793 (PMC9173746; doi:10.7554/eLife.78793)
Supplement: Supplementary file 3. [file elife-78793-supp3.zip › Supplemental File 2/all_cells/annotation_and_analysis/cluster_17_marker_annotation.csv]

ENSHYS_ID	NIH_ID	diamond_blastp_hit	pannzer_description	transcript sequence	cluster #	iteration
ENSHYS-22768	evgHyS_ScswcV5_98.g751.t1	XP_012565158.1 PREDICTED: pecanex-like protein 3 isoform X1 [Hydra vulgaris]	Pecanex 3	TTTTAGGCACACAAAGAGCACATAAAAAATGGGCTCACAAACTCTAGAAATTATGAGACAAGGATTTTGGGCTTCTTTCACTGGCGGTTGGTTTTTTGATCCACACCAAGAGATATTTTGTAACACATTTCACATGTACTTATGGCTGTGTCTGCTGTTGGCACCATTTGTAATCTATTTGACAGCGGAGACAACTGTTTTACCACTTATCCTTTATCCAATATGTATATGTGTAATATTTTCTGTTATAAAATTTATCAACTATAAACTTCACATTCTCTTTGATGGTGAAGAGCTTTTGGAAGAAAGAATATCAAAGAAAAGAAGTGGAAATCTTCAGAAGGTTACAAAACTAAGTAAAAGTGAAGAAGAACGAGATGTAGAACTGGATATTTTTAA…	cluster_17	7
ENSHYS-22572	evgHyS_ScswcV5_1325.g4811.t1	XP_012565306.1 PREDICTED: alpha-(1,6)-fucosyltransferase-like [Hydra vulgaris]	NA	ATGAATGATACCAAAAAAAGTTCAGGAAGAAAAAACAATAAAAACTCTAAAGATTCTAGAAAATTTAAAAACGAGAATCGACGAGTCAAGTCAAACTTGTCATCATCGGATACCAAACGCAAGAAAAATAATAAACAAAAATACCAATCCGCCAAAAGAAAATCTAAGAAAGAACCGCGGAAGAATGTAACGGGCTCACGAAATCATCCATTAAGAAATATGTCAACGTTTACTTCTTTAGAAGACGTTCATAACGAAATAAAAAACCAGCTAGTTTTTCTGCAAGAGGAAGGAGATTGTGAAAAAAAGAAAATTTTACATTGTGAAATAATTAATAATTTTGCTGGACTGGGTTCGATGATGCATAGGTATGGAGCTTGTATACAAGTGGCTTATGGG…	cluster_17	7
ENSHYS-21978	evgHyS_ScswcV5_66.g684.t1	XP_020612236.1 beta-1,4-N-acetylgalactosaminyltransferase 3-like [Orbicella faveolata]	Beta-1,4-N-acetylgalactosaminyltransferase	AGTTTACTAGATATAAAAAAATGCTCAAAAATGTTAGTTGAGATATGGGAAGGTACAAACTGGCTAAGGGATTTGTATTGATCCTTACTGTTGTGTTGGTCTTGTATGGCACTTCATTTATTACTTCATATAATCAAAAATATAGGCGACAATGGCTTGCTCAGAGAGAAGAATATGGAAAATACACAGGTCACATGGTAGAGGAACAAAAAGAGAGCTTTATCATTACAGACGAATATATAGTAAACATGGAAAAACATCTTCAAACGATTCTACAGGATTATGAAAAGGACAGGCAGCTGGATTTAAGAATTTCTCTAGAAACGAGGAAGCCTTCAACTTTCCAGCGTAACATTTCTGTACAATTAACAGAATCTCCTGAAGTTTTTCCTAGAGAAT…	cluster_17	7
ENSHYS-21733	evgHyS_ScswcV5_66.g451.t1	XP_012561137.1 PREDICTED: DNA (cytosine-5)-methyltransferase 3A-like [Hydra vulgaris]	NA	GTTTAGATATAAAAAATGAAAACTAAGAAATTAAAAAGAGATGAAAATAGAAGTGGTGACAGGTTATCAACATCGCCACATAATTCCAACAGAACAATTATACCACCAGTGAACCGGCACTTTTTAAAAGTACACAAACGTAGAATTGAAAGAGGAAGTTTATTTGAAACTGTTTATAAAGCTAGACATCTCATTTCTGTGTCAATTAATAATTCAAAGTGTAAAACAAAGTCTCAGAGTATTGCATTACCTAGAAAGGCAATTACGAAATCACAGAAAGAAAATAAAGAGTCTCAAAACAGCAATCCTTTAAAAAAGAAGAAAAAGCCGCAATCTCACCTAAAGAGGATCAATGTTAGTTCTGTTAAGAAAAAACTGCCTGGCTCACTGAGTAAGAGA…	cluster_17	7
ENSHYS-21208	evgHyS_ScswcV5_662.g2650.t1	NA	NA	ATGTTATATGAATGGATTCAAAAGATGACGGATTTATGTGCCGGAACATTATTCCTGATCGACGATATAATCGCGGATGAGAAACTGGACAAAAAGAGACAACCACTGCTGGAGCTGGCCATCAGCGGTCGGCATCGAAACCACACCATGTGGCTACTCACGCAATCATACACCGCGATACCGAAGAACTTACGAAGGCAGGCGAAAATGTTATATGTGTGGTATCCGAAGGACAGGCAAGATCTCGCAACTATTCATGAAGAGAATGATGTCATTGAATCACAGTCAGAGATCCAGAAGGTTAAGGAAAGGCTAAAAGATGGCAAATACACACATTTAGTCATGAGAATGGAACATCCAAGAACTTATGTGATTTGCTAG	cluster_17	7
ENSHYS-21176	evgHyS_ScswcV5_662.g2607.t1	XP_012560192.1 PREDICTED: ABC transporter G family member 22-like [Hydra vulgaris]	Pleiotropic drug resistance protein PDR/CDR	AGTGTAAACAAGTATAATTAACTTGTGCTGGGAATACAATAATATTATAATTAGACTGGTTAAGCAAGTGAAGAAGTTAAACAAGATGACAAGTGAAGAAGTAAAATTGGACATATCTGATAACAAGGAGGATGTACAAACAATACCGATACATTTAAAGTTTGAAAAGTTAAATGCAAGTGTTGAAGGAAAAAAGATTTTGCAAGATATTTCTGGTGAAATAAAACCTGGAGAAGTGCTTGCCATAATGGGACCATCAGGTGCTGGGAAATCCACTTTGTTAAATTTACTATCTGGTAGAGAGAAAGGGATCTCACTGGATAGTGGTAAAATTCTCATTAATGGCCAAAAAGCTACAAAGCGTCTTAGAAGAGGAATTGGCTATGTTTTACAGGAAGA…	cluster_17	7
ENSHYS-21065	evgtrinLocDN17825c0g1t16	XP_012559947.1 PREDICTED: KAT8 regulatory NSL complex subunit 1-like [Hydra vulgaris]	MLL1/MLL complex subunit KIAA1267	AACAAGGCAACTGCCTAGGATATCAATCCTATTCTCATGCTGAGCGTTAAGCAGAAAGGATAGATTCACACTTTTACAGTCTCTGGCATGACTCGGCCGGGGTTTGAAGCCAAGACCTCCCGCACTGGAAGCTAACGCTCTACCATCAGGCTATCCGCCAGATATTTGTACTATTCCTTTTATCAAATCCATTTATTGAAGGTAAGACACAACCAAGCTTTAAAATTTGTAACAAAGGATCTTTCCGTATGCGTGCATCAAAAATAAAATAATAAACACTTGTGTCGTTTTTTAAAAACGCGACTTCGTTTTGATTTACGGCGAAATTTTCATTAGGTAAAAAAATGAAGAAAAAGAACGGCGAAGAAGCGGTTACGTATTTATTTTTTTATTTACTTG…	cluster_17	7
ENSHYS-20817	evgHyS_ScswcV5_644.g2287.t1	XP_012555316.1 PREDICTED: transcriptional repressor NF-X1-like [Hydra vulgaris]	Nuclear transcription factor, X-box binding 1	ACGCACGTTCCGCAAAAGAAGCGCTTGCTTTCCCTCGTCAAAATGGTGTCTTGACTGGGGTCAAGTTTTTTATTTGTTGGTTTGATGCTCAAAGTTAATGCTATGACTCCGTTCAAATAATGGCATATTATGGTCAACAAGCTCGAAACAGACCAGCCTTGTACAAACCGACTGATTTTTCTAGCCAACAGAAAAGAGCACCTTCAATTTCGGACGAATTGAAGAAAGAGGAAGAGCCACCAGTTATTAAAATTCAGCAGAGACTTGCTTCTACTGTTGAAGCAAAAGAAGAAAATAACAAGGGGGCTTTGGCATCGAAACCTTCTTCTAAGGATCAAGAAGAAATGCCAGAAACTGATAAGCAGTGCACTGAAAAACTTGTTGGTGTAGCCAAGAAGG…	cluster_17	7
ENSHYS-20592	evgHyS_ScswcV5_644.g2080.t1	XP_002155495.3 PREDICTED: beta-2 adrenergic receptor-like [Hydra vulgaris]	NA	GAATTTAAGGTACAAGAAAAAAGTTGCATGCGAATCAATTTTTTCCGATAACAACACCGAGGTGTTATTCTTCCGTGAAGAGAACACTGATTTTAATTTACCTAACGCAGAGTTACTTAACTAATTCAAAATGGCGTCAAAAAAAGTCAACACAACATCAGAAGTAGGAATTCATGATAGTGTTTTAGGTGGAACGTTGCTTGGAATCAACTTTTTTATCATTCTACTTAACGTACTAGCAATCATGGTGATAGTTCGATTTCGACATAAGAACGCGATAGATATATTTGTGTTAACGTTAGCCATGACTGATTTACTAAAAGGGATGATTCCAGTTCCAATGTCAATTTATATATACATGACGGACGCTTATCTTAAAGTAGGAACTGTTGGATGTAA…	cluster_17	7
ENSHYS-19831	evgHyS_ScswcV5_3781.g16176.t1	NA	NA	ATGAATGGTATTAAATTGGATAAAGCTAAGTTAAATGAAGTCAATAAAGAGATTGAAAGTAAATACAATGAACTTAAACCAACAGCATCTATGGATGATAAACCAGGATATATGAAAAATCCAACACAAATGAATAAATTAAGAAAAATGGACCTACTTATCGAAAATTTGTCCAATAAAGTAAATAAGATTAGACCAACGCCGGCACCTAGAAAGCCTGTTCCAGCACCAAGAACCTACAAACCAGTGCCAGCACCAAGGAAACAGAAACCAATCCCTAGTGCAATTACAAAAGGCTCTAAGGGATTCAACAAAGTCTTCAAAGTAAGAGTTGTAAATAATAGGGATCCATTAAGACAACTAACAACTGTAAGAAGTGGAATTTACTACCATCTTAAA…	cluster_17	7
ENSHYS-19665	evgtrinLocDN22140c0g1t2	XP_022908097.1 uncharacterized protein LOC111419513 [Onthophagus taurus]	NA	GGCTATATAACATGTTTCCTCAGAAAGCAATGGATCCACCGACGGAGGATGAGCGTGACAGTTTCAAGAGAGCCAGGGTGTGCCACATTTGCATGGAAGAATTTTATGACAAGGACGACACCAAGGCCAGGGACCACTGCCACCTCACCGGTAAGTTTCACGGGGCTGCCCACCGTGAGTGTAATCTCCGATACAAGGTACCCAATTATATCCCTGTCGCCCTCCACAACCCGAGCGGACACGACGCACATCCATTCACCAAAGAGCTTGCTAAACAGCATGGAGAGGAAGATATAAGCGTCATTGTCGAAAATAAGGAGATTACACTCACGGTGGGCAGCCCCGTGAAACTTACCGGTGAGGTGGCAGTGGTCCCTGGCCTTGGTGTCGTCCTTGTCA…	cluster_17	7
ENSHYS-19362	evgHyS_ScswcV5_4433.g21209.t1	XP_018973999.1 PREDICTED: cytochrome b561-like [Cyprinus carpio]	NA	TGTTTTCGTTTCGTCCTGCTTATATTTGCAATACACAAATGTTGACAAAAATTCAGCATGACGTCGAATAGTTACATCGATATTCAATATCAAATGAATCCGTGTTACGACAATCCTGAAACGGAAACAAACGAAAAACAAGCAATGCTTACGGATGGAAATTCGGGTTCACGTTACACGGAAGAATATTATAGCCCGGAACCATCCGACACGGAGGATTCTGTTAGTGTTTATAGTGAGATTTCCTCATCGAAAGAAACACTGAAAAGATTTAATCGTGTTTTTATTGTGTCTATGTTCGTGTTGGAATTATTTGGAATATGTTGTATTGTCATGGTAACATGTTGGATGGTATATTTTCATGGCGGTCTAGCATGGGACGGTACCAAAAGGGAATTC…	cluster_17	7
ENSHYS-19318	evgtrinLocDN48595c0g1t5	XP_002170330.3 PREDICTED: proton myo-inositol cotransporter-like [Hydra vulgaris]	Solute carrier family 2 (Facilitated glucose transporter), member 13	TCAAAATGTTTTTTGAGTGGTATCATGGCACCTGATATTACGCCAGTGTCATAGACAAATAAAAAAACTCACACTATTTCTAGGTCCCTGAGTTTAAGTGATAATTAGAATTGAAATACAACAAGGAAAGAATAATAAATCAAATCAAATGGCAGACACAACAGAAGAAGAAGAAGATCTTTACATTTTGGAGAGTGAAGTAGAGAATGAAGAAACTCCTATTTTGCGAGAAGATCAGGATGATGATCATCATGGCAGTCTTGATTATCAACACACGACAACTTGGTAAGATTCAAAAGTACCTGTGAGTATGGTTTCAAATGAACTAAGAACATTGTCTTACAGAAATGAAGAGATGCCTATATTAAGATAAAATTTTGAGGGCATACTGCACTCTAT…	cluster_17	7
ENSHYS-19255	evgtrinLocDN31724c0g1t3	NA	NA	ATTCAATGTGAAAAAAGAGTTTTTTAAAAAAACTTATACATTTTATCTTAACGTGTATACAGGCACATTACTTGCAACGAAACTTAAGTTTTTTCTTACAACTAAACAGTCTGTTTAAACTTATTGTGTATTTTAGCCTTTACAGACTAATTAAAATTTTTAAAAAACACAGCTCACCAAATTTTTCTGTAAAAAATCTTGGCCTTATTCATTAAAACAATTTTTAAAAGATTCTGAGATCAACAGATTTTCATGTTGGAGATGCAAACTTAATAAGAAGCATCTTAAAAAATATAGCTCAGAATACAATATGATACCCTCTCCTGTACCTGTGGAATTAAAAAATTTACACAATTTGAAAAGATGTGGAAAGCCAGAACATTTCCGATAATGCAATTC…	cluster_17	7
ENSHYS-19044	evgHyS_ScswcV5_4378.g20911.t1	NA	NA	ATGTCTTGTGTTGTGTTCGACGGTTCAAATTCTTCTTTTGCGGAGGACGACGTAAAGAGCATCGCACCGCGATGTCGTTCTTCAAAACACTACGAAGGTAACCATTTCTCCATAAGAAGTGGCAGTATTTTTACTAAATCGACCATACCTGATATAGAACTAAACGCATCTGATAATACCAAGAAAAAACAACGAAAGAAACATTCACAAAACGGGGAATCGTATTCGCAAAAACATGCTATTGTAGAAGTGGAGGGAAAAAACCTGAAAGAATCTCGAAATAAATTTGCAAGGAAACAAACAGATGGAGAAAGGCAAAAAGCCTCAATGCCTGAAAAAAGGAAAATAACCTGCAAAGATATTGCGTTGAAAGAAAGGAATGCAACGTCTGAACAAAAT…	cluster_17	7
ENSHYS-18978	evgHyS_ScswcV5_4378.g20867.t1	XP_002161638.3 PREDICTED: uncharacterized protein LOC100209740 [Hydra vulgaris]	Deformed epidermal autoregulatory factor 1-like protein isoform B	CGCTGCAGGGAATGCGAATGATGCACATTTTGCGGTGACGAAGAATTTCTCGTTTTGTTAAGATTAATGTTGAACATCATAATGTTCATTTCCTATTTTATTTCCTGATATTTCAATCATAGTATGGCAACAAACATAGCGAGGAACCAGTCTGCACCCGTGCATTTCACTCTGCTCAATGACAATGTCGTACCGAAAAATATCGAAAATAAGTTAGAGATTTCCGAAACTTCAAAATGTGACGACACAGTAGAGGACGATGTCTTTGCAAACGAAAACGACACAAATATCTCCAAAGATCAACAAACGACCTGTTTAACAGATATTGCGAGAGGAAATGATCAAAATGCAATTAACACCACGTTGGCAAATAATGTCATTACTCCACCAGATGTATCA…	cluster_17	7
ENSHYS-18912	evgMSTRG.116200.1	XP_012556741.1 PREDICTED: CWF19-like protein 2 [Hydra vulgaris]	CWF19 like cell cycle control factor 2	TTCTTATAAAAAGTGAATCGTTATTTTTACACAGTTAAAACTCAATGAAAGTACGAAATATTATCTTTTTCATTCAAATAAAATGTGAATTTTATTACGCTAGCTTTGATGTCCAATCGTATGGCTTCCACAGCTCAGCGAATTTCAAAACTTTTTTTTTGTGTTGTTCGAAACTTTCTTTTGGAGGTTTGCGCCAAAATCTTGGTTCCAAATCAAGCATCCCACCAATTATCTCCTTGCCAAAGAATAGAGGAAAACTTACTTCCTCTTCGATAACATGAGCAAAACCACCATCTCTACCAAACTCTACTGAGAAATATGGTAATCCTTTTGGAACCGCTTTTGAAACACCTTGTTTTGCGTCTATTGTTATGAGTTTTTTGTTTTGACTCCACTCCG…	cluster_17	7
ENSHYS-18552	evgtrinLocDN63476c0g1t3	NA	NA	AAATCATTGGTCCAGATGTGTAACTTTGTGTTTGAAAGGGGGGGTTGTTCTATTCTTTATATAGTTTTTGATTTCCACTTTGTAACTTTGTGTTTGAGGGGGGGGAGTGATGTAATGAAAACTTGCATTCGATAAATTAATCAATTTGGAGCGGGGAGGGTAAGAGCTTGTTTGTCCTTCTTTTTTTATTTGCTCATTTGAAGCTTTTTATTCTTCAAAATAGCTTTGTTTTTTAAAGAATTTGAGTCTTCTGTTGCTTATAAAAAGATGCTTGTGGAAAGGAAAGATTTAAATTTTCATATTATTCTTTATGATTGAAATTATTTACTTTTATAAATCCAAAACTCTTTTGCACACAAAACTTCTTATTGAATTTCTCTGCGAAGAAAAATCATTAAC…	cluster_17	7
ENSHYS-18424	evgHyS_ScswcV5_4367.g20377.t1	XP_012554289.1 PREDICTED: collagen alpha-3(VI) chain-like [Hydra vulgaris]	NA	ATCTCCCACGGAACAAAAAAGTAAACAATCTCACGTGCAATGTATTTGACTGGTGATAACTGAATGTTAAAATGCCTTTACATGGTTTCGAAGAGTATATATATATGACAGATAAAGGTACTGCTATTTGCAGTAGTGCTGGTGTTTTTAAATAACGTATCAACAAAGACCATACATGTTACTAAACATCATCATAAAAAGAACCCAACTTCAACAGATAAAAATATTACTAAATCTGCAGAAAAACCGCATAAAAAGAATTTTATAGATATAACGCATTTAACACATGACAGAGAGGCATTTTATTTTGACATTGATCATGACTTTGAAGATTTTAGTGGTCGTATAAATGCTCGCTCTGTGATACCAAAGGGTGCTGTTGTTTATAAAGCACAGCCT…	cluster_17	7
ENSHYS-18398	evgHyS_ScswcV5_4367.g20356.t1	XP_012562329.1 PREDICTED: nuclear pore membrane glycoprotein 210-like [Hydra vulgaris]	nuclear pore membrane glycoprotein 210	GAAAAAATGGCGGTAAAGGGAGCGCTGACTCTGATTATTTTTTTTCCTGTCGTTTTCAGTGGAATTTCACCTGAAAATGCCTTAAATGTGCCACAGGTTTTGCTTCCTTACGTAGCGAAAGGTTCTAAGCCTACAACATTCGTGTTAAAGGCTTTGAAAGGCTGCTTTAAATGGTCGTCTACAAAGCCAAATGTAGCCATCATACAACCTATTGATAATAAATTAAACACTTCTAACTCTGTTGATGATGATGAATCTTCTTGCTCTCAGTCTGCACTGGTCACTGTAAAACTTAACAGTCCAGAGGAAGACACAACAGTTATTTTGGCCGAAGAAGAAGGAACGGGATTTACTTTACGATGTGATGTGTTTGTTGATTCTATTGAGAAAATTGAAATT…	cluster_17	7
ENSHYS-18180	evgHyS_ScswcV5_4270.g20163.t1	XP_004206448.1 PREDICTED: dipeptidyl peptidase 2-like [Hydra vulgaris]	Dipeptidyl-peptidase 7	ATGAAGTTTATTTGGTTTAGCATCCTGTTTGTGCAATGCAGTGGTAGTTTCTCATACTTGATTCATGACAAATCTACTGAGCAATACGAAGAAAAGTTTTTTGATCAGTATATTGACCATTTTAATTACCTTGGCCAAGCTGGTGCGAATGGAATGTACAAACAAAGATACCTAATTTCAGATAAATATTGGACAAAAGGATCTGGGCCAGTGCTGTTTTATACTGGAAACGAAGGGGACATAGTCAATTTTTGGGTTAACACTGGCTTTGTTTTTGAACTGGCACAAAAGTTGAAAGGACTGGTTGTATTTGGAGAACATCGTTATTATGGAAAGTCTTTGCCATTTGGAAATGTCTCACTTACACCAGAATATATTGGCTTTTTGAGTATGGAACAA…	cluster_17	7
ENSHYS-17837	evgHyS_ScswcV5_4270.g19877.t1	XP_012557938.1 PREDICTED: uncharacterized protein LOC105845107 [Hydra vulgaris]	NA	GCCGGTAGACACACTACATGAATATGATGGAAAACATTGTTTTGCTTCACATTTTTTTACTATTTATATTAATGAATGCAACTGACGCAGATATATTTCAAGATTTTGCTCAATCGCTAACTGATAGCAAGCCAAAAGTCGATCAAGGCTCAATAGACGAGGATATCAATGGAGCAGGTATATGTGGACTCATGGCCGGCTGCAAAATTTTAGGAGGCAAGACTGCATGTTACGGTCCAAGTGGCACAAATGTGTGCGCAAAATGTCAACAAATCGCTCCTGTCTCAAAACGAAATATAATGAGAGCTGATTTCTACAATTTCGATCTTGACGGACTCAAAAACTGTGGCAAAGAATGTCCGGACATTTTATTTCTGGATGAAATGGTCAAATATATGT…	cluster_17	7
ENSHYS-17717	evgHyS_ScswcV5_4270.g19775.t1	XP_012566452.1 PREDICTED: putative uncharacterized protein DDB_G0282133 [Hydra vulgaris]	NA	ATGGAGCTCAGACGACGTCACGTTATTGTCCACTTGATTTTTTTTATAGTGTTAGAAAATTCAGGCGCAAAGATAGTATTGTTTGGACATTCCGATGCAGCAAAAGTTTTACCTGATTTTGGCGATAAATGGTTCAACAGACCTACACCCAAAAGAAGTTTATTAACATCAGTTGGGAAGCCTTTTTTGCCAGATACACGTTCGTCATATAAAATCTTCGAATCTGCAATCGCTCCAGCGTCCCTTCAAAGGTTCAGTACAAGAACGGTAACACCATTTTCTGGCGAGAATTTAAATGGTGGTGAGAAAGCGTTAACACACTCATCAGATGTAAATAGACTAGAACAAACTATTAATGGAGATACTTACTATGGTATAAAATCCTTAGACGAAGCCAAT…	cluster_17	7
ENSHYS-17598	evgMSTRG.106920.1	XP_002739447.1 PREDICTED: solute carrier family 15 member 4-like [Saccoglossus kowalevskii]	Solute carrier family 15 (oligopeptide transporter), member 4	ATCTGCACATGCGCATTAAAATAAAATTCTCCGTCGCCCCGTCTTTGTTTCGTTAGGTCACAATAAATATATCCAATCGGACGAAGATGGTGAAAAAAAATTAAACATTATTTTATCAAATATGACCTTCACTAACGGCAGGAGACCGTCTGTCCCAACGTGGTTCATGTGAATGTTCAAACAAGCTTTCCCTCGACGCTCTTAGGGGCGTGCCACCAATAGCATAATTTTTCACATATGAGTACTTAGCAGCGATAAACACGAAGAATAAAAAGTTTATAAAAACAACAACAGCCAGTGAATAAAAGTAATATTCCAAACGGCACGAGTTTATATCGTCACAATACCAATTTGAATATGTGTTGAAAATTTCGACCAAAACGCATCCTAACATGGCGC…	cluster_17	7
ENSHYS-17593	evgtrinLocDN95969c0g1t3	NA	NA	CCTTTTACTTGTACACGGATAGCCTCGAACTCGCCACATTTCGTTTCCTCAACAACCTGCGTTAGACACAACAAATAATAAAAACACGTAATTTTACATTTTCCCCTAAAAAACACAGTTTTTAGTATGTAGAAAAATAGCAACGTATGTTTTATACTTCCGAAGCAAAACTTAGCAAATAAAATATCTGTTTCTGCAAAGATACTTTGGGTTTCCTCGTTTTATGAAATTTTGTAGAGAAAAAATCACAAAGCACCCGTAGAAAACAACCAACACAAACAACCCTACGCATTATTTTGAATGACGAGTCGTCGATGGAACCACAAAACTCGAGAAAACAAAAAACCTTAAGCATCCTTTCTCGTCCTGTTAGGATCTCGTATAAACAAAAAACTAGAG…	cluster_17	7
ENSHYS-17530	evgHyS_ScswcV5_4270.g19605.t1	XP_027044738.1 mitochondrial-processing peptidase subunit alpha-like [Pocillopora damicornis]	Mitochondrial-processing peptidase subunit alpha	TTTACCGAATCATGGCGGCTAGAGCTGCAGGAGCTTTACGTCGATCACGCTCCTATTTTTGTAATTTAGCTCCGTTTCGTATTGACTCAAGAAAAGGAGCATTGAATGCTTTAAATTTTAAAAGGTTTTATTGTGATAAAGTGTTACCACCATTAACTACCCCATTAGATGTCGCTAAAGATGATTTTACTAATGCTGGCCAAGTAATAATTCCTGCACGTGGTGGTGGTCGTGGTGAGGTGAAAATTACAACTTTATCTAATGGCCTAAAAGTCGCATCAGAGGACAGCTTTGGTCAGTTCTGTACGATAGGAGCATTAATTGATGCCGGTTCACGATATGAAGTGGATTATCCAAGTGGAGTAAGTCATATGCTGGAAAAAATGGCATTTCAGAGTA…	cluster_17	7
ENSHYS-17192	evgHyS_ScswcV5_4261.g19309.t1	XP_015747295.1 PREDICTED: cytosolic acyl coenzyme A thioester hydrolase-like [Acropora digitifera]	Cytosolic acyl coenzyme A thioester hydrolase	ACCCGATAAATATGGTGGAAGAAATTCAAAACAAATGATCCCGATAAATGTTATTTTATTCGGCGAGGTTTACTGCTCTTACCAGTAAACATACAGAAAAAGTTATGGCTAACATAGAAGTTAGTCGTGTTATGTTGTCAGATGATTCGAATTTGGCTGGTAACGTACACGGAGGAACTATATTGAAATTAATCGAAGAAGCTGGTGTCATCGTTGCTACACGTCACTGTAACAAAGAATTCCAACTAAGGAAAAATCCGGAATGTTATGCTGCACTTGCTCGCGTAGAAAGAACTGATTTTATGGAACCAATGTTTGTTGGAGAAATAGCACAGATCCATGCTGAAATGAGTTACACTTCTATGCATTCTCTAGAAGTTCAGTGTTTTGTTTTTGCCG…	cluster_17	7
ENSHYS-16756	evgtrinLocDN25672c0g1t14	XP_012553527.1 PREDICTED: uncharacterized protein LOC100205136 [Hydra vulgaris]	Gamma-glutamyltranspeptidase periplasmic	TAAAATCTGCCAATTCATTGTTGTAAATAAATCCAAGTTCACTGGATCGTAATTTAGAACCAAAGTAGGCGTTAATAGAAGTGGTAGCCCCCACGGCGTTGCCATCTTCGTCAATTATCGACATATGAGAGGTCCCGCTTTTTTCTTCATGCTTCACCTTACTGAAAGGTTCATAGTAGTCTACAGTGTGCGACACATTGTCGATACGTTTAAACATGTGTTCAGCTACGTCATCACTCAACATGTAGGTTACAACCCTTGATGTGTTAGCTGTTTTTCTCGGATCACCAAGAAAAGTGAATGGTGCATATGCGAATTTAAAAGCTTCCACCATTCTGTGAAATAGCAATCCTCGCTTATTGTATTGGTCTTCTGGTCTCCAATTAAAATGCGACATAA…	cluster_17	7
ENSHYS-16599	evgMSTRG.101038.1	NA	NA	GTTTCCAATGTGGAAATTATTGAATTGTGCTTCTTTTTGTGTCGGAAAACTCTTCTTGTTACAATGGAACATCTTTATTCGATTATTTTTTTATTCGAATGTTTCCATTTTTCGAACATTTTTTGGTCGCTTTGTTGTTTGTTGGGTGTGGTATTTGGCGCCAGTAATAAGAACTTTTGTGAGGTCGTAAGCAAAAATATGGAAGGGAAAAAAGCAAATAACACCAATGCTGATCGATGTAAACGGTACAGAGAGAAGAACAAAGAGTCTTATAAGATTAAGGATGCTTTACGAAAAAAACGTGCACAACTCCTGCTGAAAACAGATAAAGTCAAATACGAAGAACAGAAAAAAAAAGACAGGGAAAGAAAAGAATTGACTAAACTACGAAAAAAAGTT…	cluster_17	7
ENSHYS-16440	evgHyS_ScswcV5_4075.g18599.t1	XP_020894660.1 ras-related and estrogen-regulated growth inhibitor-like [Exaiptasia pallida]	RAS like estrogen regulated growth inhibitor	TACAGAAGTATAAAATAAAATAAAACAAGATATAAAAATAATCATGGATTACTTGCTACCTCCAACCAACACACATCATCAACATCAAAATGGCGAAAGTCAAGCTGATATTCGTTTATTGCTTCTAGGTTCTCGAGGAGTAGGAAAGTCAGCATTGGTAGTCCGTTATATCACTAGACGTTTTATAGGTGATTACGACCATTCGTTTGATACGCGATATATTACAAGTGTTAATATGCAGAACAGAATCTCACAAATTGAATTTATTGATCCTGTCTATTGTGAACAGGAAACCGACGAGTTGCAGCGAAACCACGTGATACGAACTGATGGTATTATATTAGTTTACTCAGTCACAGACCGTGAAAGTTTTTACAACATATCTGTTCTGTATGAATA…	cluster_17	7
ENSHYS-16092	evgHyS_ScswcV5_4051.g18284.t1	XP_012555367.1 PREDICTED: leucine-rich repeat serine/threonine-protein kinase 1-like [Hydra vulgaris]	NA	TGTGAATAAACCGAAAGAATGAAGATCAACGCATTTCACTGAAGGACACTGTGTATAGTCAAAAACATAAAAAATTTGTAGCATTTGGGTTGCCATATTAGTAATTGTGAGACCGAAATAATGGCATCACCTCCACCTCCAAATGCCTATGAAATTCATGAAGCATGCCAACAAGGAAAGATAAAGAAAGTCAAAGAAATGGTTAAAGACCAAAACACATCGTCACTGGTCAATGTAGGGGCGGGTGTATTTGGATACACACCTTTACATGAAGCCACAAGTAGTAGAAACAGCCAACTTGTTGAACTGCTGATAAATAAAGGAGCTGATGTAAATGGGAAGTCGAATGGAAACTACACACCATTGCATATTGCAGCATCAATTGGAGATATTAAATGT…	cluster_17	7
ENSHYS-15906	evgHyS_ScswcV5_4037.g18092.t1	NA	NA	ATGGCAGCCAAAAGGAGCTCTTATAAAAAAATTGACCAGATAATTGAATTTGTAATTAATGGAAATGATGATAGTAATGATGGTATAAGATTAGATAATGAAAGTGATGAAATTGACAGTGACTGGAAGTATGAAGAAGAACCAGAAGGAACTTTTCCTGCTAGCAATTCCAGTAATCCTAACAGTTACAATGGTGAGACATCTTCTGAAGATGATGTTCCATTGGCTGATCTTGCTCAAAGTAATAATAATGTTAAACCTATGTGTGCTAGTGGCAGTCATTTTGTAAGAACAAAAGGTAGTATGCGTGGTCGTGTTTTGCGTGGCCGTGTTTTGCCTTGTCGTGTTTTGCGTGGTCGTGGACGTGGGTACGTACATGAGGTGGTCGCAGTGGTATTC…	cluster_17	7
ENSHYS-15877	evgHyS_ScswcV5_4037.g18070.t1	XP_002158691.3 PREDICTED: uncharacterized protein LOC100213973 [Hydra vulgaris]	Pleckstrin homology domain-containing family M member 3	ATGTTTCAATACCTTCGAAAAGCTGTTGCAGGAAACAATGTAAAAGATCTACGAAATAGTTTAATCCAGGATGAGTATCGAAAGAAAAAGTTGAAAGAGAATTTAGCACGCCAAATTAAAAAGTTGCAAAAATCACATGTAAATGATGATGTTCGCATCGTTGAAAGAAATGATGAAGACGCATTGCAAGTGTGTATGGCATTGGAAGCCATATTTCTGCATGAATACCAGCAACATGCTCCTTCGTTAGCAGTCACCAATTTGCGATCAATGTTTGTTGATGGAGTTCGCACCACTGACGATGATATTGTTTCCATAGCATTCTGGGATATGTTGAAGGAGGTTACACACCATGATGTTATTACACAGCTCAAGCACTTAGTAGTAACAACAGAGATT…	cluster_17	7
ENSHYS-15752	evgMSTRG.100262.2	PFX20253.1 RNA-directed DNA polymerase from mobile element jockey [Stylophora pistillata]	Cysteine-rich secretory protein family protein	TAATTCTCCTCAAGTAAAGAAGATAGAATTACGTTAGAAAACTAAGATATTTTTTTGCAATGGCTTCACAAATTTTGCAAGAGGAAGATATTGAAAACGAAGAGAAAGTTTCAAACCCTATTCGTTACAAGGACGAACCTGACATTAGATTGCGAGATGATGTAGAATATGTGGAGAAGAAGGTAACGAAGCAGATTTACGCTGCTTATGATAGGGATGCGTGCCTATATGCTCACAACAAAGCACGAAGTTTTCACAAAGTTCCGTCACTCACATGGAGTGACGATCTGGCCAAAGGTGCGAAAAATTGGGCTGTTTACCTTCTCGAGAACGATTACTTCGAGAATAAAACCCATTATCCAGTAGGAGAGAATTTGTACATGATGCCTTGGGGTGGTC…	cluster_17	7
ENSHYS-15529	evgHyS_ScswcV5_3964.g17730.t1	XP_002155323.2 PREDICTED: uncharacterized protein LOC100209216 [Hydra vulgaris]	Nephrocystin-3	TTAAGTTATTTATTTCAAGAGAATGTTATCATGCAAACTAAAACACTATGTACCACGTGAAAGATATTATCCTATTTTGTTATCCTGCTATTCAACCAAACCTATACAAAATGTAGAAATATTGCCTCCAAAGAAAGTAACATTTAAGGATAAATTCAAAGAAACATGGAATGGACCAAACTTTAAGTATTGGTTCATTGGTACCACAGCATTTCTATCATGGATGGCTTATTATGGAACAAAAACCTACAAAAAGACTCGCATAGACATTGAAATTCTACCACCACTTCCCAGACATGCAAGAGTTAAAAGAGAATCAGAAGTTCAGGAATTGTGTCGAAAATATGAAGCTCTGTCAGGATTATTAAAACCTATGAAAATCAAAAAATTATCAGTGCA…	cluster_17	7
ENSHYS-15450	evgHyS_ScswcV5_3964.g17661.t1	XP_012558384.1 PREDICTED: synaptic vesicle 2-related protein-like [Hydra vulgaris]	synaptic vesicle 2-related protein isoform X1	ATGGCGGATGTAACTACAAGCGATAAAGAAGAAGCAGATTCGGATGCTCCATCATTTACTGTGGAGGAAGCCATCGAAGCAATAGGTTTTGGGAAATTTCAGATCAAAGTATTAGCAATGATCGGATTTGCATGGAGCGCTGACTCTTTAGAAATGGCTCTTTTAGCAATATTGGCCCCTGCAATACGATGTTATTGGAATCTCACACACTGGCATGAGGCGTTTTTAACAACAGTTGTGTTTGTCGGAATGTTTCTGGCAACCTATTTATGGGGATACGGAAGCGATAATTACGGTAGACGAAAGGTGTTAATGGTTGCAACATTGGGCATCTTTGTGTTTGGCTTATCTAGCGCCTTTGCACTTAATTATGCGATGATCTTAGTGTTCAGAGGTCTT…	cluster_17	7
ENSHYS-15360	evgHyS_ScswcV5_3964.g17586.t1	XP_004205906.1 PREDICTED: muscarinic acetylcholine receptor M3-like [Hydra vulgaris]	NA	ATTGGTATTGCGTATGAATCCTTGAGTTAACGTTACCAATAAACACTCAATGATTAACTTACTGAAAAAAAATTTAGTTATGAAACGAAAGTATAATCATTCGTGAATAACTAAGTTGGCCTACTTCAAACGTTGTTGCTAGCTATGAAAAACGATTATTGGAATTGAGCAGGAATCCTTCAGTATGTTGCCAATAAACGTTTCAATAATCCTGATAGTGAATAAAATCCTTATTCCTGCAACGAAAATACAATCATTCGTGAATAACTGGATTGGTCTACTTCAAACGGTGTTGCCATGTCAACCAGTAGCAAACAATCTGAAGGAAATTAGCTGGTATTAATCCAATTACAGAATTAAAGCTTAGCATTGTTTGAACACAAAGATGGATCTTCATAA…	cluster_17	7
ENSHYS-15133	evgMSTRG.7807.1	XP_011672022.1 PREDICTED: uncharacterized protein LOC105442011 [Strongylocentrotus purpuratus]	NA	AGCTCAGCTGGAGCACATCTTCGACGTCGAAGCGATACGATGTATACAAATGGCGTAACTTTACAGGACATTGTTCGTCATGTAAAAAGTACACTGGGTATCACCGTAAGTAGAAATACCATCCATAGACTGATGGTACCGCCACGTCGAAAAACAACTTCGAGCAGGAGATTTAAAAACTTGGTAGATGCTCGTGTTCCGCCAAAACGGAACACAATGGAAAAAAGGCTTCATCCAGATTTCCATTATACAAGCGCGCAAGTGAGCATAGTGAACCAGATGGCGACTCTTTGCGATGTTGACACACTTTGTTTGTCAGTAGACAACAAAAACAAGGTGGAGGTTGGGATCCCGGCAACCAGCCGTCGTAGCAGACATCGAACTTTTTATTTAAAAAAG…	cluster_17	7
ENSHYS-14462	evgHyS_ScswcV5_3882.g16777.t1	XP_014467384.1 PREDICTED: uncharacterized protein LOC106740649 isoform X1 [Dinoponera quadriceps]	NA	ATGCGCATACCAGATTATATCAAATATTTAAAAGAAAATCGAAGAGAATTGTTAATGGTTCGTCTAGATAAAGCAGAAATTGAATATGATAAAACATTATTGTCTGTTTGGAATATGGCATTTAAAAATCTAAAAGAACATGATAACCTGCTTGCTATTGATATTTTAAATATGATGGCATTAATGGATGGTAGTTTTATCAACACCAAAACCTTTTTGTATTTAGATGGTATTGATGAACCTATGTTAAATGCAGCAGTAGAAGTATTATGTGAATACTCGTTGATACAAATAAATACTTCTAAAATTGTCACCATGCATAGATTAGTGCAGAAGATCACTAAATTATATGAAGAAGAAAAATCCAATTTATCTTCTAAGTCAATTGGCATATACTTT…	cluster_17	7
ENSHYS-14389	evgtrinLocDN108595c0g2t1	NA	NA	AATAACAATATAGATAGGATCTTCTGAAAATTTCTAATCGCCATAATTTAAATGTTTTAGAAAAACTCAAACTACTATTAAGTCCCTGAGTTTAAGTAAAATATTTAAATTATGGCGATTAGAAATTTTCAGAAGATCCTATCTATATTGTTATTACTGGTTGGAATGTTTGAAGCAGGTTTGCACAGTTTCCCCTCATGTCATCCTGGTATTATGAAACTATTTCATTGGTGTGAACAGTCCGAGTGTAGAGACAATTGCACGTGTATATCAACAAATCGTGTGTGCAAACAGATCTGTGGGCAACCTGTTTGTGGAGTAATGACTTGTAGTTCACCAAACACTTGCTTTCAAAGTGTACTTTTAAACCAAGATAATCATTTACCCCGACTTTCTAAC…	cluster_17	7
ENSHYS-14352	evgMSTRG.40183.1	NA	NA	AACAGGGTACGTCAGTCCTTTTAAAATTTGATTCATTGCAACATGTTAAAAACTACGTACGAAAAATATACGTCACTCCTGGCGAAGCAATGTGTCTTGAAACTCAATATTTCAGAATCCTCACAACTGAACAGATTTCTAGTAACACTATGCTTAACATTCGCAGAAAAAGAAAACTAGAACAAAGCAGGAAGTACCGTAATTCCGAGAGAGGCCGAGTGAAACAAAAAAATTCAATAGGCAAATATCAGAAAACGGAACACGGCCAAGCTAAGTTGAGCGAGTCGATAAGCAAATATCGGAAAACGGAACAGGGACAAGCTAAGGTAAAAAAGTCGATAGTCAAATATCAAAAAACAGAACAGGGTCAAGCTAAAGTAAAAAAGTCAATAGGAAAAT…	cluster_17	7
ENSHYS-12882	evgHyS_ScswcV5_3574.g15573.t1	XP_012560985.1 PREDICTED: splicing factor 3B subunit 3-like [Hydra vulgaris]	Splicing factor 3B subunit 3	ATGCACTTATACCAACTCACACTGCAGAAGTCATCAGCAATTTACAATGCTGTCCATGGCAACTTTTCTGGCACTAAACTTCAGGAAATAGCTGTTTCTCGAGGAAAGGTATTGGAGCTTTTACGACCTGATCCAAATACTGGTAAAGTTCATCCTCTGTTTGCCACAGAAATATTTGGAGTTATACGTGACCTAATGGCTTTCAGATTGACAGGAGGAACGAAAGATTACCTTGCAGTTGGTTCAGATTCTGGACGAATTGTCATCTTGGAATATCTTCCAGCAAAGAATTGTTTTGAAAAAGTACATCAAGAAACCTTTGGAAAAAGTGGATGCAGGAGGATTGTCCCAGGTCAATACCTCGCTGCTGATCCGAAAGGTCGAGCTATCATGATAGGT…	cluster_17	7
ENSHYS-12776	evgHyS_ScswcV5_3574.g15470.t1	XP_012561756.1 PREDICTED: sodium- and chloride-dependent GABA transporter 1-like [Hydra vulgaris]	Sodium- and chloride-dependent glycine transporter 2	AGAAACAAACAAAAAAATTTTTTTTACAACTGTCTAAAAAGTGACAGTTTGGCGTCAACTCACTTTATGGTATTGTCCAAAACATTGGTATTTGACAACTGCAATACAAACATCCGTTTCACGTTTAACATCATTCCATTAAAAGAAACTTTGAAAAAGATGTAAGAAACTTTGGCTAAAAATTAAAAAGTGAACGAAGTTCAACATGGCGGATAAAGCTGTCCCTTTTGTCATAGAAAACGGAAAAGCAAGCGATGAAAACAAAGAAAAGATGGCTTCCAAAACACAAAATGGCGAAGATAAAATATTAATTAAAGAAAAACAAGTTGGTGAGGAAAAGTTGGAACAAACAGAAGAAAGAGAGACATGGGGAAACAAAATTGAGTTTATTCTTACTTG…	cluster_17	7
ENSHYS-12526	evgHyS_ScswcV5_3493.g15176.t1	XP_012554414.1 PREDICTED: echinoderm microtubule-associated protein-like 4 isoform X2 [Hydra vulgaris]	NA	GCTGGCAACATACCGTTTTCTATCAATTTCTATAGACATGGAAAAAACATAACATTATTAGGCAGGACAGGCAAGATGGGCAGACAGAGAATGTTCGTCTACGATTACGATGGCAGAAGAGTAAAGTTGGAAAAATCTTCTGACTCAAAAAAAGATAAAAGCGAGGATTCATCTTTTAGTTTACCGCCGGTTGAAAACAAAGAGGATATTATGTCGTCTCGATCAGTAAGCGAGGCTAATGCCGCCCCAAACCAAGAAGAAGAGGATGCAGACACGCCAAAAGATAAAAAGAGTGAAGAGATGCAAAATAAAAAATATAATGTCCAAAAAAATGGTCTCTTAACCGATAGCATGTTAACTCGACGTGGTACAGTACGAAGCAGTGATGATTTGTCATAT…	cluster_17	7
ENSHYS-12222	evgHyS_ScswcV5_3470.g14883.t1	XP_012559770.1 PREDICTED: fucose-1-phosphate guanylyltransferase-like [Hydra vulgaris]	Fucose-1-phosphate guanylyltransferase	AGTATATATATCAAATAAACTAATATATATAACATGGATTCCAAAAAGGATACATACTCAGACAATGTTATTGATAGTAAAGTCAATGTTCTTTCAAGTGAATTAAGAACAGCTACATTGGATAAATGTAAAAAGTTTGAAAACATACGAGGCAAGACTTGTGAGCATCCATTTTGGGATGTCGTTGTATTAAGTGCTTTGGATGACGCTCAAAAAAAAGCTTATGAAACACAACTTGCAGATAAACAATCGAGGAAGGAGTTACCACTCTCTCCTGCCTACCATGTGGTTCATGACCCTGTTGGTGTTAAGGTTGGAAATGGTGGAGGTGTCATTGCTGTCTTAGATGAGTTAGAAAAAATTTACAATAAAAAATTGAAAACTCTTAAAGTTCTTATA…	cluster_17	7
ENSHYS-12168	evgHyS_ScswcV5_3470.g14841.t1	XP_004206198.2 PREDICTED: uncharacterized protein LOC101239060 [Hydra vulgaris]	NA	AGGTGTAAATAAGAAAAGTAAACGCAGCATGGACACTTTGATTGATGGTATTGTTGCTGCTGTGGTAACAACCAACTTTAGGAAGACTGTGGCATGTGATGAACTAGTTATAACTCAAGTAAAAAAGAGGGTACGCTCAGAAGCTATGACTCTTTTTAAGCAACATAAAAGCCATCTAGACATCATTTTGAATTTAAAGGAGAGATTGCAAGCTATTTACCATGGTGAAAAGCTTTTGTGTGATACTATGCGAAAGAAACCAGCAAAGGGTCGACTTAACATCCATTATAGTGACAGTGAAGATAATGATGATGATAATGATAACAAGAAGGAAGAAAAAATGAAAAACTTTCTTTCAACATCAAAAAAGGAAAAAAAAGAAGAGTCAATAAAGCAATA…	cluster_17	7
ENSHYS-12041	evgHyS_ScswcV5_3470.g14733.t1	XP_002165829.1 PREDICTED: 26S protease regulatory subunit 4 [Hydra vulgaris]	Regulatory particle triple-A ATPase 2, isoform B	TGTCATGCTGACGCCACCGAAACGAGGCTGTTTAATAATAAAAGACTAAGAAGTGGCAAGTCTAGCTGTTGTTTTTGTTCAAGGAAAAACATCTGGATTGGTTTGAAATATGGGACAAAATCAATCAGGACCAGGCAATAGGGACAAGAAGAAAGACGACAAGGACAAGAAGAAAAAGTATGAACCTCCTATCCCTACAAGAGTTGGAAAAAAGGCGAAAAAACATAGAGGACCAGATGCTTCCAATAAACTTCCACAAGTAACACCACACAGAAACTGTCGCCTAAAGTTGTTAAAAATGGAAAGGATCAAGGATTACTTACTAATGGAAGAAGAATTTATACAAAATCAAGAACGATTAAAACCACAGGAAGAAAAACACGAGGAAGAAAGAAGCAA…	cluster_17	7
ENSHYS-12039	evgHyS_ScswcV5_3470.g14731.t1	XP_002165730.3 PREDICTED: acetyl-coenzyme A synthetase 2-like, mitochondrial [Hydra vulgaris]	Acetyl-coenzyme A synthetase	GTCTGATGCGAAGTGTTCCAGCTTCTGCAAAATCAAAACAAAAAATGAATAACTTCTTAAGAAATAACATTTTTCCATGTGTAAAAAGATCTCATGTCCTTAAAAGAAATTACAACATTAGGTACTTGTCATGTACAACGCAAAGAAAAAGTGAAATCAATGAACATACCTTTCCTTATGAATACAAGAAATGGTATGAAAAAAGCTTGCAGAGTCCTGGTGATTTCTGGGGTGCACTTGGAAAGAAAAAGATAACATGGATAGAGGATTTTCATACTGTAACTGATTCTAATATAGTAGAGGGAAAGCACCAGTGGTTCGTTGGTGGAAAACTGAATGCTTCAGTCAATTGTTTAGATCGACATGTTGAATCAAATGGTGATTGTACAGCTCTCATAT…	cluster_17	7
ENSHYS-11439	evgtrinLocDN40093c0g1t5	XP_012554708.1 PREDICTED: uncharacterized protein LOC105843634 [Hydra vulgaris]	NA	GATCTTAACCTTGTGTTTGATCCATGGAATTTTGTTGTTGTAAATATTTTGCGCAACGAACTTTTGTGCATCTTTGTGCCAACATAACGTAATTAAATCATTGCGTGGGGTGTCCAAGATAAAGCTGTTCGAAGCCATATTGAATACGGGTATTAATAATGGGATTATCAGTTTCGTTCTTTTTAGTTGTGATTATAGAGGTTGGTTTTGGGAGTCATCTGTCAGCATTGGTTGAAATATGAAAAGCTTAAAATGCCCATCAAGATCGTTAAAAGAATTTAGTTTCTATTTATGAAACTTTTTAAACAAATCAACGTGCCGAAAAAAGCTCTATTCATACGCCAAAGAAGGAACAGTTTTAGGTTTATAGTGGCCATTTTCATCCAACGTTAAAATGTT…	cluster_17	7
ENSHYS-11421	evgtrinLocDN37229c0g1t4	RUS74671.1 hypothetical protein EGW08_017577 [Elysia chlorotica]	NA	CAGCATAACATATCTTCCAATGTTCTTCGCCACATTGTGGGTCGACAGATGGACATTCCCAATTTTATGGAACAATGTGAACTTTTCCATCATGTTTTAGCAAATCAATCGAAATGGTGACATTATAGTGGCCTAAGCGAATAAATATGACGTTTGATTCACAAGTCCGAACAAGGATGTAAGGACCTGTAATATACTATGGAGATGGAAAATTTCTGATAGGATCCATAAGTTTAAGATTAGGTTGGTATCCCTCCTGGGAGATGTCAATCCAGCAAACTCAAACGTATCTTTGGCAAATGCAAACTTCTTTGGGTTGAAAACTACACCATTATCTGCACACAATTTTATATAGCGAATTGTGTGCCAAAAAGCAGAAGCGATATCCTTGTCCCACAG…	cluster_17	7
ENSHYS-11210	evgHyS_ScswcV5_3339.g14019.t1	XP_012563234.1 PREDICTED: synaptotagmin-7-like isoform X1 [Hydra vulgaris]	NA	AAGAGTAATTAGAAGAAATAAAAAAATGAACTGATGTGTCGGAAATAAAACGAAAAATCCACGAATATTTTTTGCTAAAAGTAATGTATCAAAACCACTTCCTCGTGAAAGTAGTGTCAGGAGATTAATTCCATAATGATCTTAATTCAAGATTTACTAACGACCCTAATATGAAATTGCAACCGCTCTCCGACGTCTTGTTAATTGTAATGTACCATGTTTAAAGTAGAAAGTGAAAGTTCAGCTGGAGTACATGCGATGGAGCGCTGTAAATTGCCAGCGGTAAAAAAAATTGTTAGCTAACAATGTAGGTGAATATTTTTAATTTTTGAAAGATACGAAACCCAACAATTATGTAATTAGACAATGTCATGGTCGAACTCACTAAAAATGCTAGTA…	cluster_17	7
ENSHYS-10886	evgHyS_ScswcV5_3305.g13732.t1	XP_012554327.1 PREDICTED: mitogen-activated protein kinase kinase kinase 15-like [Hydra vulgaris]	Mitogen-activated protein kinase kinase kinase	GTTTTAACAGTGTGAAGTATAATCACAAGACCTATTACTACAAAACTGACATGAATCACCTGCGGGATCATATTCGAGAACATGTTATCACAAAACCAAAATCTTCTCTGAAACCACATGTATGCAACAATAAGAAAAAAGGCATAACATAAAGTCATTAATTGCCTCATCATTTCAAGTAGCTAACAAAATTACAACTGAGAAAAAACTCGAACATTTTCGGAACTTCGTTATGCAGAAGAGGAGGATGAAGCATCAGAAGAAGATGAAGAAAAACATCCCAGAGCACTGGAAAGCAATTTGAGCAAATCTATTAGTGTAGCAACCTTTAAAAAACTGCAAAGTAGAAGACGAATCAGAGTTGTTGCAGTATTCCCTGAACAGGAGTCATCTCAACAC…	cluster_17	7
ENSHYS-10618	evgHyS_ScswcV5_3298.g13499.t1	XP_023220888.1 uncharacterized protein LOC111622699 [Centruroides sculpturatus]	LNPEP isoform 2	ATGTTGGGTATGGATATGTTTATTGATGATGTCATTCGTCAAATACATGTGGAAGATCGAAGAAGGGAAGAAAATGAAGCAGAAAAACATTTTAAAAGAAAAACAATATTAGATCATACCAAAATCAGTAAATTAAAATCTGATCAAAACAATGATTGGGTGGCAATAGTGGTTGGTGTTTTGTTTGTCGCTAGTGTAGCTGGGCTTGCAGCATATCAAAGTCTTACCCCAATTGATGATGCAAGTAATTCTAATAGTCTGCCCAGAATTAGTTATCAAGAACTAAATGATGTATTGGAAGACGCCCCTTTCCCATCAGACATATATGCTAGTAAAAAACTACCAGGAGATTTATTTCCAATGTCGTATATTTTATACGTAAATGCAAATTTTACAACC…	cluster_17	7
ENSHYS-10528	evgMSTRG.74548.1	XP_004210256.2 PREDICTED: serine/threonine-protein phosphatase 4 regulatory subunit 1-like [Hydra vulgaris]	Serine/threonine-protein phosphatase 4 regulatory subunit 1	CGACTAGTAATTAATAATTTAGGAATCTTTTGAAATATTATTTTGTTATGAGAAATTGTTAGTTGACATGACTGCGGAAGGAAGCCATGTCAACGATAAAACTGCTTTTATTTTACAACATATAATACATTGAATTCTTACCACCATCACCATCGCCACCAACACTACCACGATCATCTCCACCGCCATCACCACCACCACAACCATGACCAAATTATGGCCGACGCCACAAAAGAGTTTGACAGTTAATATTTGCTAAAATTAATCTTTGCTAATTTTGTGCATTGTTTTCATTTTTTCGCGCATATAACACAAAAATAGAAAAACCGTGGGGACAAGGGTAAATATAATAGTATAATAAACGTCCCTGAATCTCCGGCCATGTTATGCCTCGATATG…	cluster_17	7
ENSHYS-10139	evgtrinLocDN211854c0g1t3	NA	NA	TATTTTTTGTCAATCTTTCTGTTGTGGTTGTCAACGAATGTGATAAAGAACTATTTTTTGTCAATCTTTCTGTTTTGGTTGTCAACGAATGTGATAAAGAACTATTTTTTGTCAATCCTTCCGTTGTGGTTTCAACGAATGTGATAAAGAACTATTTTTTGTCAATCTTTCTGTTGTGGTTGTCAACGAATGCGATAAAGAACTATTTTTTGTCAATCTTTCTGTTTTGGTTGTCAACGAATGTGATAAAGAACTATTTTTTGTCAATCCTTCTGATGTGGTTGTCAACGAATGTGATAAAGAACTATTTTTTTGTTTGCAGGTATCAAGTAAACAACTTAAAAAGCCCTGGTCACACATACAGTGAATGTATGGAA	cluster_17	7
ENSHYS-10098	evgtrinLocDN5995c5g1t2	NA	NA	CTTTGTGTTTGAGGCGCAGGATTCTCTCACATCTTCTTTCGGAGAAAAAAGAAATGTCTAAAAAATGCATTAATTAAAAAGCACCACCTAATTTAAAGTCTATGAGATAAACACACCCATAAAATGATGTCATGTTTTGTCTAATAAGAAAGCAGTTTATTTTACTTTCCACATCAAGATATATCATGACAAAAAAAATAAATTGGGTTATGTATGTACAGTTCTTCGAATTGTGAACATGGTGACTAGCATGTACCCAATGTGCATTTGCTTTCGAACAATTTTACACAAAATACGTGCACAGCTGAGCAGACAGTGCTTTATTTCACACATCATAGGCTATTTTAACCCCTGGATGCCGAAAGATGTACATCCGTGTCAAAGCAAGGCCAAAATACT…	cluster_17	7
ENSHYS-09770	evgHyS_ScswcV5_3204.g12756.t1	XP_002160382.3 PREDICTED: ribosome biogenesis protein BMS1 homolog [Hydra vulgaris]	Arf-GAP with GTPase, ANK repeat and PH domain-containing protein 9	CCATATGTAACTTGATTATGAAGTCTGACTCTCGATCAGCTGAACTCTGGCTTATGGTGGTCAGGAGCTTTTTCGGCCACGGAAATCACAGACGAATTCGAAGGCTACCCACATGTGAAAACAAATATGGCTGACGATAGTAGTGAGCAAAAAGTGCATAGGGCAAGACAAGCTGGAAGAAAAGCTGAAAAAAAGAAAGATAAGAAGCATCAACCAAATGAAAAAAGAAATCCAAAGGCATTTGCCATACAATCAGTCAACAAGGCAGCGAAGCAGGTACACAGAAGTCTTGATTTAGAAACAAAGAAGCAGCATGTTCCATTGGTTGACAGAACGTCCTTGGAGCCTCCTCCAGTTGTTGTTGCAGTTGTCGGCCCTCCGAAAGTTGGAAAAACTACA…	cluster_17	7
ENSHYS-09546	evgMSTRG.60258.2	XP_004209643.2 PREDICTED: guanine nucleotide-binding protein G(I)/G(S)/G(T) subunit beta-1 [Hydra vulgaris]	Guanine nucleotide-binding protein subunit beta-4 (inferred by orthology to a human protein)	TTGTTTTGATCAAAATTTCTCGACACTCCCTGAGCTGAGCAGCCATCTTGTATATTTCTTGTTGTTTCAAGTTTAGTCGTAGCGATTGCTTCGTTTTGTGTTTGTTGATTAAAACACACGTTGTATTATATATGGAATTTATTGTATACAGATATAAAGTATGAGTGCCGAATTAGATGCGTTAAGGCAGGAAGCCGAAAATTTAAAAAGTCAGATATGGGATGCAAGAAAAGTTGCCCAAGATACTAGTTTTTTACAAGTTGCTCACAATGTTGAATCAATCAATAGAATACAAATGCGAACTCGTCGTACACTACGAGGGCATCTTGCCAAAATATATGCAATGCACTGGGCGTGTGATTCAAGGAGTCTAGTGAGTGCTTCACAAGATGGCAAGTT…	cluster_17	7
ENSHYS-09144	evgtrinLocDN32547c0g2t1	ELT91788.1 hypothetical protein CAPTEDRAFT_203656, partial [Capitella teleta]	NA	ATGAATACGAAAACATGGCCGTATTCATTTGAAATGAATCTGACAAGTGTCGGTTGTGTCACAATCTCATATTCCAAAGATATGTTGGAGATTTTGTATTTAGCATCCGGCGCCGGTGCCGAGGCTGAACCGGAAGGTTTTGTCGGTGTTGATAATACGACCCTGTCGTAATTGTTGAATGTTATCTCATAACATAACCTATTACCTAATCCGGCCTGATAATATGGGATCGTGCTATCCAACATTTCAAAATCTAGTGGTATGGTGAACTTGTTTTTGTACGCATCATAGATTGCTTTGTCTGCTACCTCTGATGTATCTTTATCAGA	cluster_17	7
ENSHYS-08688	evgHyS_ScswcV5_2988.g11731.t1	XP_002155857.3 PREDICTED: BTB/POZ domain-containing protein 7-like [Hydra vulgaris]	BTB/POZ domain-containing protein 7	ATGGGCCATTCATATTCAACAAGTAATATCGGTACATCTGAAAAAGCGGTCATATCAATAAACGATCCTTCTATGACGTCTCCACATAAAGTTGGAACATTTTCAAGTAAAACCTCGCACAATGACAAAAATAAATCAGATTCAGCATCTAACAACAGGAAAAAGTTAATAAGATTAGGAACTATCAGGAGAAAACTTACACGTTCATTGCGAACTGTGAAGAACTTAGATCATCGTAAGCACATTCGTGATTTATTGCAAACATGCACAGTGGGTGAGATCAAGTCTCTTTTGAGAGAATATGATGGTATAGAAGCATTAAAAGAACTAACAAGACTCAGCAATAACGTAAGACAGTATTCAAATTCGATTACACGTGACCTAGAAATACTTTACGAT…	cluster_17	7
ENSHYS-08522	evgHyS_ScswcV5_290.g1058.t1	XP_012561874.1 PREDICTED: fibronectin type III domain-containing protein-like [Hydra vulgaris]	NA	ATGCACAAGACTGTTAAAGCAACTCTTGGTAAAAGTTTAACGTTAAAATGTCCCACACATACAACTGGTCACGGACAAATTTACTATTGGGGCGTCATGAAATATAACGCTGTTCCTGTTATACTGAGTACCAATTTGCCAATAAAGCATGCATTCATTGGAAAATCTGGCTCCTTTGTCATTCCGCACTTGAAACAGAGTGATGTTGATTTTATTAATAACTTGGGTGGCATCAGCTGCATCTTGTACAACCAGAGAGAGGTGACTCTCAGCTGTCAGTTTAAAATCGATGCTCAAAAAGCTACCAACGAGTCATTTTTACCAACTTTGGTATCTCACATGGATAAAGAGTTCTCCGCTGTTGAAGGAAGATCAGTGGATATATTATGCGGTGCGACA…	cluster_17	7
ENSHYS-08431	evgHyS_ScswcV5_4789.g21869.t1	PAA70689.1 hypothetical protein BOX15_Mlig021084g2 [Macrostomum lignano]	Reverse transcriptase	ATGAGAACGTGTACAGGATTGCAGCAGTTCGCCTTCCGGTGTCCTGACTGCATCTTTAGTAGCGACTCCCAACCAGGTCTGCAAGGTCACCGAGCACTCATGCATCCCGCTGAGTACAACGTGACGCTTCCGACTAAGACGAAAGGATTCCGATGGACTGAACAGGAATTTCGATTTTTGTTCGACAAGTCCAGAGGTTTGCCAAGGCAAGGTCTCGACGAAGTTCTCGCGGGATTTCTCCCAAACAGAACTAGTGGGGCCATCAGGAAGGTCAGAAGCTCAAAGAGATATTTAGATCTCGTTAAGACTTGGGAGGAGGAACTGCAAGGAGAGAACCCTACTTTAGAGAATGTCACAGAAATTCAAGAAGAGGGAAACCCAATCTGGAGCGGGGTATTT…	cluster_17	7
ENSHYS-08343	evgHyS_ScswcV5_2773.g11498.t1	XP_012557208.1 PREDICTED: uncharacterized protein LOC100201718 [Hydra vulgaris]	NA	ATGAAAATGAAGATGGGAGGATTTAGTGTGGGCTGGTACATACTGTTAGTAGCAGCGGCTGCGTACGCGCAAAATGATAATAAAAACTTCAACAAGAAAGGAAACGTTGCTTCTGTCGACGATATTTATAACAGGGAGTGGAAAAATGTCCTCACAAAGTACCTAAAAGATAATAATGATGTACCCACAATGAAAAGCATACGTTACGTTATTGAAAAGACTTTATTAAAAGCTCTAAACAATAGCGACGAGTTATTTGACGTTAACAAGAACAGCATGATTGATGGCGATAATTCGAAAAAATCAAATATTTCCCGTCATGAAAATACTAAAAAAGACATCGTGTTTCAACTTCACAACTATAAAACTGAAAATAATATTCGAAATCGTCAGACTATC…	cluster_17	7
ENSHYS-08288	evgtrinLocDN173065c0g1t2	NA	NA	TTTATGCAACTGTGTAACTTTGTGTTTGAGGGTGTGAGATGATTTACACGTGCAAATCATCTCACACCTACTCAAATAATCCTGAAAAAGACCTGTTGTTATCGTCTACCTGCTTAACAGGAGCACATATCCGAGTTCGTATGATTTCAGGGACTGTCAACATTCGAATATTACCTATCTGTAAATCCCCAGGGAAAGGGGATCTACAGACCTATTTAGATTTAGCTTACACTTTCGCGTTTATGAAAGAGCTTTCGCTTAGTTGTCTTACAAGAATTATTCCTTTTCCACACGGACACAAAGATACACAGTTGCATAAACGGCTACATGACCTGAAGACAATAAACAAAAATCTAACAAAATTCCAACT	cluster_17	7
ENSHYS-07763	evgMSTRG.96718.1	NA	NA	ATAAGAGCTCCTTTTGGCTGCCATTTTTCAAAAGTGTCTCACATCACAACAACAAAAAGATATAAACAAGCGGGGTTTTTTCTCGAATCGGAAATTTTATCCAGTTTCGGAATATATTTATTTTTCTCAGCTTACGTAAGAACAACCGCGTGTAATTTTCATACGCAGTCAAACTGCCAATGGGGAAATTTGCGGGGTTTTATTGGCAGTATGACCGCCAAATGGGTAAAGAAGGGGTTAAGGACGAGAAACTATTTAGTTCTTTCGATAAATAATCATTTTGACAAAGATATTAAACAAAGCTCTTGTGCTTCGAGCGTTTCGTAAAAGCACTCTAGTTAATTTATTCCTCGTGTCTTTTAATTTTTAAAAAGAAATCCTATGTGGTCTGCTTCAGCA…	cluster_17	7
ENSHYS-07736	evgMSTRG.133686.1	NA	NA	CTGCTACCATTATGCTTACATTGTATTGGTTTTTACTTGTTGTTGACGAGAAGTACAAAGATTAGTTGCAATCAAAAGGTTTTGCTGCTTAATTTGAGCGTAACAGAAACATTAGCTTGCCTTTTTTCCTTCGTAACAATTCTGCTTCAAGAATTATACTCAGACACTGCATTACAAGCCATGATAACTCGCACGATGTTATGGTCCGTATACATCATGTACATCTTCCTTATGTTTTCAATAACCATCGACAGATTCTGTCAAATTTATTTGAATATAAAATACACCCTATATTGGTCCAAGCGAAAAATGAAATTATTAATGTTAGCTGCATGGTTTGCGACATTATTAGTGGGGATATCTTTTCTTATACTAATTTTATCTTATGGAAATGCTTCG…	cluster_17	7
ENSHYS-07498	evgMSTRG.46280.4	XP_012560931.1 PREDICTED: atrial natriuretic peptide receptor 1-like [Hydra vulgaris]	NA	CTATATGTCCAAATTTCGTCCCCCCAAAAATGTCAATTTTTGCAACCGTTGCTGCCACTATTGAACAAAGCTGGTTTGTATATATTTTTTTTGATTCGTGACATGTCACAAAAGTAGCATGTAAACTTTGTTAGGTGATGGCAAGTCCTTCCATATAATATAATAGGATTATTACATCTCAAATTTATAAAAACCTTGACTGGATATTAGTTTTCTTTTCACAGCATCACATTAAGCATTTTTATTAAAAAACAACTTTATGTTTATGACGTCATTGTGTGATGATTTGATATTTTAAAAATAAATTTAAATAAAAGAATATAATACCACAATATAAACATTCTATTTTTCTATACAATATAAAAAATGTGTTTTGAGCTGTTTAATAAACAATAATTT…	cluster_17	7
ENSHYS-06909	evgtrinLocDN116541c0g3t1	NA	NA	TAAAAATATATAACAGAAAAAAAAATGATAATAATAATTTTTTTACCCAACTTGCACTTTTTCTGTCCAGACCATTTCAAGAACATATAAATAAATTTATATCCAAAACTTACATGACACCCCAATGTCCCGCAACGCAAGTATTGATATATAGACAACTCATACTGGTCAAAATCTCAGCCACACTTCTAATCATCAAATGTCCTGCAAAGAAATCGTACTGTCGTCAATACTGGACAGAATTGTCAATGTATTCAGTGGAGAAAATGAACACCAAAAAATTATTCCATATAAATTATGCCTCACGTACAAACGGTTACTACAGAAACCATTAAAAAGCTTGATGAAAAGATCAGAACTGATAGAAACGGTGATGCGAACGATGCAGATGCTGAACTG…	cluster_17	7
ENSHYS-06908	evgHyS_ScswcV5_2556.g10206.t1	XP_012557694.1 PREDICTED: protein phosphatase 1 regulatory subunit 12A-like [Hydra vulgaris]	Protein phosphatase 1 regulatory subunit 12B isoform a	GGACCCCTTCGCTCTCTGGGCTTCTTATAATTCTGTGAAGTTACAGCCGCCATGATATGAAAGATTTGTAATGTTTACTAGAATACGGATGGAGTTCTTGATGCTTTGTAACTATAATAATTACATTCTGCTACCATAGAAGTATGGTTGAAAAAATGTCGAGTGACCTTGGTACTCCATCTCGTGCTTCAAATGCACTTTTGAGGCGTGCTCAGGCAATAAAAGATTGGCTGGCAAGTGATACTGCTAAAGAGAAACCAGTGCGTTTACCTGTACAATTTACAATAAAATTCGATAAAGGAACTGTATTTCTATCAGCTGTAGCAAGTGGCGATTTAGAAGAGACAGAAAGATTATTAAAGGAAGGCGTAGACATAGATTATACCAATATTGACGGCC…	cluster_17	7
ENSHYS-06553	evgHyS_ScswcV5_2503.g9780.t1	XP_002159783.3 PREDICTED: caspase-3-like [Hydra vulgaris]	CARD-caspase	ATGGAGGAAGACATTGACGGTGCAATGATGACGAAATTTAAAATTTACAACCCTGTAAAATACTTAGGTGACAGATATAATATTTATTTTCCAAATGAAGAAACTTCAACAGCGAATTTTAAAACTGATCTTAGTGGAATAGATTCTGATATGTTTTACAAAATGGATACACACCCAAGAGGGCGTCTGATAATAATAAACATAAAAAACTTTCATCCGAAAACCGGATTGGATGAATTTCCTCGAGAAGGTACCGAAATAGACGCAAGGGAATTGACTCGGTTGTTTTTGGCGTTAGGATTTATTGTTGAACGTTTTGACGATTTAAACAAAAAAGAGTTAAAACAGGTTATGACGATGGCTTCTTACGATGACTACAGTAACATGGGTGCTTTAATC…	cluster_17	7
ENSHYS-05977	evgHyS_ScswcV5_2427.g9203.t1	XP_012554236.1 PREDICTED: uncharacterized protein LOC105843424 [Hydra vulgaris]	BTB/POZ domain-containing protein 8	GAAGGAGGAAGCGACAAAGACAAGACAGGACAAGAAAGAAGAAAAATCTGCGTTGTCATCAGTCCTGTTTTTTTGTCTTGCTTTCATTGCATATAGAAAAAGAACAAGACATGAGTAAGGTAAGAAGTGATGTGTTTGTGCCCAGCTCTGCTTATAAAGTTAAACAAGAATCACAAGAAAAACTGATGCTATCTGGTTTAAAAGCTGAGTTGTCGAAAGAACTTCAGTCCTTGAAAAACGACTCGTTTGGTGATATTGATATTTATCTTGTACGCTATCAGCTTAGAATTAAACATCGGTGTATACTAAAAATTTGCGCTCCTCTTCTTTTTGAAAAACTTCAACAAAATATCGATTGTGATGCAAAGAATGTTGATGAAGATGTGAAACTCGAGGAAT…	cluster_17	7
ENSHYS-05447	evgtrinLocDN44061c0g1t19	XP_002161571.3 PREDICTED: neural cell adhesion molecule 1-like [Hydra vulgaris]	Neuroplastin a	ATTAAAAGAAACCTCTCCGTTAGTGTTTGATATTTGTTTCTTAACTTTGGTATCTTAAATATATTCTATATGAAAAGTTACATATTATGTGTAATTAATCTTTAAATAAACCTCTGTAATTGATTTTGTCCTCTCCCTTCTGCCTCGTCGTTTGTTCACAGCATGCTGCTATTTTTAAAATTTCTAACGCAGGTCACATGACTATTTCTATTGTTTTATTGAGAGATCCCGGCAGCTGACATCAGCATGCTGAGATCTTTATCGCTGTATATCACCACATATATTGTTTAAAAAAAAATAATCTTACACTAACGGAGAGGTTTCTTTTAATCCGCCATCTGTTTTATCCTTGTTTGAATGATATTTCTTCTTATACAACTCATATATAACAATAATTAT…	cluster_17	7
ENSHYS-05411	evgHyS_ScswcV5_2333.g8676.t1	NA	NA	ATGATGGACGAACAGATTATGTTGCCTCCTTCCGGGAGAGAAAACAACATGAGCTTGGCTGAAATACTCAGAGAAAGGTCAAAAAATAGCACATATTTGGATATTCTACCTGGAAGAATAGGGAAGGAACTGACGCATGATGATGACACAATTTTGCATCAAAAGTTAAAAGAATATTATGAAGATCCAAAGAACAAGGATAAGTTTTTAGTGTCATTTTTGAGTGAGGAAGAATCCGACAGTGTATTACAAGAAACAATTGCTGACCTATTGGAAAAAGGAGAAAAAATGAAACTCGTTGACCAGCAAACTGATAACAAACCAATGTTTAATGTTCAAAACAACTCTGAATTCGAAACCACAGATATAATTGATGACTCGTTTATTGATGCAGCATCG…	cluster_17	7
ENSHYS-05324	evgHyS_ScswcV5_2333.g8593.t1	XP_012559629.1 PREDICTED: uncharacterized protein LOC105845921 [Hydra vulgaris]	NA	TAGAAATGAATTGAATAACAGCTTGATAGAATTTAAGAATCTTTTCACCGTAGTTGAATATATTTATATTTTCGTTTGCAAATTTTAATTTAAACACTTGGATTACTATATTTACCACTTTTGTTATGTCTCTCGATTTTAACGCAATGCTGACGAGAATCAAAAAGTCCTGAAATTGATGTGTTTAAATGAAAAAACAAAGAATTTAAAAGTTAATCAGAAGGAAAAAAGAGAGAGAGAAAAACAAGAAGAAGAAGAAGAGAAAAGAAGAAGAAGAAAACATGGTTATGATTACCACAGCTATTAAACTTGTAATTGCGGAAGCTATTTTTTTGTTTTTATGTCTGGCATGTTTCGCGACCTCCTTAGCTAGTAATGTTTGGTGGTTATCAAACACAG…	cluster_17	7
ENSHYS-05085	evgMSTRG.33591.3	NA	NA	AGTATGTTACGAATAGGAGTGCAGGCGAAATTTCTTATTTTGAAGTCATTACTCTTAGAGTTCTTGTCGTGGAATGCTGACGAAGCAAATTAAGTTTACGACGCGCCCGAAGAAGACCCATTCCTCCTAACAAAGAATAAGAAGCATGAAAAATGTCGGCTTCCTTCAGCAAATTTTACACGAAAAAATGCACAGAGTTAAATAAGCAAAAAGTTTTGTCAGATCTGTTAAAGAGGAGCATAATTTCCCATGTTACCTTTGACTTAAAATGAATAATAACGCCATTTTTGCTCTCTTTCTCCTGCCTTCCTTCGTCCTCCAATAGGTCTAGTAGCTCAAAAATTGAGGTAATTGCTCCAACTAGCTTACCTGCAATACATGCCAATTGTGGATCAGTGG…	cluster_17	7
ENSHYS-04692	evgMSTRG.123748.1	NA	NA	AATGCGGGTATACATATCTATTCGTAAGGCTTAAGCACCCTAGGGCTTGGGGTACTTTGGATTTACGCAATTTATGTTTGCCTCCGGGACAAACATAAATCAATATGGAAGGGAAATATAGGTGTTCAAAATGTAAGCAGTTTTTATCTTTGGACAAGTTTAGGATCAAGGTGCGCTCAAAGAACCAAACAGTTCTGCCTTGATAAAGCCAAACGGTATGGTGCCAAAAACAAGTGTCCCCATCAAAGGCAGAGATCCAGGTGTAAAGAGTGGAGGAAGCGAAATATGTCCCCATCAAAGGATGGGATCCCAATGCAAAGACTGTAAGGGAAGTCAGTATTGCCACCATGAAAGGGATAAAGAGTGCCGGGGTGGAAGCGTCTGCCATCATCAAAGGAT…	cluster_17	7
ENSHYS-04222	evgHyS_ScswcV5_1907.g7640.t1	XP_012556699.1 PREDICTED: uncharacterized protein LOC105844527 [Hydra vulgaris]	NA	TTTAAGATTGCCATTAAAAATTAGAGAATAAAAATTATGGATATATGGTGATGATTTTTTTGTAAAGTGTATGCAATTTATTAGTGTATCAAAATCTAAAAGAAATGGCTGTTGTCAGAGGTTCAGTTCAATATGATCAAATTACAAGTCAAGAATTATTTGATTCTTTCATGGATATTGTTTTAACGCATGGTGATGATGATAACAATGGCCAAATTCAACTTCACACCACCAACAATGGTTTTAACGAGTTACATCACAAAGTAGGAAATAAGTTACCTGCTGTAGGATTAGATAAATCGCATAAAGATAATACTAGTATTGACAAAAGCTCAAACTCTGCTGCCTACATCGAGGACAGTTCTAGACCTTATCCTCTTCTAGTAAAAATGGGGGAAC…	cluster_17	7
ENSHYS-04035	evgHyS_ScswcV5_1823.g7456.t1	XP_012554963.1 PREDICTED: uncharacterized protein LOC105843764 [Hydra vulgaris]	NA	ATGATTACGCAAAAAGAAATGAAGAGATGGAAAAGGAAGCGTATGACAACTTATGCGGTTTTTTTGTCTTTGTATTTTCTGGCTGGATTAGAATTGGGATGCATTAACGCAACTCTGTGGATATACGTATCAACAGTTCTTAAGACTGGGAATGACAAGTTGTATTTTGGATTAATTAATGCTGCCTTCTACGTCCCATCCTTGTTTGTCCCACCCATTGTGTCAAGGTTTGTAGACAAAACTAGGCGTGCTAAAGTATGTTTGGTGAGCATTATGTACTTATCGATAACTGGAAGCTCTTTGTATCCCATTTATTTTTCGCCACTTTTTCCTCTATTTGGACGATTTTTAAGTGGATTTAGCATGGCAATGAGTTCTGTAATTGTCTCGGAAGTGGCA…	cluster_17	7
ENSHYS-04018	evgHyS_ScswcV5_17.g104.t1	XP_004208599.2 PREDICTED: histamine H2 receptor-like [Hydra vulgaris]	NA	AGTTAGAAAAAACAAAAACAAAAGCATACAGAAACTGAATTGAACCACTATGTCATGCAATAACACAACATTAGGCATGCAACAAAACTGTACATCAGGAACATACATAAAACCTGAAGCAGCAATCAAGGAATTTATTATCCTCAATGTTATCATTGCTACCCTGGCCATCATAATGAACTCGTTTGTTGTATTTTTATTCTATTACAAACGCACATTACTTAATACTCCATCCAATCGGTTGCTACTTAGCTTATGCATTTGCGACTTTCTCGCTGGAGTTATCGTAACATGTCATTGCTTAATTGAATTCGAAATTTTCAATCATTGTTTAGCGTTTCGCATCGTGTTGGATATCTTTACAACAATGCTGGTCGAATCTGTAATAATCCATTTATG…	cluster_17	7
ENSHYS-03382	evgtrinLocDN27018c2g1t3	XP_012559160.1 PREDICTED: uncharacterized protein LOC100200997 isoform X1 [Hydra vulgaris]	Trimethylguanosine synthase	CTTTTCACGTAATTACAGTTGAGCGCATATGAAAGATCTTTAAAAGTTATCTGGGAATCCTTTTATTTTTTTGAAAAATCTTTATTGGTTCACAAGACATTTGTTTTGCGTTATTCATACGAAATTATGACGTCGTAAACTCAAAACATGTAATAGATGTTATTAGGCATAATCATAGTAATATTGAAATTTATGTCAAAAAAAGTGCTAGTGCATGACGTCATGCATAATTAATGAAACATGTGAGTCAAAATTATTAAGAACTAATCTCAAATTTTGGAAAAACATATTAAATTCGTAGACAACTTTTCATGCTCTTCCTAAAGACCTAAATTTTTTGATAAGACGACACATTGTGGGACAAGCATCCATGTATCAACGCACATAAAACTGCAAAAA…	cluster_17	7
ENSHYS-03100	evgtrinLocDN24291c0g1t3	XP_012555784.1 PREDICTED: NACHT, LRR and PYD domains-containing protein 4B-like, partial [Hydra vulgaris]	NA	TCTACTGATGTTCAGCATCTAAAAGCGTCACCATTAGATTGTTTGGGAATTGATCATGTAAAAGCTGAACAAGAAATTTTAAGGATACATCTAGAAAGTTAGTTAAAGCTATTAAATTTGTGTAGCCGTGCGACTGTGTTCAAATTTAAACTACAATTTATACCATCTAGGTCAAGTGAAGCATATCAAGGCCGCTATAATGTTCTCCTTTATTATTTGCCTGATTTTTATCTTGGGATTATATATATTTTGGAACAATGGAACCGTACACAATTATAAGGACCAAGGTAAAGTATTAGGAAATTAAAGATTCCTTTCATTAAGAAATTATTTTTTCTATTTTTACTGCATTCACGCTCAGCAAATTTTATTTGAAAAGAACTGGCTACTCTAAATATA…	cluster_17	7
ENSHYS-03099	evgMSTRG.42756.1	RMX56687.1 hypothetical protein pdam_00024554, partial [Pocillopora damicornis]	Pogo transposable element with KRAB domain	TTGGGTGCGAAGTTTACATCTGTGACGGAGGAACGTGTAATCCCAGGGTCAGTTTTTTCTCAAAAAATGCTCCAAAAGAAAAAAACGACGGTTTTAAAGAATTTCCTACGCCTTCGGGCGCGGAAATTCAATTATTTGCAATTAAAATGTCTAATGACTCTATTCCTAAAATCTGTGACTGAACCTGTTACCGTATCTTTATGGGCAGTGTATTGAAAATTTTTACATCCATTATAGAGAAGAAGCCAGATTATTTTGCGAGCTAAGTTTCACTTTAGGAATAAATAACATTATAGAGTTTTGACAAGTATTTTGACAATGGATTATAACTCTCTAGATCTTTACAAGTACCTTAAGGGAAGAAATTTTCGCGGGAATTTAATTTCGCGGTTGATCAAA…	cluster_17	7
ENSHYS-03035	evgHyS_ScswcV5_165.g877.t1	XP_002167620.1 PREDICTED: calpain-9-like [Hydra vulgaris]	Calcium dependent cysteine protease	AGTATAAAAAAAAATTATGGAATCATGCACTAAATTCAAGAATTCGCCAAAGTATATACCGCTTAATGGAATAGAAACAGAAGAAATCAAAAGGTCTTGTATACAACAGGGTAAACTTTACGAAGATGCAGAATTTCCACCGTTGTATTCATCGATGTTCTTTTCACACATACCAGATATGGATATAGAGTGGAAACGACCCCATGAACTTTGTGCTGAACCGCAAATGTTTATATGTGGTGCAGGCAGAGATGATGTAAAACAAGGAGTCCTTGGAAATTGCTGGTTTCTTGCGTCAATTGTAGCGCTGACGGTCCATCCAAAATTATTTGTGAGGATTGTTCCAATAAATCAAACATTGGATATTCTCGATAAACAATACTGTGGACTTGTTGTTTT…	cluster_17	7
ENSHYS-02950	evgMSTRG.19615.6	XP_002599210.1 hypothetical protein BRAFLDRAFT_117390 [Branchiostoma floridae]	Mitochondrial glycine transporter	TCATTTTACTTTACATGGGATATTCTTGTTTATGTTGCAAGTTTGAAGAGATGCTGTGCAACCAAAATAGTGAAAGCAGAATTTATCCACAGAAATATAACATGACTTCAGTACTGAAAAGAACAACTGAGATGCAATCCTCCTGTATAAAATCTTTTCTTGCTGGTTCACTTAGTGGAACACTCTCGTGTGTTTTATTTCAACCGTTAGACTTGTTGAAGACAAGGTTACAAATGGCATCACCAATTTCTGTGTTGCAAAAGAAGACCAGTCAAAGCAATATGATTAGTATCGTGTATAATGTTATCCGTACTGAAAAAGTTCCTGGTTTGTGGAGAGGGGTTATCCCTTCTTTGTACAGAACAGTTCCTGGTGTTGGAATGTATTTTAGCACACTAA…	cluster_17	7
ENSHYS-01754	evgHyS_ScswcV5_1611.g5395.t1	XP_028404921.1 uncharacterized protein LOC114527466 [Dendronephthya gigantea]	NA	AAAGGAAAATGAAAGTTGTGACAACCACGTGGATTCAACCTTTTAAACGGCAAAAAGATGTGGGCACTGGTGAAGTGAGGTACTTTTCAGTTTGTATCTTCGCACAAAGATAATTTTTGTCTTCATTCGATGGCTGCATTTAATGTCAAGATAGAGCAGTTATTGATAGTTCTAGGACCGAGAGGCTGCCCAGATAATGTATTAACAAAGGCATTAACCATAATCCACAATGATGTTATTGGTTGTAAACAAGCAGCAAGAGAATATTTTGGAAAGGGCTTAATGACAGGACTCGTCAATCTATGTCGATCATCATGTAACATTTTGGTTATTATCCTTTCAACAAGTTTAATGTATGCACTCTGCTGTTATGGAGATGTATATAAAGAAAAATTCATT…	cluster_17	7
ENSHYS-01692	evgHyS_ScswcV5_1611.g5335.t1	XP_012555527.1 PREDICTED: von Willebrand factor D and EGF domain-containing protein-like, partial [Hydra vulgaris]	von Willebrand factor D and EGF domain-containing protein (Fragment)	GATATTTGTCGCAGCATATTTTAGTTCAGTGAAAGAATTAGGAGGAAAAAGGAAGTCAAGAGATCAAATTAAAATGATGGTATATTTGATTTTCATGTTGTATGCTTTTGGTTGGTCTAAAGCAGATAATATAGAACCATGCGATGCATATGTTCAAGTGATCAACTCTCAAAGAAGCACTGGCTTCAGGATTTCGTTTTCAAGTCATGCTGTCGCGTGTGATCGCAGTTGGACACGAAACTGGTATCGCTTTATGGGCGGAGCTGGAGGAGAAATGCCAACTACCTGCCCGGCACCCTTTTCTTGCGGGACGTTGGGACCAGTTTGGCTAAATGGCACTTACCCAACACGTGTCGGAGAAAATAAAACAATGACGGCATGTTTGCGATTCGGGTCTCA…	cluster_17	7
ENSHYS-01280	evgHyS_ScswcV5_1325.g4917.t1	XP_012563087.1 PREDICTED: condensin complex subunit 3-like [Hydra vulgaris]	Non-SMC condensin I complex subunit G	AAGGACAAATAATATACTGACAATGGCTTCAACTATGCTTGATGTTCGTAAAATATTCAACATGGCACAAGATGGTGTTGTTGCTTCCCGTTTGTGTGACATGATGACCTCCATACAAAAAACTTGCTCGGTTGAAGATTTCTGGTCTGCCTTTTTAAATCACTTGCAGAAGACAATGATTTATTACAAAGCAGACATAGTTGTTGAAAGAGTGATTGACTTCATAGCCACCTTTACAACTCATTCATCAATTCTGAAAAATAAAGAAAAGGAAAACGAATCAGATAATTTAGAAATGGATGAGTCTTCTATGGATCCCTTTTTAGTTGAAGTGTTAAACTTCCTAATCAAAAACCACAACGCACGTGACAAAGCTGTGCGATACAGATGTTGTCAACT…	cluster_17	7
ENSHYS-01235	evgHyS_ScswcV5_1325.g4858.t1	XP_002157996.1 PREDICTED: ubiquitin-conjugating enzyme E2 E1-like [Hydra vulgaris]	Ubiquitin-conjugating enzyme	TGTCTGTTGTTTCTTGTTCATGATCGACACAATAAATTTATTGAATCTCCTCTTGTGACGACGAGAACTGAGTTAAAGAGAGGCTAGACCAGAGTATAGGAAGGCTAACCAAAATTGCTTAAAGTACCCAGGAGAAACAAAATGGCTTCTACAAGTACGTCTTCATCTACACAAGAAAATACAACATCAGAAAGTTCAGAAAACATTCAAAATCAGACTCCAAGCGAAGCAAGTACCAGAGCTGCAGGCTCGAAAAGAGGACGAAACCAGCCCAGCAAAATTGCGGTGAAGAAAAAAACAAGTTCGGCTGTCAAAAGGATACAAAGAGAATTGACAGACATCACATTGGACCCCCCACCGAACTGCAGTGCTGGACCAAAAGGTGATAATGTTTACGAC…	cluster_17	7
ENSHYS-01163	evgHyS_ScswcV5_1325.g4786.t1	XP_017576884.1 PREDICTED: glucokinase regulatory protein [Pygocentrus nattereri]	Glucokinase regulator	TTTTAGTCTACAAAGCAAACTGCTATGGACAAACCGTTTACAGAACAATCAAATCATGTTTCTAAAAACATAGACATTTGTTCTTCCGAAGAGATCTTAGACATTTTCAAAACCGTCGACCTTGGCATGTTTGCAGCAGAAGTGAGTTCATACCCTGGACTGCTAAACGAACTTGTATTATCAAAAATGTACACACTGTTTAACAAAATGGTTGAGTTGCAAAACAAACGCAGTGCTGGTAAAAATTGCAAAGTCGTCGTTTCTGGGTGTGGCACTTCAGGTCGTATTGGTTTTCTGATCAGTACAATTTATGATGAGTTACTTTCAACGCAAGGTATGTTTGACTTCTGCATGGCAGGAGGTGTTGAAGCATTGTTTTCTTCTGTAGAAGCACCTGAA…	cluster_17	7
ENSHYS-01027	evgtrinLocDN12198c0g1t18	XP_002163181.3 PREDICTED: inhibitor of growth protein 4-like, partial [Hydra vulgaris]	Inhibitor of growth protein 4	TATCGGGATAAAATACAGTGGATCGTCATCTCACCCGCAGCACCACAAAATAAGCGTCGCCCGGACGGGGGCCCTTAATTATCAGAACAATTTTGTGTCCTCTGCGGGTGAGATGACAATCCACTGTATTTTATCCCGATAAAAATAATGGCGGTAACAACAGTGAAATAATTTTTCGACTGCATGAAGAACAGGCTTTTTGGCGAGCTGAAATGGCAAATTCTTTGTATTTAGAGCATTACCTAGAAAGCATTGAAAGTCTACCATACGATTTACAGCGTAACTTTTCATTGCAAAGAGATTTGGATCAGAGAGCTCATGATCTCTTGGATGATATAGATAAATTATGTGAGGAGTATATTTCAAAGGTTCGAGACTTACCTCCAATTGAAAGAAAAG…	cluster_17	7
ENSHYS-00667	evgtrinLocDN101099c2g1t1	NA	NA	ATTTTTCTAACATTGCAAGGAATATAAGCATACCTCAGTCATGTATGCAATAGACTGAATATCTGATTTTGGTATGACGTGTTACAAACTGTATAGTGTGGAAATTTTGTAATAACTTTATTTGTATAACGTGGCAAAATATGTTGGATTTTTTAAATGTCTAATATACTTTTTTTCCCAGTGTACTTCCGGCATGGCAAAGCAAGTATAAATTTTAGCAGATTTCGCTTTTTAAATAATGGTTGTTTTGATTTGGTTGGACATACTGCATTTTGCATTTTTGTTGTTGTTGTTCAAAGTTTCGGTTTCAACAGGTATAAGTATAGAGCAATGCAGACTGTGAGCAACCTCAATCCCAGGGCTTTTTCTCTGTCTATTCCGTCCCGTTATAAAAAGAGA…	cluster_17	7
ENSHYS-00629	evgMSTRG.139510.1	NA	NA	ATATATATATATATATATATATATATGTGATATATTTTTTAGGATTGCAGTAATTTTCAAGTTGGCAACAACATCCGTTCTAAGCGGAAGACAAATAAGCTCTGTGTTACTGGTGGTGTGTTTGGCATGTCTTGTCGACATGAATATCCAAAATTATTGCCATGGGGAAAGGTGGGTTAAGCATATACACATGCACTTATTTTTGGTTAAATTTGTAGATGTTCATGATTTTTATATGATGGGAAATTTTATTTTTTTCATATAAGGAAAAATGGTGACTGACATTTTTCATGCTGGGTTATGCCGTTATGCTGTTAGATAAGATTTTGTAGGAATCTAATGGAAAAGAATTAAATGTGCATATATTATACGATACAGCATGTGTTTTAAAGCGACACT…	cluster_17	7
ENSHYS-00167	evgHyS_ScswcV5_3574.g15381.t1	XP_028406691.1 ficolin-1-B-like [Dendronephthya gigantea]	NA	TTTACAGAACAAATAAAAATAAAGTGTAGAGAGAGAGAGAAGATGTCTCTTGTATTGTTAACAATCATACTATACCTGTATGACTTCAGCGAAGCATCAACTTGCAAATCAAAGTATAAATGCAAAGAAACCAACACGTCCGCTACATTTGCTTACATCAGCATGAATAAACTCAACAACACAAAGTTGAATGGAACCATACTATCAACACATTATGTTGAAAATACTACAAGATGTATTAAACTCTGCGCAATGCATGATGGATGTGTTTCAACTAATGTTGGTCCAAACAACGGATCAAATTTTGTTTGTCAATTGCTTGGTGGTGACAAATACACGAATCTAACTTTACTTGTCAATGCTACTGGATGGTCGCTTTTTACGACAGCTACCAGATGC…	cluster_17	7
ENSHYS-00100	evgHyS_ScswcV5_2649.g10922.t1	XP_012562039.1 PREDICTED: centrosomal protein of 78 kDa-like [Hydra vulgaris]	Centrosomal protein of	TTTAGACAAATAATGAATGGAACAGCAAGAACTCCAAAATCAAAACACCATTTTGAAACGGAATACAACCGTCTATGCTTGATACAGAATACTTGTCCATTATCTTACATCAAAGCAAATTTAAAAGATAATTTTTTGGACTTTAATGCTGATAGAGTTGATGTTACAGAATGGGATCCTATATTAGGTGGCGTCAAAAGCGATAATTCCTTACGTTACATTGCTGTGAGAAGTTTATGGCAACCATCTGATGTAGATAAGGGCAAAAAAGAAACTTCTGGTAAAAAGAAGATTCCAGCTATTCGTTTCAAAGATATGACATTGAAACTTGCTAGGTCTTTAAAGGACTGTTTATCAACTAGTACTTGCATAGAATGTCTCATCCTTCAGAACTTACCA…	cluster_17	7
