# Supplementary material for: A cellular and molecular analysis of SoxB-driven neurogenesis in a cnidarian
Source: eLife. 2022 May 24;11:e78793. doi: 10.7554/eLife.78793 (PMC9173746; doi:10.7554/eLife.78793)
Supplement: Supplementary file 3. [file elife-78793-supp3.zip › Supplemental File 2/all_cells/annotation_and_analysis/cluster_5_marker_annotation.csv]

ENSHYS_ID	NIH_ID	diamond_blastp_hit	pannzer_description	transcript sequence	cluster #	iteration
ENSHYS-14064	evgHyS_ScswcV5_3796.g16397.t1	XP_002154275.1 PREDICTED: 5-aminolevulinate synthase, erythroid-specific, mitochondrial-like [Hydra vulgaris]	5-aminolevulinate synthase, erythroid-specific, mitochondrial	ATGGCGCTTCCTACGAAATGTGTTTTCATGAAGAAGCCTCTTGAAACGCTGATGCTTGCACAGTCAAAAAGAAGTCTTTTCGTCGACTACACATTAAAATGTCCTGTCATGACACATGTGTTGACGAAAAATGACAAAAAATCGACATTAGGAACATGTCCTTTCAGCTCAGGAAGTGTAATGCAGATGTTATCAAAAGTTGTCAACAAAGCTATTCATACGGCTGCCAAACAAAGTGCGGAGCATTCAGCTGAAAAAGCTAATCAAACTGAAAAAAAAAGAAGCGATGACAACGAGAAAAAGCCGTTTAATTATGATTCTTTTTTCGAAAACATGATTCAGAAGAAGAAAGATGATCACAGCTACAGAGTGTTTCGTAAAGTTAATCGCAAGGCGCAA…	cluster_5	17
ENSHYS-07886	evgHyS_ScswcV5_2706.g11053.t1	XP_012560904.1 PREDICTED: leucine-rich repeat serine/threonine-protein kinase 2-like [Hydra vulgaris]	leucine-rich repeat serine/threonine-protein kinase 2	AATTTCAAAACGTGTTTTGTGGAACGATTTTGTAGTGTTTAGATAAAGTAAACGAGGTTTCTCCATCATGCAACGCTCAAAGTCCAAGAAAGAAATGGAATTACAGGACGATGGCGTCCTTCACTTAGAGGGGCTGGAAAATTTCTTAAATCATTATCAAAGCAGCCGAATGAATTTTCAGGAGTTGATAAGAAGCTCTGAACATCAGATTACTAGTATGAACACGGCGTTGCATTACCTTAAGAAGAAAAATCTTGCTCATAATGAAGTGATCGAACTGTTTAAAATGTTGCTTGGTGTTGATGAATACGAGCAAAGTCCACTTCCACCTCAATTTTTTGATCTTCTATCGCACAAAGATTTCTTAAAGAAAATCGTCCGTTACTTGGATCAGTCCTA…	cluster_5	17
ENSHYS-06233	evgtrinLocDN241917c0g1t2	NA	NA	TGTTCCTGTCAGTTCAAGTAAGGCGTCCGAATCTTGATTGACGAATTCTCTACCTTGGTTGTTAATCTGTGTCTTAAAACAACCATGACGACATATCATTTCGTACAAGAACCTCGCAACAGTTAGCACGCTTTTATCTTTCACTGATTTGCCTTCGGACCACTTTGAAAGTAGTCTATTAAAACTATCAAGTGTTTGTAACCATTCACCTCAGGAAGATTGCACAAATCAACTCAACTTGCATGACATTTGCTTCGATTGGGATGCTTTGAAGTTCTGGAGATATTTTCTTGATATGCTTCCCATGCTGTTGGTACTTTTGACATGTTTTAATATAGCTCTTAACATCGTCGACCATACCATGCCATAGGGGACGCGACTCGACCTAACAAAAAGTAC…	cluster_5	17
ENSHYS-05901	evgHyS_ScswcV5_2077.g8165.t1	XP_012554585.1 PREDICTED: glucoside xylosyltransferase 2-like [Hydra vulgaris]	LOW QUALITY PROTEIN: glucoside xylosyltransferase 2	TTTTAGAAAAAAAAATGATGATTAATTTTTTTATGAAAACCTTTTATGAATTATGAAAAGAAAAATGCCTAAACTAATGTTATCAGCGGTCTCATATGAACCTTTATGTTCAGAGGAAATTGGTGATGTCAATGGTCCACCTAGAACAAAAAAGAAAGGTATACTATGTGCGTCATCTAAAAAACGTATGTATGCTTTAATGATCCTGTCTGGTGTTGCTCTTTTGTGGGTATTTATTTATTATAAGCTATTAAATCACCGATTTGAGCTTCCAGAACCATTAAGAGAATTGCGAAAGATGTTTGGGGATGGTGAGGTAAAAAAGAGGCGTGGTCGAGAAGATGAGACAGAAAATGTGGTTGTCACTACTTTGGCAGATACAGCATGTCTTCCTCAGTT…	cluster_5	17
ENSHYS-01516	evgHyS_ScswcV5_1342.g5126.t1	NA	NA	ATGACTCGGCCAAATAAGACATCCGCTTCAAAAAATAAGGATTACTGTAAACGCTACCGTGAAAGAAATGTAGAAAAAATTAAAGAAAACGGCCGTTTACGAAAAAAACATTCTCGCGCTTTAAAGAAAATGGAAGGTGGTATTGCATACCTAGAAGCGAAGCGAAAAAATCGGGAGAGGATGAGAAATGCAAGAAAACAGAAAAAAGAAAATGAAGCCTCAGTACTAATTACTTCGCCCGTCCCTTTACCCCAAGTGCCATCGTCATCGTTTTCATCAAAACAAAGAAGAGCGCGATCAATTAAACGAGCGGAAGAAGGCTTACCAGGAAGTCCGCGTAAACGCCTTGAAATCATTGGCAGTCTTGCGCAAAAATATAAAGTTCTACTCGCTCGCCCC…	cluster_5	17
ENSHYS-01426	evgHyS_ScswcV5_1336.g5061.t1	NA	NA	TTTATTAGGTTAAAATATATATATATTATGGTTTCAATAAATAAATATGGTTTGGTATCTACTCTGTCTTTTGTTATGTCTAAGTTGTAAACTACTCCTGGCACATAGAAATTTCATTGAGAGACATAGAAAAGGCGATATATTTCAGGCAAGTTGTAACACTTGCCATTTATTTGCAGCAACATGTGCAACAGGATTTACATGGTTTAGCTGCTGTTCAAAGTGTAAATGTGAAAATGGTGCAACAATCTATCAAGATATGTGTTACAGTAACTTGGCTCACGCGAAATTTGAATGTCAATTTTTTATCAATGATGATCAATGGTATGGCTTATCAACCTTTACCTTGCAAAATTATGGTCCCACTTTCATTGGATATATTGTGCGCAATAAAGATTG…	cluster_5	17
ENSHYS-00803	evgtrinLocDN126376c0g1t1	NA	NA	ATTTAAACCTTATAAAAAAAATACTTGACAAGCTAAAATGTATATTCCAAAGAGATCTCGTATTTTGTTTACCATTATTTTGTGCAGCTTAGTAGTGGTTGTGCTGGTAAATTTTTTATGCAGTATTTATGCATGTAGGGGGAGCACAATCAAGATGGACGATGTAATCTCTGACAATCCTTTCCCGGTCGCTGACCAAAAGTTAAATAAATATCTGAGTTATTACAGCAATTCTAAGCATGAACGCAAAAAATGCTTTAAATGGATCATGTTGGCCGGTGATTCAAATATGCGCATTGTCTTTCACGAATTACTTCGATCATTTCGAGCGAGCAGGGGAAACAAATACGGCGAAATTATTGGTGGCATTACGTCAAATCTAGATTCTGTTGGGGAGAA…	cluster_5	17
