# Supplementary material for: A cellular and molecular analysis of SoxB-driven neurogenesis in a cnidarian
Source: eLife. 2022 May 24;11:e78793. doi: 10.7554/eLife.78793 (PMC9173746; doi:10.7554/eLife.78793)
Supplement: Supplementary file 3. [file elife-78793-supp3.zip › Supplemental File 2/all_cells/annotation_and_analysis/cluster_15_marker_annotation.csv]

ENSHYS_ID	NIH_ID	diamond_blastp_hit	pannzer_description	transcript sequence	cluster #	iteration
ENSHYS-22792	evgHyS_ScswcV5_98.g767.t1	XP_027055416.1 chromatin-remodeling ATPase INO80-like [Pocillopora damicornis]	SWI/SNF-related matrix-associated actin-dependent regulator of chromatin subfamily A containing DEAD/H box	ATGGATGTTAAAAAGACATGTGATGTTGACTCAGGTCAATCAAGGTTACATCCAACATTAGAAACAGGTACTGCACACGAGCCTGCAGGTTTGCGGTACTTAGAGAAGATATTGCATGTTGAACCGTTAATTGATTATGCTGAAAATGTCTTCATCGAAAATGTGTCAGATATAAGCGACTTGTCGTCTGATGAAAATCAGGATGAAAAAGATGAAAGTAGGTGTCATCAAAGAAAAAATGGTTTTGTTAAAAATAGCTATAGAAATGAATTTGATCTTGAAGAGTGGAAAGAAGAAAAATTGAAGTTTTACAACTTGAAATCAGTGGGGTCTGAACGAAAATGGCTGGAGGAGATACTGTTAAGCGATGACAGTGATGGTACTGAAAATGAGTTAAAT…	cluster_15	5
ENSHYS-22502	evgHyS_ScswcV5_807.g3676.t1	XP_007005494.1 hypothetical protein TREMEDRAFT_63268 [Tremella mesenterica DSM 1558]	NA	ATGGTTGCTGACATGATAGGTACCAAAGAAAGCACCATTGTTCCCAGTGTTGATACAACATATACGGAACCTGATAATACTGCTCCGTATATAGATTTCTTATTGCACCAACCACCAGATCCGATGGAACAAGATGAAGATGAAGAACCTTTCGAAACTACTTGCTCAGAGCGAAAGGAAATAAGGAAAACTGTTGCTGAAGAAGTCGCTAAGAATGCCATTTTTATTCAAAAGAAATATAGCAAAGAAAAGCGTATCAAGGTGGCTTGTTATAGAAATGGAGATCACGTAACATTGGCTGTACCAAAGAAATTACGCCACGCATCTGATCTAAAACGTTTGCCTTGCGTAATAATTGGAAAATATGGAGGTAATCAACCCACGTACAAACTTCTTTGT…	cluster_15	5
ENSHYS-22290	evgHyS_ScswcV5_807.g3473.t1	XP_012558943.1 PREDICTED: SH2 domain-containing protein 4A-like [Hydra vulgaris]	SH2 domain-containing protein 4A	TATTTTTATACAGTGCAATGTTTAAGTACTTCCTACACTTGTTTAATAAAAAAAACATGGCAGAGTTTTAGTCGTACAGATTATGAGCCGTGGTGGTGGTGGATCTTGTTGTTGTTGTTGCTTGACTAGTGTAATTGTGGCGTCAATCCTTCTGTGTTTATCATTTGTATTTTATTTTGTTGGTTACCTTCTCAGGGATCCAAATCTTGCTGGAAGTCAGATCAACAATTCCTGATTTGCAATTAATAACACCAAGCAAGTTTCTAGTATTTTTTCCTGATAACACCTTCAAGATGTTGCAGCAAATTTTAAAAGACATGTTCATTGATCCAGAGCTGCTGGAGGAACTCTCTGAAGAACAAAAACAAATACTCTTCTTTAAAATGAGGGAGGAACAAA…	cluster_15	5
ENSHYS-22284	evgtrinLocDN25316c0g1t18	XP_012564502.1 PREDICTED: syntaxin-7-like [Hydra vulgaris]	t-SNARE domain-containing protein 1	CGTCTGCTAAACATCGTCAAAGAAAATGTGGTAAAAATTCTACAAAACTAAATGAACATAAAAAAGATGATAACTAACTTTTGTGACCACACATTCGTGATTTGTCTCACTTAGCCAATCTGTCTACCAGTCCCGCATAGCAGAAAAGAAACAGCGCCAATTAATGACACAGCTGACGTCATATGAAAAACGGATGACCATTGCTTGGTCGTGTGTAATATATGACCAGTCAAATACACTCCTGCCATACCTGAGATAGCGCCTAAACACGCAGGGTCGTTGTTCGGAATCATGAACACTTTAGGAGCTATCTCAGGTATGGCAGGAGTGTATTTGACTGGTCATATATTACACACGACCAAGCAATGGTCATCCGTTTTTCATATGACGTCAGCTGTG…	cluster_15	5
ENSHYS-22037	evgHyS_ScswcV5_700.g3150.t1	XP_012554715.1 PREDICTED: melanopsin-like [Hydra vulgaris]	NA	ATGAATATTTCTAGTGAAACAAACAATGTTACTTCCTCTCTATCAAATTCTTTAAGTACACTAGACGAAGCTCTTGTTGGTCTATTCTCCCTTATATTTTGCGTCGGTGTTATTGGCAATTCTTTCGTCATTTATGTTTTTGGTGCAAAATATAAAGACTTGCGTTCGAAGCAGGAAATATTGATATTATTATTGGCTGTGGTGGATTTTATAGCATCGATTGCAAATCCAGCCCTTTTTATATATTATACAGTTACAAAATATGGCAGATGGGATTTCGGCGAGGCTGGCTGTAAGATCTTTCCAACAATTGGTCCTGTTGCAACGAGTTGGTCACAAGGAATTATATTAATCATGGCACTTGATCGTGATCGAGCAATTGTGACACCTTTAAAAAGT…	cluster_15	5
ENSHYS-21931	evgHyS_ScswcV5_2768.g11478.t1	NA	NA	ATGAGCATCTATTCACGAAAGAAGATTGGTTCAAAGTGGCTTGTAAATTCCATACAGTATAGTAGTTCAAATGTGTCCCACCTTAAAAAACAAACAATGGCTCGTTTAATGGAAATTGTAGAGACTGTTTACAGTGAACCAAACCCACCAACCATCTTAGGCTCGATTTTGTTTGGTGACGTCGAGGTATCATTAACATTAAATGAGACTGCTGATTCAATGGAAACTGTAATTGAAAAAAAGAAACCAAGAAAGGCAAAACAGCCGAAGTCATTATATTCGAGACATGTTTCGTCGTGA	cluster_15	5
ENSHYS-21889	evgHyS_ScswcV5_66.g599.t1	XP_015770685.1 PREDICTED: extracellular calcium-sensing receptor-like [Acropora digitifera]	NA	ATGATAACATTGGTATATATGGCATCGATAGTTCGCAATTCGATTTTAACGCTGCTTCTGCTTGGCTTTGTAAACAGTCAACAACAATGTGGTAAATTAAACACTGACATGGCGTCAGTACGAAACGTCATTGGTTTATTTTCATTCACTGATCGTCACAGAAACTACCAGTACGACATGGACAAAATTATACAAGAAGTTGCTGTTAAAGATATAGTCCAGTTAAAGAACTTAAAAAGTAAACATATTGGTTACGTTTCAGTTGATGTATGCAATGACGAGCGAGTTTTGTTAGAAACGTTAACACTTTTGTTCATTGATGAATCCTTTAAGCCAAGTTGGGAAGTAATGATTGCTAGCGTTTCGGATAAGTTAGCCTTCACACTGTTTAATATGGCT…	cluster_15	5
ENSHYS-21841	evgHyS_ScswcV5_66.g557.t1	XP_012562399.1 PREDICTED: uncharacterized protein LOC101241065 [Hydra vulgaris]	NA	ATCTTTAGCAGTGTCTTAGTGTTATTTCATTTTTTGAAGTAAACATAGTACAAACTTGTATTTGGTAGACTGATGATGGCTAAAACGCGGAGAAAAGAGGTAGATGAGCATCTTCAGTACACAGAAGATTCTGAAGAAAATCGTGACGTGGAAAAACATCCTGAACGCGTGGAAGAAAATCCTAAACAGGCGAAAGAACATCCTGAACACGTGGAAGAAAATCCTAAACAGGCGAAAGAACATTCTGAACAGGTGGGAGGAAATAATCGACATGCTGGCGAAAGTACAAACTGTTCCAGCTGTTCCAGTGCTATTGCTTTTATACTAGTCGCATTTCTGGTCAGTGTGTCGTTCTTGTGTTTATGTTTGCAACACACAAGAAAAAAACAATGGAGTTTC…	cluster_15	5
ENSHYS-21359	evgHyS_ScswcV5_664.g2801.t1	XP_012560848.1 PREDICTED: proton-coupled amino acid transporter 1-like [Hydra vulgaris]	Putative proton-coupled amino acid transporter 1	TTTTAGATGTTATTATGAAGAAAAATATATAAAAAAAGAAAAGAAAATAATCTTCCTACAATGTCACCACCAAATAAACGTTCGTTTGAAGACGAAGCTTCTGATGTCAACCTAAATGATCCATGTAGTGATGATGAAGAAGAAATATATCAAAAAGGAAACAGTGATGATGATTGGACAGAAATTAAAGCATCACCAAAAATTGGGTGCCTGCGGAACTTTACAGATTGCTCGAATGTATTCAAAGCTTTCATAGGGTCAGCATTGATTGGTCTGCCGTTTGCTGTGTTACAATCTGGTATTGTGCTGGCTATGGTGTGCATATTCTTAATTGCTTCTGCTACAGACCATTGTTGTGGACTAATTGTAAAATGTAAACGAATTGTTGTAGCAAATATT…	cluster_15	5
ENSHYS-21316	evgHyS_ScswcV5_664.g2749.t1	AQS22574.1 cytochrome c oxidase subunit 6b1-like protein [Pseudodiaptomus poplesia]	Cytochrome c oxidase subunit	ATGCCTAGACAACAGTTAAAAAGAAAGCTAGCATACACACAGGAAACGCTGAATGGATTGATGACCTACCAAGAAGCCACAGATACGTATGGTATCCCAAAATCCACACTATCCGACAGAATAACTGGGAAGCATGAATCCACTGTTGGCCATCATGTTAAACGTTGTCCCGGGCTAACGATTGAACCCCGGGTAGATAAAGTCCGAAATTTGGAGCGAAGCAGTAAGTTGTTGTCACCAGCAAAGGCAAAAGCTGATATACGAAAACTACTTGCTCAATCTTCTAAGATGGACAAAGTAATCACAAAAACAGCTCCATTCGATGCTCGCTTTCCAAACATGAACCAAACGAAAAGTTGCTGGCAAAACTACCTCGACTTTCAAAAGTGCACGAAAGCT…	cluster_15	5
ENSHYS-21295	evgHyS_ScswcV5_664.g2729.t1	KXJ17347.1 Centrosomal protein of 131 kDa [Exaiptasia pallida]	Novel protein containing IQ calmodulin-binding motif	AGGTATAAAGAAAAAACAATTCTCTGATTTATGGATGCATTTGGTGATTAAAAATGTCATCTTTAAGAAGAAGTTCTTCTGGAGGGAATCTGAGAAGTGCTTCTCCTAATGTAAAGAGGAAGGGAAGTACAACGAAATCTAATGGAAAACTATCAGCAAGATCTACTAGTTCTAGTGTCTCTGACATTTTATCAGTTTCACCAATGGAGATGAATAAAAATAAGAAAACTGTGAGAGGCAACAGTGGAAGAACTGTTACAAGTAGTCAAGATAACTTGAGGAATCCTAAACCACAGTTAACGCAATCATTTAATGTATCATATACAGACGGCCAAAAGGGTAAAAAGTCTGCACGAAGGCCTGCTTGGTCTTTGAAACCATCAATAGAAGATACTCCAA…	cluster_15	5
ENSHYS-21287	evgHyS_ScswcV5_664.g2723.t1	XP_012558599.1 PREDICTED: ubiquitin-conjugating enzyme E2 S-like [Hydra vulgaris]	Ubiquitin-conjugating enzyme	TACGCGTCGTCTATTTTGTTTTTGAAATTTCGTTTGTTGTTTTCTTCAGAAAAAAACAGCTGATATCAAGAGTAGGCCAGTGACAACAAAAAAAGCCGGCTATCAAGCTATAATTTTACAACCTTTAAACATGACGTCTGTATCTAACTCTGAGAATTTGTCACCACAAGTATTACGTGAGGTGGCAAAGCAATTACATGTGTTGCAAACAGAGGCTCCAGAAGGAATTAAAATCTTTGTAAATGAAGGAGATATGACAGATATACAAGCATCAATAGAGGGTCCTGCCGGCACACCTTATGAGGGAGGCCTATTTAAAATGAAATTGGTTTTGGGAAAAGACTATCCACAATCACCACCCAGAGGTTTCTTTTTAACAAAAATCTTTCATCCAAATGT…	cluster_15	5
ENSHYS-20684	evgHyS_ScswcV5_644.g2154.t1	XP_012561805.1 PREDICTED: uncharacterized protein LOC101240257 [Hydra vulgaris]	NA	ATGTACGTATTTATTTATATCGTCTTCACGGCGACAGTAACGCATGCGGACGCAAATGTCACTGCATCACTCAACCAAACGAACACAACATCTACCGTATCAACAACTAAAATAACACCTAGTACAAGCAATATCCCGAATCCCGAAACTGCAAATCCGTTTTTATTAAAGCTATTGAAGTATTCCGTGAGGGGTACAGTAAATGAAAGTTTTATTGCTGACTTAAAGAATGCAGACTCGCTGACCTTCAAACGGGCTTCAGATAGAATCAATGCCGAGTTAAAACAACTATTTGGTGAATATGGGCTTAATGGAAGTTATGTTCTTGGATTCTCTTCAAAGAGTTATGATACATTATACGATGCATTACTGTATTTTCATGTTTCCTCTCAAATTAAC…	cluster_15	5
ENSHYS-20572	evgtrinLocDN39997c0g1t12	XP_025210248.1 probable cytosolic iron-sulfur protein assembly protein CIAO1 isoform X1 [Theropithecus gelada]	Cytosolic iron-sulfur assembly component 1	TTTTATTTTATTTTACTTTGTGTTTGAGTCCCGGCTTTCTCTGATTTCAGATTTTTACAGATTGTCATTGTCAGCTTTAAATTCTTATAAAAGGTTAATCTGATGCTAAAAAAAAAGGTCTCTTACCTTAAAGGTATTGCTACATTTTAAAAACTTAGGTACAAAATAAAATAAAATAGTCAAAAAACAAAAAAAAAACATCTATTTCATAAATCATCATTTTTAAACTTCCAAATTTTTACATTCATATCGTCAGAACAAGAAACTAATAAAGAGGAATCTATTGGATTCCACTTCACACAGTTTACATCTTGTATATGAGCTTGATCTAAGCTAACTACCATTTTATAACATTGTTTGTTCTTACTACTTAACTCCAAGTCCTCTTTGAATATCTTA…	cluster_15	5
ENSHYS-20522	evgHyS_ScswcV5_644.g2019.t1	XP_020895898.1 organic cation transporter-like protein [Exaiptasia pallida]	NA	ATGACAGAAAAAACAAACATGGTCGACGAAGCTCTGGAGTTAACTGGAGGATTCGGCAAGTTCCAATGGTACCTCCTTGGTGTGATGGCCTACTGTATGACGACACTGGGACTTCAAGGCCTCACTATGACGTTTATTGCAGATGAACCAGGTTGGAAATGCCTTTCTAATTCATCCGTCTGCAATCTTACTGGTTTGCACATAGTTGGCTCGGAATTCTATAATCTCAGATATCAGAAAACGATTGGGAATGTTGGAGTATGGTTACTTCTATTGTTACACAGGGGAGCAATGACATGCATATTTATCCTGAACACAGAATTTGCTGGTCCGAAAAAAAGGGGATTCGCTGGTATTTTTGTTTGGAACTTCTGGGTACTTGGTGTGTCTCTTGTTGCT…	cluster_15	5
ENSHYS-19817	evgHyS_ScswcV5_4509.g21632.t1	XP_012560067.1 PREDICTED: succinate--hydroxymethylglutarate CoA-transferase-like [Hydra vulgaris]	succinate--hydroxymethylglutarate CoA-transferase	ATGATCAGGAACAAAACTATCACTTTTCGTTTATTTAACAAGGCTTATTGCCTGACTACTCCAACTGTTTGCAGAGTACACGCAACAAGCACGGAAGTTAAAGAAAAAAGAGAACCATTGAATGGTGTGAGAGTTTGTGACATGACAAGAGTTTTGGCAGGCCCATATTGCACCATGGTACTTGGAGATATGGGAGCAGAAATTATCAAAATTGAAAGACCAGGGCATGGTGACGAAACACGCAAATTTGGACCTCCATTTCTAAACAGTGAAAGTTTGTATTTTATGTCAATAAATAGAAACAAAAAGAGTATTTGTATCGATATGACAAAGAACACTGGGAAAGATTTAATATACAAGCTGGTAAAAAAGAGTGATGTCTTCATAGAAAACTTTGTG…	cluster_15	5
ENSHYS-19649	evgHyS_ScswcV5_4509.g21497.t1	XP_028404689.1 uncharacterized protein LOC114527239 [Dendronephthya gigantea]	FH protein interacting protein FIP2	AAGTCATTTATCAAAACACAACAAAAATGGTCGACGAGCAAGAACTTGATGATGAAAATTTCTTGAGATCTTTGGATTTGGATGAGGTAATTGTGCCAGAATTAAAAGATCCCGTAAACGCTGTAAGTTCGTGGCATAATGAAGTGAGATACCATTGTGATCAATTGATCACAAAAATTCGCAAAAAGGAGGAAGAAGTAAAACAAATGCTGGCACAAATTGAAGAATCTAAAGCTTCCATGATCAAGAAAGTTCAAGAGAGAGAAAAGGTTTTAGAAGACAATTATCAGAAAAGATATGCAGAAGTGGAAGAGAAAAAAGTAGAGTTTAATAAGAGAAAAGAAGAATTAGAGAAACAATATGCATTAAAAATTCAGGAATTTGAATCTGAGAAGGAAC…	cluster_15	5
ENSHYS-19424	evgHyS_ScswcV5_4475.g21299.t1	XP_012557786.1 PREDICTED: uncharacterized protein LOC100206966 [Hydra vulgaris]	NA	TATTCAATCAGTCTTATTAAAAATAAGGCTAAACATCTGAAAGAGAACAAGTTAAACTTAATATGGCGGACGAATATCCAGAGCGAATTGTTAAGAAAATTTCTGACTTGGCAAACTTTCATGAATCATTTGACTACCATTCTAAATAATTACTTAAGCTTAATACAGTTAATTGTAAATGAAGATGGGAGAATCACCTGTTATGATCAAGCGATATATTACTTATGATACCTTACCAGTTGTAAACATCCGAAGTATCAAGACTTTCACGTATGATTTGGATAAAAAGGACGAAAGTTGGAAAACAAAAGTTGTCAACTTTAAAAGGGATTTGTTGAACAGTTCCACACCTGATGGCACCATTGTTTACGGGAAAACTGTTCGAGAAGTACCCAATCG…	cluster_15	5
ENSHYS-19329	evgHyS_ScswcV5_4433.g21190.t1	RMX52798.1 hypothetical protein pdam_00012208 [Pocillopora damicornis]	Minichromosome maintenance 10 replication initiation factor	TTTAAGTGGTAAAGAAATTCCCAAAACAACAATAAAACAAAATGGGAGACAGTATGTTGTTAGATGAAGATGACGACAAAATATTGGCCAACTTTCCAATGGAGGATGACAATGGTTACGATTCTACTGACGACATACTGACTAAATTGATGGAGAAAGAAAATGCTAGCTCACCTCCAAAAAAAAAACGAAAGTCTTCTTGCATAAAAAATGAGGAGGATGACCAGCTGGAGGATAAAGGTTTGAATTCTGATGTTGATGAAGAAAGTGACGATGAAGCATCTGCAGAGATTGCTGCTCTTCAAGCACAAATAGAAAAATTAAAAGCTGTAAAGAAGTTAAAGAAAACTCCGAAAAAGAAAGCAAATTGTGTTGAAAGCTATAATGCAAAACCTTCAA…	cluster_15	5
ENSHYS-19279	evgHyS_ScswcV5_4418.g21122.t1	PFX29236.1 Protein sidekick-2 [Stylophora pistillata]	NA	TTTATATATTCAAGAAAAAAAAAGAAATTTTTATTTTCTTGAAAAAATTTTTTACCAAGTCGGAAGTTTTCTTATGTTAAAAATGTTGGTTCTTTTGTTGATAAAAGCAACACTTTTAATCACATTTCTTCAATTCGTAAAATCCCAAGAATTTTTATCCACTGATACTGGAGGAGTTATTAGAGAGATATACTACCCATACGAGCCTAATCAGTTCAAAAACATTGATAAAATAGAGAAATTTCCATTTCCAACAAGTCCTTACGAAATTAAATATCTTCCAAATTTCGAATCCGAGTATGATTTCTTTATCCACCATTTGGTGAGTTATAAAGCTTATTTCATTACCCCAATGACTGGCCAGTATTTGTTTCACCTAAAATGCTCAAGCCGGTGTAA…	cluster_15	5
ENSHYS-19128	evgtrinLocDN1327c0g2t2	NA	NA	CTTTGTGTTTGACTACGATGAAAAGTGTTTTTTATTAAGAAGAGAAGTGAGCCATAGGGGCCATCGTAAATAAAACTTGCACTGATGCTCTTCAAAAATGGCATGTTCCTGGAGAGGCATCAAATAATGAAGCTATACTCTTTTCTGAATTAACATTTGAAAAAGCTAATTTTAAAAAAGATAGTACCAAATCAAGAAAGAGGCCGATTGTTGCTGGAAAGCGTGAATATTGTTCTATGCCTACATCTACCGAAGACCAAAACAGTATAAAAAAATTAGGTGAACGTCTAGCCGATATAAGACAGGGGATATGCATGGAAAATTTGTTGATGGGTAATTATTATAAGCCGTGTGACTTTTATACTACATCTCGAAAAGAAGTTGTTGATATAGTTATCG…	cluster_15	5
ENSHYS-19055	evgHyS_ScswcV5_4378.g20921.t1	XP_022535652.1 uncharacterized protein LOC111194822 [Astyanax mexicanus]	NA	ATGTGTTCCAAGCTAGGTATATCTGCGACATTTGATGTTGAACTCTTTCCGCACATTGAGCAATATGTGTGCAAGTTATGTGGAGTCAGTGCAACTAACACAGATGAAGCACGCTACAAAAAGTTCTGTTCGTGTAAACCTACATCTGAGCTGCAACAGCTTCCTCCAACTCGAGATGCACTACTAAATCATTGTATAAGAGTTTCATATATCAAAGCGATAGTTCGAAATTCTTTGGTTGCAAATCCAAACCTACCAAGCCCAAATGGACATAGATGGAATTTCAACGGTGGGAAACTAGAGATCATTTGGCTATTAAGACGACCTGCACCAGATGCTCTATTGGGAAAGGTTTCCTTCTCTTGCTGTAAGTCATCATCTATCGCCAAAGAGACTTGT…	cluster_15	5
ENSHYS-18966	evgMSTRG.12488.1	NA	NA	TATCCTCCTCCACTTCGTTGGTTAAATCTCCGTAAAATGTAGCATGGATAGATCCAGTGTTATCATACATCACAGTTTTACGATATTTTAAATTTTTATCATTATGAGTAGCACTTTCTATTTCGGACATGTTTGCAACAACTCCTTTCAAATGAACTCTTTCATAGAGAGTGGATTCGTTAAGAATATCACTAATGGATTTAAAGGTATATTCCAGACTTGTTTTCTCAAACTTTAGTTCAGCTTTTCTGACAGATGAATAGTCTGTTACAAGAATATCTTCATTGGAAAACTTGATTTTTTTCATCACACAGATGAATTTTCTTGAATGGTTTTCAACAGTTCCCGTTTTTCCGGACTGAAACATACAGCCCGGCGAACATCTTCTTCTGCGTGCAA…	cluster_15	5
ENSHYS-18900	evgHyS_ScswcV5_4763.g21843.t1	XP_012557176.1 PREDICTED: coiled-coil domain-containing protein 22 homolog [Hydra vulgaris]	Coiled-coil domain-containing protein 22	GCGCGCATCAAATAACATTACGTAATGCTACCCAAGAAAGATGCGTGCGCAGAAATGGAGGTAACGAAACATTAGTGCAGAAAAACACAAGGCTAGCAAAGCGAAAAAAAGAAAAAGATCGACTAACTGCTGTGTTATAGGATTCATGAATTCATAGCCAATACTCCTCGGAAAAATCATAGTTACTAAAATGGAAAAATGAAAAGAGAATTGTTGCCAGCATGGAAGAAGTTGATAATATAATAATACATTCACTGCAACAAATTGGATGTGATATTTCTGACGATGTCATGACACTGCGAGAGTTTACAGTGGAGATGATTGTCCAAGCTGCATCAAAATGTCTTGATCACATCAGTGAGCAATATAACATTCCATCAGTTTTACCACCAAGTATGT…	cluster_15	5
ENSHYS-18618	evgHyS_ScswcV5_4378.g20548.t1	XP_012564803.1 PREDICTED: uncharacterized protein LOC105849062 [Hydra vulgaris]	NA	TTTTAGTTAATAAAATAAGGAGAAGACATAAGATTCTGTAAGGACATTTCTGTGGTATTTGGTTTTTTAAACATAACTTGAGTAAAACTGACAGTATTTATTGATGGTGATGAAAGGAGACGAAAAGCTAATGAATTGATTTGGTATGCAAAAGCTACATAACAATACCACAGATCAGAAATCGAACCTTGAAATAAAATAAGCCAAATTTAAACAACAAATTGCGTAAATATACAGCTGTGTAAGGCATTCAATGCAGCAAGCAATAGACACTATAAACATGCCATTAGGCATAGGAAAATACAGTCAACATAATAAGTTGTCAACGAATGGTGCTGATGATGATGATGATGTAATAAACCCTGTTAGAGACTATCTTCTGTTGTACTTAGGAGATCA…	cluster_15	5
ENSHYS-17788	evgHyS_ScswcV5_4270.g19833.t1	XP_012558958.1 PREDICTED: laminin subunit alpha-3-like [Hydra vulgaris]	laminin subunit alpha	CTTTGAATAAATAAATATTATGATATAGGTTGGAAGGTCTGTATATGACATTGTGTCATTATTATATTTAAACACAGCGATATAAGCGGATCAAAATTCTGGTTCGCTTATTCTCTAAGCACATCAACGTTAAATAATCATATTCGAGAAAAGCCAACAAAAGTTGAAAAATTATAGCAAGAAGGAAAGAATGATCGTATTTTTTGCGCTACTCAGTGCAGTAGCTTGTCAACAGGTTTTACAACCGCCCTACTTTGATATAGCGAAGGGGAAAAATATATCAGCCACAGCCACTTGTGGTGAAGATTATATTCCAAGAAAAGACGACGAAGAAAATGAATTATATTGTACGCTGGCTGGAGTACCGGGGAAATTTGGAGTTGGTGGATTAAGTTGTAG…	cluster_15	5
ENSHYS-17695	evgHyS_ScswcV5_4631.g21711.t1	XP_012559393.1 PREDICTED: kelch-like protein 20 [Hydra vulgaris]	Kelch like family member 20	ATGGATCTATCTCCTGAAGAAAGCTTAGTTACTTCAACACGCGAGGAAGTTTTAGTAAATTCTGATGGAGAAAATATTCCAAGTTTAAGTAATATCAGCAGCACTGTTTTAATGCAAGCAAAAAATGGAACTCAATTAAATCAAACAATACCGTTAAGACTAAACCAATCATGTATTTCTATCAAACCATATTTATTTCACTCTTCAGAGAAGTATCCCAAGTCATTATTAGAAATGTTGGATGTCCTGCGAAAGACGGGAGAGCTGTGTGATGTTGTAATAAGAGTTGGAGCAAAAATATTTAACTGTCATAAAGTTGTTTTATCAGCATGTTGTCCTTACTTTCGAGCAATGTTTACGCGTGAAATGGCTGAAAGTCGTCAAGAAGAAGTGACAATA…	cluster_15	5
ENSHYS-17622	evgHyS_ScswcV5_4270.g19690.t1	XP_002159184.2 PREDICTED: chymotrypsin-like elastase family member 3B [Hydra vulgaris]	Sea star regeneration-associated protease SRAP	ACAAATATATAGCTAAGTTAAGGATAAATAAGAACACACCAGCCAGCACCAGTTGTCTTACAGTTGTCACTAAAAATTGACGCAGAAATGATGCTCTTCGTTGCTGTTGTTTGCGCTATTGCTGTTTTAACAGACGCCCAATCATGTGGACGTCCTTTTTTTTACTCCGGTCGTGTGATTGGTGGAACGACTGCAAGAAAGGGTAGTTGGCCATGGCAAATTTTATTACTTACAAATGGCAGACCAGGTTGTGGGGGATCCATTATTCATCCAAACTGGGTGTTAACAGCATCCCATTGTATCCAAGATCCACGATCAGGCAGGAATATATCGCCTTACTCTCTCACAGTGCGAGTTGGAGAACATGACACCCGTCGAAGGGAGGGGACCGAGCAAGAT…	cluster_15	5
ENSHYS-17537	evgtrinLocDN13473c0g2t2	XP_012555042.1 PREDICTED: tRNA wybutosine-synthesizing protein 3 homolog [Hydra vulgaris]	tRNA wybutosine-synthesizing protein 3	CTGAGTGTGATACAGAAATTATTATTTAAAATGATCGCTACTTAATTTACTTATTATATACCTTGCGTATGCCTGCTGTCAAAATGTCTAAAAAAACAGTTTTAGCTTGCGTAAATGTTGATACTTTCTTGTTTACCAGAATATGTATAATGAACTTATTTGCTAAACAAAAGAAAGACTGTTTACATGGTATAGATCAAAGTAGAAAGGGAAGTTTCGATGCACCTATTCACGAATTGATTGTTTTCATCAATTCTCATAATGATTTTTTCACAACCAGTTCATGTTCTGGACGAATAGTTCTTTTTATGGAGGGTGAAACGAAGAAAAAAGGTTGCAAATGGCTCCTTGCTTCTCATGATGAAATCGGTGCTACTCATATTATGGAGAAAATCGAAG…	cluster_15	5
ENSHYS-17409	evgtrinLocDN146171c0g1t2	NA	NA	CAAAAAATATTTGTTGAATTAGAAGTAGTTTCTACAACCATTCTTTTTTTACACTTTGTGAAGCTTTTGTGGGGAAAGAGTGTATGCAATATCATCGGAATAACTGATTTTTGTTGCTGTTGCTGTCGGAATAACTGTTTTTTTCTGCATTTTAAAATAGAATATTGTTTTGGAGGGCATATGAATAGATATATATATCTACAAAAATAATTCAATTTTGCAAACTTTGATTTTGTCGTTAACCTCTCATCTTTCATATTTTGATTAAACTTTTGTGGAAGACCGTGGGTATGCAATGGACTAAAAGATCG	cluster_15	5
ENSHYS-17153	evgMSTRG.107280.2	XP_002161922.3 PREDICTED: myotubularin-related protein 10-B-like [Hydra vulgaris]	Putative phosphatidylinositol 3-phosphate 3-phosphatase myotubularin mtm1	GCTCGGATTGGGCATGAAGCATCAAAACAGTTTTTCTGTTAAACAGAAAATAAGATAAAATAGGATAAAAAACATTTAAAAACAAATCTCAGGATTCCAAGTTTCCTCTACCGAGAAAAATATAATTCCCTAAGTATTCTTGGTTGATGGACGTTGAGCCATTGAAATTAGTGCGGTGTGTATTTTTCGCAGTATAATTGTCAAAAAAAAAGTGAAAAAAAAATAATAATAACAACTACCTATAACATTTTTAAAAAATAAAATCCTGACATTAACTGAAGAAAATCATCTCGAAATTCTTCATTGTGAGTGAATTTACTGGTATTTCGTGTGTGTTTCTTTCTACGCGTTAACGTGTTCGTTCGATTCGATGTGCTGCTGTCTGCTGACAGAACAGAA…	cluster_15	5
ENSHYS-16926	evgHyS_ScswcV5_4196.g19076.t1	XP_020629744.1 dual specificity mitogen-activated protein kinase kinase 1-like [Orbicella faveolata]	Dual specificity mitogen-activated protein kinase kinase 1	ATGGCATCGGGAAGGAAAAATAAACTAAATCTTGGATTAATTATTAACCCAGCACAACCTTCACTTGATCCTGTCCAAGAAAACAGTGTATCCGAGCCATCATCTTACAAAAAGGATCCAATCGATGAATTAAAATTGGGTGATTTGAGCTTAGAAAATCTTAGCCAAGACCAAAAATCTAGGCTAGAAGAATTTTTGCGAGACAAACACAAAATTAAAGGTGAACTTCGTGATGAAGATTTTGAAAGAATTCTTGAGCTTGGAGCTGGAAATGGCGGTGTTGTGTTACAAGTGAATCATAAACCAACCAATTTGGTGATGGCTAGAAAGTTAATACGCCTTGAAATCAAGCCAGCTATTAGAAATCAAATTATGCGAGAATTGAAAGTTCTTCATGAA…	cluster_15	5
ENSHYS-16571	evgHyS_ScswcV5_4075.g18713.t1	XP_012553626.1 PREDICTED: transcriptional protein SWT1-like [Hydra vulgaris]	Transcriptional protein SWT1	TTTTAGAAGTAAAAATTAAGTAACCAAAACATGCTTTAACATGTCGTTGGAACCACTACCTGATGGATGGTCAAAGTACCTTTCAAGAAAGTTTAATAAAGTATACTACTACCATGGAGCTACTGGCCGGTCTCTTTGGGTGCATCCATTGTTATGTCAAGAGAATGAAGATATTCCACCTGGTACAACGAACAATGAAAATATTACCAATATTACAAAAATTGACAATTGTAAATCCGAATCTAACGAATACAAATCTACGAAAAAAACAAAAAATGGCAGTGTGGAAACTCTCAGTTCACCAAGTACACTAAGTGAAAAGGAGTTATACAAACTTAGTAACGAAAGTAAATTTTATAGATCACGAACGGAAGAGATTGCAAACTGGGCAGCAGATGT…	cluster_15	5
ENSHYS-16560	evgHyS_ScswcV5_4075.g18708.t1	XP_011516472.1 centriolin isoform X6 [Homo sapiens]	NA	ATGTTTTGTAATATGAGACATGTACCAGACATGTACAGAGTGTGGTTTCTGCATGCGGCATTGACTGAAATCAAATCAAATATATGTATTTCACGGAATAAGGTACATGGAATGAAACAAATAATATTGCATTTACTTAAAAGAAACGATATGAGTAAATGGAACAAATCTGAAAGTTCAAGTTCTATACCACGTTTGCTGAGAAATCATCCGTTGTCTTCTTCACCGTGCGAAAGCATGTCTCGCTCACCGTCTCCTGTGAAAAGTATGGCTGGAAGTCGACTTCCAACACCCACTGGATATGGTAAAAGCTCCTCTGTAGCAAAAACTGTAACTGAAGTGCCTTTACAATCCCCTACTGTGCATGGATATTTTGATTTTAACACAAGTCAAGATGGT…	cluster_15	5
ENSHYS-16498	evgHyS_ScswcV5_4812.g21892.t1	NA	NA	ATGAAAATCACCCCGGCTTATGAACAGCCCCTAAGAGAGCACCCTACAATTTTGACCTCTCCTCAGCAAAAGGAAAGTGCCTCCACTGCTACTCGTAGAGTAATCTCAGCTCCTCAGGTGAGCCTAAACAATTCTCCTTTGAGAGAAAATGATGCCCCTCAGGATGGACAGTATTCGCCTTTCAGCCAGGCATATGAAAAAGAACTAGAACTCTATGCATTTCAGAATGAGGAGGAGTTCCAAGCTAGTGAATCAGGGGCTGAACAGTCTCAAAAGAATGATGAGATGCCTGAATCTGAAAATGATGTATTTAAACATATCAGAATTATTACAGATGCTTGTAAAACAGGCTCAGCTGTTGAAGAAAAATGGGCCACTATAGTAAACCAAAATTGGGCA…	cluster_15	5
ENSHYS-16492	evgHyS_ScswcV5_4075.g18640.t1	XP_002164324.2 PREDICTED: GDP-fucose protein O-fucosyltransferase 1-like [Hydra vulgaris]	GDP-fucose protein O-fucosyltransferase 1	ATGAATGTGTATGTATTTTTAGATAATAGTAATAGAATGTCTTGGATCAACTTTGTTAGCAATTTTTTAGCTTTGTTTGCCTTGGTTTGTTCTGATGCAAAGCTGGAGGACATTGATAAGGATGGATACATCTTGTATTGTCCTTGTATGGGTCGTTTTGGAAATCAGGCGGACCAATTTATTGGTGCCCTTGCATTTGCGAAAGGCTTGGATCGTACATTAGTGCTACCACCTTGGATTACATATCCTTCTGATCAACCCTTTAATTCTTTGCAAATAGCTTTTGAAGATTGGTTTCAAGTCGAACCACTGAAGAAATACTACCCAAAAGTAATGACAATGGATCATTTTATGTCTGAATTAGCATCACGTGTTTGGCCAGCTGGTAGAAGAAAAGGC…	cluster_15	5
ENSHYS-16281	evgHyS_ScswcV5_4062.g18457.t1	NA	NA	ATGTTAGATTCATTCACTGATATTAATCCTCTTGAAACCAGTGTCAAAGTCATGCTTACAATCAATTCCTTTTCACATAGACCCGCACAGTCAATTCTTTCCCACATAGTTAATGAAAGAAACATTGATTCTGACAGTGAATTTGAATACCAGGTCAAAGATAATGAAGGCAGTGAAGATGAGGATGAGGAAGAAACCAATAAAGTTGAAAACAAGTACTATAAAGCAAGACTGTCCGGAACGACGAAGGCTATTTTGCTGAAAGATATCTCTAATATGGCTCAGGAAGCGAAGAAAGGGAAAAGCCGCAATGATTTAGATGAAATTGCAACTGTGTTACGTGATAAATACAATTCCTCAGTTCATTTATGCAGTGACGTTAACGACAATTTCAAGGGT…	cluster_15	5
ENSHYS-15589	evgtrinLocDN122678c0g2t5	NA	NA	AATGGAGATGATGGTACTATCCATCTTATCTCCTGTTTTGATGTGCGAATGGAATTTGACAACTTTCAAAGAGGCTTTAATTACAACAGTATGTCTGTTTTGGTTGCTTTGTTATATAACCCACCCCTCCTTCATATTATGGTCCAGATATTCTATATAAAAACGCCGTGTTTTATGTCATGTCATAGTAAAAATGATCTAGTCATTACTAAAAATTTTTTCCTGCAGATGGTCTTTTTGGGTCAAGGTATTGGTTCTTATTCATGGGGATTTGCCAGTGACAAGTTTGGGCGAAAAAAGGTAGGTATACCAATGATATATCTTTTGTGTTTATAATACCCAATTTCAAGTGTATTTTTGGTAAAATTTGTTTACATAAACCTTTTTTTTAAAAGTTTT…	cluster_15	5
ENSHYS-14779	evgHyS_ScswcV5_3896.g17086.t1	XP_020603470.1 amiloride-sensitive amine oxidase [copper-containing]-like [Orbicella faveolata]	Amiloride-sensitive amine oxidase [copper-containing]	ATGTTCTCGAAAGATGGAGGTGGTTCAAGATGTCTGCGCATTATTATCTCATGTCTTGCACTAATTATTGTGGCTATGGCTGTTGGTATTGTATTCTTATATATGGAACTAGATGAGGCGAAGGACAAAAATGAGGACAACAAATTGACCTGTACCAAAAGCGATTTTGTTATCAATCCACACTTAAATGACACAAAAGGTATATTCCATGAGCTCAATGAAGAAGAAATAAGGCGTGTTGAAAGTTATATTCTGAAGCTACATAATATATCCAGTGAAACGAGAGCTCCTGACAAGTACATTATGTTAATTGATGTTTTTTATCCTCTGAAACAAGATGTCCTGAATTATCGAGACAAAAATGATATTAGGCCTGTTAGAAGAGCAAAAGTGGTAATT…	cluster_15	5
ENSHYS-14751	evgHyS_ScswcV5_3896.g17063.t1	XP_004209592.2 PREDICTED: quinone oxidoreductase-like protein 1 isoform X1 [Hydra vulgaris]	Bifunctional protein: zinc-containing alcohol dehydrogenase	AGATCATGCTTAATAAGAAAGTAGTAGTGAAGTACACCACTGATGGATTCACAGAATATTCATTAAAAGAACAGGTAGAAGATGTTACACTTGGCGAGCATGAGGTTTTGGTGAAAATTAATTCGTGCGGTCTCTCCATAGTGAGAGAAAAGACTATCAAACAATTCAGTAAAGCAACAACTGAAGGCCATTACCCAGTTGGTCATGAAATATCAGGAACTGTTGAGTCTATTGGATCCAAAGTGACATTGTGCAAAAGTGAAGATGATGTAGCTAGTTTTCTTCCAATATCATCAGAATATTCTGGTTGTGGAACATATTGTGTATTATCAGAGTTTGACATTGTTGTGAAACCTGACAAAGTGAGTCATGTTGATGCTGCTTGCTGTATTGGCGATG…	cluster_15	5
ENSHYS-14630	evgHyS_ScswcV5_3896.g16954.t1	XP_015750819.1 PREDICTED: uncharacterized protein LOC107330771 [Acropora digitifera]	NA	CTTCACTGACACGGGCAAGTGATTACACGTGACGGCTGTAAGCATGCGTAACATCCGAAATCTTGTTATGGATACGTGAAAACAAGGACAATGTTCTACACAAGATGAAAGACAGTTTCACAAGTTATGAAAAACATCCTGCTGAGAAAAGCTTATCCGTTTTTCCTATTATTTTACCACAACAGCGACATTTGCTTAAAAACTCCCCGTACTATAATAACGAAAGAGCTGCGGGCCAGCCACATTGCTCAGTAGATCGCAAAATAGCCGTCCAGCTCAGAGACAATCTAGATGCAGAATATTCTGGAACATTTCAACAAGACATTCGTATCACTTCAAATAAGTTAGACAGGGCGGCTAAACATTTGCCGACATCACACCGACCATCAAACCCCTTGC…	cluster_15	5
ENSHYS-13842	evgHyS_ScswcV5_3781.g16195.t1	XP_012557899.1 PREDICTED: calpain-5-like [Hydra vulgaris]	Calpain T	TTTAGATTCAGATTTAAGATAGTAATTGCAGAAATGGTCTATAAAAATTTTAAAAATCAAGATTTTAAAAGCTTAAGAGCAGAATGTGTAACCAATGGGAGACTGTTTGAAGACCCTGAGTTTCCAGCTACAAATAGCTCTTTATACTTCAGCAAGCAGCCACCCTTTACTGCTGAATGGAAGCGACCAAAGGAAATATCTCCTGATGCCTCCATGTTTACAGAAGGCGCTAGTAGTGCTGATGTGACACAAGGACGTGTGGGGAATTGCTGGTTTGTTGCTGCTGCTGCATCACTTGCTCTAGAAAAAGATCTATGGACTAAAGTCATTCCAAATTATAAAAGTCAATTAATATCCCCAGAAAAGCCTGAAGACTATCAAGGTATCTTTCGCTTTCGT…	cluster_15	5
ENSHYS-13704	evgMSTRG.85896.2	XP_002170305.3 PREDICTED: UDP-N-acetylglucosamine--dolichyl-phosphate N-acetylglucosaminephosphotransferase-like [Hydra vulgaris]	UDP-N-acetylglucosamine--dolichyl-phosphate N-acetylglucosaminephosphotransferase	ATCTGTGATAACCTACGTCAAGTAATAATATCGCATTTGCTGCGCATATGCCGTCATCATTTCGCGCGCACGTTCTTCTTTCTTTCAAAATGGTAACTAGTGGAATTTATTTTACCAGTGAACTTTCGTATTTTCTTAACAGTTACAAACGGCAAGATTCCTTAACTGTCGTAGAATATTTTCGCCACTTCGTACCGAATAAACATCGCCAAGCAGCTTCCGAAAACCTGAATAATTAACAAAATTTTAACCAAACGTTCTTCATGGAGAGGTCCAAATAATTTAATTACGAAATTGATCAAAGTCATGTTATTTATTTCAATGTATTCTTCATCTTCGCCAGTATTTCTTTTTATCGTGATCAATCGAAGCAGAGAAAAGAACTCCAAACAGATCCAG…	cluster_15	5
ENSHYS-13170	evgHyS_ScswcV5_3655.g15744.t1	XP_004207012.1 PREDICTED: zinc finger protein 431-like [Hydra vulgaris]	Zinc finger protein OZF	ACACAAGATGGCTGAAAATTCGATTGAGGACATTTTCCTAGCAGAAAAAGTTGTGGATTCAGGATTTGGACAGCAAGATGGAAAGAGGTATTATAAAATTAAATGGGTTCGTTATACTTGGGAAGCTGAAGACTCCTTGGATCATATGAAAGAATTATTGGATTTATTTTGGTCGGAGCACAGTGGAGTACAAAATGGTAAAGATAAAAGTACCACAGGGGAAAGTGTTGAACAAGAGAAGAATAAAAATAAGTCTGAGGGTAATGCGTCTGAGGTGAATTCTGCCAAAGCAGATGAAGTAGAAGAGACTAATCCTGAAAGTGGTCTTGCTGTGAGTGTTTTGTTAAAAGAAGACGACAACAGTCAAATGCAAGCTATGCCCGTGTCTACAGATGTAGA…	cluster_15	5
ENSHYS-12591	evgtrinLocDN135265c0g2t2	XP_028411093.1 uncharacterized protein LOC114533693 [Dendronephthya gigantea]	NA	CTCGAACAAATATATCCAGTGGGATGTTAACAATCTACAAACATACATTTAAATAAGCAAAAACGAATGTTTACAGAACTATAGTCCGATCTAACTTTTTTAAGAAATAATTTAAGAGAGAAAAACCTATTGTTAAGGATTCAAAGTTCATTCTTGTTTTTTCTATACAATTCATCCTCTTCAACAGCATTTTGAAAGTCCGCCTTCATATTTCTTGGCGAAGATACGAATTCACTTCTTGGAATGCGATTCGTTTCTTCATAATCAATCTCTTCCTCATTCTCAACTTCGTGTTGTCTGTAATACTCGTAAAACTTCACCGCATCTTCAAACCTTTTCGCGTAGTCTGAAAATCGCACCTGCAATTCCAAACCTGCGAATCGCTCCCAAAATCTTTCA…	cluster_15	5
ENSHYS-12322	evgtrinLocDN261985c0g1t1	NA	NA	GATCTTCAGTCAGTTATACAGATGATGAAATACAACATAAGGTGTTATGTAAAAATGGAGCTTGGCAGCCTAGCTTTCTAAAATGTGTGGGTATGTATGCTTTCAACATCTGTATATCTCATCTCAGTCAGTTATACACAAACATGCATTTTTGCATGGCAATTGAAATACAATTGTTGTCTATTAAATTTAAAATCAAACTTTCCCAGTTCTGACTATCACAAATTTGTGAGAATAGATATACACCTTGTATGTTTCCACTACTGTTGTCAAAGATTAGATATTTGTTCATCTTCACCTATGTCAAAGACTGTTCTACATCTTGTCTACTTAAAAAAAATGCTATCTGGTGTAAAAATGTTCCAAATGTTTGACAAAAAATATAGAGTATGGCCAAGT…	cluster_15	5
ENSHYS-11569	evgMSTRG.74226.1	XP_012554671.1 PREDICTED: cAMP-dependent protein kinase type II regulatory subunit-like isoform X1 [Hydra vulgaris]	NA	AATTTCTTTCCATTGGACGTCACCTAAAAAGAAGTTATGGTGTATGACGTTTTATTTGGTAAATCGTGTACGAGGCAAGAGAAATCTATGCGCTGTATGCAATAGGAGAGAAAAATCTGTAAAAATATCACGATGGAAGGCAACATTGTTGTAGAAGAAGATATTCAAGATGAGAATACAGTAAATAGATCACAAACAGAAATGCTGACTTGTGAGAAAGGAACTGCAAAAAAATTGATAATTAACAGAACTGCAATGGGTGAATATATTCCACAAGATAATGGCAAGCCATTGACACAATTAGCAATACCTCTTCCTGGTGCAGCAGATTATTCTCCAAGCATATCTTTAACAAAGCCATCACCACCACAATATTCAATCGTTGGAAAGCCGAAGCCA…	cluster_15	5
ENSHYS-11170	evgMSTRG.71044.4	XP_012565778.1 PREDICTED: uncharacterized protein LOC105849873 [Hydra vulgaris]	NA	ATGACATTGGAATCAGGACCTGTCTTGATAGTAGTTTCAGAAGATGGGTTAAATCAAGATGTCGACAAAGATGAAGAAAAAGAACCCGAACACAAATTTAAGCAGAAGAACAAAGAGAATAGGAACAGTAATAGTGACGACAACATCATAAAAGATTTAACAGATATTTCAACAGCAGAATACAATTATTCCCATTATTTGCTTGGTAAATGCAACAGTTTCCCAATTGCAGACAGAATCGTCAAGGATCACCTGCGGGTTCCAAGCACCTTCTCAAATTACGAAACAGCTTCTTCGGTGTACAGCAGTGGTGATTTCATGGAGTATCTATCTACATGTGGCAGGTGCATGTCTGAGACGAGGTTGAGGAGTAGTTCTGTGAGGAGTAGTTCTGATGAA…	cluster_15	5
ENSHYS-11044	evgHyS_ScswcV5_3309.g13887.t1	XP_012566921.1 PREDICTED: cytosolic purine 5'-nucleotidase, partial [Hydra vulgaris]	Cytosolic purine 5'-nucleotidase	AGAAAAAAATAAAAGTTGTGCTACAGGATAACAAGAATGAAGCGAATGCGCAGCATGATGACACAAGAGAGTGCTGATGGAGTTAAAGATCATAGAGAAATCCCGGAGAGAGTGTTTGTCAACAGAAGTCTTAACTTGGAAAATGTCAAGTTTTTTGGATTTGATATGGATTATACTTTGGCAGTATATAAGTCACCCGAGTATGAAAGCTTAGCGTTTGGTTTGGTGGTAGAAAAATTGATCCAACAGGGTTATCCTGCGGAATTGAAAAGTTTCAAGTATGACCCATCGTTTCCAATAAGAGGCTTGATGTTTGATCGGTTATATGGAAATTTATTAAAGATTGATACATATGGAAATATTCTATCCTGTATTCACGGTCTAGACTTCATCAGAGGA…	cluster_15	5
ENSHYS-11022	evgtrinLocDN46856c0g1t10	NA	NA	TGCAAATAGTTGTACAGATAACTTGAGTTGGATAAAAGAAAGGTATGCTATTTTTACTCAACTGTGAAAAGGTGTATAACAAAACAAGTATTAATTGAGAAAGAACTCCTTTACAATGACAAAAAATCTTTTTAATGAGCTCATTTACAAAAACAATGAGCCAGTTAGCTAGCTATACCTACCTAATTAAATCTTTTTGTATTCATTTCTAATAGTCTGTTGTGAAAAACTCTCCTTACCTAGCTTTTCGTAGCTAATATACTGAAAACCTTTAAAAAATGTAAGGTGTGTCGGAGAGAAAAAACATATTTCTCGCCTTAAAACAATAATTCCTTTATCCTCACACCTCGCCTCAGATGGAAGGTATATATCTGGACCTAAATTCCAATGAAGACTTTT…	cluster_15	5
ENSHYS-10470	evgMSTRG.66037.2	XP_004208646.1 PREDICTED: uncharacterized protein LOC100201983 [Hydra vulgaris]	NA	AAGCGCATCTACAAACAAAAGCAGCTGCAATTTTAGATTACAAGCGAGTAGTAGCAGTTTAGTTTAAGCTTGTGTTAATCAAATTTTAAAAAAAGAATTGATGGAATTATACGGCGAAGATTAAGTGGTGCAAAAATTAAACATAGCTAGCCATGCATCGTCTCGTTGATATTTGTTGTTTGTTGTCCATTTTAACCGCGTTCATATCTTGCAACCCTACTTCATTTGAAAGACCCAAGAGACAAAATGGAAATTCGGATTACGAATTAATGCAAAGGTACTGGAGGGAAGTTTTACCACTTGGTTTCTTTATCAACAATGGTGCAGCTGAAACAGGAGATAATACCGCCGCTGTTAGTGTCCGTGACAAAATCGAGCGTCTAGAATCAGAAGGCAGCG…	cluster_15	5
ENSHYS-10183	evgMSTRG.135392.1	NA	NA	ACAGACACACGGAACTGGCGTATTATTATATAGATTGTGAGAAACCACTTTTACCAGGCAACTTCACCTGAATAATATGTAATATCCTCCTGACATGATAATAAATATGAAACCTATAACAGCCTTCATCATCTCGCTACCTTTCTCCAAATGTTCGTCAGAAACACCTAAACACGTAGAAGCGCAATAAGTAGCAAATCCAAGTTGAACAGACCAATAACCATAATATTTATTACTACTTCATAATCTCAAATCCTCATTTTTCTCAATAAGACCTTGATGATTTGCGCGTGTAATTTCAGAAACGTAATGTGTAAACACATTAGGAAACTTCATATTAATAAAATCCTTCCGTGTCACATAAATCCGGTGTTTATGTAAACCTCTTACTCTCAACGG…	cluster_15	5
ENSHYS-10127	evgHyS_ScswcV5_3241.g13067.t1	XP_020628870.1 proprotein convertase subtilisin/kexin type 6-like [Orbicella faveolata]	Proprotein convertase subtilisin/kexin type 6	CTATGGCATCTCGTGTATACTTAAAACAACTCATTTTAGCTCATTCAATGAGCTTCATTAATCAAATTATACATGAAAGTAACAAGTGCGCCTTTTTTTGACTGTGTGGGAAAAGTTGTCGGATGTAAAAAAGAATACTTACCTAGTTACACAGAACACTCCAGCGCAGTTAGCGTATTATCGAATGTACAGAGTTTAACAAGAAGTCGTCTCATAAAAGCGTTATTGACCTGGTTTTTAAAAAGCATATATTTAAAATCTCTCATGTAGTGTTAAAGAATTGAGACAATTTTACGAGTGACAGTCACTAAAAGAGTGACACTGTAGCCAGAACGTATTGGTACCAGGGAACCACAGAATGAATCTCATCCCAGTTTTCAGTATTTTCGTTCAATTTTG…	cluster_15	5
ENSHYS-10026	evgtrinLocDN2755c0g1t6	NA	NA	CAAAAAGGTCAAAAAATTTCTAGTTTTGCAAAAATTTCTCCCATCAGATATTGAAACTAACTTTCAACATACAGCAGTTTTTGTGAAATATCAAATATTAATTCTGCTTTTTGTGTATCACAAACAAAAAAAAAAAAACCAGAAATTTTTTGACCTTTTTGAATGAGTACTAAAAGCCTGATTTATAGACCATTTTAGACCATTCTTAAACGGCGAGCAAATGCAATATTAAATATGTGACGTCATCAGGCGATTCCGAGATCAGAAATTGTCAATAAATGTAAGAAGAAATAATCGTATGACTATATACATACTTAAAAAGCCCCTGAATTTTCTGGAAAAAGCAGTATCTGTATTTTATCAAAGGATACAAATTTTACAGAAAGGGTTTTGCTTATG…	cluster_15	5
ENSHYS-09708	evgHyS_ScswcV5_3203.g12684.t1	NA	NA	ATTTGTCAAGCTAGATTGATTTTTTAACACTTAGATTAATTAAGTTAATAATGAAGAGTACGTAATGAATCTGACAAGATCATTACTACTGCTCGTCTATGCACTAACATTTATACAATGCCAACTTGTTGTGATTCGGAAAAAGACTGGTGACGAAGTGCTTGGTGGCGTTCAAAACTGTACCAGTCATCAAACGTTTTTTAAAACACATGGAACAACTTGCATCACGCAATCAAGTCAAGTTGGCTGTTACCTAGACACAATAAAAAGTACTGGTTATATCCCAACTATTCAACAGCAAAACCACTCCTTTCCATCCTTTTCACTTCCTGCGCACAGCTGTTGGTATGGTACTCCAGTCTTGCGTGTAGTGTATTGGAATGTGAGACGGGGGCAAGC…	cluster_15	5
ENSHYS-09704	evgMSTRG.61119.1	NA	NA	GTATTCGCGTCAAAATTGATCGAAGAGAGCAGAAACGGACAAAACAGTGGAGGAAGTATTTAAAAAACGCTGATAATAAATTGGATTTGGTTCGTTTCATTTTCGAGGATTGGTCTCATCCAACCAAACTTGTTGCCTTAATTTCAACCAAAACTGTTTTGTACTGTGATTATACAAAATTCAGATATACATTAATGAATAAATAAACGTACTGGATGACCGCATGCTTACTTGAGAGTGTGCATGAACCAAACTAAGTGGTATTTGAAATGAAACTTTCATTTGGCGCCTTGAAAATTAGTCAAAAGAAACTTTGAATTCTCTCATCATATGTCTCACGTAACTTGAACAACAACTGAATGCCTAGAGTTGTTGAAGTAAATTTTTGTTTGTGTACAA…	cluster_15	5
ENSHYS-09467	evgtrinLocDN11636c0g1t7	XP_009050627.1 hypothetical protein LOTGIDRAFT_142416 [Lottia gigantea]	Probable cytosolic iron-sulfur protein assembly protein Ciao1	TTTTTTTTTCAGTCTAAATTGTTCTTCGATATTCGAGGTTTTAAGTTACAGAGAATCTATTCTATTAAGTGTTATTGTTTTCATGATAATACATCAAGCTAGCATTAAGCAGCAACATTCATATTTCATACGTCTTCGAGCAGTTTACCTGTGCTTAGCTTATCAACGATATTTAATAAACTATTGGGCAACTCACACGACATTTAGCGGGTCTCGATCTGTTTCCGACACAACCACATCCACTTTCTCCTTTAGCAGGTCCTTTAATACAGGTGCTAATATTTTCAAAAAACCTCTCTCAGAATTTGAATGCTCGCATAGCAACACGTTGGTTTGATTCGACACAGCGTCCAAAACGTCGTGATGTGACATTTCACCAGTGATAAACGCGTCAGCACG…	cluster_15	5
ENSHYS-08880	evgtrinLocDN11005c0g2t6	XP_015750472.1 PREDICTED: uncharacterized protein LOC107330360 [Acropora digitifera]	NA	TAGCAACAACTTTTTCATTGATTTTTTTTTTTTTTTTCCAACAGGCAAGTGTTTGATGAGTTACTTGGTAGTACATTTAAAATTTTCAATATTTTTTACAATTGCTATAGGTTAGGTAACTTTGTGTTTGATGACAATTCTATAATCAACATTTTCCATCAGCTAATATAAAATTAGATCCTTTTCATGCTACTTAAAGGATAACACATGAAATTCCAAAGATAGCAACAACTTTTTCATTGATTAATGAAGTTACATTTTTCCGACACACAGAGGACATCGGCCATGTACGTTCAATGAACACTCCACAACTGGAAGAAATTGTACAAAATATTGAAAATTTTAAATGTACCAACAAGGAACTCATCAAACAATTGCCTGTTGGAAAACAAAAAAAAA…	cluster_15	5
ENSHYS-08831	evgtrinLocDN31381c0g1t9	XP_004210394.1 PREDICTED: 26S protease regulatory subunit 7 [Hydra vulgaris]	26S protease regulatory subunit	TCTTTGTGTTTGAGTTGGTAGAATTACCGATTCAAAACTTTAACAAAACGGGAAAATAATTCGTAACCTATTCAGCAAACCGCTTTCCTTCATAAATATTTTATGCAGCTATTTTTCACGTGAAAAATATTTGCGTTGAGATAACTCGTTTGGAATAAACATGAAGGTAAAATTACAAACGTTACCGATTTAAACTTTGTAGCAATAACATTGTGTAGCAACCATAGGACAGAGGCCTCAAAAATTCTGTTCGTCCCATTCTTGATCCCAAAAGCATTTTGAGATAAGCCTGAGGTTTTAATCTCAAAGAACTCTGGTGACGAGAATGTATTTGTCCGTTATTCCGAAAAAAAGTTTATATTCTGGCTTATTTTGCTTCTTGAAATTATTTGTTTATAT…	cluster_15	5
ENSHYS-08477	evgHyS_ScswcV5_290.g1007.t1	XP_020626754.1 coagulation factor X-like [Orbicella faveolata]	Sea star regeneration-associated protease SRAP	AGTTTAAGTTATAAAGTCATTTTGCCATAACATTAAAGCAACGTAGAGTGTTTTGAAAATGAGCCGTTTAATCCTACTTGTGGCTTGTATAGTCACCTTGAAAGTATCATTTGGATGTGTGGATAACGACAGTTGTCGACATTACCAGAGAAACAGCGTGTTTTATTGTGCTCTAAGTTGGGTCAAAAAGGATTGCCCAAGATTGTGCAACCTTTGCAGTGTTTGCGAGGATTCTATAATGTCATCAATTTGCAGTAATTACAAGAACAGAGGCTTGTGCAAGAAAAACAGTTACATCAAGTTGGTTTGTAAAAAGACTTGTGGGATGTGTGGGAACCCATCGTGTATGGACGAAATATCTTCAGCAAGATGCGTATTTCATAAAACAATAGGCAACTG…	cluster_15	5
ENSHYS-08333	evgtrinLocDN32396c0g1t9	NA	NA	GGAGGAAGTGTGTTGCATTGCCAGACAGTTAAAGAGGAAGACTCTGACAGCAATAATTGAATTAATCGCTAAGAACGCCCCATTATACTTGGACTTGGTCAGTAGGAAAGCAATAACAAAATTAACCGTTTTAAGTATGGATCATCGAGATGATTCTAAACAGTGTGCGCATTCTACACTCACACCCGCTAGCTCGAATGCCGTTAATTCGAACATCGCTAGGAAGTGCATTAAAGAACTCATCGTCTACTATGTTACTGTTAACTATGATTACTGCTGTATTCGAACATTCGCTAAATTGAACACATTTCTTTAATTCCTTGCGTGTTTAAATGAGCGGCTGTGTTAGGAATTTGCTAACATGATTCATACCACTTGATATGTGGAACTCCAGCTAAT…	cluster_15	5
ENSHYS-08305	evgHyS_ScswcV5_2750.g11445.t1	XP_012561212.1 PREDICTED: uncharacterized protein LOC100205192 [Hydra vulgaris]	NA	TTTTAGACAAAAAAAAATTGGTTAGCTATCTATAGATCTGCTACAATTACCAAGACTTAGCAGTAATGGATTTTGCTCCAGATTTTTCAGCTGTATTGTTTGATAAGGAGTCAGTTAAGAAGCTCAATATGCTGTTGTCTCCAGCAAATGCTCTGGAGAAAGATGTACGAATGCTGTCTGGGCTTCTTGGATTTTCGTGTGATGAAGTTCGTTACATTTTCAACAAACAATATCCATTTGTGTATATGCTTGATCAGTGGATTAAGCGCAATATGGATGAAGCAACATTAAAACGTTTACATGCAGCTATTGTGGAACTACAAAGGCCAGATGCAGCAGAGATTGTTGAAAAAGTTGTATTAGATCTAAATGAACGAAACCCAAAAGAAATAATGTACA…	cluster_15	5
ENSHYS-07645	evgHyS_ScswcV5_2604.g10836.t1	XP_002166759.2 PREDICTED: uncharacterized protein LOC100209150 [Hydra vulgaris]	NA	TAGGTCTACTTTCCTGATTGTCATTCTCTTGGCGAGAAAGACAAGTTCATATCTCAACATGGAGATAAAAATTCAAGGTTTAATTTATGCGTTCATTTTCTTGACAAATTGTTTATCAACTTTAAACTGCGTTCGATTTGAGGATTCAAAAAGTCATGGAAATTTGGCAGACGCTGAAAGCAATGGATATGGAAAGCTGAGAAGGCGACGAGATGTCAATGCAACAGGTGCTTCTGATCTTGAAAATCTGTTTGGTATGATCAAGAGAAAAGAAAATATAGACTCAATCTATGAAGAACTAACCAAGATCGTACAAAACATCTTTCTTGCGCTTCCAGAGGAACAAATATGCAAGACTGTGGCGAAATGTAACTGCACAAGCCAACCTGGACCGATGGG…	cluster_15	5
ENSHYS-07186	evgHyS_ScswcV5_2556.g10420.t1	NA	NA	ATGAAACATGGTATAAATATTTTGACAGTTGAGTTGGTTCTCACATGCGCAATTCTAAGTGTCACATGTGAATATAAAATAAGTCCAGCGCTTCATCTCACACCAGAGAAGCGGGAGTCGTCGTCGAAAATAGAGTTACATAAAGACGGATTATATCTGCATTTGACGGGTTCGAAGAAAGACAATTTTGACAACGAATATAGCGATAGTACCGTCAATTATAGCAATGGAGTAGACTTGAAATTGACAGATGATGGCGTAATCATACCTGGCTCCAAGCAGTTTACAACTTACAGAAGTCAATTAAAATCAGCAGATATAAGCAACTTGAACAATGTTGTCAACAAGAATAACCAAGCTCTTGAAAATGGCGTAGCAAGTCCCTTAAAAAATAATAAC…	cluster_15	5
ENSHYS-07113	evgHyS_ScswcV5_2556.g10356.t1	XP_012561550.1 PREDICTED: nucleoporin NUP188 homolog [Hydra vulgaris]	NA	TTTTAGAATATAAAAATATTGCAACAACATAGTCTTCACTATGCTCTCAACAAGAGAACTATGGAACGTAATCAGTGGAAGGTCATCCCTTTCTGATCCTACTTCGATTGGTGAGGAACTCAACAGATTTAAACCTTTGTTAGAAAATGGAATTGATTTTTATAAAACCCCGAATCCTTCATCTTTGAATAAATTAAAATCAACTGAGTCAGTCAAAAGGAAGGAGTTCATTCTGAAATTAAGTCAGTTTCTTGATCTTGACGAATGGCAAACACACGAACTTTTTCAAAATTATTTACGAATCGACTTCAGAGGTTCTGGCCCTCAACTACAGGCTATTTTAAAACATGATGCACAACTAGATGGATTTCTATTAAAGGTACTTGAATTTTACATGAA…	cluster_15	5
ENSHYS-07110	evgHyS_ScswcV5_2556.g10354.t1	XP_028406410.1 kelch-like protein 5 [Dendronephthya gigantea]	Kelch protein diablo	ACGAATACACGAAGAAGAAACTCGTTTAATATTTAAACTTTGTGTAAATATAAATATATTCTTGAATATAAATTTTAAAAATAATTTTTCATCTTATTATGAGAGATCGAAGGGTGAAGTCAGACGCTGTTCCTGAGGAAGTCATGTGCGACGAAGCTTTCGTCTATACGGATCCTTTTCACGGGAATAACTTTTTAAAAAAACTTCAAGAGTTATACTTACACGAAGAACTATGCGATATAAAACTTATGGTGGAAAGCAAAGAAATTTTGACACATAAGTCAGTGTTAGCAGCTAACAGTCCTTATTTCGAAGGTATGTTTCTTGGTAAATTAATCGAGTCCACGAAAGATCAAGTGCATATAAAAGGAATAAGTTACACTGTTTTAAAATCGTTAG…	cluster_15	5
ENSHYS-07029	evgHyS_ScswcV5_2556.g10286.t1	XP_002159683.2 PREDICTED: uncharacterized protein LOC100210454 [Hydra vulgaris]	NA	GTTTTAGCAATATGAATGATATAGTTAAAAATACAGAACTTTTTGTTAACATCTTGGGTATGTCCAGAACTTCTGCTGTTCAAAAATGGGATCGAGAAGCATTTCAACGAGCATTCAGATGGGCTCATTATTTTGAACAGGTGCACAAAAAAACTAAATCAAAAAGTCATGTTGTAGAGAAGATTTCGAAACATTTAACAGACGCTTGTAGTCAAATTGATAGTAAAATTGGTCTCTCACCACTGTCCTATACTGACCTGCCAAGCGCCTCAGCTATTTTACGGAAAAATCTCTTGGAGAATCCTTATTTGAGTAATGATTTCTATTTGGAGTTAGTCAGTCAATTTCACTCACAACCAGAAGAAAAGGAAAACTTTAAAAGCCAACTACATTCTTTAT…	cluster_15	5
ENSHYS-06977	evgMSTRG.44813.1	XP_002156185.1 PREDICTED: ribonucleoside-diphosphate reductase large subunit [Hydra vulgaris]	Ribonucleotide reductase catalytic subunit M1	ACAAAGAGTTTTTTTGTAAAGTTATATTCAAAGTAAAATAAATTAAGTCCATACACATATTTATAATCTAACATTTCAAGCAAGGTTTAAAAAATTGTTTGCCACAGAAAATATAAACTGAAACTGAATAAGAGTATTGTATTTTCTTGAAAAAGACATTGCATAGCCGTAGCATCCGCATCGTATTACTTGTTAAAATGTATATACAATGTTACAGGTACACGCTCAAAATAGCGTACTTTGACTTCAGCCAGAACAGGAGAGACAAGCTTCTTTGTTATCGAGTGAACACATCATATCGGATTCATTTTTCGAGTTATTCTTTAATTTGTTTTGATCGACAGTAAATTGAATGGCGTCTGCAGCTGGTTTAGTACGCAGATAATACATACCCGTCTT…	cluster_15	5
ENSHYS-06580	evgHyS_ScswcV5_2548.g9821.t1	XP_012559041.1 PREDICTED: DENN domain-containing protein 3-like [Hydra vulgaris]	DENN domain-containing protein 3	AGTTATAAAAAGCGTAACATGCCGAAACTTAAAAATACGCTGGTTGATGCCTGCGTAGTGGTTGGTGTGGACCAAAACACTGAATTGATTCACATGTCAGGCGGCCCGCTTATGAATGCTGAACATCATGAAAAATACGGGCCGTATAAACAGAACGTGCTTGCCGTGTTCACAGAAAATGTAGCTTATTTTCCAGAATCAACTGTGCAGATTGAAGGTGAACCATTTTATGAAGACACACAAGTGATTTGTCCAAAGGCTATCACTCCCGAGGAGGGATTATCTACATCCACTGCAGGTTACCGCAGATCTGTTTCTTATAAACCAGATGCAAAAAGAGTTTTACCCTTCTCCACAGAGGTTATTCAGAGCTTGCCCACTTTTTGCTTTCCATCAGGA…	cluster_15	5
ENSHYS-06415	evgMSTRG.129662.1	XP_020910953.1 zinc finger protein 728-like [Exaiptasia pallida]	NA	TTGTGAAGATGAAAAAAATTGTTTGACCCAGCAAAAATTGAAAATTGAAATTGCGAAATTATAATTTGAATTCTGTTTTTTTGATCTTTTGCACGTAATTTGAATTTTGAATTTTGATTTTCAAATCGAATTGAAAATCAAAATTATTCACAAATTTTGATTTTTGATTTTCAATTTAATTGAAAATCAAATGGCCCTAAGGGTACACGCATTCTGATTGTTCTGATACTGATTGTGAGGAAGATCACGGTTCGATTGATGTGAACAGTGAACTGGTAATGTCGATGATAAAAACGGGTTGTTATCGTGTGGTTGTTGTAAAGAATATGCAGATTTCTTACGAACTTCGATGTGCGATTTTAACGCTCTTAAAACTAACTTCATATCCCAGCAATCTTT…	cluster_15	5
ENSHYS-06147	evgtrinLocDN54922c1g1t14	XP_020893228.1 uncharacterized protein LOC110232386 [Exaiptasia pallida]	NA	AAAATCTATTTTTATTTAATTTATTTTCTTAATTTTTTTTTTACACTTGCAGAATCGAAAGAAGAAATATTAGGCGAAAACGGCGAGTTAACAAGTCCAGCTTTGTTTCAAAAACGTTCGGATGCAGTTTGTTATATTGAATATCCAGTTGACGAAAAAAGTGTGCAGTTTGGAACCGGTTTTTACGTACGTATAAGAATCGAAGGGAAAATATACACAGCAATTGTGACAAACCACCATGTTATTTCCACCAATGAAATTGCAGAAAAAGCTAACATCTATTTTGGTTATGATGGATATTTGCCTGACAAGTTTTACAAATTAAGACCAGATATTTTATTTAAAAAAGACGAGATACTTGATTTTGCCATCATTTACATCGACGAGCTCGATGGCATT…	cluster_15	5
ENSHYS-05878	evgHyS_ScswcV5_2427.g9110.t1	XP_012562423.1 PREDICTED: uncharacterized protein LOC105847406 [Hydra vulgaris]	NA	TTTTAGGTGAAACAAACATACACTGAAAGAATATACTAAACAATCATGATGGGAAAGACATTAACCAACTTTTACTTCTTCATATGGTTTATTATAACAGCACTGCTGACGAAAGATAAAGTAAACGCAACCTGTCCGACTGGCTGCACCTGTATCGCGCAAGAGAAAGCTATACCTGCTTCATACTGCGATAACCAAAAACTGACCAGAGTTCCAAAAAATATTGCTAAAAACACTGAAATTTTATCACTACGACTTAATAATATAAGAAATATAACCGACGGAGATTTCGTTGGATTGTATCACTTGAAAAAACTTGATCTTGTGTTTAATGGACTTCACACTATCTCTGACAACGCTTTTAAAGATCTCCGGAAGCTGCAAAGCCTAAATTTAGGC…	cluster_15	5
ENSHYS-05387	evgtrinLocDN24747c0g1t12	QBC65504.1 brachyury 2 [Dynamena pumila]	T-box transcription factor Tb	CTTTGTGTTTGAGCGGGTCTTTCTATACAAGTTTAGCACCTTTTAACTAATAACACACAACCGCGGGGAGGCTTTTCATCAGTTTGCATGTGACCTTGGAAGAGGTAGGAAGAGGCCTCAGCGTATGTGTGATTATGTTAAAGTCTTTTACAGTTGTTATTTTTTTTAATAATTACTTTGTTATTTTTTTAGAACAAAATTTTTTTGGAAACGAGTGCGAATAGAATCATTATCATGAAGTCGGACTTCTCCATGGCCGCCATTCTAAGGGAAACTGATAAAAGTGTTACAACAAGGAAGGAGAAATTAACGAAAGATCCTCAACTTTGCGTGGCTCTCGAAGATGCAGACCTATGGAGGAGCTTTCACCGTATGACCAATGAAATGATCGTCACAAAA…	cluster_15	5
ENSHYS-05380	evgHyS_ScswcV5_2333.g8647.t1	XP_027038926.1 WD repeat-containing protein 41-like isoform X1 [Pocillopora damicornis]	WD repeat domain 41	GTTTTAGTGTCAACATAAAATATAAAAGTGAAAATCTAAATTTGGTGATGACTCATCGTCACCATGTTTCGCAGTCTTTTTGGCGGTGGTTCCAGTGTTGAGAAAAAAAAGCGTGATGAGAGAAATGTTCCAGAAATAGAAGATGACCAGCCGCGTAATCGTTTTAACGAAATTCAGATTTTGAATGGTCACACGGATGTTATACATTCCATTATAAAAATTGACGAAAATAGAGTTTTGTCGACTAGCCATGATAAAAAAGGAATTGTTTGGGATTGTGAGACTGGTGACATACTATGTGAGTTGGTTGGTCACACACGTGCGATAAGTTCTGCAATCCTCATCGAGAATTATTTGGACGAGCAGAAAAGTTTTTGTGATGTTATTGTGACTGCCTCC…	cluster_15	5
ENSHYS-05223	evgtrinLocDN111122c0g3t3	XP_012566254.1 PREDICTED: uncharacterized protein LOC105850326 [Hydra vulgaris]	NA	TTCTGTATTTTCTAATGAAATGCACGCATCAACTCCATCTTGATGAGGGATATTGGTGTAAAGTGAGGATACGTCTGCTGATACAAGTAAAACGTGTTCATTTTCTGCCAGTATGGTTTGTAACCTTTGTATTAGATGTTTTGTTTCCTTTACATAGGATTGTAATTTTGATAGGAGAGGTTGCAGACAAAGATTTAAAAATTCTGAAATATTTTCAGTTATAGAGCTAACGGCTGAAACCTCTCCTATCAAAATTACAATCCTATGTAAAGGAAACAAAACATCTAATACAAAGGTTACAAACCATACTGGCAGAAAATGAACACGTTTTACTTGTATCAGCAGACGTATCCTCACTTTACACCAATATCCCTCATCAAACA	cluster_15	5
ENSHYS-04787	evgHyS_ScswcV5_4270.g20092.t1	NA	NA	ATGGACAATATAGCAGATGCTAACAATGAAGATGAAGGCCACGAGGATTTAGATGAAAGTAACAGCTTATCATATTGTGATGATAAGAATAAAAACTCTGAGGTTTCAGATGAAAGTAACATATTATCTGATGCAGTTGACGAGAATGAAGATTCAGCGGATTCAGAAATCTGCGTCCTCGCCGAACTACTCGTTGGCAAGCATGCCCACGTCAAAGAATTCACAAACAGTAGAGTCATCAACGTCGACAAATTCATGGGAGATGAGTTCAACCACATAGGCAAACTTACGGTGGAAGAATCCACCATCGTTGCCCAATCTGTCCCAACCGACGGATTCACCAAAAGCGAAGCTATGATATTTCAGACGCACTTTGATCTAAACACTGAAGCCGACGAT…	cluster_15	5
ENSHYS-04743	evgHyS_ScswcV5_1983.g8101.t1	XP_012557067.1 PREDICTED: protein ZINC INDUCED FACILITATOR-LIKE 1-like [Hydra vulgaris]	NA	ATGAATTTAAAGAGCTGTTTAAACAAGCTGATCAAACCCAAAGATTCAACACCATTACCTTGGAAAGTGCTTACTGTGTTGTTTGTCATCATGATATTTGACATGATGACTTTGACAATGGTGTTTTCATTCTTACCAAAGTTGGTCAAGTCTTTTGGAACATCGGAAGCCGACGCAGGATATTACGTTGGGATTATTGCTTCTGCTATGAGTATCGGGCAAACACTTTTCAGCTTATTCTGGGGATATATGGCTGATGTAAAAGGGAAGAAACCAACCTTAATTGCTTCAACGGTAGCGATTTTGATTTCAACATTGGCATTTGGTTTCACTTATAATTTTAAGTGGGCTGTAACTATGCGATTCATGCAGGGAGCATCTTCAGCCCTTACTGGAGTT…	cluster_15	5
ENSHYS-04436	evgMSTRG.79754.1	KXJ21760.1 hypothetical protein AC249_AIPGENE15177 [Exaiptasia pallida]	NA	CTCCGTTATCCAAGAAAAATCCATTTCAACCAGTTCTCCCCCTTCTGCGTCACCTTTTAACCCAGTGTATCGTCCATCTACACTAGGATACTCCTTCCTGATCTCACAAACTGCGCACGCTGGTATGACACGTCGTACACCTCGCCCAAGTTTGTTGTGGATAAACCAGCAAAACTGTCGATAAGCACCGTAACGGTACGTCCTAAAATTTTTAGCAAAATAAGTTAAGTCAATCGTCGAATTTTTAGTAACGCAGGAGAGATTAAATAGATTACCTATTTGGTACATGGTCACGCTCAGGTCAACCGCGACTTTCCCGGTCATATAGCGCGACTAACGCTGTCCATAACACAATCTTTCAACAACACGATGTAGTTAAAATGTGGATGCTGTGTGATA…	cluster_15	5
ENSHYS-04366	evgHyS_ScswcV5_1907.g7787.t1	XP_012564283.1 PREDICTED: calcium-activated potassium channel subunit alpha-1-like [Hydra vulgaris]	Calcium-activated potassium channel	AGATTAGAATAAAATTACATAGTTAAAACATGAATATATATATAAAGTAATATAAATGAATAACAATGGCAAATAATCACAACGATCCCTGTGACAAACATCTTGATATACCGTTTGACGATCGAAAATGGCACTGGTTTGTGCTTACATCAGTTATGATCTTCGGTTCCGGCATTGTTTTAATAATAATCGGACGTTTAATTATGTACATGTTTCATCGGAGTAAATTACGCGCCAAAAGCAAGATCGATGCTATGCTTGATGAAGACGATGAGGAAGAAGAGAGTGAACTGGAAAAGGGCTGGTACCTAGATTTAAAAGAAGGAGCCGGAAATCTTGTGTCTGCTCAAACATTACAAGGTCGAATTCTGGTTGTTCTTTCGTTCATTTTCAACTTGG…	cluster_15	5
ENSHYS-04234	evgHyS_ScswcV5_1907.g7652.t1	XP_012562852.1 PREDICTED: tudor domain-containing protein 7-like, partial [Hydra vulgaris]	NA	CAAGTCACAACGTGCGTAAACAAGAATGCATAAAATGAGATTATAAGGTCATATACGGTAACTCTGACTGTTGAGCTTACTTCTGTTTCTCAAAATTAAATAAGAAATATATGTTTTACATTGTAAACTCTTAAAATACTGATTAACTACGGTGTAGAAGCGTAGAACAGACAAAAGAGCTGCCATAGTCTGTGGCTAGCTAAAAGAGCTGATCGCTATGGGTGACGGCTCCCCAGCAGAAATTTTAAGGACAAAGACTGTAAAGTTGCTAAGGTCAGTGTTAGTAACTAAAGCAAAAGTTGGTATTCCTCTTCACAGTCTTCCATTTGAGTATGAAGAAACAGCAAGTGATAAACTTAAGTTTAGAGAAATGGGATATGGCTCGTTGGAGCAGTTTTT…	cluster_15	5
ENSHYS-04129	evgMSTRG.27354.1	XP_012558488.1 PREDICTED: ubiquinol-cytochrome-c reductase complex assembly factor 1-like [Hydra vulgaris]	Ubiquinol-cytochrome c reductase complex assembly factor 1	TAGAAAGGTTTTTACATCAGAAACTCTTCAAATATCATTACTTGTATGAAAACATTTCAACTTGCAAACTTGACGTGTACAGAGAACTTCAATAATATTGAAGCGAACCTAAATTGTTTACGCATTGAATTAACAATTTTCGAGTGATTACTTTAATGTTTTACAACTTTTTCTTTCTACAAAAATATTTTGGTGAAATAAACATATGAACAGTCTACCATGTTTTCTACATCCACTACGTTCTTCAGACAACTTTGCGCAAAATTATAATTTTATATTTCTTCGGTACCGTCGTATTAACCTGGGTCGGGAATCTCTTGTTTTATACTCATCGGCGCCTCATGGTCGAGCGGAAGCCACTTGATTTCACCTTCCAACATAATGGTGTCTGAATTCTGA…	cluster_15	5
ENSHYS-03662	evgHyS_ScswcV5_1783.g7194.t1	NA	NA	CTCACATTTCGAGTGTCTCTTGAAAATAGCAAAACAGTGTGAGTTGAATTTTAAAGCGAGAGTTGTTGTTCCTCCCGTATTTCCTCTTATTCTTTGTAATCACCACACATCTGCAAATTTGGGTCAAAATGAAGTTTGTCGTGTGTATCTTCATCACGTTCCTACTTCAAATTTACTTTGCCAAAGGAGATAGTGCGTCGCTCAGGTTACTTACTTTTAAACCTATCCATAGTATCACATGCATCACAAGAAATGTAACGATGACGAAAGACGGGAGACATTCCTCTGAAATGGCTGCTACATTTTCATGCGAGATAAAGTTCAACAAGAATGATAGCTTGCAAAACATTTATAATTTTTCAATGCAAACAACTGATCAATCGAGACAAAATTGCTTGT…	cluster_15	5
ENSHYS-03508	evgtrinLocDN103912c0g1t10	XP_012555903.1 PREDICTED: uncharacterized protein LOC105844164 [Hydra vulgaris]	NA	GGCAGTCAAAGAAGGAAATGTGAACACACTTTTTGTTATAATTGCTTGGCACCAAAAATACTGGGAAAGCAAGAAATTGAGAGTTTATGTCCCACTTGTTTTTTTGTTATAAAAATTGAGTCGCTCAAAGTTTCAAAAAATATAATATCAATGATACAGTGCTTAAAACTAAAATGTAGAAAAGATTGTGGAGAGGCTCTAACTGTAACTGAAATAAACCAACATGAAAAAGTATGTAATGGCCTACAAACAAGTTTTTCAAGTAGTAGATCAGAGACATCTTTAAACGATATTTTCAAAATTGACGAGCAAAGCAGTGTTATACCACGAGAATATGAAGATGCTGCTCTTCACATAATAAAGCAAAAGATGGCACGTTCTGAAGACAGAACTATTGAA…	cluster_15	5
ENSHYS-03192	evgHyS_ScswcV5_1750.g6783.t1	XP_012564682.1 PREDICTED: uncharacterized protein LOC100210512 [Hydra vulgaris]	NA	ATGGATACAAAAATTTATGATAATTTACCATTGCAACTCTTCGGACTATTGCCTTTGGGTGGATCTGCAGATACACCAACTGTTATGGAATTTTCATGGCTTTCACAGGAAGTTATGACTCTTAACAATACAGAAATCAAATTAGAGGGTTTAGCCACACTTGGACCGCACGAAGTTGAGCGGTCAGAAGAAGCGATTAACAGACAGGACTCGTACGCGTTGCCAATTCTTCGAAACCAACTGAATCATATGCTGAAAACAGTGCTGGAATTCACAGACTTGCTACATCAGAATGCAATACAAGCTTACAAGCGCTCTATCATTCCCAAACACGAAAGTGATGATGGGGAAAAAGCACTTTTGTTTATCAAACGGGAAGTTAAAAACCGCCAGCGTGCC…	cluster_15	5
ENSHYS-03035	evgHyS_ScswcV5_165.g877.t1	XP_002167620.1 PREDICTED: calpain-9-like [Hydra vulgaris]	Calcium dependent cysteine protease	AGTATAAAAAAAAATTATGGAATCATGCACTAAATTCAAGAATTCGCCAAAGTATATACCGCTTAATGGAATAGAAACAGAAGAAATCAAAAGGTCTTGTATACAACAGGGTAAACTTTACGAAGATGCAGAATTTCCACCGTTGTATTCATCGATGTTCTTTTCACACATACCAGATATGGATATAGAGTGGAAACGACCCCATGAACTTTGTGCTGAACCGCAAATGTTTATATGTGGTGCAGGCAGAGATGATGTAAAACAAGGAGTCCTTGGAAATTGCTGGTTTCTTGCGTCAATTGTAGCGCTGACGGTCCATCCAAAATTATTTGTGAGGATTGTTCCAATAAATCAAACATTGGATATTCTCGATAAACAATACTGTGGACTTGTTGTTTT…	cluster_15	5
ENSHYS-02137	evgHyS_ScswcV5_1733.g5850.t1	XP_002157707.2 PREDICTED: GDP-mannose 4,6 dehydratase-like [Hydra vulgaris]	Gdp-mannose-dehydratase	ATGGTAGGCAACGAAGTGAGACAAGATGGAGTGAGTGTATTGCTACCAGTACATAAAATGGCAGGTACGCAAGAGAGGAAAGTTGCATTAATCACTGGTGTAACCGGGCAGGATGGGTCTTACTTAGCAGAATTTTTATTAGGAAAAGGATATGAAGTACACGGAATAATACGTAGATCAAGTTCATTTAACACTGGTAGAATTCAACATTTATACAAAGACAGAACAGCACATTTAGAAGGAAATTTACATTTACATTATGGCGATGCTACTGATTCTTCGTGTCTGTTGCATGTAGTTAGTAAGTGTCAACCAACGGAGGTTTACCATCTAGCTGCGCAGAGTCATGTTAAGGTATCATTTGATCTTGCAGAATACACAGCAGATGTTGATGCTATG…	cluster_15	5
ENSHYS-02052	evgHyS_ScswcV5_1733.g5771.t1	XP_020604329.1 FK506-binding protein 2-like [Orbicella faveolata]	Peptidyl-prolyl cis-trans isomerase FKBP2	TTCTAAGAAAAAAGATGGCTGCGGTTTGTTTTGGTTGTCGCTGGTATTTACCATATTTGTTTATGTACTGCATCACTACTAATCTAAGTATAGCCACTAAAGATTTAGAGATAATTGTAGAGGAAAAACCCGAATTGTGTGATGATTTTGCAAGAATTGGAGACCTAGTTTACGTCGATTATACAGGAATGCTGAGAGATGGTCGTGTGTTTGACTCCTCCATGCACGATGGAAGATCTCCTCTTAAATTTCAATTAGGTGCAGGCACTCTAATCAAAGGTTGGGAGAGAGGAATTCAAGGAATGTGTGTTGGAGAGAAACGAAAGCTAGTCATCCCGCCTCATTTAGGTTATGGTAGCCAGGGCGTAGATGGTGTCATTCCTCCTGACTCCACTCTCC…	cluster_15	5
ENSHYS-01833	evgHyS_ScswcV5_1713.g5548.t1	KXJ16773.1 ATP-dependent DNA helicase PIF6 [Exaiptasia pallida]	NA	ATGCTCTTTTTAGAAGCAAACGAAAGTGTACATGGATATATCTTGGCAGTCAGCCCTATAAAAACTAGCCGTGCAAGCAAACAGTATTTTAATTTAGACATCGAAACACAAGACGATATCAAAAGTGGAGTTTGTTTTTCGCCATCCAAACGAAAGTTATTTGCTGAATTAGCTGGTAATGGTTCCGGCTGTGAGTTGTCGAATGTCAGGAGTGCTGATGAAGGAAAAACACTATTTATTTCAGATTACAGTATTCTAAAGGTGAGGGATCTGGGATTTTCGAAGCAGGAAACATATGACTACAGTACACTTAACACTGTGATAAATGAAACACCAGTTGATACCAAGGTAAATGTGCGTGGCGTGCTGTTGTTAGGTGAATTAAGAAATATAACAATT…	cluster_15	5
ENSHYS-01539	evgHyS_ScswcV5_1402.g5157.t1	NA	NA	TATACCTCTAACTAATTAAGAAGACAGTTAATCCATTGAAATCAATAAATCTACTTTCATACCAATCGAGCTGTAAGAGGAAAACTGATGTGTTTTAAGTTAGAAACTTTGATAAGTTTAATTGATAATGACAAATCAACAACCTACAATTGTTAACGCCGCTGTTCGTACGAAACGTCTGCGAATTATTTCCATACTTGGAATCGTTCTTATTACCACTGGTGTTCTCACGCTTGGTTTTAGCGTCAGTGTGTATGGAGCACTACGTACAAAAGATGCTCCATTAAATCAACATCACACTTCAGTTCTTGCATCGTTGTGGATTATTGCTACTGGAATATTGGCTGTGTGTATTAATTGTAGAACACACAGTAAAGGCTTAGTCGGGACGCTCAATGC…	cluster_15	5
ENSHYS-01383	evgMSTRG.10474.5	XP_002165581.2 PREDICTED: uncharacterized protein LOC100200691 [Hydra vulgaris]	Putative cnidarian restricted protein	GAAATACTACTGACTAATCTAAGCAAACACGATATCAGCAAACTCTCTACTATTCTCGTTCAATGGATCAATTTAGCAGTAGGTCGGCACCTCATAATTTTCAACGTTTTCATGCGACGGCTGTTCGTCGTTTTCGATGACGTCACCATTAACAGAAATTGTCATATCTGATAAATCACCTGTTATGAACTCTTGAATATGTCCTTTTCCAAGCATGTCGTCAACCGGCTCTTTCGTGTCTGACAAGCTACTGTATCCATCGCTAGCCGTGCTAGTTGGACTGCAAAGTGTACTGCTGCCATATCCACTGACATCTACGGTCAAGTCTGAAATTACATCCCCTGCCTCACTGTTCGAAGAACTTCCCCCAAATCTTTTTACTTCCATATTCGCACGAGT…	cluster_15	5
ENSHYS-01361	evgHyS_ScswcV5_1336.g5001.t1	XP_012557756.1 PREDICTED: armadillo repeat-containing protein 10-like, partial [Hydra vulgaris]	Armadillo repeat-containing protein 10	AACCTGAAAATCGAAAGCGAAAGATTCGCACATATTATTTTAAGCACTGTTGCCAAAGATAATGCCAAATCAAGACGACGTCACGAAACTTGCAATTACAGTAGCCAGTTCGTTCGCACTAGCATTTGTAATCTATAACATTGTGTTGTCTTTTCGAGAATCTGGATTGTACTCTCCTGATCTTCGTAGAAAAAGAAAAAAATCAACATCACAAGATGCTTTGGTGCATTTGTTAAGAGCTTTAGATGAGGATGAAATTGACAAATCAAGTTTGGTCTACATTTTAAGTAGATTAGTTGACCTTGCTGCTTTTTCTGAAGTCCAGGAGAAAATAAACCAATTAGGCTATCTACAGAAAATTTCCAACACTTTGAATTATCCTGACCAGGATGTGAAAAT…	cluster_15	5
ENSHYS-01333	evgHyS_ScswcV5_1325.g4977.t1	XP_020905021.1 uncharacterized protein LOC110243277 [Exaiptasia pallida]	5-methyltetrahydropteroyltriglutamate--homocysteine methyltransferase	AACACACTTGTGCATTTTTTAATATGGAAAGGCTTGCCAACAACAAGATGAACGTTTGTGAAGAAACAAAATGCGGCTTACGAACAACTCTAATTGGGAGTATGCCGAAACCTGATTATCTAAAGATACCTTGCTGGATATCTAATGGCAAAGAAAACCCAAATTACATTGCTAACTACAACGATGTAAAAAAACAATTTACTTCTGAGCAGTTGCAAGATCAAGTGGAAAAGGCAATTAGAGAAACCATAAATTTTCAAAGTTCTATTGGGATTTCAGTTGGAACGGACGGCGAAATGGGTCGTAATCAGTATGTATATAGTTTTTGTCGCAACTTGAATGGCTTTGATTTCGATAATCTAAAGGAGAAAATCTGTCGCAATAATAGTTGGGTTGGCA…	cluster_15	5
ENSHYS-01190	evgHyS_ScswcV5_1325.g4809.t1	XP_020910447.1 T-complex-associated testis-expressed protein 1-like isoform X1 [Exaiptasia pallida]	T-complex-associated testis-expressed protein 1	AGTCAAAACAACTTTCTAAAGATGGTAGCCGAAAAATATAGATTAAAGGTCAATTTTAAAGTGTAAAGAAAGGAACACAAACCCTATTTATTTTCCCCTATTGGTTGTGCGAGGAAATGCACTTTCAAGAGTTGCTACATTCAGATAATTTTTTGTGCACTTAACCTCACTGTACCATAAAAGATATGAGGAGAATAATTGCAGAAGACCCAGAATGGAACTTAGCTACCGTGCCCCACCTTACAGAGTTATGTTTAAAGCACATTGTCCATAATTTTAAAGATAATCCAATACTGTTGGAGTTGTTACCTCGACACAAGTCAAAAGTATTGACAAATTTAGACGTAAACATTCCCTTGTTAGTGACTGCAAATTTAATAGATGACGAGGGGTACTGGC…	cluster_15	5
ENSHYS-00944	evgHyS_ScswcV5_1219.g4568.t1	XP_002161113.1 PREDICTED: traB domain-containing protein-like [Hydra vulgaris]	TraB domain containing	ATGTCGGACAAAGAAGATGTGGGATTGTCCTCACCTAAATCAAATCATTTCGCTGAAGAAGAGGAAAAAGTAGAAGACGATAACTCTGTCTTTACAAATGGTGATATTGAAAACGAATACGACTTCGGTAGTGCTAGTAGCAGGCGCGAGTCTGACGAAGATTCATGGGAGACTGTATCGGAAGAAATGAGAGCAGAGGCGATGGAGCATGAAAATGAAGGGCAATGCTGTTGTAACGCCTGTTCTATGAAATCAATGATGCTTTCCACAAGACTGCAAAACAGGAGCGAGTATCTGGACACTTCGTTACCAGAAAATGTTACAAAGGTCGTCACGGAGACTGGGTCTAGTATATATGTTGTGGGCACTGCTCATTTCAGTGAAGCAAGTCAAGACGAC…	cluster_15	5
ENSHYS-00640	evgMSTRG.4813.3	NA	NA	TTTTCTTACTTAGGCAGTAGAGCAAGACTTTCAACGGAGGTATGAAACCAGGGTACGCCTACGATCTGTTTCTATTTGATGTTCTGCCTCCTCATCCTCCACCTTCTCGTCTTCCTCGTCTGCAATTTCTTTGTCTTCCTCTGCCCCTTCCTTACCGTCCTTATTGTCCTCGTCTTTACCTTCTTCTTTGCATTTCTCACTTCTTTAAACACCTTCATCCACTTCTTAATCCACTTTTTCATCCTTCTGTGTCGTTTTTGTCCTCGTCTTCGTCTACGTTGCGTCAGTCTTCTCACCGTCCACAATTACATCCATACTTACGACACCATCCATATTCGCCTCCATATTCACCCTTACGTCCACCCAACATTCCACCCTATTACTTCCTGCACTGCGTTC…	cluster_15	5
ENSHYS-00446	evgHyS_ScswcV5_1000.g4048.t1	XP_020895416.1 four and a half LIM domains protein 2-like [Exaiptasia pallida]	Filamin-binding LIM protein 1	AAGCTATGAACGTAAACAAACTGAATGAGTCGTTACAACTTTTTTAATGTTATAAGTTAAACGCCCATTATCGACTGTGTTGAGTGGAAAACATTTATACGTTTTATTAACCAGATCATTAAATTAAAAAGTTAGAAAATATGTCTGCGAGAGAAACGAAATGTTGGAAATGTTTTGGCTTTATTAATGACCAAAAAGTGCGCTTTCAAGAAAAACAATATCATCCACTTTGCTTTGTTTGTGACATGTGCAAGAAACCTTTAGCAGGTGTGACATGCCATGAAGAAGGTGGGAAATTGCACTGTCAGCAATGTTATAATATCCTGCAGGAAGACCGGTGCGCTCGCTGTAAGACGTTAATCAAGTCAAATAAACAATTATACAAAGGCAAAGGATATC…	cluster_15	5
ENSHYS-00208	evgMSTRG.139926.1	XP_006813955.1 PREDICTED: uncharacterized protein LOC100372308 [Saccoglossus kowalevskii]	NA	GTAAGTATTGTGCTGGCCGTTAATGTGGCGTACCAGGAGGTTTATATTGTGTTTTGCTGTGTAAAAAAATAAAAAACGTACGAGATGCTTGATGTTTGGACAACCCTAACGACCCAGAGGACCACACATCAAGCATCTCGTACGTTTTTTATTTTTTCACACAGCAAAACACAATATAAACCTCCTGGTACGCCACATTAACGGCCAGCACAATACTTACCCAGATCTTTTGTCTCGATTGCAGGTAAAACACTGCAAACGTCTATGCCCAGAAGCCAAAACAGATCCAACACCAATTCCTTTATCAATACTACAACTCTTCAAAGAGATTTAAGTCATTATTTAAAGTCTTCCATTTCAACAAACACCAGGGCAACATATCGGTCAGGATATCTCTCG…	cluster_15	5
ENSHYS-00139	evgMSTRG.121802.17	XP_028395819.1 protein ANTAGONIST OF LIKE HETEROCHROMATIN PROTEIN 1-like, partial [Dendronephthya gigantea]	Nuclease harbi1	GTTTTAGTGTGTTAAACTCAACAAGAATGACTGATGAAGTTTTGGAAGATGCACACATTAGATTTCGTCATTTAATCGCAACATTTTCCATGGTATTAAACAACACAACTGCAAATGCTGACAAACACAATCAAAAAGAAGAATGCATTGATTTTATATCCATTAAAAACGTTGAACCCATTGAAAGATATTTATCCATTTCTGCTGAAAAAAGATATGCTGCATTTTTTAATACAATTTCAAGGCATGACATCGTTGTAGGAGCTGTCGTTAGCTTGTTTGATAACTCTCTGTCTGTTGCGTTGCTTTCAATTGCTCATGACAAAGCTCGCTGGATAAAAGATTTAAACATTGTGGCAAAAGTGGAATTTCCAAGTGAATACATAAAGAGAAGAAACA…	cluster_15	5
ENSHYS-00046	evgHyS_ScswcV5_1750.g6600.t1	XP_002161122.2 PREDICTED: histone-lysine N-methyltransferase SETD1B-like isoform X1 [Hydra vulgaris]	NA	AAGGCTAACGGAATGGAGGGAAAGTGGTCTGCAAATACTTAATCAAATGTTTCTTAGGCTATGTCTGATAGAAACCGCTGGGAGTATAAAAGAAGACCAGTTTTGTCTGATTCCAGAAAAGATTATTCAGGACCTCACCATGATAAGAGTCATCGAAGTTACTACGAGTACAGAAACGACCGTAAACGAGATCGGTATTCCGAGAGTCGACAGCGTAGTCACTCTAACGATAGTCAGCATAGCAATGATAGTCGTTATAATTCCAGTCGTGATGAAAGAACAAATTATAAAAGTCAGCACTATGATGAAAGAAGTCATAGGAGTGAGAAAAGCTACTCTGGTCAACATAGACCCCGTGAAAGCTCATCTGGAAGCAGTTACGGTTCTCCATATTCCACA…	cluster_15	5
