# Supplementary material for: A cellular and molecular analysis of SoxB-driven neurogenesis in a cnidarian
Source: eLife. 2022 May 24;11:e78793. doi: 10.7554/eLife.78793 (PMC9173746; doi:10.7554/eLife.78793)
Supplement: Supplementary file 3. [file elife-78793-supp3.zip › Supplemental File 2/all_cells/annotation_and_analysis/cluster_7_marker_annotation.csv]

ENSHYS_ID	NIH_ID	diamond_blastp_hit	pannzer_description	transcript sequence	cluster #	iteration
ENSHYS-22587	evgHyS_ScswcV5_905.g3770.t1	PKC02241.1 HCP-like protein [Rhizophagus irregularis]	NA	ATGGAAACATCTAGTATAGTTAATGAGATAATTTGTGGCTCATTCAAGAGTGATGACGATTGTTCTTCTGGTCGTAAAAAGTACCTTTGTCGTATAAGATCTCGTTTGAGAAAAAGTTTAGATAAGCAAGTTGCTGATTTAATAAAATCACACACAAAAGATGAAGTCGTGGAAATGTTAACTGCTCAAATAAGTGAAAAATACCGTACACCAACCTCCAAGGAAAGCGTTGTTGAATCGAGGCGTGACAAGGATCTAAAGGAACAGCTGATTTTAGAAAGAAAAAGATTGAGAAAGCAGAGAATCCTGAATGCAAGATGGTTATGCAAGAATCGGTTCCTTGCGCAGCGTAGCAGACAACTAGCAAAGATCAAACTAGATTCTCACTTTTCGTCGAGA…	cluster_7	19
ENSHYS-22440	evgHyS_ScswcV5_807.g3609.t1	XP_012559440.1 PREDICTED: cGMP-inhibited 3',5'-cyclic phosphodiesterase A-like [Hydra vulgaris]	Phosphodiesterase	GGCTCGGCGTGCAAAAAGGAAGAGCTCCCCGAGCGAACTTCCTGAAGAAAACCTGACATTATTTTGCTTATTTTGGTGCTAAATCTCCTGGAATGTGATTAGGTGTATCAAAATTATTTGCAGCTATGGCATCAAGAAAAATAAATAATTTTGCATGGAAGGGCGAAGATTATTTTTTATCTCAAATTACGACGCTGGATAAAGTTGAAACTGTGAATTCTCCTTGGGTATTCTCATATTTTTTTGAGAAGTTATCGAGTGTGTTTATACTGAGGTACATGAAGAGTGCATATAAAAACGACTGGCCATTCTTTGTGATAATTTTGTGGACCAAAATTGTTTTATTGATGACAATATTTTTAGTACTTCCAAATGCTGTACTGACAATTTTCAGTATAT…	cluster_7	19
ENSHYS-22304	evgHyS_ScswcV5_807.g3489.t1	NA	NA	TTTATTTTTAGATAGCATTATGAAATAATTTTTTGTATTTATTGGGATGTCTTTGAGTGTTTATGAAGAAAGACTTGTATATGATTACATACGTCACATATTGAAATCAGCACTTGATTTTTTTACTGAATCATGTGCACATTTCGGACAAAGTAGAGGACATACCGTCAAAAAATATCTAAGGTTACCAAAAAAGGTTCACTTTAGTTCCCATTTAGTTCAATTGTTTGAATATTTCGTTGAAGAGGAAAGTTTTTCAGATTTGGATGACACAATGCCAACTACAGATGAAGAAAGAAAAGGTTTCTACAAATTCGAGGAAACAAAAATGCAAATTTCAAAACATCCATCTTCCACTGACATGGTGATAATGGATACATCTGAACCTAATTCAAGCAA…	cluster_7	19
ENSHYS-21963	evgHyS_ScswcV5_66.g673.t1	APW77287.1 Sox22 [Hydractinia echinata]	Transcription factor Sox-3	CTATTAGCTATTCAGTTCGAAAGGTCTTTTATTCAAAGCAACGCATTGTGTTTTGAAACAGAGACTTATTTTTATGGTGGTAAATTTGAACAAGTGACAATTCAAGATAATCATTAGATAGCTAAAGATAATTACTCATCGTTCGAGAGTTTCAAAGAATTCGCCGACACACTATATATACTGAAGCATGTACGAGAAATCTAACATACCGAAAGTTGAGCCAGTCGAGATGGTTAGCAACCCGATGACAAGCTTGAATCCTCACTCGCAGATACTTGCACAGCAACAGCAACAACACAACGGATCAGGTTCACCCTCCCCCACACTGATGACCATGCCACAACAAACTAATCTATCATCTGGACAGACTACGTTAAGTCCGAGCCAGACGAACGGAGA…	cluster_7	19
ENSHYS-20805	evgMSTRG.126324.2	XP_002155362.2 PREDICTED: peptidyl-prolyl cis-trans isomerase G-like [Hydra vulgaris]	Peptidyl-prolyl cis-trans isomerase G	GAGGGGGGAGTTTGTGTGGAAGAACTTAAAAAATCATACATCCAGTCCTGCGAGAAGAGATGCGTTTCTACGTCGTCAACTTCTTTTTATGTTTCTTTCGATCCTTCTTCTTCTTTGCTTTTGCTTTAATTTCATCAGACGAATATTCTCCCTCAGAAAATTCGCTTGAACTATGCGAAGTACTCCTTCGCTTGCGCTTACTTTTTCGCCTACTTTTCTTCTCGGAACTGCTTCCTTCGTCGTCGTAATCTGAATCCTTATGCTTATGCTTCTTTTTTCGCTTCTTCCTGTCGTCTTCGGATAGGTCGCTACTAGATTCGCGCTTTCGGTGCTTATGTTTCTTCTTCTGCTTCTTTGAACGGTCTCGATCAGCTTCCACCATGCTGTCGTCCGACTCCT…	cluster_7	19
ENSHYS-20473	evgMSTRG.25618.3	XP_012559628.1 PREDICTED: LETM1 domain-containing protein 1-like [Hydra vulgaris]	LETM1 domain-containing protein 1	AGATAAATTTATCAATACATTCAATAATATATAATACTAATGTAAATTTCATGGCTGGTCCAAAACATGTCGCAAGATTTGCATCTTTCCACATTCTGTGTAGTAACACCAGAACATTGAACATAAATCATCAATATGCTAGAACTATTTTGTGCTTATCACAAGTGAATCAAACATGCAAAGGAAGACATCAGCACCAAGACAGTCACAAAGTATGGAAAAAAACTTTCCTTGAAAGCAGTAGAGATATTTATCTGCATAATAATATATATAACAGCAAATTTTTTAAAGGACGTTTATATTATCGTTATTACTCTTCAACTGCAAACCAGAAAGAGCAGAAATCATCAAAAAAAAGTCCATCAGAAAACCCAGCACCAGTAAAACAAGGTACATTAA…	cluster_7	19
ENSHYS-20109	evgHyS_ScswcV5_457.g1766.t1	XP_012559325.1 PREDICTED: structural maintenance of chromosomes protein 1A [Hydra vulgaris]	Putative structural maintenance (Fragment)	TTTAGGAAATAAATAAACAATAAAGAGATGCCTGGTTATCTTGAAAGACTTGAAATACAAAATTTCAAATCATACAAAGGCAAGCATGTTGTTGGATTCACAAAGTTTGCAAGTATTATTGGACCCAATGGATGTGGAAAGTCAAATATGATGGATGCTATCAGTTTTGTCCTGGGTGAAAGAACATCAAATCTTAGAGTAAAAACAGTCAAGGAACTCATCCATGGTGCACCTGTAAACAAACCGATTGCAACAACTGCTAGTGTATCTGCATTTTACATTGACACTGACAAGGTTGGGAAAAGCACACAAACAGTTTTTACAAGAAAAATTGTTGGCTCAGGCACAGAGTATCGCATTAATGGTAAAGTCATTAATAACAAGGATTATCAACAAGCC…	cluster_7	19
ENSHYS-19309	evgtrinLocDN50903c0g2t5	NA	NA	AGTAAATTTTTGTCAACTTCTATAGTTTAGGTAACTTTGTGTTTGATTTTTTTTTTTTTTGCTTGTTCCATTTTTTAAAGTAAATTGAAAATTCATTTAAACTGAAAAAATTGGGAATTCGTAAAGTCCTTGGCCTTTTCGTCAGAAGTATAACTAACACACATTCTCCGAAATCTTTTATTTCGTGTACAAGAAATGTTTACAATAACTCATAGAAGTTGACAAAAATTTACTAGATATTGATTTGCTTCACGCAAAACTATCCTGTGGTGTAATGTCACTTAGGCAGAGTCAACAATTGCTTGCAGGCGTTGTTTAACATCTGTTAACCGCATCTTAATTCCATTTAATACCCTCTTAGAAATTTGATCATTCTGCAACATCTGCTTTAAATTTCTT…	cluster_7	19
ENSHYS-18771	evgHyS_ScswcV5_4378.g20680.t1	XP_012557714.1 PREDICTED: uncharacterized protein LOC100199856 [Hydra vulgaris]	NA	CAATACTGTGCGAAGCAGAAGTTTTCAAGACATCTTTTTAAAACATCTCTTTTCATTGTTCATTTCGATATATCTTTTCTTTAAAGAAAAATGTGCGTTTGCTGTAAGCATTATCAAGATTGGAACATTCAACTTGAAGTGATCAGCGAAGAAGGAAAAATTGAACGACATCCATACCACGTCGAAGTTGAATCCGATAAACATGCAAGTTGCGGCTGCTGCCAAAATGGTGTCCACATTTTAAGTGTAAATGAAGAAGTCATAGCCAACGAGCTTTATGACAACATTTGTTTTCCGTTGTGTTGCGCAGGAGGTGATTACGAATGGCAAGAGAAAGGACATTTTTTTCGTTTAGAGCTACCATCTTTGTTTATTCATGATGGTTTGTATGTCGATGGA…	cluster_7	19
ENSHYS-18569	evgHyS_ScswcV5_4378.g20505.t1	XP_012564854.1 PREDICTED: uncharacterized protein LOC100210570 [Hydra vulgaris]	NA	ATGGGGGTTTTTCCTCCAAATATTCGCTTAAAATTGCTTATAGTTATTGTATTGTTGAATGGCTTGATAGTAGCGGAAACCAAGTACGAACGACAAATACGCAGATCGAAAAGAGACTTAGAAGAAAATCAATTCGTGGGTGATGCCTTATACGACACACCCGAATTAAATAAAAGGGAAGAAATCCCTGTCCCTTCTCAAGAGAGAGATAAAGTGATAAATAAAACTATAGACAGTGATGATGACGACGAATCTGAGTCAGACGTTGTTAAGTCCAACTCCAAGCTCGCAGGCAGTAAAAGTAAAGATACTGAGAGTGAGAGTGAAGACGATGAAACTGAGACGAAGAAGAAAAGTGATGATCATCCCGAGGTAGTTTTAAAACACAAGAACAGTGAA…	cluster_7	19
ENSHYS-18343	evgtrinLocDN30726c0g1t1	XP_005082242.1 cerberus [Mesocricetus auratus]	NA	CTTTGTGTTTGAGGTGTGGTGAGGAGCAACTGCGCACTGCAGTGCTCATATGGTAATAGATGGCTGCGGCGCGAAGTTCGGCCGGTTTGATAGTTCATGTACACAATACTTGATTATGGGAGTGGAAACGTGCACCGAGCTGGATTAAAATATACAGATTGGGTCTCCTCTAAAAATAACTAAATAAGCAAAATAACAAAAGATAAGTCTATACTTTTATTATTAAGAAAACATGAGTGTTGGACATTTGCCTTCATAGCGCACGCTATAACAATAAAAAAATTTCCGGCTGCAGATCAAATTTGACTGAATAACATCCACGAAACGTTTTCGCAAGCAAATACTGGCACGAGAATAGTAATTACTTTTACACATTTGGAGTAGTTGGATTTAAAAACA…	cluster_7	19
ENSHYS-17680	evgHyS_ScswcV5_4270.g19746.t1	XP_002163471.1 PREDICTED: 60S ribosomal protein L7a-like [Hydra vulgaris]	Ribosomal protein L7a	AAACATTTGTCGAATCTTTTCAGCAGTGATTTGACCAGAGGACTTCAAAATGCCACCCAAGACAAAGAAAGTCAAGGTCAAGAAGGTTGCAGCTGCACCATATCAAACTTCAAAACCTGCCCCTAAGAAGGCTACAAATACATTGATTGAGAAAAGACCCAAAAACTTTGGAATAGGTGCTGATGTTCGTCCAAAGCGTGATCTTACTCGTTTTGTCAGATGGCCAAAGTATATTAGACTCCAAAGACAAAAAAGAATTTTGTGTCAAAGACTGAAGGTTCCACCATCAATCAATCAATTCACACAAACGTTAGATCAGCAAACAGCTACTCAACTGTTTAAATTGTTGCACAAATACCGTCCAGAAACCAAAGCCGAGAAAAAAGCAAGATTAACACA…	cluster_7	19
ENSHYS-17375	evgHyS_ScswcV5_4264.g19464.t1	ARJ54253.1 Jun2 [Aurelia aurita]	Transcription factor AP-1	ATGGCATTAGCCCACAGTCGTGAAAATCTAACGTTAGAATTTGGTGATGATATTTTACCTCCCTGTTTCAATTCATTTCTTCATGATCGTAATAATGTGACAATAGATTCTCCTCAATTGGATTTGCTTAAGCTAGAGCCATGTAGGCAACGACAATTTGTTTATGAAAAATACGAGTTCTGTGAAACTGAACTAGATAGAAACTTACCTGAGGAATTCAGTAATGAAATCATTATCAAGGAAGAAGAATGCGTAGGGAGGAGAGGTAAATTTTCTTCGACTCAAGACATCATGATATCTCCCATTATCTCATCACAAGATTTACAATTTATCAATGAGACTGATAACAGATTCAAATCAATATTACCTACCACACATGATATAGATGCTGATGATATG…	cluster_7	19
ENSHYS-17287	evgHyS_ScswcV5_4261.g19383.t1	XP_002154862.2 PREDICTED: dual adapter for phosphotyrosine and 3-phosphotyrosine and 3-phosphoinositide-like [Hydra vulgaris]	NA	AACTAAAACTAAAAAAAATTTACACTACAGATTTTTGATAGTTCGATCACTTAGTATATTTATGATTTTTTCTTTAGCTGAAACTTGATTTGTTGTATTTGGTTGTAAAACGTTATCATACGCAGGATAAACATGAGCATGTGTTGTTATGAAAATTCTAAAATCAGTTGTATGAGTCGTAAACAACTTCATAAGCGGACGACCTATTAACTGTAGTTTTACCTATAACAGCCAGCAAGCAATTAAAACTAAAAACATGACATTTTGTTTCACAGTAACACAATATAATGGTGTGTATCATGAAACAAGGAGGAAGAAATTACGAACATTGTTATATATCTGAAGTCAGTAATAAAGAGCATGCAAGAACAGTGTCCTCTTTGGAAGATGTGAGTTGGT…	cluster_7	19
ENSHYS-17192	evgHyS_ScswcV5_4261.g19309.t1	XP_015747295.1 PREDICTED: cytosolic acyl coenzyme A thioester hydrolase-like [Acropora digitifera]	Cytosolic acyl coenzyme A thioester hydrolase	ACCCGATAAATATGGTGGAAGAAATTCAAAACAAATGATCCCGATAAATGTTATTTTATTCGGCGAGGTTTACTGCTCTTACCAGTAAACATACAGAAAAAGTTATGGCTAACATAGAAGTTAGTCGTGTTATGTTGTCAGATGATTCGAATTTGGCTGGTAACGTACACGGAGGAACTATATTGAAATTAATCGAAGAAGCTGGTGTCATCGTTGCTACACGTCACTGTAACAAAGAATTCCAACTAAGGAAAAATCCGGAATGTTATGCTGCACTTGCTCGCGTAGAAAGAACTGATTTTATGGAACCAATGTTTGTTGGAGAAATAGCACAGATCCATGCTGAAATGAGTTACACTTCTATGCATTCTCTAGAAGTTCAGTGTTTTGTTTTTGCCG…	cluster_7	19
ENSHYS-16716	evgMSTRG.103418.3	XP_012563164.1 PREDICTED: uncharacterized protein LOC105847879 [Hydra vulgaris]	NA	TCAAACAACAACAAAACAAGTCACTTGACTGCAGAAAAGCAACCTGTTTAACGAGAGATTTGTGGTGCGAGAAAGCAATTTTTAGTTTGTATTAAAAGTTGACACAGAATTAACAAATAAAGAAAAATTAATATGAGAAAATACTGAAAAATAATTGCATATTTAGTTTAACGGTTAAAAATACAGAAGAAAATAATGGCGGAGGGCGGATACCCAACAGATGGTTCGAAGTATATTCACGCGTTTTATGTGTATCCAGACGCTACAGATGAATCGCAAGCTGAAGTTGAACAGTTTCGCGAGGGTGTCCAAATGGATCCAATCCAGGCTATGGCTGGCTTTGAAAATGACTTTAATAATTACTTATGGCAGAAACGCACCTTCATACTTGGACATGGG…	cluster_7	19
ENSHYS-15970	evgHyS_ScswcV5_4051.g18167.t1	XP_020915826.1 uncharacterized protein LOC110253279 [Exaiptasia pallida]	NA	GGCTAGCTTGTTGATCATTAGAGTTTAAAGCCAGTTACTTTGTGACACAAAGACACACATTGTGACCCGGTGAAAGGACGATTTGTTAAAAATGATGAATCAGCGTAATTTACATACATGCTTTATTTTAGCCATTTCGTTCATACTAACAGAAGCGTTGATATTGACAACCTCGAACGCAAACACAGTGTTCAAAAATTATGATGGCAAACGTAACATCGAGTTGCAGATAACTGGCCAAGTTAAAATAAATTCTCTTCTTAGTGTTAAGTTTAAAAATGGTAGTATAGTTATGAAAGCAGCTAAAGGAGCAAAAATAAGTTGCACGGAACCAGAAGCTGGATTTCGCTTCTTTGGAAGGGGAACGATAAACGTAACAGGAATTACTTTTAGTAATTG…	cluster_7	19
ENSHYS-14718	evgHyS_ScswcV5_3896.g17027.t1	XP_022783412.1 dynein gamma chain, flagellar outer arm-like isoform X1 [Stylophora pistillata]	Dynein heavy chain 5, axonemal	ATGGTAGAGTTGCTGCACATGGCATTTATGGAATTACAATCTAATCTAAAAACTCCTGCTTTATGGCAATTTTATCTTCCACGTGTTTTCCAGCAGACTTTAAATAAACTGGGAATATATATAAGAATCCATGATGATGCAACATTGTTGGAAGATTTTATGTCCAGTGATGAGACGTTGGAATTAATAAACGATTTCTTTAAACCGAATGGGGACAAAATTGTATTCTTTTATCTGTCCAAAAATAATGGATTGGGTGAGAAAGCAAGGAAAATCATACAAACTGGAACATCATCAAGTGTAAACATCCATAAACTGTTAAATGATATTCATATTTGCGTTTACTTTATACATGAAAATATTGAGCAAGAAATAGATGCCCAGAACATTGAGAATGAA…	cluster_7	19
ENSHYS-14667	evgMSTRG.94247.5	XP_002158751.2 PREDICTED: arginine/serine-rich protein PNISR-like isoform X1 [Hydra vulgaris]	PNN-interacting serine/arginine-rich protein	TATAACTAACGGCACGATTTCTCAGCCGAATCTACCACGGATGCCATCTTGTAATCGCTAATTTGTTTAACCTTTGCCCATGAATTCCAACAACCACGGTGGAGGGTCTTTCGCTTTTTACGCAGCTGTACTTACCTTCTCCCAGGTGCTCTAACGCTTTCTTTTATAACGTCGTGGAGACCTGGAAGAAGATCGGGCTTTGTGTTTATGCTTCTTACCCCTTGACCTCTTTTTGGTTGTCGAAGACGAATTGTCGCTGTCGTAATCCGAAGAAGAGCCTCGGTTTTTACGTTTTTTCTTTCTCTTTCGGCGTTCTGAATCACTCGAAGAACTTTCTCGTCCGCGCCGTTTCGATTTCTTGCGAGACTTTTTCGGTGGAGACTCGCTTTCAGAACGTGA…	cluster_7	19
ENSHYS-14666	evgMSTRG.94247.7	NA	NA	GTGATATAACCTTTGTTCTGTTTCTGGTGGGGCAGAATCATAGTAGTTGGCATACTCGTTACCCCATTGTTCATTGTTATAATAATTTCCTGGAGGAGGATGTGAAGGTTGCTGCCATGTGTCATTGCCATGGGCCCAATTCTGCTCGGACACACTTTCTGGTTTTCCATGGTTATAGTCAATAACATCTCCATGGACAGGCTCTGCCACTCGCCCATGCTGGTAGTCCACAACTTCTGTTGGTGGTACTGCAGTTTTTCCATGCATGTAGTCATGAACTTCTACAGAGTTACTGGATGGCATGGGTGGTAATGGTGGCATCGCTGGTGGAGGTCCAGGTGGTTCAGGAGGCTTTACATTTGATGGTGAAGATACACCACCATTTTGATATTGCTCTTG…	cluster_7	19
ENSHYS-14340	evgHyS_ScswcV5_3808.g16649.t1	XP_012564178.1 PREDICTED: EH domain-binding protein 1-like [Hydra vulgaris]	EH domain-binding protein 1 (Fragment)	ATGGCCGCCAAGCACGCTAGTACAGATGCTGCAAAAAAGGGGCAGATATCGCAACTCCAATCACTTACTATTGAATGTAAAAAAGATAAGAAATGGGTTCCTACAAAACTAGTTGTACTATGGCAGCGTGGGGCCAATAGAAGAAAGTATTCAAAATCCTTTAACTTTCAACCTGGTATTGCAAAACCGTACCGAGGTGTTATGGTATGGGCTGAACCTGAAGAATTAGAAATGATATGTACACTTTACAAGGATGATAAACCAGAAGCTCCTTTTGAACCCAAGGACTGGACATTTATCATTCTTGATGAATCTTCAGGTAGAAGGAAACCTTTAGCACAAGCTTCGATTGACATGGCAAAATACTTCAGCATTGAACCTTCATGTAAACAAATGACA…	cluster_7	19
ENSHYS-14333	evgMSTRG.90388.3	XP_012566745.1 PREDICTED: probable glutamate receptor [Hydra vulgaris]	NA	ATTTGTCGACTAAAATTTTTATTCGCCTGATACTGACTATGGATTGTGGTTACAAACTTGAAACTTGAAACTTGCAAAGATGTGTACGATGTTGCTTAAAGAGTACTAATGTATTAAACCATTATTAATTGTTTTTTTCGTCGACTTAATATCTCCTGTTGATTCCGGATTATACCGAAACATAACAGGAGTGACGTCATTCTGAACAAGTGACCTGTTTAAAGTCAACGTTTCAGGATGGCCTTGGTTAGTCTTTCTGCAGTCTTCATCTAATACATTTTCAAGTTTTCGTGATATATATTTGTCAATATATTTGTAATATATGCGCTCAGGATATAATAGCAAGACTGCTGAAAAAGCTGTTGAGATGAGTAGCATAATAAGCCCTCCAAAATGGTT…	cluster_7	19
ENSHYS-13809	evgHyS_ScswcV5_3781.g16169.t1	XP_027043169.1 uncharacterized protein LOC113671155 [Pocillopora damicornis]	NA	TGTTGTTGCATATTCTCTACTTTCGTATTCGTTGTTTACTTTGGCTATGTGCTTGTCTTCGTCGTAATGATAACAAAATAATTCATGTTTTTGTTACTTAAATATCAATCACGCTTTATCGATCTAGATATCAATGTATTTTTTTACCTTTGTACAGGGTGATCACAAGACAGTTAAAAGTTAAAGAACAAAGAGCAGGAAACCAAATTGCGGGATTACTAGATTTACTGGATTTTGTCTTTGCGACAACAACGCAGAAATTTTTTTTAAAAAAACTCTACTTTCAAGTCGTTAAACCACCTTTCCACCAGTTTCTTACTCTTATGAAGTTGTGTCGCTACTGTTGTTCTGGTAACGAAGATAGGCAGATCAACTGTAAGTGGCAAGTGGAAACTAACC…	cluster_7	19
ENSHYS-13105	evgHyS_ScswcV5_364.g1294.t1	XP_012566967.1 PREDICTED: muscle, skeletal receptor tyrosine protein kinase-like [Hydra vulgaris]	muscle, skeletal receptor tyrosine-protein kinase isoform X3	GCAGAAAAATTTAACAAGTTGGTTGTAAATATTGCAAGTCGGGTGAATGATTTGAATGTTGCTGTGAATTTAAGTGTGTAGGATTAATTCAATAGAACTTGTGATGATAAGAAAGAAAGTTTTAATTAGCAAGCACTCTGAAAATTGTTTAACATAAATTATACCACAACTTGCGAGTGAAGTTGAAAATATGAAAAGTTTTATAATTAACTTTTACGCTCTGGTGTTAATTTTTCAAGGAACAAATTGTGAGACACGTCACAACATTCAAAGACGGAGCACTTGTTCACAATGCAAAGATCCAAAAATCAAAGCACATCCTAAAAACATAACCGCAACTTTGGGTGAACGAAGTAAAATAGTTCTAAGATGTCGAGCCACAGGTGACCCTCCCCCTAC…	cluster_7	19
ENSHYS-11283	evgtrinLocDN41495c0g1t4	XP_013412477.1 neurexin-4 [Lingula anatina]	NA	AAGTGATTGTGTTTAGGTAGTTATAAAACTACAATTTCTGTCTGTAACATTTGAACAAAAAGTCCCTGGAAATGTAAGGGTTGATAAATCCGTTAGAACAATACAAGCAATGACCTATTTTTTTAACTTTCCCATAATATTCATGTGGGGATAACGAAAAACTATTTTTATAAAAAAACAAACGTGTATTCATTATTCATAAAGGATGTTAAATGCAGTGAAATGTTTTTGCCTTATTTCATATTTAAAAAAGTTGAATACATGTTTTTCCTTACTTTATCTTGAATGAAGTTAAATACTAATTATCGCCTAGCAAAAAGAAATACTTAATTTACTTCTTTCTATTCATCATTGTGAAAGTGGTTTGTCACGTGTCATTTGACACAACATATTTTTCAG…	cluster_7	19
ENSHYS-10158	evgMSTRG.46012.3	NA	NA	CTCGTTTTAAAGAACTTAAGTTATCATATGGAACGAAAACAAGAGTTGATGAACTGTCTTGATCTTCTGGGAGATTGTATAACCGCTGTTCAACATTTGGGCACCAGTGAAGTGTCAAATGACATCAGTTTGCTTAGTTCTTCCATGTTGAGTATTCTTCTCAACGTTATACTTACCATTGATCGAAGAGGACAGATGACTGTAAGATGTTTAATTTATTTATTTGTTTGTTTGTTTGTTTTTATTAATTTTTTATTCTAAGCCTTTGTCACAATATGTTATTTTTTCAGGGTTTATCTGTGGCTTGTCTACTTGGAATACTAAAATTAATGGAAAAAGAACATTACGAAAATTATTTAGAAGTTTATGAAAATAAAATTGATTTAAGAGTATGTTAAC…	cluster_7	19
ENSHYS-10084	evgtrinLocDN187913c0g1t4	NA	NA	ACTTTGTGTTTGACAGGCAAAGTGGATGTGCTCATTTTCCTTTGATCGTACCGAAATTTTCTTTAAAGTAACCGAAAAATGCATGTCTAATATATTAAATTTTCTGACGTTACGCCGCGACGTCAATAACACCACTTTAACGTCAATATCCTGTATTAAATTAATGAAGCCGTTACAGCGACGTTATACGACAACAGGTGTACGAATTTCTTCAAAAAAGTTTTTGGGTTTTGACGAGCCATTGCTGACGTCACCAAAACTTTTAAAACGTTATTTTTCCTTAGGCGTTTGTCGTAAACATATCCTATACATTATTTTGATCAGCGTTTTAATCTCTACACAATACAGGCAACAAATAAACTAAATTTGACTTACCTTTTTTGCTGAGATCAGCAGTGC…	cluster_7	19
ENSHYS-08683	evgMSTRG.29017.1	PFX12907.1 RNA-directed DNA polymerase from mobile element jockey [Stylophora pistillata]	NA	GACCCCCTTCGCAGGACCCTCGTTGATAGCAGTACCAATAGGAACTGAAGAGGCTATCCTGGGTAAATAATAATAATAATGTAAAATTCATAAGTTGAATTGACTTGGATTTAAGGGAGTGAACAGCTGTATGTGTTTCTTGGATTTGACAGATTTTCGTTAATAAGATCACGCTGGTGGTTAGCCTTTGCTTTCACTATGTAATTATTGCAACTATTTCTAATCTTTATATATTTCTCTGCATCTTCTGTTTTACCTGATTTGCGAGCCTTGCGATAAAGTTTGTCACGGTTGTTCATTTGAGATTTTATTTTTAAAGTTAGCCATTTACAAGTTCGTGATTTAAATCTTTTTTCGACTAACGGGGCGTGTTTATCAAAAGAATCTCTTAGCTTCGAG…	cluster_7	19
ENSHYS-07886	evgHyS_ScswcV5_2706.g11053.t1	XP_012560904.1 PREDICTED: leucine-rich repeat serine/threonine-protein kinase 2-like [Hydra vulgaris]	leucine-rich repeat serine/threonine-protein kinase 2	AATTTCAAAACGTGTTTTGTGGAACGATTTTGTAGTGTTTAGATAAAGTAAACGAGGTTTCTCCATCATGCAACGCTCAAAGTCCAAGAAAGAAATGGAATTACAGGACGATGGCGTCCTTCACTTAGAGGGGCTGGAAAATTTCTTAAATCATTATCAAAGCAGCCGAATGAATTTTCAGGAGTTGATAAGAAGCTCTGAACATCAGATTACTAGTATGAACACGGCGTTGCATTACCTTAAGAAGAAAAATCTTGCTCATAATGAAGTGATCGAACTGTTTAAAATGTTGCTTGGTGTTGATGAATACGAGCAAAGTCCACTTCCACCTCAATTTTTTGATCTTCTATCGCACAAAGATTTCTTAAAGAAAATCGTCCGTTACTTGGATCAGTCCTA…	cluster_7	19
ENSHYS-07875	evgHyS_ScswcV5_2706.g11044.t1	XP_022784709.1 SH3 domain-binding protein 2-like isoform X2 [Stylophora pistillata]	NA	ATGGCTGCAAAGACTTTGAAATCGATTAGCGCTCAATCTTTACTGGATACACGTGCATTTGGTGGATGGTTATTGAAACAAGAAAATGGTAGATTTGGAAATGGATTCATCAGACGATACTGCATTGTACACGATGGTTACTTGTACTATTTCAAAGATCACAATAGTAAATCACCTAAGGATGCACTTCTCCTTAGTGGTTTCAGTGTGGAAGCGGCTAGACAAAGCAAGGGTCATAAATGGGGTTTTTCTCTTAAATCAAATGTAAATACTGCTAAAGGAAGAACGTATTATTTCAACGTGCCTTCTCAAAGAGAACAAGAGGAATGGATAGCCCAACTAAAGCGGGTGGTCTCCCATAACCTTTCAATGACAAATCGTGCTGATGATAATCAAGAA…	cluster_7	19
ENSHYS-06592	evgHyS_ScswcV5_2548.g9829.t1	XP_012566091.1 PREDICTED: TNF receptor-associated factor 5-like [Hydra vulgaris]	Tumor necrosis factor receptor-associated factor 3	CGCTGTAACTATGAAAATTCCCAAATGCGCAAGTAAAAACTTTTTTTACAGAGATGAGTTAGACGCTTTTTGATGTCTTTAAATTCGAAATATAATCAAGAAGAAGGATATTCTGTCAAGCTGCAATTAGATTCATCCCAACAAGTGAAATACATTTGTTTACTTTGCAAGAAAGTTCTAAATAATCCAGTGCAGACGATACGTGGTTTGCTAGCTTGTGAAAGCTGCTACTATCGAAATTTCAGCGCCAATGGAGGAATTAACTGCCCACTTGACGGAGAACCAATTGCAAGAGAGGAAATATTTAAAGATAATGGTAGAGCTCGAGAAATTCGAAATCTTATTTGCGCTTGTCCTTATCGAAATGACGGTTGCGATTGGACTGACATTGTCAGAAAG…	cluster_7	19
ENSHYS-06049	evgHyS_ScswcV5_2436.g9271.t1	XP_012556170.1 PREDICTED: TBC1 domain family member 24-like [Hydra vulgaris]	TBC1 domain family member 24	ATTCCAAGATTAAAGTCAAAATAATTTGTTAAAATTAACTTATTATGTATATTTTGATTAATCAGCTTTTAAAAAGTTAAGAAATAAAAAAAAAACTGATTCAAAATAAACTTTAAATTCGTGTGTTTCTCCTACTTAGTTATAGCTGTAATTTGATCTGCATAAAATGAGTTATAGTGTTTTATAGCAGTAATGATGTAGCAAAAGGTAAAGAAATGTGATTGTAATGGTGATTTGATTGTGGGATGACTTTTAACAAGCTATGGCAGCATAATTGAGGTAAGTCATCAAAAAACTTTAAAATGGCAGAAAATTTATTTCAAGTACATGTTAAATCTTCAGCTGTTACTGACCTCGAACAATCTGAGCTTTTTACCAGTGTAAATTTACTAAATCAAA…	cluster_7	19
ENSHYS-05331	evgHyS_ScswcV5_2333.g8599.t1	XP_004206762.1 PREDICTED: farnesyl pyrophosphate synthase-like [Hydra vulgaris]	FDPS isoform 6	GAGGAGGGTGACTAGTTTTTATAGTTTTTGTGGCTCAAACAACAGAGTTGGCAGTTTGATACATTAGTTAAAGATGGGCAGTAAAGCACTATTTGAAATGACAGATAAAATATTGAACTATAAAGAACAGTTTGATTCTTCGTTTAAAGAAATTGTTGATGAATTAGTAAAAGAAACTGAAAATAAGCCCGAATTAGCACCTGCAGCGAGCTGGTTACGCAAAGCTTTAAATTATAATACATTTGATGGGAAGAAGTCACGAGGCATGATGGTCATTGGAACTGTGGATATTTTACGAGAGGGTAATCCATCCAAGGATGAAGTTAAGAAAGCAATAGTTCTTGGTTGGTGTGTAGAAATACTTCAAGCTTTGTTTTTAGTTGCAGATGACATAATGGA…	cluster_7	19
ENSHYS-04373	evgHyS_ScswcV5_1907.g7793.t1	PSN49385.1 hypothetical protein C0J52_12220, partial [Blattella germanica]	NA	AACAGTACACGAGAAGCTCACACACCCGAAACACAAAAACACGAGAAAATATGACCACCAATAGTTTATCTGAGACTGACTCTATTAATTGTGATCAGTGTAATGCCAGTTATAATTCTGTGAAAATTAAACCTGTTTATGATAAGGATGGAATTGTGTGTGGCCATAGATGTGATTATTGTCGAATGGAAAATGTTCAAAATGCACGTAGATGCGAACTAACGAAATGTGAGCAAACATTTGGAAAGGTACTAAACCTTAGAATCATTCCTGCTAAATTTTATGATTTACCAGATGGCAAAGCTAAAAATGACATCATCACTCAATTTGGACTTACAAAAGATACAAAAGCCTGCTGTAACACCTGTTATCTTAGGATTAGCAGGGCAGTACAAAAGT…	cluster_7	19
ENSHYS-04324	evgHyS_ScswcV5_1907.g7755.t1	XP_002156721.3 PREDICTED: growth hormone-inducible transmembrane protein-like [Hydra vulgaris]	growth hormone-inducible transmembrane protein isoform X1	TCCCTTAAAATATAGTGAGAAGCTATACAAGTTCAGTGAATGCAGTCTTGTTTGAAAATTTTTACCAGAATTTTTTTTTTGCCGACTCGACAGTTTTTGCTAAACATCAACAAACAGGCATGTGGAGTGGATGATGAAAATTGTTATCTAAGTACTTTAACGCTCTACAGCTTCATTGAATTCTTATTTTAAAATAAAGATGCTTTCCGGAAAGTTTTTGCTGCAGCATGGAAAGTTGGGACTGAGACAGTTTTCAACCCTCAAACTGACACAGCAAAAAGGATTGAAAAACTCGATGACAAAAGCGTTTCAAATTCCCCAAAGAAATGCACGAACCCACGCACGAGCTAACGTTAAATCCTGGGAAACTGCAAAAGCACCTAGTAGGCTTGGAGCTGA…	cluster_7	19
ENSHYS-02195	evgMSTRG.16503.1	XP_012566935.1 PREDICTED: GMP synthase [glutamine-hydrolyzing]-like [Hydra vulgaris]	Glutamine-hydrolyzing GMP synthase	CTACATGTTATTAAAAATATCCAATTAACTAAAAATTTCTCCGTAAACAAATAAATAAACACAGCTAAATTAACCTGTTTCTCACACTAAGTGTAACTAAAACCTTACGTGCACGGACACATAGGCGAAGCTACACCAGCTTCCTTGCAATTTCGTGCTCCAGTCTTTTTTAATAACGACTTTCCATATAGATGGTCAGTTTTTTCTGAGGACAACAAATCCTTAATAGTAACAAACATATCTAAAGCAGATGTTAAACTCCTCGTCCGTTCCACTTCAAACGCCTCTCGAACATCTTGGGAGGCGTATGCAGCGAGAAAAGGTCTTCGATGCTCCATAACACCTTGGGAAAGTTGCCCAAGTTTGCCAGTTAAGCTTCCCTTAATTGTACTAACAAAT…	cluster_7	19
ENSHYS-02129	evgtrinLocDN336794c0g1t1	NA	NA	TGTCGATATATTTATTTGTCTACGAAAAGCAGGGGACTGCTTGTGGAAAAAACAAAACAGAAATAGCTCCGCCCAAACATTGTGCTGTCTTATTTATCTCGATGTGAGAAAGAATTTTAGAGGTGTTTATGTATCCTTTATTGATATGTGCGACGTTCTAAAATGGTTTTCTCTTTCAACTCTCTGCCCAAAGAAACCAATTTCAACTGGCAAAAACTGTACAATAAAAAATTTGGGGAGTATTAGAATTATATATGCATATAGCTATATACAAAAAATGATTTTCTTAGGTTACTTCAAATTAAAGAAAATTTACATCTAAACAGACAACAATTCATAAAAGTTCTTCAGCTCGCCGCATGTTTTAAGATTAAGTAGGAAA	cluster_7	19
ENSHYS-01710	evgHyS_ScswcV5_1611.g5355.t1	XP_022792291.1 uncharacterized protein LOC111331440 [Stylophora pistillata]	kelch domain-containing protein 10 isoform X3	AATTATGTTATGTGCTAATAACTGAAATTCTCATAATGACTTAGCATAAAATATGGTAGCTACTTATATAAAGCCCTGCTGCTTTGTGTAGTTCATTCAGTTCGCAATAACTTTTTAGATAAACACATAAACAAAATGAGAAGCATGGTATGGCTGGCCTTGTTGTTGACACTCTCTGCGGTGGAGTTTCTACATGCACAGTTAACTTGGGAAAAACTTCCAGTAACTGGGGCTGCTCCTCCTGCGAGAAAAGATCATGCGATGGGTTACGACGGCATGCGAAACAGAATTCTAATATTCGGTGGTAGAGCGTCAAACGAAGTCGACGTTTTTAACGACACTTGGGCGTATGACGTCACCAATAAAATTTGGACGAAAATAGATACGACGACGGCAGCG…	cluster_7	19
ENSHYS-00832	evgHyS_ScswcV5_1219.g4453.t1	XP_019635683.1 PREDICTED: exportin-7-like [Branchiostoma belcheri]	LOW QUALITY PROTEIN: exportin-7	TGCCCTGCGAGCTTGTAAATAGCATTCTGCAAATTATAACTCAAAATCATAACAAAAATGTCAGCAACAACGCGCGCACATTGGAAAGAATATTGTCAAATTTGGCAATGAATAATCAGGACATTGCACAGTTAGAAATATTTTGTGAACAATTGTATCAATCTCCTGACCCATCAGTTCGCAATGAAGCAGAAAAAGCATTAGTGTTGTTTTCGAACTCTCCTGACTGCTTGCAAAAATGTCAATTTCTGTTAGAACGAGGAACTTCTTCATATTCGCAACTTCTAGCAGCATCTACCATCACAAAATTGATCACCCGAGGTTCTACATCACTCACATTAGATAATAGAGTGGATATACGAAATTACCTTCTAAACTATTTTGCTACAAGATCGAAAC…	cluster_7	19
ENSHYS-00577	evgtrinLocDN162687c0g1t5	NA	NA	TTCTATCGCCGTATTTCGTTCTTAAATTTTTAAAACACGATCTAAAAAAGCATTTCTATCGCCATTTTTTTATCTTATATTTTTAAGTAAAGTGAGTAAAAACAATAGATACTTAAATCTTTATTAAATTTTACTTAAATCTTTATTAACAATAGGTTAACAATAACAACAAAAGTTCTGACGCTACCGAAAGCTCATTCGAAGGTGATAACTATTATGTACATGTTAACTCTTAGTCGATTCTACGAGTGCTGTGATCTTTATTTTGTACAAACTAGTTGTTAGCCTGTGGAAACAATCCACGGGTGCGCCCTTCGTAGCTAAGCTACCATTTTGCGTGACAGACAGACGGACGGACAGACGTATACGGGCATTATAATATAGATATTGCACAGCAGC…	cluster_7	19
