# Supplementary material for: A cellular and molecular analysis of SoxB-driven neurogenesis in a cnidarian
Source: eLife. 2022 May 24;11:e78793. doi: 10.7554/eLife.78793 (PMC9173746; doi:10.7554/eLife.78793)
Supplement: Supplementary file 3. [file elife-78793-supp3.zip › Supplemental File 2/all_cells/annotation_and_analysis/cluster_21_marker_annotation.csv]

ENSHYS_ID	NIH_ID	diamond_blastp_hit	pannzer_description	transcript sequence	cluster #	iteration
ENSHYS-22912	evgMSTRG.140084.5	XP_015756028.1 PREDICTED: biogenesis of lysosome-related organelles complex 1 subunit 1-like [Acropora digitifera]	Biogenesis of lysosomal organelles complex 1 subunit 1	ATATATTATAGCAAATATATTTTGGAAATAATTGTATACTTCTTTGAAATAAGAATCTTGTTTTCTTTGCTGTATATTTGTTTTTTAATATACCAAACTCACAAGCTAAGCTATAGTCTTATAGCTTCTTTTTTTTGCTTATTTGTTTTCACTACAAATAATAATTATGGCTGCCAAAACATCTTTTTGTCTGAGTTCATTTAAGTGTTTATGAATGAATCTGATTATCCTCTTAATACATTGTGAGTTTGACAAATCATATTTAGTCTATCATGTGGTCTATTTAGTCTTAGGTAGTGAGTTAGAGTTCTCTCTCCCTCATTGCCATCAGTCATAAAGGAATAAACTTGTATATATATTTTAGAGAAATATTAAGACAGAACAATGTTGTCAAGAGTT…	cluster_21	12
ENSHYS-22866	evgMSTRG.139381.1	PIK35759.1 endonuclease-reverse transcriptase [Apostichopus japonicus]	NA	ACCGAGGAAAATAGTTGGCGGAATTGTTGGAGTGTTTCGTCGTTCGAGTAACCAGTTTCTAACTTTTCCTTAATACTACCTTTCTGGGAACTACTAGAAGATCTGACATTATATAAATTTAAACAAAATTCTCATTCAGGCATAATACTTAATCATTTTGCATATAAAGAGAGCATTTACACCACGCATGAACGTGTCTTCCTTGTCTCCGGGAAACAAAAAGTCTTTCTCAAACGCAATACTCGCCTTTACATTGCAATGTAGGAAATATACGACTTTTATGTCACTCAGTTAACAACCGTCAAAATTCAAAACATAAAGAGAGTCGTGCAACTACGCATGAAATTTTTAAACTGTGAATAACAAATGCGATATATTTTTATCGACTTTGCTACGACG…	cluster_21	12
ENSHYS-22705	evgHyS_ScswcV5_987.g3895.t1	XP_020892631.1 uncharacterized protein LOC110231901 [Exaiptasia pallida]	LOW QUALITY PROTEIN: protein artemis	AGGTTTATTATAATCATATGTATATGAAATGAGTGCATTTGATGGTCATCTGTTAGAATATCCATTTGTCTCTATTGATCGATTTGATGGAAGTAATTTGTCATCTGAAGTGTATTTCTTATCTCACTGCCACAAGGATCATGTTGTTGGTTTGCTTGACGAGATGTTTTTGCACAGACTTAAATCTGGCTTTCCTGATGTGAAATTGTATGCTTCAGAAACAACCAGAAATTTGATGTTGTGTGATCCTGAAATGCAATATGTGGTAGAGTATACAATTGGACTTCCTGTACATCAACAAACATTCATTTCAATTAAGAAGGGAGAATTGAAAAAGGAAACAATAGTTGTAACTCCAATATCTGCTGGACATTGTGTTGGATCAGTAATGTTTTTATT…	cluster_21	12
ENSHYS-22343	evgHyS_ScswcV5_807.g3533.t1	XP_027056903.1 WD repeat-containing protein on Y chromosome-like [Pocillopora damicornis]	LOW QUALITY PROTEIN: WD repeat-containing protein 49	ATGTCATCTTCCTACACAAGAAAGAAAGTACGACCAGCTACAGCGTCTGGCATCATTCAAAGTTCTACAATACCACATATACTTGACGACCTGCGTCCAAACACTGTGATTGGTAAAACTAAAGAAGTTGTGACAGGGTTAGAACCCACCTACATTACTGCAAACAAACAAATTGGTAATAGGTTAGGATATAACAGTGCATATACTGGTAAGCAAGTTCATGGTGGTATTGATGAGGACAGTTTTAAGGACAAGATTGGGAGGAGAGCAACTCTTGGTGCTGTTGAAAACCTTGACCTTCTTACAGAGGATAACCAACCAAAGAGGCCATTAACTGCTCGAAATAACTTGCATTCCATTAAGATTGAAGAAAGAATCACACTAGAACATTTAAATAAA…	cluster_21	12
ENSHYS-21839	evgHyS_ScswcV5_66.g553.t1	XP_012557682.1 PREDICTED: SCO-spondin-like [Hydra vulgaris]	NA	ATGCGATTTGTACAGCTGCATGGACAGGTGGACAACAAACAAGCTTTGTACCCCTATGTCGCTAATTCAAAAAGCATCAAGACGCAGAGGAAGACACTTCTTAATGTGTTGGTGAACGATCAAGATGTCGCCGCCAACATTTTGTGCTCTGTTAGTATTCGCTGCGTTGGCTGTAGGAGAGACGGCTTTCACAACATGCGAACGAAAATACAAAAAAATTGGCTCTGGCGGGAGTTTGATAAATCCCTTCACAGTTTGGCCTGTCGTTGTTATGAAGCTGCAAAAAAGAAAGGTTTTACTTATTTTGCAATTCGGTATTATGGGGAATGCCATGGAGGAAAAGATGATGAAGCACTTTCACGGCTGTTAAAAACTGGTCATGGCAAATCAAATAACTGT…	cluster_21	12
ENSHYS-21645	evgHyS_ScswcV5_66.g373.t1	XP_002155248.3 PREDICTED: alpha-(1,3)-fucosyltransferase 5-like [Hydra vulgaris]	Fucosyl transferase	TTTACTTCCGCAAAATGACACGGCGAATTGGTATACTGCATGGACGCCATATTTATATCTTCATTGTCGCAATCGGCGTCGTTATTATGTACAGATTAGTCGTGAATATTTTTACGGCGTATGTCTTACGTGTATATTCTAAAGAAAGTTGTGCTACGTGTCGAGAAAAGTTTAAAACGAATTACAAAGATGACGAAAAATTGAAAATTTTGTTTTTCACTTCATCCGTTAATGTTTCTTCGCTTCGACAAGCTTGTTGTATACTCCATCAGAAACATTTCGGTGGAATTTATGCAGGAAAAGGAAAAAACAAAAAAGAAAGGTTTCGGATGAAAAAATATTACCTCATTCGTTGGATAAGGACGTATCGTGTGATAATATTTCATGTAAAAGATATGC…	cluster_21	12
ENSHYS-21197	evgHyS_ScswcV5_662.g2626.t1	XP_015754311.1 PREDICTED: patched domain-containing protein 3-like [Acropora digitifera]	Patched domain-containing protein 3	TTTAGCTATCATTTTCTGATAACACATGCTGAATAATTAACATAATTAACATAATTATCACACATTAAATCTTATTCAGTATATCCTTCTTTTCACGCAACAAATACATCGTTTGATGAATGATGAAAGAAACGCAACTTGAGTTCAATGTTTTCACACAAGTTCTTTTTTTTAAAAAAGTACACGCTCTGGTTAAAAGAGAATACAAAGTAAATATATAAAATGATTGAAGAAGAATTTAGTCGGCTAAGGTAATAAAATATAAGATTAAAATGACTTCTGGAAGAGAAGAACAACTAAAATCTTTAGTTTTTCAACCGAGTGATGAAAAAGAAGAAAAAGAAGTAAAAAACAGAAAAAAGAGTTGTTCGTGCTGGGCAGTATGGTTATTAATTTGTC…	cluster_21	12
ENSHYS-21089	evgHyS_ScswcV5_644.g2524.t1	XP_020915361.1 uncharacterized protein LOC110252849 isoform X1 [Exaiptasia pallida]	Potassium voltage-gated channel subfamily F member 1	AGTCTAAAATAAATAAACAGAGATGGCTGTCTTCTGGTTTCTTCAGCTCACGTGGATTACTGTTGCGGCTGCTACATCAGCTTCCTGTAACATTTCCAAACATTGTGACCTTCGTATAAATGTTGAATGGTGGTCAATTGCTCCGTATATTTACAAAGATAATGGTACCGTCACTGGAATATTTCCAACCTTGCTCAGCAAAATGGCTTCAAGCTGTTGTGGCGAATGCACTCAAATTGTGTACGATAGCCCACATAATTCGGAATCCAAAGTCTTATCCGAACTTAAGGATAATATTAGCATTTATCTTCCGGTATATGGCTCCGTGCAAGACGTAAAGAAATACCAAAATCCTTATCTGCCGACCATAGAGTCACCAGGTGTTGTGTATTTAACCAA…	cluster_21	12
ENSHYS-21078	evgHyS_ScswcV5_644.g2518.t1	XP_012561610.1 PREDICTED: uncharacterized protein C9orf84-like [Hydra vulgaris]	NA	TTTAGAATCTAAAACTCACTTAATCCAAGGTGAAAATGGTGGAATGATTTTGTTATCAGAAAGAAGAAGTCAAATCACTACTAAAGTTTGCAATGCCACAGTATTTAGCAAAAGATTATTTGTCAGAGTACCTAACAAGCAACCTACAATTTTTAAATCGAAATTTGATGACAACACCAGGTAATTTAGAAATCGTCTCTGATTACATCCATAAAAGAAGGAACACAAACAATTATCAGCAAGAGTGCTTCTTTAAAGATTTCAAGAAGGAACAAATTGATGTCTTCAAATTTCCATCAGATTTCCAGGATGCCCTTTTTACTCTGAATTCTTCAACGTTGGAGAACGAACTGGAAACCTTTGGTACTGAATGCAAGAAAAAAAATGCATTACCTGTTG…	cluster_21	12
ENSHYS-20897	evgHyS_ScswcV5_644.g2352.t1	XP_012558970.1 PREDICTED: otoferlin-like [Hydra vulgaris]	Otoferlin a	ATGTCTCTTGTTGTACTGATCAAAAATGCTACCCATTTGAGGGGGAGGTATGATCGGATAGCAAGAGTCACGTTCAGAGATATAACATACCAAACACAAGTATATGAAGATTGTTCTGATGCAGATTGGGATGAGGAATTTGACTGGCCTTTGGAAGGTCCGTTATCTCCGAGTGAATACATTGAAATTCAAGTCCTCAATCACAATAAAATATTTAGCAACAGAGTTGTTGGTGTGTTTCGCATGGTCTTACAAAAACTCATCAATGAAAATCATCTTGATATCACTGATAGTTTGCTGGACAATAATAACACAGTTCTTAAGGCACAAATTTCTCTCGAACTTACATATAATCCTCCAGATGGGAACATACGAGAATTGCTGTTTGGCATACCCCAG…	cluster_21	12
ENSHYS-20682	evgHyS_ScswcV5_644.g2152.t1	XP_004209151.1 PREDICTED: methyltransferase-like protein 2-A [Hydra vulgaris]	Methyltransferase like 2A	ATGGCTGAAAGGACATGTGCTTCTGACTCAGAAGAGAAGCGACCCCAATTTGGGAGTAGATATTTGACAGATAATTCAAATGTTTTTGAACATAATGCCTGGGATGATGTGGAATGGGACAGTGAACTTGAGGAAGAAGCTAAAGAAAAGATCAAAATTAATTCTGTTGTTTCATTGAATGAAGATGAAATAGAAAAATATGAAGAAGATGCTGGAAAATTCTGGGATATATTTTATTGTCAACATCAAAACAAGTTTTTCAAAGATAGACACTGGCTTTTCACTGAATTTCAAGAATTAGCGCCACAAGGCTGGGATGGACCTATCAAAGTTGGGACAGAGGACCAAAACATTGTAGAAAAAAGTTTTAAAAAGATGACTGTAACTAATGATGCTAGT…	cluster_21	12
ENSHYS-19781	evgtrinLocDN11441c0g1t2	NA	NA	AAAACTGTCAAGAAATAGTAGAACATAGTTGCAGGGACTATGGGGTTACTCAGTTGTCATTTTATCCTGCATTCATTTTAATTTATATAAAACCATTTCATTCCAATATTCATTATCATTTAATTGACAACTGTCAAGAAATAGTAGAACATAGTTGCAGGGACTATGGGGTTACTCAGTTGTCATTTTATCCTGCATTCATTTTAATTTATATAAAACCATTTCATTCCAATATTCATTATCATTTAATTGAAAACTGTCAAGAAATAGTAGAACATAGTTGCAGTTGTCAAGTTATCCTGTATTTTTTAAATATAAATATGCCAATGACAGCTAAATTTTTCTCTATTTTTTCCTCATCATTGTATCTTGTTATCTTAATTCTTTACTTCTTTTTTA…	cluster_21	12
ENSHYS-19666	evgHyS_ScswcV5_4509.g21508.t1	PAV89082.1 hypothetical protein WR25_08937 isoform B [Diploscapter pachys]	NA	AGATTTCGGATTATATCCAAAATCTTTTTAAAACAGCTTATTTCTTCTCCGGCCACTTTTTTGATCAATAGTTTTGAAGCGATTGCCGTAACGTGGGATTGAGCGGAGATGGTGTAGTAGTAGCGTATTCGACTTGTAATTATAAGGTTTCAGGTTCGAGCTCTCACTCCGGCGCACTTTAAATGCAGTGTTGTCAGCCCATTTGGTGTCATCTACTGACCGTTGTGTGGCAGTTTGGATCGAAAAAGATCGGAGCGAAAAATTTGTCAACCAACCAGATGCCAGAAAGCAGAATTATCCGATTCAATCAAATCTGTTCGATTCGATCTTGAGTGAAAAACCTCTTTAATTTTACACGTCTGCGATCATGCACAACAATTGGACGATACAATCGTACAA…	cluster_21	12
ENSHYS-19579	evgMSTRG.120004.2	XP_012557705.1 PREDICTED: MAP kinase-activating death domain protein-like, partial [Hydra vulgaris]	MAP kinase activating death domain	TATCGGGCTATTACAGATAACGCTATCGTGTTTTCACAGTCACGCTATCGTGTTCTGATCGGAGTTTGATGTTCTTCCACTGTTGGGGGTGAGTGTGTTTTTTGCAGCAGCAATGTAGGAAAATAAACACAGGATAGCGTAACAGATTTCATTTGCCTAAAAACGAAACAGGTTTAAACTAACAAACAATTTTTGTGATAATATAGTTCGATTTGAAGACGAAAACAGGGTGCAATGTCATGCAAAAAGAATAAAACGAGATAAAACGTGATAACGCGCGATGAAATGTGATTACACGGGATGACGATACTAGTAATTTTATTTATGTGGAAATTTATCTTTCTGTGTTCAGAGGATTTGTGGCATAATAACCGATATGCTATATTGCTACAGAACACC…	cluster_21	12
ENSHYS-19367	evgHyS_ScswcV5_4460.g21227.t1	KXJ10260.1 Transposon TX1 uncharacterized 149 kDa protein, partial [Exaiptasia pallida]	NA	ATGGGAACTCAAAAAAAAAATAATAACAAAATATCAACACCATATATTCGAACAGCTCCAAGCATTCTCAAAAAAATGAGAGAGGACAGCAAAAAAGGCATGGATGCATCAACTATTTATGAAAATGCTATAGAAACTAGTGGAGGACCATTGGGCTGTTCTTCCCAAAGTAATGAACCCAGAGACGTACAACAGGACCCCAGAGAGGACGAGATATATCAACTCTCCGACGAAAACAACTTGGTCATTGACGAGTGGCCACCCACAACAAACCCGCCTCCACAAGATAACAAATCACAAGATGCTGTGGCGGAAGAAGTACAACCACGTAAAACGCCGGACGTCACTCCTTCGCCATCAAAACAGAACAAAAAGAATGAGCCTCCGAAGCAGAAGCGC…	cluster_21	12
ENSHYS-19202	evgHyS_ScswcV5_4418.g21047.t1	XP_002155989.2 PREDICTED: E3 ubiquitin-protein ligase TRIM33-like isoform X1 [Hydra vulgaris]	Tripartite motif-containing 33 (Fragment)	TCAATCAAACTCGACGCGCTCGCTTACTCAATCTCGTTCTTTGTTGTTTGGCTGGTCTTGTGCTAGTGTATTGTGGAAAGACGTATAATATAAAATTTGTCCTGCGATTAAGTCAGTGTTTTTATAACATTGGCGCATTTTTTTAACGCAAAGTTAAATTTGAATAAAAGGATTATATATTAATGTTAGTTTTAAATTAAACATGACTGATGAAGTATTTTTATCAGAAGAAATGTCTGAAGTTCCAAAAGGTTGTAAAGAGCGTGAAAGCGATTCGGCAAGCCTTCCTGCGATATCTCCGACAGAGGATCCTAGAAAAAGCAATTCTTCAACAGCCACAGTGGATAATGAAAATAAAGTGGAAACTGATGTGTCAGAGAATAAAATTAAGTATGAAGA…	cluster_21	12
ENSHYS-18989	evgtrinLocDN21222c1g1t6	XP_016535343.1 PREDICTED: proline-rich protein 36-like [Poecilia formosa]	NA	GCTCCTCACCCTTCTTGTTTAATTGTTTTGCAGAGTTGTTATGTTGGATCTACCTCACTGTACTTGCTATACCATTTGTGATCCATTACTTAGATGATTTCTTCCTTTGTGGGAGGTCTGCAGCAGAAGTGAATAGTTACTTAGTATCCATTCTGTCGATGTGCGCTAAACTAGGTGTCCCTATTGCGGAGGACAAAACCACAGGACCCTCACAAACCTTAACCTACCTGGGCATAGAGACTGACTCTCAGCAACAGATCATTCGCTTGCCAGCGGAAAAGTACAGGGAGTTACACGAAGCTTTATTTGCTTGGTAGGAAGAAGTGCACTAAATGAGAATTGCTTTCCTTGATTAGCTCTTTAGCTGCCAAAGTGGTAAAGCCAGACAGAATGTTCCTC…	cluster_21	12
ENSHYS-18883	evgHyS_ScswcV5_4378.g20783.t1	XP_012562904.1 PREDICTED: ribosomal RNA-processing protein 8-like [Hydra vulgaris]	Ribosomal RNA processing 8, methyltransferase, homolog (yeast)	TTTCAGGTTTTCTAATCTTCATTGATTAAATATACCAAGAATGTTTGGTTCAAATTTTGATTGGGATACAGATAGTACTCAGGATATTTTAAATGAAAAACTGTTTGGGAAGAACTCAAGTGGTGTAATTGAACAGAGTCATGATAAAAAGACAGCTAAATTAAAAAGAAAACATAATACTTCTGCAACAATGGAAAATGAAAAAAAGTCAAGGAAGAAAGAAAAACATGTCGAAGTTTTAAATGATGTTGATCCTGTCTATCGTGTAAAGAATTGTCCGTCTGAGGAAAATACTGCAAAACACGAAGAACTTGCATCAAAAGAGAAAAGGAAGAAGAAGAAGAAAAAAAAGAAGATGTCTATGGTTCCATTGGATAACGATCTTCAGGAGACTAAAGT…	cluster_21	12
ENSHYS-18714	evgHyS_ScswcV5_4378.g20633.t1	XP_002156433.1 PREDICTED: transmembrane 9 superfamily member 3 [Hydra vulgaris]	Transmembrane 9 superfamily member	GGAGTGTCCCGTTTCTAGACCCTCCTCTGCCAGTGAGATCTCAACGATAAACTGGACATGTAGGCAGTCAATTAAAACGTGGATTCTTTTTTACTATTAGACAATCAAGTACTTTTAAAATTTATTTAATTTATCAGCCGAACATGATTTCATTATATCCAATCATCATATCCACATTACTGCTTGTCTCACCTGTAAAGTTAGATGAACACGACCACAAATATACAGTTGATGAGGAAGTCATTATTTGGATGAACACAGTTGGTCCATATCACAATAGACAAGAGACATATGAATATTACTCCTTGCCTTTCTGTAAAGGTGACAAGAAAACCATCAGCCATTATCATGAAACGTTAGGTGAAGCACTCCAAGGAGTTGAACTAGAGTTTAGTGGCT…	cluster_21	12
ENSHYS-18060	evgHyS_ScswcV5_4270.g20056.t1	XP_002163329.1 PREDICTED: uncharacterized protein LOC100199826 [Hydra vulgaris]	Ankyrin repeat domain-containing	AGAAAAGCAAATAATATTGAATTAAATTGACAACAACAATGTCCGTTATTTATTTTATTCATATTCTGAGATTATTTGATTGGCAAAAAGCCCTCAAAAAACAATATATGTGATGTTGGATAATCAGGGATATACTGTAGTATTTATTGTTGTTTTCAATGCACAATTAGTACAATATATGCTTCTGATAGAAGAGAATATGGACATTGAAAGTCGAAACAAATGCATGTCAATACCTGTTATGAGATATGTCCTCAACAATGACGTCCCAAGCTTGAAGAAACTTTTTTCTGCTCACAAAGTTGAAAGGAACGTCGAATCAATCAGTAACTTTGTGTACAAAAAATCTGGTGATTCCCCTCTACATCTTGCTGCACGCTACAAGCATGTGGAATGCTT…	cluster_21	12
ENSHYS-17132	evgHyS_ScswcV5_4261.g19248.t1	XP_019617133.1 PREDICTED: neuropeptide FF receptor 2-like [Branchiostoma belcheri]	Galanin receptor 2a	AGTGAAGATGATCATAACCAGCTGCGCACGCGCACTGAGCACGAAATGAAAAATTAACTTTATTGATTGAAATCACGGTTAAGATTTGAAAGTTCGATATCTAAAGGCAACAACTGCTTTGTCATTGCAATGAATGAAGCTTACCTAAACACATTTAACAATACCACAAGCATCGTTACAAACGCAGGGGATGTTCGAGCACCAAACATGACTCTTTCTTCTACAGCAAAGATATTAATGTACATATGTTTTATTGTTATATTTCTACTCGGTACAGTTGGAAATGTAATTGTCATTTATGCAATTGGAGCTAAATATCGGGTAGTAAGAGGGTATAATCTGCATATAATATCATTGTCGATAGCTGATTTGTACACTTCAATATTTTTACCCGTGGTC…	cluster_21	12
ENSHYS-16800	evgHyS_ScswcV5_4079.g18975.t1	XP_012554867.1 PREDICTED: RB1-inducible coiled-coil protein 1-like [Hydra vulgaris]	S-adenosylmethionine synthase	GTTTTAGACAAGTAATACAAATAAACAATGCTGCATGTATTCTTGGTGGATATTGGCATTATGCTGAAATTTGATACAGAACTTGCTGTAAATAGTGTTGGTCATTTAATGGAAGCAATACAGCAAACAATATTTGTACCTACAAAAAAGCAAGTTTTGCTATCTGCTCATGGTGTACCATTAAATCCTTCAAACAGAGTGGCTAGTTATGTTGGTTCTGGAACAGAAAGTTTGCCATTTTACTTATTCAGCAGAACAACCATTGACTCACCAGTGCCACCATCACCAAGTTTTAATCTTGGTTCAGAAGCTTCTCTTAAAGAAGAAGTAGAGAAATGTCTAAAGATGAAACCTGGTTATGAAACCTTGGTGGCAAGAGCGAAGCTTGCTGCAGAATTT…	cluster_21	12
ENSHYS-16797	evgHyS_ScswcV5_4079.g18970.t1	XP_002158911.2 PREDICTED: uncharacterized protein LOC100201052 [Hydra vulgaris]	NA	GGTTTATTATCATTTTCACTGGTGCTGGGAAAACAACTGAAAAATAAGAAATGTCACGACAAAATAAAGGCTGCTACCTTCTCTTTCTCTTCGCCCTACCTTGTGCTACATACATCACTAGATTGTCATGCAAATATCACGCCAACTTTACAATTATCTCCGATACGAAGTATAATGGGACGGTTCAAGAAATTCATTCAACCGTTTCCGGCCAGGATTGTGCTTCATTGTGCCTATCACGTGATACCTGCTCGTACGTCAATTATAATATCATTGACAGTACATGTCATTTCTTGGAATTGGATTCTGGGACGGAACAAAGTGCAAGTGGTTGGAAGTTCTATTCGACAAATTATGGCGTGCAAAACAGAGGTCCATTTTGTCAATCATATTCACCTT…	cluster_21	12
ENSHYS-16663	evgHyS_ScswcV5_4800.g21880.t1	XP_002167401.3 PREDICTED: glucosidase 2 subunit beta-like [Hydra vulgaris]	Glucosidase ii beta subunit	AAGATGGCGACATCTTTACTTCTATTTCTTATTATTTTCTCTGCAACATTCGCCCATTGTGAAGTTAAAGTAGTTAGAGGAGTTGACATAAAACATCAATCATTTTACGATCCATCCAAAGATTTTACTTGTTTTGATGGTTCTAAAACAATTCCGTTCTCTAGTGTAAATGATGATTATTGTGACTGTCATGATGGAACAGACGAACCAGGTACATCTGCTTGTCCAGAAGGAAAGTTTTTCTGTGCGAATATTGGATTCCAACCATTATATCTTCAATCATCCAGAGTGAATGATGGTATTTGTGATTGCTGTGATGGAAGCGATGAGTATGACAGTTCTGTCGCTTGTTTTAATGAATGCCAAAAACATGGAGCTGAAGCTCGTGAGAAGCAAAAA…	cluster_21	12
ENSHYS-15958	evgHyS_ScswcV5_4037.g18148.t1	XP_014156674.1 hypothetical protein SARC_04948 [Sphaeroforma arctica JP610]	NA	ATGCCGAAAAAATCGCCCTATAAATATCTGAAAGTGCAAATCATGGAAGCAAACAAATCACAATATCTCAGTGGAAGATATACGAGCATACACAACGGAGAAGCAACAATGGTTTCAAAAAGCTTGATCATATCTGTCATTGTAGCAGCTATAACTGTAAATGTACTATGCCAAAACTGTCCACAAAGATATCCTTACTCCTACTTCAATGGTGCATACTGTTGCCAGTTCAGATTTGAAAAAACAGCGTATGAAAACAGAGCTGTTCAAGATGCAGGCTGCGATAATGGAGTCATTGGAGCAGCTAGCGAATGCTGCTATCAAGACGAATATGTTCCTTGTCCTGCTGGCTCCGGTTGCGGTAATAATGCTGACACAGGTGGCACCTGCTCGGCGAAC…	cluster_21	12
ENSHYS-15437	evgHyS_ScswcV5_3662.g15833.t1	RJW65812.1 Partitioning defective 3 -like protein [Clonorchis sinensis]	NA	ATGAAGGTGACCGTATGCTTTGTGGACACTAAACTTGGTGTCCCTTACAAAGTAGTGGTTCCTTGTGACGAGGGGACAATAACAATCGCAGACTTATCAGACAGGGCTGCCTTGAGGTACCACAGAATATTTCCAAAGGTTGAAGAAGAAAGACAGATTCAGTTTTTAAAAACTTTAAAGGAAGGAGCAATACTTGATCCATCTGACCTTGTAAAAGATGTACTTGATGACAGAGAATTGGTGTGTGCATGTTTCAATGAAGAACAACTTCATTCACAGACTTCTTCAGATGTCCAAGAAATTTGTTCAAATGAAATTGTTACTGATGAGCAAGTTATTGTGCTTGAACAACCAACCCAAGAAAAACTGAATCAAGAGCATACCTATTCATCAACTACA…	cluster_21	12
ENSHYS-15350	evgHyS_ScswcV5_3964.g17575.t1	XP_012563310.1 PREDICTED: uncharacterized protein LOC100210520, partial [Hydra vulgaris]	NA	AGATTGTTGATATATGATTTAGCAAACAAGAAATGTGTTCATAATAAAAAACTACAACCGCAGAATCAAACAGAAATGATATGCAAACGATTGCTTTTGCTGGTGTTACTTGCCACCAGTTTGGACAGATGTTCTAGTGCGTTTTTAGATTATGGAAGTTCTGTTGGTGACACAGGACTCGGTGGAGGTGACGATAATACCTATCTTGTGACTACAAAAGAAAACATCAAAATGTGGAAAACTGACCAAACAATGTTTTATATAAGCAGCAACGGAGTTATATTTCCAAGTGATAATGGCGAAGTAAAGCCCTCATGGGCTTGGCAACAGTTACCTAGCAATTCACTATATGTGTACTATGCTGATGCAAAATTTGATTCAACATGCGCGGAATGCAAT…	cluster_21	12
ENSHYS-14779	evgHyS_ScswcV5_3896.g17086.t1	XP_020603470.1 amiloride-sensitive amine oxidase [copper-containing]-like [Orbicella faveolata]	Amiloride-sensitive amine oxidase [copper-containing]	ATGTTCTCGAAAGATGGAGGTGGTTCAAGATGTCTGCGCATTATTATCTCATGTCTTGCACTAATTATTGTGGCTATGGCTGTTGGTATTGTATTCTTATATATGGAACTAGATGAGGCGAAGGACAAAAATGAGGACAACAAATTGACCTGTACCAAAAGCGATTTTGTTATCAATCCACACTTAAATGACACAAAAGGTATATTCCATGAGCTCAATGAAGAAGAAATAAGGCGTGTTGAAAGTTATATTCTGAAGCTACATAATATATCCAGTGAAACGAGAGCTCCTGACAAGTACATTATGTTAATTGATGTTTTTTATCCTCTGAAACAAGATGTCCTGAATTATCGAGACAAAAATGATATTAGGCCTGTTAGAAGAGCAAAAGTGGTAATT…	cluster_21	12
ENSHYS-14760	evgHyS_ScswcV5_3896.g17070.t1	XP_002167162.1 PREDICTED: 5-hydroxytryptamine receptor 1A-like [Hydra vulgaris]	Dopamine receptor 2	TTTAGATAAAATCAAAATGGAACCTGGTTCACAAGAATACATAATTGTATTCTCTGGGGGGATTATGATTTTAATCCTTTTATCATTATTTGGAAACACGCTGGTATGTTTCGCCGTTTATCATTCAAGAAATCTTCGTGCAGGGGTGAATTATCTTATAGTCTCGCTTGCTGTTGCAGACATTTTAATAGCATCAATAGCAATGCCGATATGGCTGTTCTTTGAAATAACAGCTTTTAATCACCTATCCCATAATACATCACTCATACTGCATAACATTTGGACATTTATAGACATACTTGGTGCAATAGCATCAATCGCCAACTTGACAGCAATAAGCTATGAAAGACTTTGGTCTGTGTTTTCACCATTCAAACATCGACGTTACATGACGAGCTT…	cluster_21	12
ENSHYS-14222	evgHyS_ScswcV5_3808.g16538.t1	CRX73261.1 Hemicentin 1-like 1, partial [Hydra vulgaris]	NA	ACAGTCAAAAATTTATTTCCGCTAGTTTATATTAGTTATTGTTTAAGTGAGATGCGTTTGTTTTTAAACACAGTTATGGCGGTTTTTTCTTAAAGCAAAGTGGACAAAGAATCCACCACGTTCGTTTTTCATAGCTGACGTTTGGTTAAATTTGTGGAGTGAAAAGTTGTATATTAACATTGCTTAGAGAATTATTGATTTTATGTATCACCCAGACTGACATAGTAAAAAGATTTTTGGTGCCGCAATGTGCAAAGCGCTTTGGTTATTTGGCTGTTTCATCTCGTTTGTTTGTTCTAAAGACGTAACATTTGCTGACAGCAAAAATATTAAGCAGGTTTTAGATAAAAAGGTTAAAGTTCTACACGGAAGATATGGAAGAGACATTGAAGGCTTTCC…	cluster_21	12
ENSHYS-13887	evgMSTRG.133408.1	XP_001618212.1 hypothetical protein NEMVEDRAFT_v1g225385 [Nematostella vectensis]	NA	CCCTGTCAACCAGCTGGGCACGCTCTTGCTCGTTGATGCTCTTCACGACACGGTTAAACCGCTGCCGCATTTGTTCTTTTAGTAGCATATACCTTTCCTTTTCCCTACTGATCAGGCTGTACTCGTAGTCACTAATCTTACCGTTCTCCATAGCTTTTGAAATAAGATCGATAATAGAGTTTAATTTAGCCTCCGCAAGCAGCCTTATGCCTTCATCCTTCTTACTCTTAACCCCGAGCCTTTTTGAGGCATTTCTAAGGCCTGCCTGGCCTATCCCGGCCGCAATAGTGAGCCCCCCCCCATGGCAATAGCCAAGGGAATCCCCAGGCCTGAGGCTATAGCCCGATACCAAGTCCGTAATAACACTCACGCCAAGCAAGCCATGGTCACAGAATCGTA…	cluster_21	12
ENSHYS-13782	evgHyS_ScswcV5_3781.g16154.t1	XP_020900405.1 neuronal acetylcholine receptor subunit alpha-10-like [Exaiptasia pallida]	Cholinergic receptor nicotinic alpha 9 subunit	TTTGAGTAGTTAAGACTTTTAGTTGATGTTGAGAGCTGTATATTTCATCTTTCTATTTTAGAGACATGCGAACAATATGAGCTTTATAATTAACTCCTTCATATTCATGATGATGTTATCGTACGTTGTTCCATCAGGAGAAGCGAAAGAGGAACAAATGTTGGAAAAAAAGATTCATAAAGACATTTTGACTGGTTACAATTCGGACGTTCGACCAGAACCTGCACATAATGTACCTCTTCATGTTCATTTTGATAACAGGCTACAAAAGTTGGTGGCGCTAAATGTAAAGGAACAACTTTTCACTGTAAATGCGTTTATTCTTATGAGATGGACCGACCCTCAGCTTGCTTGGAACGTGTCTAATTATGACGGTATCGATAAAATTAATTTGGGAAC…	cluster_21	12
ENSHYS-13290	evgHyS_ScswcV5_366.g1342.t1	YP_001648320.1 putative DNA topoisomerase II [Ostreococcus tauri virus OtV5]	DNA topoisomerase 2-alpha	ATGGGTGAGAGTGTACAAAAACTTACCCATATTGATCACGTTCTTAAAAGACCCGAGTCGTACGTTGGTCCGGTGGACATTAGTTCTGAACCGTGCTGGATTTTTCAAAAAACTGATAATCAATTCAAAAAGAAGAGTCTCAACTATTCGTCAGCTTTGCTCAAGATTTTTGACGAAGTATTGGTCAACGCCATCGACCGCAACTCACTCCATCCGAAGAGCTGTACTTTTATCTCGGCGGGGATAGACAAGGAGACTGGTGCCGTCACCATTGAAAACAATGGCCCTCTCGGTGGCGTCGGTGTTCGTATGCACGAGAAGGAGGGTATTTGGAATCCGGAACTTACCTTTGGACACCCACTCACAAGTACAAACTATGATGACAACAAGTAG	cluster_21	12
ENSHYS-12591	evgtrinLocDN135265c0g2t2	XP_028411093.1 uncharacterized protein LOC114533693 [Dendronephthya gigantea]	NA	CTCGAACAAATATATCCAGTGGGATGTTAACAATCTACAAACATACATTTAAATAAGCAAAAACGAATGTTTACAGAACTATAGTCCGATCTAACTTTTTTAAGAAATAATTTAAGAGAGAAAAACCTATTGTTAAGGATTCAAAGTTCATTCTTGTTTTTTCTATACAATTCATCCTCTTCAACAGCATTTTGAAAGTCCGCCTTCATATTTCTTGGCGAAGATACGAATTCACTTCTTGGAATGCGATTCGTTTCTTCATAATCAATCTCTTCCTCATTCTCAACTTCGTGTTGTCTGTAATACTCGTAAAACTTCACCGCATCTTCAAACCTTTTCGCGTAGTCTGAAAATCGCACCTGCAATTCCAAACCTGCGAATCGCTCCCAAAATCTTTCA…	cluster_21	12
ENSHYS-12478	evgMSTRG.78637.2	NA	NA	AACATCTAAACAACATTTTACAATACTAAAAAAATGTCTTTCGAACTTAAAAATATTAATATTTACGAACAGTCGTAACTGTCGCACCACTTCTTTGTTACTGGTTGCGTCTAATTTTTAAATCATTTACGAGCTGGTGTGGAATTCTTCCTTCATTCTCTTTCTTCTACTGCGGGATTGTTCCAAGATATATTTGAGCTCGTCATCTTCTTCTTCCTGTCCTGAAGCTTGCTGTGTAGTGTAAGGTGAAGACGTACCACTGCGACTTGCCCCTGTCATACCGTATGGAGATGAAGTTCGACCAGTCTGCATTTGATAGCTGCTTATACCACGTTTCTCAACCGTTGTGGTGATCACCTGTTCGGAGGTAGTGGTTTGACCAATCTCTCTTTCGCTGCT…	cluster_21	12
ENSHYS-12477	evgHyS_ScswcV5_3493.g15124.t1	XP_002164947.1 PREDICTED: D-arabinitol dehydrogenase 1-like [Hydra vulgaris]	Alcohol dehydrogenase	AAATGTTTGTCGTCGCTGAATGAAACATTGTAGCCCGATCGTCAGGATGATTAATCGAATGTTGCTATTCTCCAGAACTGAACAAAGAAATTTAAGGAAGAATTCAGGACCCTTTAAGGCTTATAAATATGAATTCGGCTATTCAGCTATACAATGGAGACTTAACGTTAATCTCCAAACCATTACCAAAACTTGTTCATCCAAGTGATGTTGTTGTTAAAGTATCCTATTGTGGTGTTTCCAAAACTGACTTAAGAATTATTGATGGCCATCTACCTTCTCCAAGACGATTAATACAAGGACATGAGATATCAGGATTTGTGTCTGAAGTTGGTAAAAGTGTAAAACATTTAAAGATTGGTGATCGTGTTTGTGTCAATCCATACAACTATTGCACCC…	cluster_21	12
ENSHYS-12469	evgHyS_ScswcV5_3493.g15117.t1	XP_012557881.1 PREDICTED: probable G-protein coupled receptor 139 isoform X1 [Hydra vulgaris]	NA	TTTCAGTTTGTTAAAAAATATTCCAGAAGTTGATGAACATAATACAAACTTGTGAAATAAAAATGTTTTGGTCACAAGCCCTGGCACTAGGTATTGGAACAAGTATGGGTTTAACAGGAAATGCTATTTCAATTGTCGTTTGGAAACGTGTTTTAAAATCTTCCGATTTAAGTAAGTCACTTACAAATTGGTTGATTACTTCTGCAGTATGCAACATTGGGTTATTGCTGTCTTTCTTGTTAAAATCTGCGATAAGATCGACTAACTTAATACATAAGAATAGTCTTTTTACTGCTGCAATCTTCTCATGGTGTGGATATCCTTTTTTCTCCTTCTTTGTGGTGGCTAGTGTGTGGTTATCGATTGGAGTCACAATCAAAGCCTTTCTTCTGCGAGTTT…	cluster_21	12
ENSHYS-12285	evgHyS_ScswcV5_3470.g14938.t1	XP_012554706.1 PREDICTED: potassium voltage-gated channel subfamily H member 1-like isoform X2 [Hydra vulgaris]	Potassium voltage-gated channel subfamily H member 1	CTTAACCAAACGAACTCAGAAGAGAAATCAGCCAGAAAAATCTTTAAAAAATGGAGAAAGAAGGGGAGAATAAATTTTTAGAAAATGTAATAGAGGCGTCCAAAGAATTAGATGCGCCATTTTTAATCGCCAATGCAGTCATCAACCATCATCCGATTATTTTCTGCAGCCATTTGTTTGCTGCGGAGACCGGATTCTCTAGAAATGAAGTTACTCGCAAAGATATTTTTTTGGATTTCTTGTACGGAAAACAGACAAGCAAATCCGCGAAACGAGATTATGAACGCGCTATACGATATAAAAAGCAAGTTCAAATTGAGATGATTTTGTACAGTAAAAATGAGGAGAAACGTTGGTGGCTTGTAACAACGCATTTAATCAAGGAAAGTAGTAGTGGTG…	cluster_21	12
ENSHYS-12202	evgHyS_ScswcV5_3470.g14868.t1	XP_013400818.1 uncharacterized protein LOC106166720 [Lingula anatina]	Dipeptidyl aminopeptidase/acylaminoacyl peptidase	TTTTGTCTGGACTTCAGTGGAAAACCATCATATCTGCACGCTATATTTCAAACCCTTTGGCAATGCATATCCACAAAAGACAGGCCGGGATGACTATGGATTTCTAAAAGTCGCAACGATGGAGAAAGTTAATTTATTTTATTAAGGCCTCATGGGATAAAAATAATATTTACTTTGTAAATTTAAATTAAAGGTACACCGTCCTGGCTAACAAAATGTCTGGATCCCGTGTAACTAAAGATCATAGATATAATAAACAATCTGGTGGAGAAAAATTTTAATGCGGAACTTCATGCATTATTTACTCAATCAACGTTTTCCTTTCTTTCAAAATTAGATTAGAAATATCCATTTAGGGCTCTGTACGCCCATTTCTGTTTTGCTTTGCCTGGTGAAAGG…	cluster_21	12
ENSHYS-11419	evgMSTRG.72769.2	NA	NA	AAATGTACATAAAAAACATAAATTTTACTTTAGATTTATAACCTGATAGCATGTTTTTTTTTTATTTGTTTGTTTAATCGCAGGAATCAAGAGTTATTATTGGCTGAAACTAATGTTTACGAATGAAAAGGAAAACAGTATTGTCAAATTAATTTTAATTCGATATTATTTCGGCAATCAGAGACAAGGAAGTTAAGACTGAGAGAGTCGCTAGTTCAGACACTCGGTTCTTGTGTTTGGGGTTCACGAGTTTAAACGTCCCCCACTTGTCCCCATCATGAAAAAAACAGAACACACGCACATGTTTATAAAATGATTAGAGTAAGTAAAAATACGCTGAATTTTTTTCTTAACACGATGCGGGTTATGCAAAGGTGCGATGCAAAGGTGCGATGCAAA…	cluster_21	12
ENSHYS-11316	evgHyS_ScswcV5_3339.g14110.t1	PFX15328.1 Transposon Tf2-11 polyprotein [Stylophora pistillata]	NA	ATGCCTGCCGTCACGTGCCCCCTGGCTGGATGTGGTTACTCGACTGACGATACAGAACCAGTTTTGGCAGCGGCTCAAATCAACCTGCATGCGATAAGTCACACACATGCAACATTAACAGCTGGAGCAGCAGTCAAGCAAAAACCTCCAAAGATTGACAGACCCATCATTCGGAAAGAGACATCTGAGGAAGACTGGAACACATTCCTTAAGAAGTGGGACCTCTTTAAAAGAGGTACTGATATTTCTAACACCCAATTAACCACCCACTCATGGCAATGCTGCGACCCGGAGCTTGAAACTGAGCTATTCAAAGACGTCCCAGACATCTCAACCGCAACTGTGACATTGTTACTTGCATTGATAAAACAGCTAGCAGTGATCTTGATAGCTGCAAGC…	cluster_21	12
ENSHYS-11157	evgMSTRG.100552.1	PFX28891.1 hypothetical protein AWC38_SpisGene6398 [Stylophora pistillata]	NA	ACTGTACCCCAGAACATCTGTGGACCGGGCACAGTGCTATTAAATTACTCGCAAAGAAGAGCGCTCTACCCAAAAAGCTGGTAACCCACTGGCTATCCCGTCAACTTCTGTGGCTACGGCACATTCGGGGTCCTAAAAAGATCAATTATCCGCATTTTACCATTACGACACCGAATGAAATGCATCAATTCGACCTGCTCTATATGCCTCACAATAGGGTATATGGTAATACGTACAAGTACATTCTGACAGACATTGACGTGGCTTCAAGGTATAAAGTAGCAAGGCCGTTGCGCACAAGGAAAGCCGACGAGTTCGCGGGTATGTTCAAAGATATCTACAAAGCCGGACCCTTACACTACCCAGTAACCTTCCAATGTGACAATGGTTCCGAGTTTA…	cluster_21	12
ENSHYS-11094	evgMSTRG.135854.1	PFX12907.1 RNA-directed DNA polymerase from mobile element jockey [Stylophora pistillata]	NA	TTAGAAGACTCGATTTGGAAACTTATGATGTCGAACGCATTTGGTTAGAAATATTTTCCGATTACACAAAGTCTTTTATTGTTGGTATACTTTATCGACCACCGAATACCTCAAAACACCTCAGTAAAAACTTTAACAATAATTTTCAAAAAACTTTAACAAAAATAAATAACGGAAACAAAGAACTCATAATACTGGGAGACATTAACTGTAATTATCTTATAAAAAATAACAATAAACCGTTGAAAGATTTACTATCATTAAATGGCCTTATACAAACCATCAAGGTTACTTTGACAACAAAACCCAAGAATCTAATGGAAATTAAAATCGTTTCAACCGCGCTGAGTGATCATTATGCCATTGGGTGCAAAAGAAAACTTAATAACATTAAACAAC…	cluster_21	12
ENSHYS-11042	evgHyS_ScswcV5_3309.g13885.t1	XP_012556156.1 PREDICTED: angiogenic factor with G patch and FHA domains 1-like isoform X2 [Hydra vulgaris]	Angiogenic factor with G patch and FHA domains 1	GGTAGATCCAGCAGTACACAGGACAGCAGCTGACCGTTGTTTGTATTATACGTGTTTATAGTGGTGTAATATTCCTTTTTAAAAATGGACCTGCCTAGTGAAAATGTTGAAACTACTGAGGACATGCAACATGATATGCCTTTGGCTGCCGACCCGACACGTTTTGTATTAAAGGCAAAGAGAAGAGGTAAAAAACGAATAAAAACTCCAGTCGCCAAAAAAGCACAATCGGAGGTTGCTTCTTCACAAAATGAATCAATGTGTAATGAGGATCCAAAAGCTATTAGTTTGAACAGCCTAACATTATTAGAAGATGATCCTGCTATAACAAAACTTTTAGAAATGGCAGAAAGTTTGAAAAATATACCTGATGGTGAGAACAACTGGAAAAAATGTCTT…	cluster_21	12
ENSHYS-10478	evgHyS_ScswcV5_3298.g13374.t1	XP_012555259.1 PREDICTED: contactin-associated protein like 5-3-like [Hydra vulgaris]	NA	CTGCAATTAATTGAATATTATCTTTCCTTACGCCTGTACAGATATCAATCCAATTGTATTGTGTTTTTATTTCTAGGTGACGAACAAACAACAAGAGTATATACAAAGACACGAGCGGTGAAGAAAAGAAGAAAAAAATTCAAGGATCCACGCCACGCTTCGAAACAATGATATCATTGAAAGCTTGCTCGTAGAATATGCTGTATTAAATTCTAGATTTCCACAAGCAAATACACATTATCAAAGAAGAGCAAGATTAACGAGAAGTGCTAAAGTAAACAAGAAATTGACATAAAATAAACATGCACGTTGTTTGTTTATTTTTCGCAGTCTTGTTTACGCGAGTTCCTTGTTTGCTTTCTTCCGGAATTCTATTCGATGGAAGTCAGTTCATCTCTC…	cluster_21	12
ENSHYS-10042	evgMSTRG.139345.1	KXJ04496.1 hypothetical protein AC249_AIPGENE2337, partial [Exaiptasia pallida]	NA	TGCGGGTAGTTGATGCGCTTGGGCCCCTTGATATGTCTGAGCCAGAGCAGCTGACGAGATAGCCAGTGTACGACTTTCTTTTTAGGTAGTCCACTCTGCTCAGCGAGCAATTTAACAGCCTTCAGACCAGTCCAGAGATTTTCAGGGGTATAGTAAATACTGCTCAATTTTGCTACCTCCTTCTCTGTGGGAATATGTGCCTTCGACATGTTTATTACATGTCGAAAACATTTGAACTCCCATGGAGACGCTAGGCGAACTTGTACACTGCAAAACCAAGGAGGGCTAGGGATCCTACGATGAACGTCAGCTCACCATCCTGTTGTTGCTTGGAAGGTGTGTAAAAATCGGATAGTTTTGGAGCTTTTTTGATCGTTGCGATATAGTACTCCCTCATGC…	cluster_21	12
ENSHYS-09901	evgHyS_ScswcV5_3204.g12878.t1	XP_012562634.1 PREDICTED: ras-related protein RSR1-like [Hydra vulgaris]	Ras small monomeric gtpase	TTGTGTTTTGAGAGGGAAGAGAGAAGGTCGCTTGATAACGAGCATCGGATATTGAAAAGGAATATACGTCATTACGACTTGTTGGTTTTGGGAAACGTTTCATCTCTAAGAATAAACAAACATATACTTTATAACGCTATAACATACGCCGTTGGCTCCTAAAGAGAAAATTGTACTTTATATATAAACATTAACGGTATACAGAAAATTTTTAGAGAGCATGACAGCTGTTCGAAAGAGTACCTACGTGTTCGAATATCGAATAACATTTCTTGGTGGAGAAAAGGTTGGAAAATCTTCGCTAATACATCAATTTATAGAAAAGAACTTTCTACAACGGCATACTCCAACAGCAGAGGACCATTTGACTCACGTGATCGAGCATAGAGAAAATATGTG…	cluster_21	12
ENSHYS-08974	evgHyS_ScswcV5_2988.g11956.t1	XP_002161466.1 PREDICTED: trafficking protein particle complex subunit 5-like [Hydra vulgaris]	Trafficking protein particle complex subunit	ATGAATTCAAAGTCTGTCAACATACTTGATCGTCCTTTAAGTAAAGGAAAATATGAAGTCAGCATCAGTTCGTATGCATTGTTATTTTCTGAAATCGTTCAGTATTGTCAAAGTAGAGTATTCACAGTAACTGAGTTACAAACAAAACTTGCTGATTTTGGTGAAAAGATAGGCATTCGAATTATTGACACGTTGACGATTCGTGAGAGAGGTTTTCGCAGAGACACTCGACTTTTGAACGTATTGATGTTTATACGTTCTAATCTGTGGAAAACATTGTTTGGGAGAGAAGCTGATAAATTGGAACATGCAAATGATGATGTTGGAACTTATTACATCATTGAGAAAGAATCCCTTGTAAACAGGTTTATATCAATACCCAAAGATAAAGGAAGCTTA…	cluster_21	12
ENSHYS-08700	evgtrinLocDN2178c3g5t2	NA	NA	TTTTTCAAGTAATAAATTATTCATTGATTTAGTTTTACATCAATAATATTATAATAAAACTATTCCACTGACACCAGCAAGCGTTGTCCATAACATCAGCAGCATTAAACAATCATGCCACAACAGAGCCAATAAGATCAGGCAGTGCATCCAATCCCTTCTCCCCAAATTTACCAAACAACTTTGATGGAGATTTTAATTGTATCTTCATCCATTCACCTGCACCCTTACCACCACCACTACTACCACCAATAATAACAACATCACCACCAATACCACCTTCCACAGTCAATACAATAGTACTAATTGTCATACCAATAACTGTCAGTAGAGTAGCAATGGTAACCCCCTGCTCCTTAAACAACGTCTTTACCCTTTCCCTTAACAACACATCACCAT…	cluster_21	12
ENSHYS-08333	evgtrinLocDN32396c0g1t9	NA	NA	GGAGGAAGTGTGTTGCATTGCCAGACAGTTAAAGAGGAAGACTCTGACAGCAATAATTGAATTAATCGCTAAGAACGCCCCATTATACTTGGACTTGGTCAGTAGGAAAGCAATAACAAAATTAACCGTTTTAAGTATGGATCATCGAGATGATTCTAAACAGTGTGCGCATTCTACACTCACACCCGCTAGCTCGAATGCCGTTAATTCGAACATCGCTAGGAAGTGCATTAAAGAACTCATCGTCTACTATGTTACTGTTAACTATGATTACTGCTGTATTCGAACATTCGCTAAATTGAACACATTTCTTTAATTCCTTGCGTGTTTAAATGAGCGGCTGTGTTAGGAATTTGCTAACATGATTCATACCACTTGATATGTGGAACTCCAGCTAAT…	cluster_21	12
ENSHYS-08125	evgHyS_ScswcV5_2750.g11280.t1	XP_015927601.1 uncharacterized protein LOC107454806 [Parasteatoda tepidariorum]	NA	ATGAGACGTGGAGGTAGTCGTAAGGTGCAAAAGAAGGTGGCTAATGCTTGGTCAGAGGAAGATGTACAAAATGCCCTTCATGAGCTTGATTCTGTACCAGGGTGGATGGATGCTGGTGTTTTTGTGGAATGGTTTAACTATTTTGCCGATACTGTCCCCGAAAAACCTCTTTTGCTTCTGCTAGATAGCCATCTCACCCACATATTCATTCAAGTGATCTATCGTGCCCTAGAAAAAAATATAGTTATTATCAAATTTCCACCTCACGTAACAGACCTGATGCAGCCTTTGGATGTGGCATGTTTTGGTGTGCTTAAACGACGCTGGGAGAAAGTGTTACAAGAGAGAGTAAACACATTTGGCCCAAAACAACAGTTATCACAATCTGATTTTGTAAAT…	cluster_21	12
ENSHYS-07320	evgHyS_ScswcV5_2556.g10535.t1	XP_012556375.1 PREDICTED: ankyrin repeat domain-containing protein 17-like [Hydra vulgaris]	Ankyrin repeat and KH domain containing 1	CGTGTTTATTCTGGAACAAAATAAAGAATCTTCGTACTACAAGCGAAGGGTCAACATTTTAAAAATTTATGCAATGATAAACTAATACATTTAGTGGTACAAACTGCCACTAGACATTAGAAAACAAATATAGTTAGCTAATATTATGTTAAACCATGGAAATTAGAAATAACGAACAAGAATTGTTTAACAACACCGCTATAAACACAACCCCAATGGCTACTATTGGTACACAAATTCGTAACATGCCAATTCCTTCACCGCCAAGTTTATCTAGTTCTTCGGAAGATGACAGTGATGATATGAGTGATGAAGATGAAGAACATGCTGCTCTACAAAACGATTTGACATCCAGACTGTTGTTGGCTGAAGATGACTTGCATCATGATTTATCAAATT…	cluster_21	12
ENSHYS-07187	evgHyS_ScswcV5_2556.g10421.t1	NP_001347190.1 dickkopf-related protein 3 isoform c precursor [Mus musculus]	Dickkopf WNT signaling pathway inhibitor 3	TCGGAAGGTTAACTTTACGAAGCTGTATGAAGTGCGCTTAAAACTAATATGGCGGTTGCGCGTTTCTTAATATTTCTCGTTATAACATTTATTCAAAAGGAGTCACTTTGTACTCCAATTAAAATACTTAACAATGGAGGAGACGATTTTTTTAATAACGTATTTCGTGGTCTTCGAGGCATGTTAGAAGACTCGAACATAGAGGATATAAACTTTCGAAACAAAACATCGCAAACAAATACTGTCGAAACGGATAAAGTCATCGAGTTACCAAATGGTATTGAGAAAATCGAAAAACTCGTACAAAAAGAATCTGCAAACGATACCAATAATAACGCTGAAAAAAAGTTGACAGAGTTCTTTAAATTTCCTAACCACACGATTCAGAAAGTCGAAAGA…	cluster_21	12
ENSHYS-07144	evgHyS_ScswcV5_2556.g10385.t1	XP_012555593.1 PREDICTED: dual serine/threonine and tyrosine protein kinase-like isoform X1 [Hydra vulgaris]	Dual serine/threonine and tyrosine protein kinase	TTTTAGGTAAAAATAAAAAGTTAAATAATATAAAATGTTTATGGTTAACTTGGTGTAATAAGATAATTTAATAATGGCGGCAAATTTACCCTATGAGCTTTTAAAGTTTAAAGAACACACAAAGTTGTTGAAGCAAGTGAAAAGAGAAACTGACAAGGCGTTTCATGAAATTCAACATTCAGGTCATTTTGCTCCTGATATGTTAAGGGCTTATTTATTACCAGAGGATGAATATCATGAACTTGCTCATATATGTGAAAAACCACCAACAATAATTGTCCTTGGGACATCATGTTATGCCAAAGTTTGTGCAATTAACGAATTGGTAGGCGAGCCAATCTTACCACTAGTAGAGGAAGGCGACCATTCTGTAATGTGGAGGATGGTACGATTTAAACA…	cluster_21	12
ENSHYS-06960	evgHyS_ScswcV5_2556.g10234.t1	XP_002168298.2 PREDICTED: N-acetylgalactosaminyltransferase 7-like [Hydra vulgaris]	Polypeptide N-acetylgalactosaminyltransferase	ATGAGAACAATTCGAATATCCTGGCAAAAAATTGTTATTTTTGGATCATTGACTATCCTGTGTTTGTATTTAATTCTACCACATGTTGGATTTCGTATTCAATCGGTAAAAAATGCCAGAACCGACGTGATAAAGAGACCGATTTTTCATGATGATGGATCGCTGGGTAACTACGAAATTCATGAAAAAGAAAGGATTGGTCCTGGTGAAAAAGGGAAAGCTCATCGTTTAAAAGAAGAACAGCGTGAAGAGGAAGAAAGATTGAAAAATATATATGGTTTCAATCAGTTGGTATCCGACGAGATTTCATTAGATCGTACTGTTCCTGATATGAGAGAAACAGAATGTAAACATTGGGATTATCCTGAAAATCTTCCAACAGCTTCTGTTGTTTTTATA…	cluster_21	12
ENSHYS-06646	evgtrinLocDN60712c0g1t3	NA	NA	AACGTATCTCTAGAAACAGGGATTTTAATAACAATAATTTAACAACAACTGCTTCTGTTGAATCTATAGCTTCCGTAACAAAAAGAGAGAGAGCACATGCTCGCAAACAAATATATACAAGGTGCGCAATGCATGTGGACAAGTTTCACAGTTTATACGTAACCGAAAATAAATATATACAAAATATGGTTCGTATTTTTACAGTATTGTTGTTTTGCAAGCACCAGATTCCTCTCAATGAAACAATGATGGCGCCGAATGTAATGTTCCATATGTTAAATTTATCGGTCAGCGCTTTTCTTAAGCCTGGTCTATCCTAATAACCCACCTTTTGTTTATATGCTTCAGCATGTTGAAATCTTATTAGTTCTGTGACGATTGGAACATCTACGACGATAA…	cluster_21	12
ENSHYS-06289	evgHyS_ScswcV5_2446.g9499.t1	XP_020612464.1 uncharacterized protein LOC110050834 isoform X1 [Orbicella faveolata]	NA	ATGGCTGGTGATGAAGGAGAACTGAGAAAGATAATCAGAGAGGAAATTGAAAATAGCAACAGAACAAATAACACTCCACGTCATATATATCGTAGAACTCAAGGACTTATTAATGATGCAGTACACAGTTGCGCTCGTGATTTCAGAAGTAGTTTTTCACCCAGCACTTCATCGGCAACAACAAGCTCCAGCTCACCATCTGCTACTACTGCTGTGTATTTACCTGGAACTTTTAAGAAAAAGCAAAAATTTTCACCAGGACACCCATACCGCCTTACAGCTGTTCAATCCAAAAAAAAAAGTGATGTTACTAAGCCATTGAAATCTGTTGAAGTTTGGCTTCTTGATGTCCATGGATTTGAGGATTCAAATCCAGTGGAGGAAAGACCTTCCTTTGGT…	cluster_21	12
ENSHYS-05929	evgtrinLocDN4235c2g1t9	XP_002423058.1 Growth/differentiation factor 8 precursor, putative [Pediculus humanus corporis]	NA	TTTTGAGTTCTTGTTGTTTTTTTAGTTTTTTTATACAGTCCTCTAGTAAGACGTGTTTATTCATGAATTACCTCGTGGTTTTATTTCTGTTGTTCGATAACTTAATCAGAGAAAAACAGATTTTTTACACAAACCGTTTTCAACACAATTTTATTTAAGGAACAAACTGTGTAAAATCATATCCAAGTTTTAATGATGGATGTGAATTACTACACGTTGATTCCCTATTCTGGATTCTAAATCCAGTCACTTAGATGTGGCAGCCACAAATTTCTGCTCTATCCCCTCTTTCATCATTCCGAACGATTAGCTAAATAAAGATTGGTAGTGGCAAAACAAAGTAGGTGAAATGGAGGCGGTTTACAAGAAGCACAGAAATCTTGAGCTTGAGGCTGGCTA…	cluster_21	12
ENSHYS-05548	evgMSTRG.36685.1	XP_002170839.2 PREDICTED: POTE ankyrin domain family member I-like isoform X2 [Hydra vulgaris]	NA	TTTGTACTAATCAGTGCATCGAAAACCCATTGAAATCATTTGTATTAAGAAGCTACTCGATGCACTGTTGTTTCCAGCATTATATCTGTAGTCTACAGTCTACTCGAATTTTTCATAACAATTTCCATTACAATAATAGATCGAATTGAGTATTCGATACTGCATCTCTTTGAATACAGAAGAATCTTTTGCACTACAGCTATACAGCTAGAATTTGTTAACGCCACGCCATAATGAACATAATGGCGTAAATTTAATACCACCCGGCGCCTAGAAACAAACAGTGTGCACAACTTTGGCGCCCTGTTCTGCGTATTGATCAATAGTGACCCACTGATCTCTAAATACCGAAATCGAGGATAAAATTGAGCCTCCTATCCAGGAAGACAGCAATGGATC…	cluster_21	12
ENSHYS-05309	evgHyS_ScswcV5_2333.g8583.t1	PFX22264.1 Potassium channel subfamily K member 3 [Stylophora pistillata]	Potassium channel subfamily K member 9	GCTAAGATATGAATACAGTATAAAACACAACTGACCTTAATCGAATTCTTCTTTTTATCCTGAATGCCTTATAAAATATTCAGGTAAAGAGAATAGGATCGGTCAAATCATAAAGAATGCATTTGATAGAAAAGTGAACAAACATTTCTCGCGCAGTATTGAGAGGCACGAAAAAGAAAACTCAAAAAGGATACCAGTTATCAAGATGGCTCATCAACAACTAGCTTACGCCAAAAGATGTTTTATACAATTTTTTATTTTGTTTTTTCTGACTGTAATTTACGCATCATTGGGGGCGTGTTTATTTCTCTATATCGAACATTGTTACGATGTCGTTCCAGCGGATTTGAGTTTAAGCGAAAAGATTGCGGAGAAGCTTTGTATGTATTTGAAACTCTC…	cluster_21	12
ENSHYS-05272	evgHyS_ScswcV5_2333.g8547.t1	XP_002166122.1 PREDICTED: U6 snRNA-associated Sm-like protein LSm6 [Hydra vulgaris]	NA	ATGAGCCAGCGACAAGATCCGAGTGACTTTCTGAAACAGATCATTGGCATGCCAGTCGTTGTAAAACTAAATTCTGGGGTCGATTATCGAGGTGTGTTGGGTAGTCTTGATGGTTACATGAATATTGTGTTAGAGCAAACTGAAGAATATGTTAATGGCCAGCTTAAAAACAAATATGGAGATGCTTTTGTAAGAGGAAACAACGTTCTGTATATTAGTACTCGAAAACAGAAGCCAAAAGGAATAGAACAAAAAAACATGCCTCCTAAGGATCCGAAGTTACGTAACTTAACCATCAAAAGTGGAGTTGTGAAAAGATTATCAAAAGAAAAGGTAATGTATGAGAAAGAATTTCAACAACATGAAGAAAAAATCGAAACAATGAAGAAGGAGGAAAAG…	cluster_21	12
ENSHYS-04993	evgHyS_ScswcV5_2254.g8276.t1	XP_028401082.1 uncharacterized protein LOC114524152 [Dendronephthya gigantea]	NA	ATGATGTCGACGGACAACGCAACGGATTATTTAAAATACAACCATCTCGCACAGGAAGAGGTATTTGCGAGTTTAGTGTCCAAGTTAGGTATAAAACCTGGATTTAGGTGCCTTGATATTGGTTGTGGACCTGGTGATTTCACGAAACGTTTGGTTGATTTTGTGGGAAAAGATGGATATGTCCTTGGTGTTGATCCTGACGAAAACAGGATAAATGTTGCTAAAGAGGCTTACTCACTTGTTCCTAACTTAGACTTTATGTGTATAAACGCTGGAAACATGCCCACCGATCTTCAGAAATTTGATGTTGCTTCCTCAAGTTTTGTTTTGCATTGGATGAAAAACGAGGAAAAGTGGAAGACACTAGAAAATGTTTTCAACCTACTAAAGACAGGGGGA…	cluster_21	12
ENSHYS-04577	evgHyS_ScswcV5_1951.g7974.t1	XP_012556696.1 PREDICTED: uncharacterized protein LOC100213567 [Hydra vulgaris]	Cytadherence high molecular weight protein 2	ATGGAAAAGTTACGTTTTTGTATGATATTTTTGTTATGGTTTTATGTATGCGTGGATATCGTGGAAAGTTCTTGCAACTGTTCAGAAGTTGTCTCTGCAGGATGTGATCCAGGAAAGTTCTTCACAAACTATAACGGATCATGGGCATGTTTTAACTGTCCTTCAGGGCATTACTGCCCAGGTGGTGTAGAATCTGCCATTCCTTGTCAGTCAGGTTTTTATAATGACAAAGTTGGTCAAAGTGATGGAAATGCTTGCAAGGAATGTCCCTCTGGTTACTACTGTCAACAACGTGGCATTTTACCAGAGCCTTGTCCACTTGGATTTTACACCAACAATACGGGAAGAACAAGCTGTATAATTTGTCCCGAAGGCTACAGCTGTGAAGTTTCTTCTTTT…	cluster_21	12
ENSHYS-04510	evgHyS_ScswcV5_1951.g7925.t1	XP_002154532.2 PREDICTED: putative Dol-P-Glc:Glc(2)Man(9)GlcNAc(2)-PP-Dol alpha-1,2-glucosyltransferase [Hydra vulgaris]	Asparagine-linked glycosylation 10	ATGGCGCTTGAAACGGGCCACGTTTTGCTGCTGTTTTTACTTGTCGTGATGTCTTATTTCTTTCAAGAAGTAAATAAACAGCAGCCTGCTCCTTATATGGATGAAATATTTCATATTCCTCAAGCTCAAAACTATTGCTCTGGTCATTTTAATCATTGGAATAAGAAGATAACAACATTGCCAGGCTTATATTTATCAAGTCAATTATTTTTAAAGATCAGCACAATATTTAGTGACAAAGGTATAGAAAGCATTTGTGATGCAAAAAATTTGAGGCTCACCAATGTAATCTTTATCATGGGCTGTGCAACTATATTGAGAGGTATTTTGCGCATACTTTGTAGAACAGAAAACAATGGAAAGGAGGAAAAAGACAACAAGAAAGCAGCTGAAAATGAT…	cluster_21	12
ENSHYS-04503	evgtrinLocDN291291c0g1t1	NA	NA	GTGTTTGAGTTCAGGTTCTAAGGATAATTCTAACAAGAGTTATTGTATTTTCCCCATTATAAGGGTTCATAGAGATTTTTAGGGATAGTTTTGAGTAATAGCCAATATCCATGCCTCTGAAGGACATGGGACCTAAAAATTTGACACGCAGATGTCTAATAGATAAATATCGAATCTCGTAAGTATCATAGGCATGCAGCTTTGCGTTAAGGAGTTATTAAAAAGAAACCGTCGGGGGCGGAATCTGCCCCCCTGATTTTTTTAAATGTTTAGTTTTGCTGGTTTTACAATTGCTTTCAAACTAACACAGAGTAATAATAATCCCTGGAAAAAAAAAAACATAATATTCAGTAATTTTTTAAGTTCTGATTTCCCTGTTATCATCATTTTAGTGCAAAA…	cluster_21	12
ENSHYS-04358	evgHyS_ScswcV5_1907.g7782.t1	XP_002162472.3 PREDICTED: NADH dehydrogenase [ubiquinone] flavoprotein 1, mitochondrial-like [Hydra vulgaris]	NADH dehydrogenase [ubiquinone] flavoprotein 1, mitochondrial	GGGACAAGCGAAAAACAAAAGCCGTGTGCAGCATAGTAAAGTAAGTAAAGTGGTTCTTCGAAATAAAAGGGAACCAACAATGGCTTTCCGAGCCCTGTGCACAAGACAGAGTGAAATAAAGCGTGGATGTGAAAGGCTTGGCGTTGTTGTTTCAAAATGTCTGCAGTCCACTGATACTGCATCACAGAAAACCTATGGACCATTAAAGGATGAAGATCGCATATTTACAAATTTATATGGACGTCATGATTGGAAATTAAAAGGAGCTATGGCACGAGGTGATTGGCATAAAACAAAGGAGATTGTTTTAAAAGGACATGAATGGATTCTTGGAGAAATCAAAACATCGGGACTTCGAGGAAGAGGAGGGGCTGGATTCCCAACTGGTCTCAAATGGAG…	cluster_21	12
ENSHYS-04342	evgMSTRG.37899.1	NA	NA	TTTGAATTCGATAGTGGGAGGTGATGTGAAATCGTCGCCCCTAAGCAGAAACCCTAAATTGGCGAAAATAATGAAGCTACATGGCATAACGGAGCTATATTTTCACCTTGATGAATTGGATAATTCATCAAATCTTGAAGATGGTGAATACAGCAGCACGCTGATGACACACCATATATCTGAGCATGGTGATGATTTTACGCATGTTGAACCTAAAAACCCGCAATATAAGAAACTAAAGAACGGTTTGCTTCAATCACTAACCTTGAGAGTCACTAGTCAGGAGGATAAGGTGCTATGGGGAGGTATGAATAAAACAGTTACACTGCACATAAGGGACGCGGCGGATACATATAGCCGACATTAACCGAATTAAAGTAAAATAAAATAAAAGTAA	cluster_21	12
ENSHYS-04076	evgHyS_ScswcV5_1823.g7496.t1	XP_012564544.1 PREDICTED: uncharacterized protein LOC105848858 [Hydra vulgaris]	NA	ATGGGGAAAGAAGATGAAGAATCGCAAAGCGTAGCAAAAAACTCTGTGAAAGTGACACCATTATTTAGTATTGTGTGGTTCAAAGAAGTTATTATGAAGAATTATATACTCCTCTTATTTACACTACCCTATTTTTATTGCGAACTAATCCACAAATCATCACTTAAAAATACTATTGATAGTCCACAAGAATATCAAGACAAAATAAAAAAGTTAATTGAAGAACTTGATACAGATTTTACAAAATATTGGACATATAAAGATTTATTTAACAAGCCTGAACACCTGGGTGTCTCATCTGAACGTGTCCAGAGAGCGTTAAAAAATTTAGGAAACGAGAAACGCCTGAAGAGGTTGCTCATAAAAGCATTGAACGGAGAAAAAATCAGACTGGTCACT…	cluster_21	12
ENSHYS-03793	evgHyS_ScswcV5_1783.g7309.t1	XP_028403858.1 mucin-2-like isoform X3 [Dendronephthya gigantea]	NA	TAAGGACATATTTGGGAAGATTGTTTAGTGCCAAGAAACGAAGTAAATGATGATCGTATTGCAAGAGCTATAAATATGAAGATTTACATGTTGGCGTTGTTTTGTTTCGTTTGGATTCAGTACAATGTTCAGGTGGTTAATGGTGACATCACTGTAGAATTAAAGCTTATATCTTATATAAATAAACAAGGACTCAAAAATGATAAAGAATGTTGTGACAGCGGTAAAAACTGTAGTTCAAATCCATGCGATCCAGAAATTACTGGATGTTTATCCGCTATTATAAACTCTGCAAATTGTGACATTGGCAGATTTACAACAAAACAATACATTGATCAAAATTACATTTCATTTGGTCATACATTGGGATTAAACATTATAAATCCAATTATCTTTAAC…	cluster_21	12
ENSHYS-03630	evgtrinLocDN8971c1g1t1	XP_015425293.1 PREDICTED: LOW QUALITY PROTEIN: von Willebrand factor C and EGF domain-containing protein [Myotis davidii]	NA	CAAACTCTTATAAGCCGTCATTGTTGTACAGCTCTTGTTTCTGCCTGATGTTTCTGTGGTCACTTTCAAACATCAGGCAGAAACAAGAGCTGTACAACAATGACGGCTTATAAGAGTTTGGTTGTATTAAGTATATGTTTGGTGTGGGGGAGCTCAGGTTTGCTGTTTGGTGCAAAAAGAGATGATGAGGAGTCCATGGTCAGCGTGGTCACTATTCCAGTGACAAAACCAACTTCAAGCCAAACTTCTAACAAACATTGGTGTCGCGATAGAACATGTGCTAGAAGGGATTACTGCACCAGTGTTGTTCACCCATCCGCTTCCTGCTGCCCATCATGTGGTTGCACAAATCAATTCGGTATAAGAGTAAACATCGGTGCCATGTTTAGAATTGAAACA…	cluster_21	12
ENSHYS-03618	evgHyS_ScswcV5_1783.g7159.t1	XP_012558057.1 PREDICTED: two pore potassium channel protein sup-9-like [Hydra vulgaris]	NA	ATGTTGAGAAGAAGAATGAAGCAAATATATATTCTATTTATGCAAAATTCGATCATTCGAAATTTGATTGAAGCGAATAAAGACGAGGAAATGTACAAAACAGTACAGTTGTTGTTGGTCATAATTCACCGCACCATTTTGCTGGCTGTTACGTTCGTTGTCGGCAGCCTAATCTTTGCAAAAATCGAACACATTAGTTATGAGAGGTCCGGATTCTTTTGTTGGACGGTGGTCACTACCATAGGGTATGGTAAAATAGTACCCATAACAAATTGGGGAAAAATCTTCACTATGATTTACGGTATTATTGGAATCTCAATCACTATGTTTTGTTTGGTATCATATGGCTCCTTTTTGAATCACTGCATTAAGAAGCTCATCGTGGCCACAGAACGATAC…	cluster_21	12
ENSHYS-02627	evgHyS_ScswcV5_1748.g6274.t1	XP_012561649.1 PREDICTED: CDC42 small effector protein 2-A-like [Hydra vulgaris]	CDC42 small effector protein homolog	CGTAGTGATTATTTAGTTGGTCCTATTTCATAATGGCTGCCGCGATATGTTGTGCATAAGAAAACTTGATGGAAAAAGGGCGAGGAGTTTAAACGAATATTTACACAATTTCATTTAATTTAAAAGATAAAAATTCAAAAAGATGAGTTTAGTTATGTTGTGTTTTCCATGTTGTGTGGATGAGCAGCCGCCACCGAGGCGCAGACCAAAGATTGACAGATCACAAATAGGGTTACCAACAAATTTCCAGCACACCGGACACATTGGATCTGGGGAAATTGCTTCAGGTTTTGATGTCCATCAAGTTCAGAATTCAATGCAGTCTAAAGGTGGTTATGAGCAGGCTTCTGGAAACACAGTACAGTACACGCCTGATGGTATCGACTTATCAAAGAATGA…	cluster_21	12
ENSHYS-01854	evgMSTRG.103310.1	PFX18050.1 hypothetical protein AWC38_SpisGene17607 [Stylophora pistillata]	Zinc finger protein 771	ACGGATGTAGTGCTATTGACCGATATCTTTCAGAACTTTCGCAGCACTAGCCACGCGAACTATAAGCTTGATCCTGCTCACTTCTACAGCGAACCTGGTCTCGCATGGAAGGCAGCACTCAAGTACACAGAAATTAAACTGGAGCTCCTTACGGACCCTGATATGTTATTAATGTTTAAGAAGGGTATTCGAGGTGGTATAACCCAGGCTGTACACCGGTACGCGAGAGCGAATAACAAATACATGGGCGATCAATATGATCCTGATAAAGAGTCGTCATATTTGCAGTATCTCGATGCTAACAACCTGTACGGATGTGCAATGCAACAGCCTTTACCCACTCATGGTTTTAAATGAGTGTCGAATATTGAGATAATAAATGAAAAGAAGATCGAGAAA…	cluster_21	12
ENSHYS-01492	evgMSTRG.112949.1	XP_001637385.1 predicted protein [Nematostella vectensis]	NA	TATCATGCGAAAAATCACCCCCCACGTAGACATGCGCGTCAAGGTAGTCTACAGCTTTAGCTGTGATATTTACCAAGGTGATGGCGATGTAGCCGATTACCACAAAACCAAGAGCTCCAAGTCACTCTCAAGCATGGCGGAAATCGAAGCCTTTATGGAAGAATGCGAGATGAGGCGTCTGGATCTGGAAGATGCGGAGTTCTGGACCAAGGCCTACTTACCACCTGATAGAACCATCGAGACCCCCGGAGCTTACGAAGGTAAGATAGTCTTCCAGCATGTACAGGTCAAGATCATTTCTACGAGGGAGCCCCTACTTGGATGTGGACCTTTACCGGACTGGCTGCGAGACAAAAAGTGTATCTACGCCATGGACAGTGAAGATGGCACAACGGACAG…	cluster_21	12
ENSHYS-01404	evgHyS_ScswcV5_1336.g5036.t1	XP_002158119.1 PREDICTED: dual specificity protein phosphatase 6-like [Hydra vulgaris]	Dual specificity protein phosphatase	ACGTTTGGAAGTCTCTGAGGGAGCAAGCATTTATAAACAGTACCTATCCAATTGTTTACACTTGTCATAATCGTAGTAGGATGCCTTCAAGGATGATTGAGAATACAAAAATATCTGGCGAGGATCCACAATGGTTATTTACACAGTACCAACAAGGTTCCAACCTTCTTATAATTGACTGCAGACCATTTACAGACTATTCTAAAGCACATATTGAAGGAGCAATTAATATCTCTGTCCCTTCTTTAATGTTACGTCGACTTAGAAAAGGGAACGTGCCACTTAAGAACTTCATTAACTCTGATATTGCCAAAGAAAAGTTTGACGAACGAAGACAAGTTGAGAAGATTATCCTGTATGATGATCAATCCACAGCTGAATGTTATCGTGAGAGCTCAG…	cluster_21	12
ENSHYS-01321	evgMSTRG.8049.2	XP_002160887.1 PREDICTED: solute carrier family 35 member E2-like [Hydra vulgaris]	Solute carrier family 35, member E2 (Predicted)	AGAAATAATAGAAAATGTTGAAACAAATATGACGCCAATTCGGCCTTCCCACAAACAAGTGGGGGGCGAAACATGGGATGAACAGCCAATTATAGAAACTGACAGGATTAGGCGTCCCTCCTCATCATATGATTCACACAGGAATGGTAGTGGCAACACGCCTGAGGAGGGAACATATGTCCAGCAGTTTGCGCCAGAGAATTCTAAGCGAGTTGTATCCCGCTCTAATAGTTTTATTGAGCATAATGTGTCTCGTTCTTACGGCTCTTCTATTCATATGCATCAAGGATATGTTGCATCTTTACCAAGCAGCGAATATTTTATTGCAACTAACAACATTCCAGAAGAGGAAAAGCAAAATTTACAGCTAAAAGACGATATTTCTGGAAAATATGCTCT…	cluster_21	12
ENSHYS-01203	evgHyS_ScswcV5_1325.g4819.t1	XP_012555052.1 PREDICTED: colorectal mutant cancer protein-like [Hydra vulgaris]	NA	ATGATTAAAATTGATGACCTGCGTACTGCTCATATCGAAGGCCAAACATTTGCTGCATATGGAAATAACTATAAGTCATATATTACAGCTGGGGCAGAGGGAGATGTTCGTTTTTATCCAGATCTATTTGATGATGAAACTGTATCAATTTCTGCAGGTTCCAGAGTTACCTGTATGGTTTCAAAGGGAAAAAAAGTTGTACTTGCAAATGATTTACATGAAGTGAAATCATACTCTTTGCCTGATCTTATTCTGGATAGTGTGTTACTTCGATTCACTGCTTCAGTCAATCACATATGTATTAGTGAAGATGGAAGCAAGGTTGGTGCTGCTTCAAGCGACTTCAGTATCAAAATTGTTAATTCTGATGGATCAGAACAAAAAACTTTCACTGGCCAC…	cluster_21	12
ENSHYS-01197	evgtrinLocDN57081c0g1t1	NA	NA	AAAGAGGCTTGGAAAAGTGATTACACAGCGTATATATGATAGCAAAGGTCCTTGTGACATATATCATATAGATGGAAGTGACTCATTTCTTTGTTATATTCCCGTTTTACAGAGAGAATTCAATGTTTTGTCATCACATGGAATTCATGAAACGTACGCCAGTCATCAAGCGCATCGGGAGATCGTCCAGACCTATTTCATATTCCGTCAGCAAGTGGCTATTCAAATCAAGGGTTGCTTGTGGATAGCACTGAAATATCTATCACTGAAAATGTCATGGGAATTGATCATCATCCAGTTTTCAAAA	cluster_21	12
ENSHYS-00826	evgMSTRG.105702.1	NA	NA	TATCTTACAACCCTCGGGCTATAAGATAAATGAAACACTGCGACGACTGCGAACGTATCCTCAACACCTATGACAGATGCTCCTGTGGACGGAGGTTCTTCATAAGAGTTAGGCTGTTCCGCTGGTTAGTTGTCATTGCGCCTAGACAACATAGAAGACCCTAGATGTTGTAAAGATGTTGATGAAATTTGGAGATAAAACTGTTAAATCCGAAGACTTTTACACCAATTCGAAACCACTAAAAATCGAAGAAGTCCAAGTCGAAAGCCTTGCACTGAGCGACTCTATCCCATCAATCAAAGGCAAGGATGAGCACTTCGTGATTGGCTATCAGGACCAAGATGGCAAGCTGGGACCGTTACTGATACTGACCCCTGAAAAGATCCGCTCCAATGGTGT…	cluster_21	12
ENSHYS-00800	evgHyS_ScswcV5_1219.g4429.t1	XP_002162159.1 PREDICTED: trafficking protein particle complex subunit 2-like [Hydra vulgaris]	Trafficking protein particle complex subunit 2	ATGTCTGGGTTTTTTTATTTTGTTATTGTTGGTGAAAACGACAATCCAGTGTTTGAATCAGAATTTAATAGTCAAGGAAAGTCAACAGTTTTGGAGCCACACCTGAAGGGTAAAGATGATCATAGACACTTAAATCAATTTATTGTACATGGTGCTCTTGATCTTGTTGAAGAGGTTATGTGGACAACTAATAATATGTATCTAAAAGTTGTTGATAAGTTTAACGAGTGGTTTGTGTCTGCTTTTGTCACTGCTAGTGGTACCAAGTTCATGATGCTTCATGATGCCCGCAATGATGATGGAATAAAGAACTTTTTTCAAGATTCTTATGAAACATATTCTAAGCTAATGATGAACCCTTTTTATGAGCATAACACAAGAATACGTTCAAGTGTTTTT…	cluster_21	12
ENSHYS-00751	evgHyS_ScswcV5_1201.g4389.t1	XP_012558816.1 PREDICTED: UPF0676 protein C1494.01-like [Hydra vulgaris]	2-oxoglutarate-dependent ethylenesuccinate-forming enzyme	ATTATATGTTATTAAACGAATTTTTTAAAGGATCTTGGAGACGATCCATACATAACGTTATGTAGACTAATTTATCCATTCTATGAAGACTTCTCACATACGAATACTAATGCGTTCTTTAGCACAGCGATACAGGCGTGGGATTTAGTCAGTTTTGGTTTGAGTTAGAATAAATTAAATTGATTACTATGATATCATGGATTTATCTATTCCAATAATCGATATATCTTGTATCACAAAAACTTCTAAGCAAGTGCAGGACACATTGGATAAAAGCATCACTTCGATAGCTAAAAGTCTTCTAGAAGCATTTAAAAAGTATGGATTTGTGTATATCAAGGGTCACAACATTCCTCAACAATTAATCAAAAGTATCAATGGTCATTCAAGAGATTTTTT…	cluster_21	12
ENSHYS-00334	evgtrinLocDN12679c0g1t17	XP_012556244.1 PREDICTED: gamma-glutamyltranspeptidase 1-like [Hydra vulgaris]	Gamma-glutamyltransferase	AGATTGGAAGAGGGTCATTAATATACCCGGTCCAACCCATGCTAGCATGGAAAACGGACGCTAAGCCGAGAATGATGATGAATGATGATGATGACGAGTGCAAACAAAAGGTAGCTAGCAAAGTATAAAATGGTTAAAAATGAACGGTCAAGAACTTTTTTTGATTTTTTATTAATTATATTATGCGTCTTTAGATTTCTTTACTTTCTCCTAGGGTACAACTTCAACGCATCATATTTGGACACTGTTGATGAGAAAGTGTTAACGTATCACAGAATTGTGGAAAGTTTCAAATTTAGCTATTCGAAACGTCCACATCTGGGTGATCCTGATAAAGTACCTGCTGAGAATAAAACTGAATTTGATAAAGTGAAAGAAGGCATAATAAGTCAAGATTTG…	cluster_21	12
