# Supplementary material for: A cellular and molecular analysis of SoxB-driven neurogenesis in a cnidarian
Source: eLife. 2022 May 24;11:e78793. doi: 10.7554/eLife.78793 (PMC9173746; doi:10.7554/eLife.78793)
Supplement: Supplementary file 3. [file elife-78793-supp3.zip › Supplemental File 2/all_cells/annotation_and_analysis/cluster_1_marker_annotation.csv]

ENSHYS_ID	NIH_ID	diamond_blastp_hit	pannzer_description	transcript sequence	cluster #	iteration
ENSHYS-22587	evgHyS_ScswcV5_905.g3770.t1	PKC02241.1 HCP-like protein [Rhizophagus irregularis]	NA	ATGGAAACATCTAGTATAGTTAATGAGATAATTTGTGGCTCATTCAAGAGTGATGACGATTGTTCTTCTGGTCGTAAAAAGTACCTTTGTCGTATAAGATCTCGTTTGAGAAAAAGTTTAGATAAGCAAGTTGCTGATTTAATAAAATCACACACAAAAGATGAAGTCGTGGAAATGTTAACTGCTCAAATAAGTGAAAAATACCGTACACCAACCTCCAAGGAAAGCGTTGTTGAATCGAGGCGTGACAAGGATCTAAAGGAACAGCTGATTTTAGAAAGAAAAAGATTGAGAAAGCAGAGAATCCTGAATGCAAGATGGTTATGCAAGAATCGGTTCCTTGCGCAGCGTAGCAGACAACTAGCAAAGATCAAACTAGATTCTCACTTTTCGTCGAGA…	cluster_1	10
ENSHYS-21026	evgHyS_ScswcV5_4862.g21942.t1	XP_028410503.1 uncharacterized protein K02A2.6-like [Dendronephthya gigantea]	NA	ATGTGGACAGTATGGACATTTCAAGGGTTCAAGAACATCCACGAAAGGAAACAAAAGCATAAGCAGACTAGGCGGGTAAACGACTCATCAGCAGAGAGCAACTCCGAAGAGAGTACAACAGAGAATGAATCGTCTGAAGAATCTGAGGATGAGCAACAGCATGTCAAAAGGCTAGTGTATGCAGCCCGGAGAGTAGCAAAAACCCAAAGAGCCGCACATAAAACGAGAAAAACCCCACCACCCAAGAGATACGAAGTCACAGTTGGCATAAAGGAAAGAGTGGCTAAGGCCTATGCAGATACAGGCGCTGACATTTCTAGCATGTCAAAAAGGATGGCAAACCAACTACAATTATCCATTGCAAAGACTTCCATCAAGATAAAGCCATATGGCTCAAAG…	cluster_1	10
ENSHYS-17287	evgHyS_ScswcV5_4261.g19383.t1	XP_002154862.2 PREDICTED: dual adapter for phosphotyrosine and 3-phosphotyrosine and 3-phosphoinositide-like [Hydra vulgaris]	NA	AACTAAAACTAAAAAAAATTTACACTACAGATTTTTGATAGTTCGATCACTTAGTATATTTATGATTTTTTCTTTAGCTGAAACTTGATTTGTTGTATTTGGTTGTAAAACGTTATCATACGCAGGATAAACATGAGCATGTGTTGTTATGAAAATTCTAAAATCAGTTGTATGAGTCGTAAACAACTTCATAAGCGGACGACCTATTAACTGTAGTTTTACCTATAACAGCCAGCAAGCAATTAAAACTAAAAACATGACATTTTGTTTCACAGTAACACAATATAATGGTGTGTATCATGAAACAAGGAGGAAGAAATTACGAACATTGTTATATATCTGAAGTCAGTAATAAAGAGCATGCAAGAACAGTGTCCTCTTTGGAAGATGTGAGTTGGT…	cluster_1	10
ENSHYS-14064	evgHyS_ScswcV5_3796.g16397.t1	XP_002154275.1 PREDICTED: 5-aminolevulinate synthase, erythroid-specific, mitochondrial-like [Hydra vulgaris]	5-aminolevulinate synthase, erythroid-specific, mitochondrial	ATGGCGCTTCCTACGAAATGTGTTTTCATGAAGAAGCCTCTTGAAACGCTGATGCTTGCACAGTCAAAAAGAAGTCTTTTCGTCGACTACACATTAAAATGTCCTGTCATGACACATGTGTTGACGAAAAATGACAAAAAATCGACATTAGGAACATGTCCTTTCAGCTCAGGAAGTGTAATGCAGATGTTATCAAAAGTTGTCAACAAAGCTATTCATACGGCTGCCAAACAAAGTGCGGAGCATTCAGCTGAAAAAGCTAATCAAACTGAAAAAAAAAGAAGCGATGACAACGAGAAAAAGCCGTTTAATTATGATTCTTTTTTCGAAAACATGATTCAGAAGAAGAAAGATGATCACAGCTACAGAGTGTTTCGTAAAGTTAATCGCAAGGCGCAA…	cluster_1	10
ENSHYS-13078	evgHyS_ScswcV5_364.g1264.t1	NA	NA	AAACCATAATGGTGGCATTTTGCGACAAAAAAAGCTTGAACTGAAACGAGAGTATACAAAGGATAAGAAGTTCATGTACCTTAAAAAAAGAACGAATCTGTAATATTTAAACTGAAACGCCATAATGCACTTGTTTTTATCATCGTGGATGTTATTAACCCTACTTTCCAACGTTGTATCACTTTTGGACACAAAGCCATTTTGCAGAATACTAGGTCTCAAAGATGATGAATTTTTTGAATTAACTGTTAATGGACTAAACAAATCCCTTCACAATCCAAAGGATCCAATTTATCTCCAAGCCCGTCTGTACGTAACAGGTGAATTGAGGAATTACACTTGTCGAAATATTCTATACGCAGATTCACTTTCTATTTCGTGTCACACGTGGAGCATGAC…	cluster_1	10
ENSHYS-12608	evgHyS_ScswcV5_3556.g15289.t1	CAI77215.1 cnidarian tachylectin-related protein precursor [Hydractinia echinata]	NA	ACTTAGTCGATTTGAAGGCAAATATTTTTTATCTTTAAAGTTGGTGTTCCAACCTTTCAGTGAACAAAGCAGAAGCAAAGATGCGATTACATTGGCTTATTTTTGTATTGAGCTTTTCGGATGTTTTGTCAGCAGACAGAAAAGCTGGTACTTCCTGGAAAAGAATTTCTGGCGGATTAACAGTTGTTTCGGCAGGTCAAGCAGGCGTATGGGGTGTTACCAAACGTGATCGCATCTACTACAGAGTAGGAACGTATTTGTCTGGATCAACTCACCAATCTTCACCGATAGGTTCAACATGGAACGAGATTGACGGCAGACTAACACAAATTAGTTCCGGTAACGATATTATATGGGGCGTGAATAAGAACGATTATATTTACACCAGACCAATTTCAA…	cluster_1	10
ENSHYS-10924	evgHyS_ScswcV5_3309.g13775.t1	XP_013403533.1 uncharacterized protein LOC106168870 [Lingula anatina]	NA	ATGCCAAAGAAAAAAACTTTTCAAGATCTGAAGTATAAATTCATCAGAGGTTTGATTGGATATGAGAAGTACCAACGAAAATTTAACTACCTAAAGTCAGCGGCAGAATGGACGTCAAGGGCTATTGTATCTCTAGATCTTGCAGATAGCGAAATACGCTCAGTGAAACAGGCTGAAAAACTAGAAGCAATTGGTGGTGCGATTGCAGAAAGACTGAAATTCATTTTAAATAGAGACAACATTGACTGTGAGCCACCGGCTAAAGAAAAATATGCGAGCAGTGCTTCTGCTTTACTTGCAGCTCTGTATGATCTAACACAAGAAGCAAAATTTAATAATCCGGATGATGATTTCCCCTTAATACATAGTGAAGTTCTTCGTGAAAGATGCAAAGAAATG…	cluster_1	10
ENSHYS-07886	evgHyS_ScswcV5_2706.g11053.t1	XP_012560904.1 PREDICTED: leucine-rich repeat serine/threonine-protein kinase 2-like [Hydra vulgaris]	leucine-rich repeat serine/threonine-protein kinase 2	AATTTCAAAACGTGTTTTGTGGAACGATTTTGTAGTGTTTAGATAAAGTAAACGAGGTTTCTCCATCATGCAACGCTCAAAGTCCAAGAAAGAAATGGAATTACAGGACGATGGCGTCCTTCACTTAGAGGGGCTGGAAAATTTCTTAAATCATTATCAAAGCAGCCGAATGAATTTTCAGGAGTTGATAAGAAGCTCTGAACATCAGATTACTAGTATGAACACGGCGTTGCATTACCTTAAGAAGAAAAATCTTGCTCATAATGAAGTGATCGAACTGTTTAAAATGTTGCTTGGTGTTGATGAATACGAGCAAAGTCCACTTCCACCTCAATTTTTTGATCTTCTATCGCACAAAGATTTCTTAAAGAAAATCGTCCGTTACTTGGATCAGTCCTA…	cluster_1	10
ENSHYS-07499	evgMSTRG.46280.8	XP_012560931.1 PREDICTED: atrial natriuretic peptide receptor 1-like [Hydra vulgaris]	Guanylate cyclase	AGATTGATATAATATGAGAATGATATATGAAATGTACAACCCAAACTGGTTTCAGGGAAAAATACTGACTTAAAAATGTTATCATTTACTATATGTACTCCAAGAAGTAGCACAATGAACCTTGCAATTTTATTTATGATATTTATAATTCCTCCGATCCAGACGCATTTTCGTCACAATGCAGATGACGATGATATGTTAAAAAAACAACATTATTCAAATGCAACTTGTGTAAAAGAAGATTATAATTCAACAATGATCATGGTAAAGAATATGACTACAAATGAAATTGTACCTACGAATGTCAGTTTAAGTCGGTATTGTCATTGTCCAAATCCAGGAAAGAACTTATATAATTTTTTGTGCAAATGTGAGAAGCCAAATACTGTTGGTTCAGAG…	cluster_1	10
ENSHYS-06233	evgtrinLocDN241917c0g1t2	NA	NA	TGTTCCTGTCAGTTCAAGTAAGGCGTCCGAATCTTGATTGACGAATTCTCTACCTTGGTTGTTAATCTGTGTCTTAAAACAACCATGACGACATATCATTTCGTACAAGAACCTCGCAACAGTTAGCACGCTTTTATCTTTCACTGATTTGCCTTCGGACCACTTTGAAAGTAGTCTATTAAAACTATCAAGTGTTTGTAACCATTCACCTCAGGAAGATTGCACAAATCAACTCAACTTGCATGACATTTGCTTCGATTGGGATGCTTTGAAGTTCTGGAGATATTTTCTTGATATGCTTCCCATGCTGTTGGTACTTTTGACATGTTTTAATATAGCTCTTAACATCGTCGACCATACCATGCCATAGGGGACGCGACTCGACCTAACAAAAAGTAC…	cluster_1	10
ENSHYS-05901	evgHyS_ScswcV5_2077.g8165.t1	XP_012554585.1 PREDICTED: glucoside xylosyltransferase 2-like [Hydra vulgaris]	LOW QUALITY PROTEIN: glucoside xylosyltransferase 2	TTTTAGAAAAAAAAATGATGATTAATTTTTTTATGAAAACCTTTTATGAATTATGAAAAGAAAAATGCCTAAACTAATGTTATCAGCGGTCTCATATGAACCTTTATGTTCAGAGGAAATTGGTGATGTCAATGGTCCACCTAGAACAAAAAAGAAAGGTATACTATGTGCGTCATCTAAAAAACGTATGTATGCTTTAATGATCCTGTCTGGTGTTGCTCTTTTGTGGGTATTTATTTATTATAAGCTATTAAATCACCGATTTGAGCTTCCAGAACCATTAAGAGAATTGCGAAAGATGTTTGGGGATGGTGAGGTAAAAAAGAGGCGTGGTCGAGAAGATGAGACAGAAAATGTGGTTGTCACTACTTTGGCAGATACAGCATGTCTTCCTCAGTT…	cluster_1	10
ENSHYS-04463	evgHyS_ScswcV5_1951.g7890.t1	XP_002593455.1 hypothetical protein BRAFLDRAFT_119531 [Branchiostoma floridae]	LOW QUALITY PROTEIN: coiled-coil domain-containing protein 39	GTTTTAGTTAAAATATAGAGATATATAACGCAAAGACACAAAGTTAAGTTTTACAAAATAGCCTGGTAGCAAAATGGAAGGAATTATGAGTGAGTTGGCTTTTGATGAAGGTATTGCAATGCCTATTGCAAATGAAGAAAACAAAAAATTGGAAATGCAGTTGGAGCAGAAACAAAGAGACATTGCTCGTATGCATGCAGAAGTAGATCAGTATGGTGATCGTATTAGAGCTATGTCTGATCATTTAAAGAATGTTCGACAGGAACGTCAACAAACTCAAGAATTATGTAATGCTAGAGATAGGGAAATAGAAACAGAAGAGCATTTTAGACAGCTTGCTGAAAGAGAAGAAGGAAGATTGACTTCAGAAATAAAAAGGCTGGAAAAAGAATTGGAAGT…	cluster_1	10
ENSHYS-01516	evgHyS_ScswcV5_1342.g5126.t1	NA	NA	ATGACTCGGCCAAATAAGACATCCGCTTCAAAAAATAAGGATTACTGTAAACGCTACCGTGAAAGAAATGTAGAAAAAATTAAAGAAAACGGCCGTTTACGAAAAAAACATTCTCGCGCTTTAAAGAAAATGGAAGGTGGTATTGCATACCTAGAAGCGAAGCGAAAAAATCGGGAGAGGATGAGAAATGCAAGAAAACAGAAAAAAGAAAATGAAGCCTCAGTACTAATTACTTCGCCCGTCCCTTTACCCCAAGTGCCATCGTCATCGTTTTCATCAAAACAAAGAAGAGCGCGATCAATTAAACGAGCGGAAGAAGGCTTACCAGGAAGTCCGCGTAAACGCCTTGAAATCATTGGCAGTCTTGCGCAAAAATATAAAGTTCTACTCGCTCGCCCC…	cluster_1	10
ENSHYS-01426	evgHyS_ScswcV5_1336.g5061.t1	NA	NA	TTTATTAGGTTAAAATATATATATATTATGGTTTCAATAAATAAATATGGTTTGGTATCTACTCTGTCTTTTGTTATGTCTAAGTTGTAAACTACTCCTGGCACATAGAAATTTCATTGAGAGACATAGAAAAGGCGATATATTTCAGGCAAGTTGTAACACTTGCCATTTATTTGCAGCAACATGTGCAACAGGATTTACATGGTTTAGCTGCTGTTCAAAGTGTAAATGTGAAAATGGTGCAACAATCTATCAAGATATGTGTTACAGTAACTTGGCTCACGCGAAATTTGAATGTCAATTTTTTATCAATGATGATCAATGGTATGGCTTATCAACCTTTACCTTGCAAAATTATGGTCCCACTTTCATTGGATATATTGTGCGCAATAAAGATTG…	cluster_1	10
ENSHYS-00876	evgMSTRG.17006.1	NA	NA	CTCAAAGAATTTAATTTCAGTGTTTTTGGAAATTGTTTCCCAAAAATGTATAAATAAGGTAATAACCATTTCCCTATGTTTTTGATTTTTCGACACAATGCATATGTGTGCATGGAATTTTGCAAGCATCCACATTTTGTCCTGTCCATACCATGTTAAAAGTGAAAAAAGTTTGCAGGAAGAAAACATTGCCCCAAATATTTGCAATTCGTTGCAATTAAAATAAAGTGGAATTAATGAGAATTGGTAATCACATTATGTAGAATTAATGGGGATAAGTTTGATGGGTAAAAAATTACAACCCTTATTCCATTATAAAAAAGTCATATATACATTACTTCTTTCAAGCAAGAAAATAAAACAGTTATCAGTAAGTTTATGCTTTAGTTCTGGTGGGTT…	cluster_1	10
ENSHYS-00803	evgtrinLocDN126376c0g1t1	NA	NA	ATTTAAACCTTATAAAAAAAATACTTGACAAGCTAAAATGTATATTCCAAAGAGATCTCGTATTTTGTTTACCATTATTTTGTGCAGCTTAGTAGTGGTTGTGCTGGTAAATTTTTTATGCAGTATTTATGCATGTAGGGGGAGCACAATCAAGATGGACGATGTAATCTCTGACAATCCTTTCCCGGTCGCTGACCAAAAGTTAAATAAATATCTGAGTTATTACAGCAATTCTAAGCATGAACGCAAAAAATGCTTTAAATGGATCATGTTGGCCGGTGATTCAAATATGCGCATTGTCTTTCACGAATTACTTCGATCATTTCGAGCGAGCAGGGGAAACAAATACGGCGAAATTATTGGTGGCATTACGTCAAATCTAGATTCTGTTGGGGAGAA…	cluster_1	10
