# Supplementary material for: A cellular and molecular analysis of SoxB-driven neurogenesis in a cnidarian
Source: eLife. 2022 May 24;11:e78793. doi: 10.7554/eLife.78793 (PMC9173746; doi:10.7554/eLife.78793)
Supplement: Supplementary file 3. [file elife-78793-supp3.zip › Supplemental File 2/all_cells/annotation_and_analysis/cluster_9_marker_annotation.csv]

ENSHYS_ID	NIH_ID	diamond_blastp_hit	pannzer_description	transcript sequence	cluster #	iteration
ENSHYS-22853	evgHyS_ScswcV5_98.g819.t1	XP_012556667.1 PREDICTED: thyroid adenoma-associated protein homolog [Hydra vulgaris]	Thyroid adenoma-associated protein (Fragment)	ATGAGTCATCGTTTAAAGAAGAAAGACTCCCCTACCAGTTTAGCGTTCACACAAGAAAATGTGGTGAAGTTGCTTAATTTGACCAAAGATTCTACACTTTGCAATGACTTTAGTGTCATTTTAACTTGTGCTACAAATGGAAAAGATCAATTGAGCTATTTAAAAGAGTTGAGTGGAAAACTAAAGAATGGAGAGTTGCAAGATAAGCAGAACATATTTTTACTTTGTTCAATGTTTGTGCAATGTATGAGTCGCCACCCTATGAGAAGGACTCTTGCTGCTATTCTTCAAAGTATGTCTCAGGAGGAGTGCTTGAAAAAAGAAGTAAAGAAGTGTATGTCAGGCATTTTAAGTGTGGTATTAGCTTTAGATAAGGACGCCAATCAATCAATAAGAGAA…	cluster_9	21
ENSHYS-21836	evgHyS_ScswcV5_66.g549.t1	XP_012562244.1 PREDICTED: voltage-dependent L-type calcium channel subunit alpha-1D-like [Hydra vulgaris]	Voltage-dependent L-type calcium channel subunit alpha-1S	ATATTCTCGCTGAGAAAGAATTAAAAACCATAGTAATGCTAAGAAACATAATGGCGCGTCCTATAATGTGGTTAAAGCCGACTCGCAGAGCTGGATTGGAGAGACGTAAACAGCAAATTAGAGATATGGAGAAAGGAGATGTGAGTTTTCGTAAGCCACTTCTTCGGGTTAATGACGTTGATGCAGATGACGATAGAACGAATTCAAACGCTTCCCTGAATGAATTGAAGCAACCTGTACGTAGCTACAGATGTCAAACCAACCTGTCATCTATAACAACGTTTGGAAACATTAACTTGCTCGAATACGAAAAGGAGAAAAAGAAAAAAGACCGTTCTCTATTTACTTTTGCAGAAGATAACATTATTCGAAAATCGTGTAAAAGAATTGTGGAAAACA…	cluster_9	21
ENSHYS-21803	evgHyS_ScswcV5_66.g524.t1	XP_012557067.1 PREDICTED: protein ZINC INDUCED FACILITATOR-LIKE 1-like [Hydra vulgaris]	NA	ATGAACCTAAAGCAAAAACTTAAGAATTTGGTTTATGGCGACAAAATCACACCATTGCCGACTGGAACTGCACTTGTTTTATTTATCACACTGCTTCTTGGATCAATGATTGTAACAATGGTCTTTTCGTTTCTACCGGAATTAGTCAAGTCATTTGGTGTATCTGACGTGGGGACAGGTTATTATGCCGGCTTAATTGGCTCAGCTTTATTCGCCGGTCGTGCATTCTCAAGCCTATTCTGGGGTTATTTGGCCGATGTAAAAGGCAAAAAATTTGCAACCATCCTGTCTGCCACAGCATTATCAATCACCACATTGGCATTTGGATTTAGCACAAGATTTACTTGGGCTTTAGTGACGCGATTTCTACAAGGCATTTTTATGGGAGTAAATGTGACT…	cluster_9	21
ENSHYS-21564	evgHyS_ScswcV5_664.g3013.t1	XP_020908302.1 ATP-binding cassette sub-family A member 5-like [Exaiptasia pallida]	Mannose-6-phosphate isomerase	AGAATTAAGTTACAATATTGATGCATGACAAATTTACTGTGGACAAATCAAATAATTACATAGGTGTACAGAATACAAGCAAAATGGGGCTGTTTATGCGACAATTATATTACATGTTGTACAAAAACTTTTTATTCAAAATACGCAATAAAAGACAGACTGTCATGGAAATATTAATTGTTTTGTATTTTGTGATGTTACTTGTTATCGTTAAAAAGACTACGCCTCACGATACTGAGAAAGCAGTTACAGAGTCTGAGCAAATATTATTTAAGGTGAATGATAAAGCAATGAAGATTGGCTTTGTCAAAAAAACAGGTGGTAAGTTTGTGGATGATTTGGTCAGGAGTGTGCAGTCAGAAACTAACCTTACCTTTTATGAATTTGATTCTGAGGATA…	cluster_9	21
ENSHYS-21527	evgtrinLocDN2727c0g1t7	XP_002157828.1 PREDICTED: protoheme IX farnesyltransferase, mitochondrial-like [Hydra vulgaris]	Protoheme IX farnesyltransferase, mitochondrial	CGACTAAACCTGTCAGTCTCGCCTTTGTGTTTGATCGTTTAGGATGACTTTATTAAAGACTGGAGGCATGAGAGCCTTAAATCGTTGCCTCACCTGTTCAAGAATACAACCAATGGTGAAGTATCAAAAATTCCATTTCTCGTTGAAATCTATGGTGGCATCTGGACTAAAGGATTTCGATGTGTTGAAAAACCAAAATGCGAGTCATATGAGCACTACAAAGACAAATATTCCTGATGGATGGAAAGAAGTTGGCATTCATAGTATCAGAACAAGAATTGGTTTGTATGCAAAACTTTCAAAGGCGAGACTGACAGGTTTAGTCGTTTTAACAGCTGCTGCTGGTTATGCTATAGCGCCAGGAGTTTTCGAGCCAAATATTTTTATCTGTACAGCTTT…	cluster_9	21
ENSHYS-20849	evgHyS_ScswcV5_644.g2314.t1	RNA15112.1 collagen alpha-1(XII) chain-like [Brachionus plicatilis]	NA	TGGCTTGCTTAAAAACTTGTGCACAAAAATAAATCGAGTTTTATTTACTTATTGTTTGGCATATCGAGAAAAGAAGAAACTGATTTGATAAATTCTAGTTAATATCTTCGCCGTGTTATTTTGAAATAAGCAAGATCGATGTGTGAAAACATGTCACAGATATGCGCTGTTGTATTGGTGGTTATATTGAGTTTAACAACTGTGGATGCTGGTAAAAAATACCAATCCTACCTTCACAAATGGCACTGCGGGCTAAACTACAGGACGCCACGTGACTACAACGAGGGCCATACCTTCTCCTTTGGATTTTGCTTCAAAGACCCGTCCCAATTTTGTTTTAGACATGCGGTGACAATGAACGGCTGTAAACAGCACAGTAACATGGGCTTATATTGCTGC…	cluster_9	21
ENSHYS-20057	evgHyS_ScswcV5_457.g1719.t1	XP_012562524.1 PREDICTED: microcephalin-like [Hydra vulgaris]	NA	ATGGCTGAATATACCCCTGGTAAAGATAGAATTGGATTTTTGTCCCCATTTCACTTATCTTTCGATGAAAGTGATGATGAGGAGAGGTGTGGACATAACCAAACAGCAGTTCAACAAAAGCCATTAAAAGGTTGTTTGATCTTTGTGGATGTGCGTGCAGAGAATGAAAATCGTTCTAAAGCAATATCAAGAGAATTAGAGAGATTGGGTGCAACTGTCGCTGAAAAGATAACTGAGAATGTCTCACATGTTGTATTTAAAGATGGGCGAAAGAGTACACTTACTCAGCTGAAAAAATATCCCGGGATACATTTTGTATCTGTTCTGTGGGTAGACTCATGTAAAACAACATTAAGTAGAGTCACAGAGAGTTTATTTCCTGCAAAATTACCAAATGCA…	cluster_9	21
ENSHYS-19943	evgHyS_ScswcV5_457.g1637.t1	XP_012556034.1 PREDICTED: uncharacterized protein LOC100215152 [Hydra vulgaris]	NA	CTAACAAACAGAAAAACTTGTAACAAGTAGTGTATGGTCACCTCCTAAGTACAAAAGAGCAGAATTCTGCTCAAATGGCTTTTTTCCTAGTCATGATCTGCAAAAGTGAGTGTCAGGATTAATAGCCGAAGCCACAGCCATGGCGGTAATTATTGATTCGTGTGCTACTGAACATATTGTTGGTCCGCCAACACACATTTTAATACCAGCACCCTCGTCTATGCCAACAGGGCAAGACAGTTCCGACTATGAAACTGCTAGTAGCACAATTAGTACGACCAGCATTGAGGGACATGCTAAAGTAATCAAGCAACGGACGTGCTGCGGAATATCATACGAACGTTTCAAGAAAGCGATTAAAGTCAAGCGAAAGTTTATTCCAGCAAAGATTAGCTACTT…	cluster_9	21
ENSHYS-19442	evgHyS_ScswcV5_4475.g21313.t1	XP_012561629.1 PREDICTED: G-protein coupled receptor 64-like [Hydra vulgaris]	Latrophilin-3 (Fragment)	TTCGTTTATGAGAACATAAACACATTCAACATGGCGGCTGCGATAAAAATTTTATGCTTGGTTATTTTACAGAATCTTGCAAATGGTCAATCCTTCACGAATAACAACTGCAAACAGCCACATAAATGTTTGTTACTGCATTACAACAGCCCACCGGATCCAAAACTAAAAGGAGCTTTTCTAAAATGTTCGCACTATGGACTTAATGATAAATTTGATCGGAAGAATGGTAATTGGAATTTACAAAGTAAAAAAAATGATATGTTTTGCTCGTATCGACCTGATTGTAACTTAGTTTTCGACAATAATGAATCGCAAATGTGCATTGGTTCAGACGTGGTTAATTCGTATGGCTTGATGGAAGCACATATTTTAACTGTTCGCTACCAACCTTGCAAA…	cluster_9	21
ENSHYS-19325	evgHyS_ScswcV5_4433.g21182.t1	XP_016850674.1 PREDICTED: LOW QUALITY PROTEIN: A disintegrin and metalloproteinase with thrombospondin motifs 9 [Anolis carolinensis]	A disintegrin and metalloproteinase with thrombospondin motifs 9	TTATTAACAGTGAAATATACATCTTGTCGATTGCTGCTCTGTTAACAACGTTACGGCGAGTGAAGAGGAGATTTTTGAACAACTCAAATTTCCTGCCTTCGTCGTAAAGCGCATATTGATAAGAAAAAAATATAATTACGCATATTCAGCGTTGTTATGCAGTATACCTCAAGTTGTTGTTACAATGGTACTATTTCATGGATATAAGTGGCGCGTGTAGAAGGTGTTTTTTTTGAACGAACGATATTATATATATACCGTTATGCGCGATAATATATCACGAGTTTATTTTATCATGACTTTATCCAAAGAAAAGTTTGTTCGAGCCTTACTGATACTGTTGTTACAACATATGATATGCTGGCAATTAATAGATACATCTGCTGCAAATGACGGCTT…	cluster_9	21
ENSHYS-18946	evgMSTRG.112695.1	XP_020894557.1 protein kintoun-like [Exaiptasia pallida]	NA	ATACTTAAGTGTGTATATTTGATGAAAAGTTTTGTTACAGATATAAACAATCACCTCCATTGCGACGCATTTTGACTATGGCGAACAGGTGGTAAACAGTGACTTTGAATCAGGTAAACAATGTTTTGGGCATTTTTCCCTAGCTAAGTAGTTAAACAATGTTGGGGGAGAGAAGTGCAAAAAACAATTGTTTATAAAACAGAACTTATGTTTTGAAAAAACAACAACAACACAAACGCAGTAAAAATTTTTTACCTGGTAAATGTTTTCTGACTTTTACCCAGAAACCTTATTCGTATAAATTTTAGCAGGGATTTGATTTGTCGCGGATCAGATTTAACACAAAATGGTTTCAGTACGCTTTGAGTGAAAAACAAGTCTTTTTTAAACAAACAGACA…	cluster_9	21
ENSHYS-18800	evgMSTRG.112285.2	XP_012559803.1 PREDICTED: arginine--tRNA ligase, cytoplasmic-like [Hydra vulgaris]	Arginyl-tRNA synthetase	AAATAAAAAGAGTAGCATTGCTGTCAACGATAAGCTGACGACCATAAAAGTGACACATTTTCTTTAAATTGAAGAAAACTTTGTATTTTGGGTTTTGGTAGCATTTAAAACCGTAATTAGCATCCTTGAAAATACTAAAAAAGGTTGAATGTCAATTTTAGGAACTTCTTTTGTCACCATATTTCACAAAACAATCTCCAAACAATTGCTAAAACGAGTAGTTTTGTCTCATTTAAAGTATTCAACATTGGGAAGATATACTGAATTTGGAAAGAGAAACATGTCTTCACTTAAAATATCAAGCCTGGATAAAAAAGCTGATCAAGTGGAAGCTGAAATTACCAAACTGAAGGAGGAAATTTCAAACTTGAAGCGCAAGGTTGAAAAAGATGTCGATGA…	cluster_9	21
ENSHYS-18344	evgHyS_ScswcV5_4367.g20311.t1	XP_012555133.1 PREDICTED: uncharacterized protein LOC100204596 [Hydra vulgaris]	CCR4-NOT transcription complex subunit 4	TGAATTTATTTCTAAGTGCAACAGACGGATCGTGCATTCCAAAAATTTTGATGCTCCTTCTTTTCAAAAACACAGCGAATAATTTTTTGAAGAAAACAGAGTTTCTTGATTTAAAAAATCTACAAAGCTTGTGTTTATTTAGAATACGGGTTAACAATGTCTGCAGCAGATGCACCAGATTGTCCATTATGCATGGAAACATTTGAGATAGACGATCTTCATTTTTATCCATGTACTTGTGGTTATCAGATTTGCCGTTTTTGTTGGCACCGTATACGTACAGATGAAAATGGGCTTTGTCCAGCTTGTCGTAAGACATACACAGAAGATCCTGCAATGTACCGACCGCTGTCACAAGATGAAATACAGAAAATAAAAAAGGAAAGAAAGCAGAAAGAA…	cluster_9	21
ENSHYS-17734	evgHyS_ScswcV5_4270.g19786.t1	RMX48658.1 hypothetical protein pdam_00018604 [Pocillopora damicornis]	NA	ATGACGAAGAATATACAGAACAAAAGCAATAAAAGTGTTGTTTTAAACACTGAAGAAAATAAACAAAAATCTGGCTGTTTACATACGCATGATAATCAAACTGAGAGGATGAAGCTCAATGTTTACATGGTCCTAATCCTTATTCTGTCGTGTTATGCAACATTTACCACATCAACGTCAATGCCTATTAATGTATCCTTGGGTTTTATTGCCCCATTACATGACAGTTTGGACCCTCTTGGTGCACTTGGACAAGAATTGGAATCAGCATTTAAGCTTGCTGTACAGGCTGTCAATAAAGCAAAACCAAGCAGGGTTAAAATTAGGACAGACTTTTCAGTTGGTGTAAAGGATGAAACTGCAAACCCAGCAGATGCTTGTAAAAGTGCCGCAAGTTAT…	cluster_9	21
ENSHYS-17159	evgHyS_ScswcV5_4261.g19275.t1	BBB94183.1 Ser-Thr kinase [Aurelia sp. 2017-HT]	calcium/calmodulin-dependent protein kinase type IV	ATGCCGAAAAAAACGCCACAAGCACCAAAGTTTGTCGAAAAACTTGAAAACATCGAAGTAAACGTCGGAAAAACAGCGATCATTGACTGCGTCTGTACAGGAGAACCTGAACCAGATTGTGATTGGTTCTTTGAAGAAAAACCTATTAAAGATGAAGGGAGGTTTCGCTATTTATTTGAGAAGGATGACGTAATTGGCTTAGAAATTAAAAAAGTGACAGCAGAAGATGAAGGCGAGTACAAATGCGTTGCTTTCAACAAGTCAGGAGAAGTAGAATCCAAGTGCACCATCTTAGTCAATGCCGCAGGCAAAATCGTCGATGCACCCAGGAGTGAAAGTTACAACGAAAATCAAACAGCAATATTTAAATGTGAATACGTTGGTCATCCCCATCCCGAA…	cluster_9	21
ENSHYS-15666	evgtrinLocDN36988c0g1t1	NA	NA	TGAAACATTTGAACATGTTCTGGTTGTCAGTATCTCATGTATATCTTTCAATTTTTACAATAAAATAGGCACCTCAAAAAAAGTTGCCTACAGGGTGATTACGCGCCTTTAAATAACCTCGTTACTTTAGTGCACCAATCTGACTGGAGCCTTATTTCACCGGCACATATGGCCTGTTTACACTTTTATCATAAATTCGTGCTGCAAAAAGATGTCGTCTTAACACCTTGTCTGTCCAATGTCGTTTCAGTCGAATTGTTAAATAACTCAAATGTTGAGATTTGTTCGTCGAGTATGCCAGCAACAGTAAAACGACGCCTCCGACAATACTGTCGTTCTGTCGGGTATTCTACGCACATACTAAATGTACTGCCTATTGAAGCAGAGTCTTTTACTCGT…	cluster_9	21
ENSHYS-15656	evgtrinLocDN9430c0g1t18	XP_002163048.2 PREDICTED: isocitrate dehydrogenase [NADP]-like [Hydra vulgaris]	Motochondrial isocitrate dehydrogenase	ATTGTAGATGGTAAGAACCCTACCGGAACCGAGTCAAAGACTACGTATTAATCTAAATTAGACATTTTTAGCTACTTCTACCAACAGCAAGACGGGATTCTAAGTTTTTGTAATATATAAACACATTAACCACATTCAGCATACATAGCATTGTAAGCCAGTAACATGGCTAATGATAATACTTCCAAATGTACACGATAAAAAACCTGGCGTGACCATAATAAAAACTAAAAAAATCTATATCTCTGAACAACTGAAAATTTTATCAATGTGCGCGAAGGAGTTAGTATATCAAAAACTAGCAAACTTGAGTTAACTTTTAATAGCGGCTGGCTACAGTACAGAAAAACAAAACTTGAAAGTTTCCCATCGTCTATCAAGAAAAATAAACACACGTCA…	cluster_9	21
ENSHYS-15553	evgHyS_ScswcV5_3964.g17753.t1	PFX31238.1 Importin-9 [Stylophora pistillata]	NA	ATGAAAGTGCAATTTGAAAGGGATAAAAAGGTCCATCAAAATGAACGTACTGTGGGCACTTATCTGGTTTGTCCTGCTCATTTTCATTGGCTGGCCATTGGGCTTCTTTTGTGCAAGTTGGTATGTGTGTTGCTTACCGTTCGAAATATGAATCCAATGTGGGCACTTATCTGGCTGTTAATTTTGGTCTTCGTTGGATGGGAGATAGCTTTCTTTTGTTGCTCGTGGTACGTATGCTGTTTACCATTCGAAGTTTGTATAGAAGCGCTTAAACCGTTAAACGAAATCTTATTAACTGGAGTGAAACTTCCACGTGCGTTTGCACGCCATATGATGAATGGAGAAAGTGGTTGGAATGCAGATTTGATGAAAGATTAG	cluster_9	21
ENSHYS-14209	evgHyS_ScswcV5_3808.g16527.t1	XP_012559251.1 PREDICTED: uncharacterized protein LOC100211324 [Hydra vulgaris]	NA	ATGTCGAAGTTGTACGGTGAACACATCGCCATGTGTCTATTATTATGGATGTTATTTTCACTGGATGCAGTTGAGGCATTTGAAAACAGACAAGGAAGTACAATTATTGTTGCAGAAAATATTAGTAAAACGCATGACGAACTTGGATGGAAACTTCTAGGGCATCATTGGTATTTCCATTTTAAAGTGCAACTTCCATGGCACGAATCACGTAAATTTTGTCAAATGTACAGATCAGATTTGGCCACTTTTCAAGATGATAAAGAATCTGACATTTTAAAGGAGTTTCCCAGTGATATGTGGATAGGGGCTTCACAAAACAGTTCAGGTCACTGGAACTGGCTTCATACTAGTTCAGTGGATGAAGCTGTTGGTAGCTCTTGTGGATTGTTGTTATCT…	cluster_9	21
ENSHYS-13102	evgMSTRG.81674.1	XP_002161167.3 PREDICTED: glutaryl-CoA dehydrogenase, mitochondrial-like [Hydra vulgaris]	glutaryl-CoA dehydrogenase, mitochondrial	TTTTTTTAGAATAAACAACAATGCCACTGCAGCAAGTGCTTCGTATGCAAACACCACTTTTCAAGTGCATTGCATCAAACAGCAGTCGTTGTCGGCCATTATCAGCACTTGCTGAGGCTGTGAAGAGAGTATCTGGTAAAGATGACCATCATACTAGTACTACAAAGTTTGCTAAATTTAATTGGGAAGATCCATTGAACTTGGAGAGCTGTTTAAATGAAGATGAAATAATGGTCAGAGATCAAGTTCGCAACTATGCTCAGGAGAGTTTAATGCCACGAATAATATTAGCAAACAGAAATGAAGTATTTGATCGAAAGATTTTAAACGAGATGGGAGAAATGGGGCTTCTTGGTGCAACATTAAACGGTTATGGGTGTGCCGGTGTGTCACAAGTTA…	cluster_9	21
ENSHYS-12934	evgMSTRG.82228.20	XP_012561976.1 PREDICTED: mothers against decapentaplegic homolog 3-like [Hydra vulgaris]	NA	ACTTTGTGTGGGACAGCACTACAGCTATGCGAACTCAACAAAGGTTGTGATTTTTTTATTAGGATGAGTATATGCCATGACAGCTTTGAACTCGATCCTCAATTTTAATACTTCAATTGTACGAAGACTTCTGCAGTGGAAAGTTGGCAATGATGAAGAGCACTGGTCAGAAAAAGCTGTTAAGAGTTTAGTTAAAAAGTTAAAAAAATCGGGATCTGGAGGATTGGAAGAACTTGAAAAGTCCATAACTACACAAGGTCAAGGTGAACACACTAGATGTGTAACCATTCCTCGCAGCTTAGATGGTAGGCTACAAGTGTCACATCGCAAAGGTCTACCTCATGTCATATATGTTCGTTTATGGCGCTGGCCAGACCTTCAAAGTCACCATGAATTGCG…	cluster_9	21
ENSHYS-12865	evgtrinLocDN9043c0g1t2	XP_002155407.2 PREDICTED: uncharacterized protein LOC100201914 [Hydra vulgaris]	Interferon regulatory factor 8	AACATGTGCCATCTTTTACTTTTATTTATTCTATCACTAGTGAACTTAATTTTTTTTTTTAGGTTCTTAAACTCACGGATAAAAAACTCAAACTACTTTTAAGTCCCTGAGTTTAAGAACCTAAAAAAAAAAATTAAGTTCACTAGTGATAGAATAAATAAAAGTAAAAGATGGCACATGTTGATATTGTGCAAGAACTGTTTGACGATGCATCGCAAAATCCTACAGCTTACGAAAACCAACCACGTCAACGGTTGCGTTCTTGGCTCACAGATCAGTTGGATTCTGGAAATTGTCCTGGTTGTGGGTGGATAAATAAAGATCTCAAGATTTTTAAGCTGACCTGGAAGCATTATGGAAGGCCTGGGTTTGATGAAGACAGAGATGCTAAAATTTTCC…	cluster_9	21
ENSHYS-12060	evgHyS_ScswcV5_3470.g14747.t1	XP_012554883.1 PREDICTED: mitochondrial amidoxime reducing component 2-like [Hydra vulgaris]	mitochondrial amidoxime reducing component 2	ATGCGTGTGAGGTACAATATATGGGATTCATTGAGAAATATATGGAACATGGAATCAGTTATTGCTTTTGGAAATGAAAATCTAATCGTCTTATGTGTCATAACTGTGGCTATTTTAGTAATATCCATTGTTTATCAAACAAAAACTCGACGTAGAAAAGAATTAGTAGGATATGTTAGCGCACTTAATGTATTTCCTGTGAAATCTTGCAAAGGGATGCCACTAAACTCGGCTGAAGTTACTAATTTAGGAATAAAGCATGACAGGCAATTTGTTTTGGTGAATAAATTTGGAACTTTTATGACTTTGCGTAGATACCCAAAGCTTGTGTTGATAAATCAGAAAATAACAGAGGACGAGATTGTTTTACAAGTGGATGGAATGCCTTTGTTAAAGCTA…	cluster_9	21
ENSHYS-11812	evgHyS_ScswcV5_3470.g14573.t1	WP_042463043.1 6-bladed beta-propeller [Bacillus dielmoensis]	NA	ATGGCTTTCCGACCTCCATCAAGACTTCGACCAAGACCTCCATCTTCTTGCTCGACTACTTCTACATCGTCGTGTATAGATCGTTTGCTCGATTTAACGAAATGTTCACACTGTCATAATCAATTAAAAGATGCTCGCATGTTGCCGTGTCACCACTCGTTTTGTTTTTCGTGTTTGGTCGATATGATCGGTTCTTCAACATCTAAAGATGAATTTCTCTGTCCAATTGATCGTGTGGTTATCAAAGTACCGCCATACGGAATAAACTCGTTTGACCGGGACGAACGCGCAGCAGCGCTCGAAGAAATACGTTACGAACTCGAAGATAGTTTTAACGATGATATCGATACGTCGACAGCAGACATAGATATTAACTTAGAGAGTCTAAACAAAGGAGTA…	cluster_9	21
ENSHYS-11586	evgtrinLocDN126436c0g1t6	NA	NA	AGAGAGGAAATACCCGAAGAGACTGAAAAAAAGGTTCGAGTTAAGGAGAGATTCGAGTTATAAGGGTTTGAGTAATAGAGAGTTTTTTATGAGAAAAACTGCCACCGTGCCAGCGAAATCGTTTGATTTAATTCGGGTTATAGGGGTTCGAGTTATAGATAGTCCACTGTACTACAGTTTACATAAAAGAAACCCATCTATTTTTTTGTTTAAAACCATGAATTTTACCATTTTATCCTTGTCATTTGTAGAACTTAAATCTGCACCGGAATTAATACGCACGAAATATATATTTTATTGCTGCGCGAAAAATAATGGGAGAAGCAATTTTTACGATTTATTTCTTTTTCAGACTTTTGTCGGATTTTTTCTTTATTTCGCGATAAGAAATTTTTGCGA…	cluster_9	21
ENSHYS-11048	evgHyS_ScswcV5_3309.g13892.t1	XP_002155449.1 PREDICTED: ES1 protein homolog, mitochondrial-like [Hydra vulgaris]	Isoprenoid biosynthesis protein ElbB	TAGAAATTGTCATATCAAAATTTATCCCATATACGTTCATTTTGGATAATGTTCTCAAGATTGCAAACTCTCACAAGATTAACACTAACACACAACTTAAAAAGATTTATTGCCATGAAAAATAATGCTGTTGTAGCTGTAGTTCTAGCTGGGTCTGGTGTTTATGATGGAAGTGAGGTACATGAAGCTTCTGCTGTTATGGTCAATTTGAGTCGAAATGCCGCTGAGTACAAGATATATGCTCCAGACATAGCACAAATGCATGTTATAAATCACACTAATGGTGAAGAAATGAGTGAAACTAGGAATGTTTTGGTTGAATCAGCAAGGATTGCAAGAGGAGCTATTAAACCACTTACAGAACTGTCAGTATCAGATTTTGACGCTGTCATCTTTCCT…	cluster_9	21
ENSHYS-10623	evgHyS_ScswcV5_3298.g13503.t1	XP_012554603.1 PREDICTED: uncharacterized protein LOC100208285 [Hydra vulgaris]	NA	ATGTCGAAAACGTTGGTGTTATTTATAACCACTTTGCTTTGTCTATTTTGTTATGCATGGTCAAACGATATCTTAGACAAGAACCAAAATAATGACTTTTATGCAAAAAACTACAAATGTCCAGAAGGATGGCAACAACGTTGTGAAAAATGCTACCTGGTCGTAAAAGAGGAAAAAACATGGACAGATGCAAGATACCATTGCAAACAAAGAGGTGGCGATCTTGTCACTATCAAGGATTTTGCCACAAATATGTTTTTGACGAGATACGTAACATCTGTGAGTGATTCAACAAGAACAATATGGATTGGTTTAAATGATAGAGTGAATGAAGGGGAGTTCCAATGGGCAGATGGTTCAGAAGCAGTTAAACAAGAGTTTCGTTGGTACCCAGATGAG…	cluster_9	21
ENSHYS-10018	evgHyS_ScswcV5_3215.g12997.t1	NA	NA	GTCGATATAGATATCAAGAGAAGTTGTTATTTTTACAGAAATTTATATACAAATAAATACATACGATGTATTCCAAGTACAAGGATGTATCAGCTTACGTGAAGGACTTGTGCACTTGCGTCATTTGTCACCAAAGACCAATATTCTTTAACGACGAGGAACTTCATAAGCACATCGAGAACGTTCATCGCCAAAGTTGTAATTTTACAACTAAGCATGAAAACGAGTTTAAAGATATAAAATCTCAACTGGCTTACATCAACACTCTTATCTCAAAGAGGAATAAAGATGGTAGCCCAAGTTGTTACGTTGAACACGATCAGCAACGAGAGAAATCGGGAAAGAAGGGAGAAAATAATGTAGTCGATGAAAAATCCAATCAAATAAACATATACAAGG…	cluster_9	21
ENSHYS-09756	evgtrinLocDN13746c0g1t13	XP_001624761.1 predicted protein [Nematostella vectensis]	EF-hand domain-containing 2	ACTTTGTGTTTGATTTTTTTTTTTTTGCGCACTTAGTAATTAGAAATAGAAGAATATACAGAAGAAAAATCAAATATATACAATTTTTAAAAGTAAAAATATTTATATTAGTCTTTGTAGCCCAGGGCTTCTAATACATTCTTGTAGGAGATGTTATTCAAATTTTCGTATGGACCAACTCTTGCATGTGGCTCAACACCAGAAGCGAGATTTGATACGTATTTCTGTGACGTCACTGGCATATCTCTCCAATTTAAAAAGTTAATGAATTGCCTATAGTCGGTGCAGCCGTCTTCGTTGGTGTTAACTTTTTGAATAAGTGACTGCAGAAGCTGATCTTGAACAGGAAGTTTAAAAGATTTGCAAATGTTACGCAATTCTGACGTGGAAATGAGTCCA…	cluster_9	21
ENSHYS-09475	evgHyS_ScswcV5_3153.g12455.t1	XP_002158041.3 PREDICTED: uncharacterized protein LOC100202378 [Hydra vulgaris]	NA	CTAGTGCGATGTAAAGATGACACTAAAAGGAAAACAAAATTCTAACGTTCACGGGAGAAAAAAGAAGAGACGATGCTGGCCTTAATACTTTGTATATGCTTTTTGTTATCAGTTAACACACAGGAACTGTTGGATGCCTACAAACCAATTCAGTATGATTTTGATGGTACTGAAACCCATACAAATCATCGAGTTCGAAGAGCTACTGAAGTGTTCAGCGAAAACATAACATATACTTGCGACACATCAAACCATCCACAACCAACGGCAGAATATCCAGCAGTACTATTTGAAAATTTTAACTACAATAACTGCACACCATCTGGGAGGTTTGTGCGTTTGCGTGCAAATGATTTCATTAAGTGGGTTGAGAACATACCACGCCCAGGTCGAGGACGA…	cluster_9	21
ENSHYS-09176	evgHyS_ScswcV5_3094.g12177.t1	XP_004208934.1 PREDICTED: C-X-C chemokine receptor type 1-like [Hydra vulgaris]	7 transmembrane protein	ATGTCATTTGGAAACTCTTCTAATTCATCAACGCCACAATCAGTTGAGAAGGATGTTACATTCAGTGAATGGTTGTTGGTATTTGCATTCATAGTAATCATGGTGACAGGGGTGGTTGGTAACCTTTTAGTATGTTACGTATTTGGTGTCAAGAAAAAGTTAAAATCCACTACTGAATGGTTGATTCTATACCTAGGAGTCATTGACCTCTTGACGTCATTGTTTAACCCAACATTATACATATTCTGGACGCTTACGCATTACTCTAAATGGCCTTTTGGTTATTATGGTTGCAAGATATTACCAGCCATTGGTCCAATTATGACAGCTGCTTCGGGGGGTGTGTTATTAATCTTCGGAATTGATCGTTTTCTTGCAATAGTCACGCCATTTTATGGT…	cluster_9	21
ENSHYS-07436	evgHyS_ScswcV5_2558.g10637.t1	XP_002154975.2 PREDICTED: excitatory amino acid transporter 1-like [Hydra vulgaris]	Amino acid transporter	AGCACTAATCATCGTACTGTCATTTTTAAAACAAGTTTAGTTTGAAAAACGATACACGTATTATTATTCTGTTAAACTCTAGAATTATTTCGTTAAACAAAATGGACGAGCAAAAACACTTGCAATCAAGCGGGATGTTTGCGAGATACGTTGACGTGGGAAAAGGAAGCTTAGAGAAGATTCAAAAAGCATGGAAAAAAGAAAAACAGGTCATTTTAATCATTCTTGCTGTTGTTTTTGGAGTTATGGTAGGATTGCTGTCTAATGAGCAGATCCAAAACACAAGCGAACCTGCGAGATCACACATTCTACTCTTTCTCGGCTTTCCTGGTGAAATATTTATGAGGATGATGAAGCTGCTAATTCTACCTCTAATTGTAACGAGTTTAATCGTAGGAT…	cluster_9	21
ENSHYS-07343	evgMSTRG.45404.1	XP_027060189.1 THO complex subunit 2-like [Pocillopora damicornis]	THO complex subunit 2	TTGCGGCCACCGTTAATAAAATTAAGGCTTTTGGAGGAAATTTAGATACAAAAATGTAGAACATTTTTATGCCATGTGTTGTTTTTGTGATAAAATTTTGCGGAATTACAGCCTCGTTAGATTAGTGCGCCAATTAACTTCTTCCTTCTGCTTAAATTTCGTTTGCCGTCGTATGAATTTTGTAATAAGGAAACTCTTATATCGTTTGTCTTTCTTTCTTTTTTTGTTCGCTTGGGGCTTGCTGCTGCATACAAATTGCTTTAAATAATTCGAGTCTTGCATTGCTTGTACGATAACGCTTATAACAAAAAGCGTGTAAAAATGCTATTCAATTCCAGTCAGTGGCGACAGCCCGACTTCCATTTCATTAATTCGTGCCATCAATCCAACATAACATTT…	cluster_9	21
ENSHYS-07166	evgHyS_ScswcV5_2556.g10404.t1	XP_002154505.3 PREDICTED: sushi, von Willebrand factor type A, EGF and pentraxin domain-containing protein 1 [Hydra vulgaris]	NA	CCAACGGACAGTTATAATTCATATTATGTACCGCTTCTTCATTTGATGGATGAAAAATAAACCTTCCAGCATTAAAATTATATTGTGTATGTATACATGAAACCTTGCCATGGGATCAATACCATTCGCCTTGCTGCTTATTGTTAGCGCTGCTAGGTGCATTTTTGCCAGTCGTGATTGGAGAATTCAAAGATTAAATCAATTTCAGCAGAAATACAACAATAGTCAGGCTGATATAATATTTCTACTCGATGTTTCTGGAAGTGTCAGCGACAGTGGTTTTCATACGGAAAAGGAGTTTATAAAATCTCTTCTGAGTGAGATTAGCGTGCAACCTATCGCTTCAAGAGTCGCTGTAGTGTCTTTCGGCAGACATGTGAAAGAAGAACTTGACTATAT…	cluster_9	21
ENSHYS-07098	evgHyS_ScswcV5_2556.g10345.t1	XP_002163936.2 PREDICTED: ras-like protein 1 [Hydra vulgaris]	Ras-related and estrogen-regulated growth inhibitor	AGATAGAATTTCTTTTAAAAGAATAGAGATCGGATTAGAAAAAATGAAGGACGACATACGCAAAAGATCGAAAAGCACATCGGCCATGCCAGATGTACGTCTGGCTGTTACTGGTGGGCCTCGTGTTGGAAAGTCAGCGATCAGTGTTCGATTTCTAACACGTCGTTTTATTGGTGAATACCAACGCAACGTAGACCGCGTGTACCGGCGCAACATTCAGTTTGGTAGCGAAGTGATTGAATATGACTTGAAAGACATGGGTTTTATTCGCGACAACGGATCGATAATAAAATGGGCAACTTGCATCGCCGTCATTTACTCCATCATAGATCGGACAAGTTTTACAATGGCAACAACTATTTTGAATGATATCAACACGATGCTTCATGTTGTTGACAA…	cluster_9	21
ENSHYS-06747	evgHyS_ScswcV5_2548.g10031.t1	NA	Putative ankyrin repeat and SOCS box protein 3	ATGGATTTGTTATCTAGAATCTGTAACAAACTTTTTGGACAACAATTATATCAACGTGTTTGTGATAACCATTCACCTCGGATGATTGTTAATCTGGTCTTGAACAACGACACAGAAGGAATAAAGTGTCTTATAAACGACCAACCAGGAATTCTCACTACGACATTCGGTAAATATAAGAAATCTCTACTAAATATTGCAGCTGCCGTTGGAAGCAAAGAAATGGTAACATTACTAGTTGAAAAAGGCTTCGACATTAACATCCGCGACAAACACAAGAACACTCCTTTACACGCAGCATGCATGTCAAACAACTACGAAGCAATCAGTAGTTTATTACGTCATGGCGCCGACGTTAATTTGACTAACTACTTATCACAAACGCCTACTCACATTGCA…	cluster_9	21
ENSHYS-06579	evgMSTRG.44150.1	XP_028394845.1 WD repeat-containing protein 38-like [Dendronephthya gigantea]	WD repeat, sterile alpha motif and U-box domain containing 1	ATGTTACAAAAATCAACATTTGTTTTGATCCTTTAACAAATTATATAAATACATGATCGGCTTTTCCAGAACTTTGAAAAAACATTAAAATACCACTCCCCAAACATCACGTGAAATGATGTCACGACGAAAGTAGCTTTAAACCATAATATACAGATAAAAACTGCTTTATTGTTTAAAGTAATGTGTCACTTCATCTAAGTCACGTGGACATCAGTATAAACACAGTGACACCTGTTCAGGTCCTGATGACAGAAGCTTACCATCTTCAGTGAACGACAGTTGATGTATTTCATCAGTGTACGCTTCCAAAGTCTTCAAAAGTTGGCCTGTCTCTACATCCCATATTTTCACGGTTTCATCATCCGACGCAGACGCTAAAAAGAAGCCGCTAAGAGA…	cluster_9	21
ENSHYS-06071	evgHyS_ScswcV5_2436.g9288.t1	XP_012557840.1 PREDICTED: uncharacterized protein LOC100213006 [Hydra vulgaris]	NA	GGCCACATTCTATTTTCACTGAGAAAGGCAAAAATGGCGGACATGGAAAACCACGATGAAAATATTAAACAAGAGACTGCGGAAACTGACACCATTGTTGTTAGTGGTGAATCTACTGTAAATACTTCAGAAGTTGGAGAAGTATGTACAATAGCGAATACTGGTAATACTAACGAAATATTGCTTTACGTTGATGGAAACCAAGGAGTCCAAGACTTAATACGCGTTGCTTTAAACCAAGGTCTTTCTTCAGGAGAAATACAGCAACAATTACAAAGTGATGGAACAAGTATTACATTGCAAAGTCTGGGAGATCATGCTATTATTTCTATGGCTGACGGTTCAGTACAAGGTGGTGCTAATTTGTTGGTATCAAGTGATGTCACTGCTGAACAACAA…	cluster_9	21
ENSHYS-05670	evgHyS_ScswcV5_2402.g8925.t1	XP_020899029.1 uncharacterized protein LOC110237754 [Exaiptasia pallida]	NA	ATGGGCTGGTGTGTTGTTGTTGGTTGTAGTAATAATACTTTTACAAAAAATAGAGAAACAAATATCAGTTTTTTTCGTTTTCCGTCAAATATTACCTTGAAAAAGAAATGGTTAGCTAACATTAAAAGAGAAAACCCACCTAAAGAGGCGAAGATTTGTCATCAGCATTTTGAGAATTCATGTTTTACAAGAGATTTACAGAACGAACTTCTTAACAAACCACTCAGACGTTTGCTCAAAGATGACGCTGTTCCAACTTTATTTCCTCACAACTCAGGAAAACAACCACAAAAGCGAAGATCCAGCATTCTAAGAGAGGAGACTGCAGTCAAACAAAAACTATGTGAAGATGCAATCATTCACAATGAAGAAGTAGAACACTTGGAACTTGAGATGAAT…	cluster_9	21
ENSHYS-05641	evgHyS_ScswcV5_2402.g8896.t1	NA	NA	ATGCCTCCCTTTAACAAAGCTGTTTTAGTATGTTCAAACCAGTGGTATGATATATCATCGAGTCAAGGAGTTTCAGAAGATACGCAAATAAAGTTTGTGGACTTGGCAGTCTTGCAAAAGTGCGAGAACAAACAAGTTGTTTCCACTATCGATCAGTTATACACTGCAAAACTCCGCTCAATTCAAGCACTCGTGACGAAAAATTCAACGACAAACGAACAGAACAAACACGCTGTTATCACCAACAATCCATCTTCTATTCTAACATCACCAGATGACGATATTTTGTTTTCCAAAGAGAAACGAAAACTCGACCCTGCTGACGAACCGGTGACGCAAAATAATGACGTCGTCTCTGCGAAAAGAAAAAGTCCGAAGAAGAGCATTCATTGTGAAAAA…	cluster_9	21
ENSHYS-04676	evgHyS_ScswcV5_4838.g21918.t1	ADO22611.1 LIM class homeobox transcription factor Lmx [Mnemiopsis leidyi]	NA	ATGGATTCAAAAATAAAAGAAACTGTGTCATCCACAACAGGTACCAATTCAGAACTTTGTGGAGCCAATCAATACCCCATTTTAACAGCCACAAAGGTTCAGACATCCACAACAGGTACCAATGCATCAACAAATGCCTCAAACTCAGAATATGAGACCAGGAGTACCTTTCATTCAGATGGTAATGAACAGTTGGAATCCAGCAAACCAACAAAGACTGCTTTAAACTATTTCTCCATATTCAATGTACAGGGTCTAAAGCCACTAACTGTGGCATGTTCTGTTCCTTTAATACATGATGTACTAAAAGAGAAGAACCAACTCTTCATAGCACTTACCGAGACCTGGTTATATGATCACTTAGATGCAGAATTGTCAATAGAAGGTTATAAACTCTTC…	cluster_9	21
ENSHYS-04144	evgMSTRG.124585.1	XP_020627128.1 trichohyalin-like [Orbicella faveolata]	NA	GTTTGAGAGAGCCTGGGAAAATTACATCATTCTGACCCATGTTTGGCACGTCAATATACAAGTCTTCGTTCTGGTTGATTGTTGAGGGACATGACTCACCTTGACACGCTGCTTCTTGCCTTTCAAGGCCAGCATTGTTTTAAATTCCTTGAGAGGATATAGCTTAGTTCCAAAAACAGACATCTTTATTTATAGCGGTGCAGGCTTGAAATAAATGACTGATAATCCGGGATATGACTTTACGCCGGAAGAGGATATTCCATATGAACCTGAGGAGTTTAGTAGTGAGATCCTTCGACCCGAGGATATTCCTGATACAAGCACTACGCCCGCAACACCTTCACAAGGTGGCCTTACTGACACCACGACTGCAAGGCATGAACTACTAACATCAAAAGT…	cluster_9	21
ENSHYS-03290	evgtrinLocDN112815c0g1t6	NA	NA	TTGAATAATCCTATGAAAAATTATTGAGGGGGAGGGCGGAATCCGCCCCCCCCCCGGTCATAGTATGTTCGAAAAACCCCGGACCGAATAGGGTTAAGGTCTTTCTTTTATGTAATTCATTTTTCTTGCCTTTCAATAAAGCTATTTAACGATTTTCAAGGAATAAGTAGTTTAATCAAGTTTGATTTTAAGCTGAAAGCACTAAATTATACGTAATACTTACACTAGACCCATGGGAATGAAATTAAATGAAACGCTACCTTGTACTAAAGTTCTATTATGATCCTAAAAATTAACATAAAGGAATAATAATACATAAAGAGTGAATTTCACTGTAAACTAATAATTCTGCTAAAGTCTGAATGATTAAACAAAATTGATTAATATTATTAGAGAATG…	cluster_9	21
ENSHYS-03241	evgtrinLocDN16179c0g1t2	NA	NA	TCTTCAAGTTCAAAGCCACATCCTGAGGTAACCACATGCAATTTTTAGTTGGTAATACCAAATTTGATCATTCTAGTTATGAAAAATGTAAGTTTGGGTACTGGAATTTTGTATTTTATTTTTCTTGATTGTGTGACCACTTTTCAATTTAGCCTTTTTGTAGCTGGTTGAATGAATAATCAGCTACCTCTAGCAGAAATGCCGTGTTTGCAATATCCTTTTTTGCCTGCTGGACAAGAACATGAACCCTCTAAAACATTTCCACTTTTCCTACCCAGGGTAACACAAACGTTTCTTTTGTCCTTCGTCATGCTATCTACTGTCTTTTAATCAAAATACCCTATAATCCCATATAATAAATATGCTATCAGCAGTTAAATATCTCTCATTTTTAAATTT…	cluster_9	21
ENSHYS-02920	evgHyS_ScswcV5_1748.g6521.t1	XP_002160250.2 PREDICTED: tether containing UBX domain for GLUT4-like [Hydra vulgaris]	Tether containing UBX domain for GLUT4	AGGAAAAATTTAAAAAAATAATTTTAGTGCTGGTTGGGGAATTAAGAACCAAAAATGAACACAGGAAAAATAGTAGAAGTGTTGTGTCCAAATGGAAGACGTCAAAAAGTTAAAGTAAATCCATCAATGACAATTTTGCAAGTTCTGCAAACAGTGTGTGAGAAACAAGGCTATGATCATGCTGAGTATGACTTAAAACATTTGCAAAAAGTACTGAATGTAACATCAATGATGAGGTTTTTGAATCTTGCTAACAATGCCAAGCTTGAGATGATCAAATGTATCAAAACAAGGCCAGCTTCTAGTGTAACTGTAGCTTTGCAGTTAGAAGATGGTTCTCGTCTTCAACATCAATTTAATCCAAATACTACTCTATGGAATCTCTTAAATCACTTTCAA…	cluster_9	21
ENSHYS-02254	evgtrinLocDN3401c1g1t5	KOO27601.1 hypothetical protein Ctob_007793 [Chrysochromulina sp. CCMP291]	NA	AAAAAGCAAAATATCTTAAATGAAAGTGGTGACCACCTAAGAAACAAGACATCACAAAAAGGACAAAATACAAGACAGGACTGGGACTAATACAAAACACAAAGATATAGACAGTTGCAGTAATGAAAGCAGGAGAGGAAGAGCCTTCTGAAAACAAAGGCGTATGTGCTATTTGTCTTGCTGGCTATGTAGAAAAATGCCGTACCATTTGCAATCACTTTTTTTGCAAAAGATGTATCATTCGTGCATTATATCCGGAATACACTGGAACCTGTCCATTATGTCGTAGTGCAATTGACTTTCAAAGTGTAAAAATTGTTGACAAAAATATTTCAATAGTTAAGCCAAAGCCATTGACTATTTATGGGAGTATTTATATTCAGGGCCGCTTAAAAGGCT…	cluster_9	21
ENSHYS-02101	evgMSTRG.31445.1	XP_002162337.3 PREDICTED: uncharacterized protein LOC100214160 [Hydra vulgaris]	Putative tick transposon (Fragment)	ACCCCAGTGAGCTTGGTAGTTCAGATTTGAACAATTACAAAAGTTCAAAAGCTTATAGCTATATTAGTAATGGTTGGTTGGCCCAATATTGTACCATGAAGTTGAATTAACCTCTATTTATTGTTTTTTAAAGGCTGATTGTCGACCATCACAGCGTATAAATGACCCTCCACATAACCTTTGGATTTGTGTGACAAAAAGTGACAAAAAGTAATGGACTCAGTATGGTTTTTTGGTAGAGAAAGTTCAGTTTGATCCTGAGTTTTGGAGCGATCTTAAAAAAAATTGTCTTCCTTCTATGTGCATTATCTGAAACACACGTTCTCACAATAAATGGTATATATGGAATAAAACAATAAAAAGGCTATTTTTATAGCCACACTCTTATAAAAAATATTA…	cluster_9	21
ENSHYS-01827	evgHyS_ScswcV5_1713.g5538.t1	XP_002160427.1 PREDICTED: putative hydroxypyruvate isomerase [Hydra vulgaris]	Hydroxypyruvate isomerase	ATGGCAGCCATGCAGCATGCTGCACGTCATATTTCAAGACTTAATTTTGCTGCAAATCTGTCATTCCTTTTTCCTGAAATACCTGATTTTAAACAGCGGTATGCAGCTGCTAAGGAGGCAGGATTTGGAGGTGTTGAGTGTGGTGCAGAAATATACGCTATTCCTATAAGTGAGTTGGTTTCTGTGAAGGAGAATTCCAACATTATTCAAGTGTTGCTAAACTCTTTTACAGGAGACAATTATGGCATTGCTGCAGTACCATCTAGAGCAGATGAGTTTAGACAATGTCTTGAACTTTCAATTCAGTATTGTAATGCACTGAAATGCAAGAGGATGCATATAATGGCTGGCCAATATCCAGAAGGGTTAAATATCACTAAAGAAATTAGCAGGTCATAT…	cluster_9	21
ENSHYS-01321	evgMSTRG.8049.2	XP_002160887.1 PREDICTED: solute carrier family 35 member E2-like [Hydra vulgaris]	Solute carrier family 35, member E2 (Predicted)	AGAAATAATAGAAAATGTTGAAACAAATATGACGCCAATTCGGCCTTCCCACAAACAAGTGGGGGGCGAAACATGGGATGAACAGCCAATTATAGAAACTGACAGGATTAGGCGTCCCTCCTCATCATATGATTCACACAGGAATGGTAGTGGCAACACGCCTGAGGAGGGAACATATGTCCAGCAGTTTGCGCCAGAGAATTCTAAGCGAGTTGTATCCCGCTCTAATAGTTTTATTGAGCATAATGTGTCTCGTTCTTACGGCTCTTCTATTCATATGCATCAAGGATATGTTGCATCTTTACCAAGCAGCGAATATTTTATTGCAACTAACAACATTCCAGAAGAGGAAAAGCAAAATTTACAGCTAAAAGACGATATTTCTGGAAAATATGCTCT…	cluster_9	21
ENSHYS-00853	evgMSTRG.4079.1	PIK43850.1 hypothetical protein BSL78_19292 [Apostichopus japonicus]	NA	ACAGCTACAATATAAATAAAACAAAGTATATTTATCGTTTTGGCTGTCTGACTGGTAGTTACGTCCCCGTACACTGAAGATCTCGCTGGTTTCGTTGACCATTTTCAAGGCAAGTTATTCTACTTTTCTATTTATTGTTTTATAGCTAGCTAGCTATTTGGTAGCTACCGTTATGCATTTAAGTATTCCCAAACCTCTGCACTGCATATAATGCATCTATGATAGAGCTCAAAAACAATTTAACTGTGCTTTTAATAACTCGCTTAACATTTTTAAGAGGGATAATTTTTCGTGTTTACGATTAGCTATTGATAAGTACACATCTGCAGAAGATGATACCATAAAACCAGGCTTAAAACAAAATATATATTATATTTTAAAAAGATCTTCTAAAATACT…	cluster_9	21
ENSHYS-00399	evgHyS_ScswcV5_1000.g4004.t1	XP_012566904.1 PREDICTED: uncharacterized protein LOC100207024 [Hydra vulgaris]	NA	ATGGCGTGTGATAGTGACGAAGAAGATGATACTGTTATAGATTTTTCTCTTAAGAATTCAACAGGAGGTGTCCATATTTTTGATTTTAAATACAGTAATGGAGCTTCTCCGGAAGAATTGAGGAACTTTGTAACGAATGAAATTGTCAAGGTGTTCGGAAATTCGCCTGCCAATTCATACAAAGAAAGTCAAACATCTTCACAAACGAAACAAGATCTAAACAAGTCTTCAAACATTCAATTTGCCACTGACACCAATCATAATGTTCTTAGTTTGAATAAAGTCAACCAGGATGTTTCTCAAACTTCTCTTAATAAACAATTTGTTTGCATTCTTTTGCGAGATGGCTCTGTCCTTCGTGCTGAGTGCAAAACTACGGATACAAGCAGCAGTAACTTG…	cluster_9	21
ENSHYS-00173	evgHyS_ScswcV5_3590.g15653.t1	XP_016319909.1 PREDICTED: ubiquitin-conjugating enzyme E2 Z [Sinocyclocheilus anshuiensis]	Ubiquitin-conjugating enzyme E2 Z	AAACGAAAGTAAAGCAAGGAAGTAGCTGTCCTGTCTTAGAGTTGGAGCTATTATAAACGGCAAAGTAAGGTTAGGTTATGTCAACAAAGGAAAAATGGGATCCTCTGCTCTCTCACGACTGGGATGGTCAGGAATACTCGGCTCTTAGTATCAATCGAGTCAAGCGAGACCTTACAGACATTTACGCTGATCCACTGCCATTTGTATTTGTTTGTCCTGACCAAAACAACATAAGCAAAATTCATGCTATTATATCTGGTCCTCAGGATACACCATATGAAGGTGGGTTTTTTTATTTCGTTATTCGAATGTCTCCGGAATACCCTGTTACTCCACCCAGAGTAAAACTGATAACGACCGGTGGTGGTACAGTCCGGTTTAATCCAAACTTATACGATT…	cluster_9	21
