# Supplementary material for: A cellular and molecular analysis of SoxB-driven neurogenesis in a cnidarian
Source: eLife. 2022 May 24;11:e78793. doi: 10.7554/eLife.78793 (PMC9173746; doi:10.7554/eLife.78793)
Supplement: Supplementary file 3. [file elife-78793-supp3.zip › Supplemental File 2/all_cells/annotation_and_analysis/cluster_13_marker_annotation.csv]

ENSHYS_ID	NIH_ID	diamond_blastp_hit	pannzer_description	transcript sequence	cluster #	iteration
ENSHYS-22853	evgHyS_ScswcV5_98.g819.t1	XP_012556667.1 PREDICTED: thyroid adenoma-associated protein homolog [Hydra vulgaris]	Thyroid adenoma-associated protein (Fragment)	ATGAGTCATCGTTTAAAGAAGAAAGACTCCCCTACCAGTTTAGCGTTCACACAAGAAAATGTGGTGAAGTTGCTTAATTTGACCAAAGATTCTACACTTTGCAATGACTTTAGTGTCATTTTAACTTGTGCTACAAATGGAAAAGATCAATTGAGCTATTTAAAAGAGTTGAGTGGAAAACTAAAGAATGGAGAGTTGCAAGATAAGCAGAACATATTTTTACTTTGTTCAATGTTTGTGCAATGTATGAGTCGCCACCCTATGAGAAGGACTCTTGCTGCTATTCTTCAAAGTATGTCTCAGGAGGAGTGCTTGAAAAAAGAAGTAAAGAAGTGTATGTCAGGCATTTTAAGTGTGGTATTAGCTTTAGATAAGGACGCCAATCAATCAATAAGAGAA…	cluster_13	3
ENSHYS-22747	evgMSTRG.140415.1	XP_028417575.1 zinc finger MYM-type protein 1-like [Dendronephthya gigantea]	NA	TAAGGATTTTATTTGAAAATAGGGTATATTTTACGAGGAAGAAACAATATTATCCCCAGTGTCTTGCTTCAGCTATCTTGTGTCAGAGCATTACTGCATCGAAACACTGTAAATGAAGGAGATGTTCCAGAACTTTTAGAAAGATGCACTCCACAGATGGTCATAAACGAAATCTTCAACACAATTATGAAGTACTACACAAAGGAGGTGCTAAGCTACTACGACGAAGAGGAAAACACATCTTAAAAAGTCAGCAATGACGGCGACGCTATAAATTGGAGAGATCCCAATCACGTAAGAATACACGGAAAAACAAAAGAAAGAAAGAACCATCATCACACAGCTATAATGAAGAAAGAAAACATCATAAAACTGTCAAAAATAATTATAATTATAGAA…	cluster_13	3
ENSHYS-22658	evgMSTRG.138719.1	KXJ04647.1 hypothetical protein AC249_AIPGENE3338, partial [Exaiptasia pallida]	NA	TTGAAGCAAAATAAAGATAATGCAGAGAAAGGCTATAGTATATGACAACTACCTTCCTCCTTTGTAAATTTTCCGAATACTCACTCTCTGTTGTCGTCCGATGGAACAAATGCGTTGGTCTAGGTCTAGTTTGTCAGTCCTATCTTTGCGGAAATTGAAACGAGCTGGAAGCATTGTTGATCTCATCGCCGGGCCTGCATTGAGACATTTCATGCGTGTTTGGTTGGGGGGACCAAAGTGCCTGTTATATTCAGACAAGACACGTGCTTATCGTTATCGTCTCTATATATTCTAACATCAAATATTCTGCACAAATAAGGCAAATAAGGTATAGGCAATGATCTCCATCGTAGATGTCTGTATGTCGTAACAGTGCCCACGACTTTCTTTTTTTAAAGA…	cluster_13	3
ENSHYS-22583	evgHyS_ScswcV5_905.g3766.t1	XP_001633930.1 predicted protein [Nematostella vectensis]	Selenocysteine-specific elongation factor	CGTCGAGACTTTTTTCTTTCGCCATGTCTAGTTTTTAGGGGTGTTCTATCTTCCAGAAAATGTTTAATTCACAAAAGTTTGAAGAAAATGCCAATCACAGCCTGCCTGACCAACCATTTTATATCAGCGTTCATAATCCGGTCACCACGACATAACCAGTGCAAAAAAAAAACATAATCGGACCATGCATACATAATCCGGCTGTCCCATTTGTAAACAGGTCGTTTTCGCAATCTGGGCAGAACAGAGCCGCTAAGTTTTTATAAAAATTCGATACCCGTGAAAAGATGGCGGACCAAGAAACAAAGCAAAAGATTTTAAATTTTAACATTGGAGTTTTAGGCCACGTGGATAGTGGGAAAACGTCCTTGTCAAAGGCACTAAGTACTACAGCTTCTA…	cluster_13	3
ENSHYS-22324	evgHyS_ScswcV5_807.g3507.t1	XP_001631257.1 predicted protein [Nematostella vectensis]	Alpha-ketoglutarate-dependent dioxygenase alkB like protein 3	TTTAAGATACATAAATATAGTATGTTATGAGTGAAAAACGTCGCCGTGCACGTATACAGAGCGGATGGGCGGCTAATGCAAGTGTCTTATCTAAACCGCAACACAAAGCAAAGGAACATTCTCATTCTTACCAATTTCATCCAACTGCACAGATTAAAGTAAAACCAGCAGATATAGTTTACAGTGAGGATGGGGAATATATTTTAAGTAAAACAGAAAATGGTGTATCCAGCATAAAATTATTCACCCATTTCATCCCACAAGACGAAACAAAATGGGTGTTTGAACAACTACTACATGAAATACCATGGCAACAAGAAAGTATAGTCGTCATAGGAACACGTAAGTTGCAACCACGCTTAACTGCTTGGTATGGAGATATTCCTTACACCTATTCTG…	cluster_13	3
ENSHYS-22277	evgMSTRG.135724.1	NA	zinc finger protein 84-like	TAAATCTATAAAACACATCTATGTAAATTAGGTAAAAGACGATATTTTTTACAAACGCAACGAATTTTACAGCAAATAAATGTTGTATAGTAATCCTGGAAAGTATTGAAAACATTGAAAAACTTTATCACAAACAGAGATTGCAAGAAGAAGAAAACTGTGTCAGGCTTGTGAACATTTTGGCGCATGTGTTTTCAAACTAATCTTATGGTTAAACCATTTTTCACAGGTATGACATTTAAACCGTTTTTCTCCGATACCATGTTGCAACAAATGTTTCTGAAGATGGACCTTTTGAACGAATTCTTTGTTGCACACGTCACATTTAAACTCTTTCACGTCGCTGTGTATTTTCTCGTGTCGTTTCAACTTGTGTGGATTGACGAAACACTTTTTACA…	cluster_13	3
ENSHYS-22151	evgMSTRG.135947.8	XP_002163130.2 PREDICTED: uncharacterized protein LOC100204660 [Hydra vulgaris]	NA	TGGTTTTAAAACTTTTATTCTATTTACACATATAAAATACAACAAAGTTTTTTTCTTTTTGTTTTATAAGATTTGTTGTCCTGGATAATGAGTTCTGGGTTTCACTCAATAGTTGGCAAATCTTGGTTGCGCGTTTCCTTAACAAGCTATGATTATCATAGAAAATACGGTGACTAGATCATGTTTGTTTAAAGTACCAATCAATCATGAACTCTTTTACATCGAGAGCACCAAATCCTCCCGACACAGATATACTTTTCACAGCTTCATAGCTGTCGCTCTACCACGGCCTCGCCCACGACTTCTAGGGCTAGCTGTAGCCACACCTTTCTTTGTTACAGTCGTCCATGCTTCTAAACCTTGGAATTCCTTAATATTATCCAAATTCATATACTGCAT…	cluster_13	3
ENSHYS-21398	evgHyS_ScswcV5_664.g2849.t1	XP_028395358.1 LOW QUALITY PROTEIN: fibrocystin-L-like [Dendronephthya gigantea]	Fibrocystin-L	TTTTAGGAAAATATAAAACATAACTTGAATAAATGAGGCAATGTTCTGATTGTTACCAATGGCGATGAGGTTATTTGCGATTGGTTTTATTCCTTTGCTGTTTTATTATTGTCATGCGTTTCCTCGTGTTTCACGCTTGGACAACAATGTTGGAAGTGTCAGTGGTGGAACACCACTCAAGATACGAGGAGAAGGTTTCTCAACCGATCAGTATGAAGGTGGAAATGAAGTCATCTTTATAAATCAAGTGACAAAGGCATATTTACCATGTGATGTAATTGACACTGATAGTACTTCAACTGTAATATCATGTGAAACTAGACCAGAACCAACGAAGAAAGATGCTGAATATAGTGTAAAGGTGAAGGTCAATGGAGTATGGCTGAACAATGACAATCC…	cluster_13	3
ENSHYS-21284	evgtrinLocDN10297c0g1t2	NA	NA	GTCCTCGTTTTGACGGATTTTTTTTAAGAACGAGGCTAAAATGAGTTTTAAGCCAATAAGAATACACATGCTAAGGTTAATTCCATCCCACCCAGGGAATTTATTTAGGTAGCCAGAACGTTTCATGCTGGAGAAAAGCAAAAAAAAAACGGTTTGCTGATTGAGATTAATTTTAAGTGCTAAATTAACTATATATTTGATGCTGTGGTTACAATATATTAAGACAACCATCGTACGTACTGCTGTTGTTGATTTGGGGAAATTGTCGTCGACTGCTTCGGTAAGATTATATTTTGACATCCAATCCAGATCCAAAACATTGCTAAATTTAGCAAATGACAGAACATCATTTATGATTCATCATTTATATATTATTTTTAGCATCAGAGTAAGTAAGTA…	cluster_13	3
ENSHYS-21096	evgHyS_ScswcV5_655.g2533.t1	XP_012557566.1 PREDICTED: uncharacterized protein LOC105844933 [Hydra vulgaris]	NA	ATGAAAATGTGGCTCTTTATAACACAGGTCACATGTTTAAAAAGGAAATTTGGGATAAGTTCGATTTTTGAAATTTTAGAAATCTTAGCTTCCAAAAATCGAACGAGAGGGACGACAGATCCCAAGCAAGGCATACTTATTAGACAAGCGAAAGAGGTGGCTGTAAATATGCAAACACTTTGGCTCATTGTTGTTTTGTGCTTTTGGAATGCCCAAGCAGAGGAAAAAGCTGGTACCTCATGGCATCCAATCGCTGGCAGTTTAAAAGTTGTTTCAGCAGGTCAAGCAGGCGTATGGGGCGTTAACAAACGCGATTACATCTACTACAGAGTGGGAACGTATTTGCCTGGACCAATTTACAAATCTCCACTGAAAGGTTCAAAATGGAACAAAGTTTGG…	cluster_13	3
ENSHYS-20929	evgtrinLocDN53812c0g1t19	XP_002166700.2 PREDICTED: 39S ribosomal protein L2, mitochondrial-like [Hydra vulgaris]	39S ribosomal protein L2,mitochondrial	CAGTTGTTGATGTGTACCTCACAATATTGGCTTTTCTAAACAATATTTCAGATAAAAAAACTCACACTATTTCTAGGTCCCTGAGTTTAAGATGTTACAATCAAAACTTATATTTACAACAAGCACTTTGAAAGTCGCTGGAAGTTTTGTATCTGAAATATTGTTTAGAAAAGCCAATATTGTGAGGTACACATCAACAACTGCAGCTATTTTTGGTTCTTGGCCTGGCTCTGACACTGGTACACGAACTGTATCAACAATTCTAAAGTTTCTTTGGTGCCCTCCACCCTTGTGTCGTATTTTTATGCGACCATCTTCACCTCTGCCACTTTTTGACTGATTACGGTAAAACTTGCCATCTCTCAGTCTGTGAGGGAGGTCTTCAATAGTCATGTCTGT…	cluster_13	3
ENSHYS-20805	evgMSTRG.126324.2	XP_002155362.2 PREDICTED: peptidyl-prolyl cis-trans isomerase G-like [Hydra vulgaris]	Peptidyl-prolyl cis-trans isomerase G	GAGGGGGGAGTTTGTGTGGAAGAACTTAAAAAATCATACATCCAGTCCTGCGAGAAGAGATGCGTTTCTACGTCGTCAACTTCTTTTTATGTTTCTTTCGATCCTTCTTCTTCTTTGCTTTTGCTTTAATTTCATCAGACGAATATTCTCCCTCAGAAAATTCGCTTGAACTATGCGAAGTACTCCTTCGCTTGCGCTTACTTTTTCGCCTACTTTTCTTCTCGGAACTGCTTCCTTCGTCGTCGTAATCTGAATCCTTATGCTTATGCTTCTTTTTTCGCTTCTTCCTGTCGTCTTCGGATAGGTCGCTACTAGATTCGCGCTTTCGGTGCTTATGTTTCTTCTTCTGCTTCTTTGAACGGTCTCGATCAGCTTCCACCATGCTGTCGTCCGACTCCT…	cluster_13	3
ENSHYS-20620	evgHyS_ScswcV5_644.g2109.t1	XP_002163199.2 PREDICTED: cyclin-dependent kinase 13-like [Hydra vulgaris]	Cell division protein kinase 12	ATGGGAAGTCCGTTATCTGAGTTTGATTCCCCTGTAAAGAAACACAAGAACAAAAAATCCAAAAAGTTGAAGAAAGAGAAAAAGTCGAAATCGAAATTAGCAAAGCAGGCGTACGTACCAGCTATTTCCAATGTTTATGAAAGTCTTTCTTCAGACGATGGAGATTATTTAGAATATAGTAAGTATAAAAATAAAGACAAAAAGTTTTCATACGAGTCATACGATTCACCTCCATATGAAAAGAGAAAGAAATCTAAAAAAAGTCGCAACAAAGATAAACAGGATTATCCAGATGTTTTTGACTATGGCTCAAAGCATATCAATTCAAAGACTTTCTCAAATGATAGGAGACATTCCAACGCTTCTCCTGTTGAATTTGGTGGTTATCCAGAAAAAAGT…	cluster_13	3
ENSHYS-20451	evgHyS_ScswcV5_515.g1925.t1	XP_012562390.1 PREDICTED: uncharacterized protein C17orf85 homolog [Hydra vulgaris]	NA	ATGGAGTTTGAAAACCTTCAAATTGAAGTTCCAGTTCAGGAAGAAGAATCACAATTGTATGGTATTAAAATTTATGAAAAGAAGTATCACAACAAATTTAAAGATTTTGTGGTTGGATTTAACCCATCTTCAAAGGAATTTTTGCAACGAAAGGCAAACAGGGCAAAGCGATTTGGGATTGAGAAACAGGCAGTAGAAAAAGAGATGGCCTTAGACCTTAATGCATTTAGTGATATTGACCTTGAAAAGCTTGAATGGCCACCTGTCACTGAAGAGGCCTTGGAAGAGATGCGAAATGACGCGATTTTGCTACATGGTGTTAACAACATGAGCACCAAGGATGTTTTTGATTATTTTAAGTTATTCGGTCCTGAAACTTTAGAATGGATTGACGACTGC…	cluster_13	3
ENSHYS-19985	evgHyS_ScswcV5_457.g1668.t1	XP_002157385.2 PREDICTED: probable protein phosphatase 2C T23F11.1 [Hydra vulgaris]	Probable protein phosphatase 2C (inferred by orthology to a C. elegans protein)	AGATATAATTATCACAAATGGGGCAGCACTTGTCAGAACCAGTCACAGAAAAAAAGACATCTGGATCATCCAATTCCCAATATCGATCTGCAGCAACGTCAATGCAAGGATGGAGAATCAACATGGAGGATGCTCATACACAAATTTTATCCTTGAAGGAAGATAAAGATGCTGCATTTTTTGCTGTTTTTGATGGCCATGGTGGTCAAAGGGTAGCTCATTATTGTGGAGAAAACTTACATAAAGACATACTACAGACAGAGGAGTATAAGAACGAAGAATATGTGCAAGCATTAAAAAAAGGTTTCCTGAAATGTGATGAAAATATGACGCATGATGACCAAATGCAAGATGAAATGTCTGGTGCCGCTGCTGTGTGTGTTTTGATCAAAAATAAAA…	cluster_13	3
ENSHYS-19961	evgHyS_ScswcV5_457.g1651.t1	ADB22615.1 oral facial digital syndrome protein, partial [Saccoglossus kowalevskii]	NA	GTTTAGAATTTTATTATGACCTCTTCAACCGAGAGTGAATTGACCTCTGCAGAGTTATACTCAAAGCTATTTCATTCATTCAAATCTAAAGGAGTGTTACAGTCAGTAAAGACTCAATTAAGGAACCGAATTGCTTTAGAATTACACGCTAAGGCATCTTTTAAAACTGAAAAATCTCAAAATTATGGTTCAGGTAGTGGTTCGTTGTTTTTGCATGTGTCAAACAGCTTGATCATGGATCATTTAAAGCAGTATCCTTACACACAATCAGTGTTCATTTCAGAGAGTTTGACAGATCCTGAAAAAGTATATTCTGTGGAAGACATTTTGGAGCTACTTCACATTAACCCAGATGCAAAGCTTTATCAAAAACTGATGAAAATGTCGAAACAAAGTGAA…	cluster_13	3
ENSHYS-19682	evgHyS_ScswcV5_4509.g21528.t1	XP_019626033.1 PREDICTED: aromatase-like [Branchiostoma belcheri]	NA	ATGAGCCAAAAACGCAAAACGAATCTCATTACACAAACGCAGCAAGCTAATATTGCGCATAACATAGAAGTTGCAATCAAAGACAACGACTTGAAGAAACTTAAGTTAATTTTTGAAGACTACCCCAACTTGCTGAGTTATGAAAGTCATAACGAGAAATCTTGGTTGCATCTAGCAGCAAGAGAAGGTACTGTCAAAATTGTGACATATCTTGTTAAAAAAGGAATCGATGTTAACGTTTTGGATAAAAATAAACATTCACCCTTGCATTATGCATGCATGAACGATAAATATGAAAACATACTTATCCTTTGTAAGCTTGGCTCAAAAGTTAATCATAAGCAATCGGAAGGAAACACACCTCTCCACCACGCTGCTTATTTTAACAACGTGAACACG…	cluster_13	3
ENSHYS-19517	evgHyS_ScswcV5_4509.g21383.t1	XP_027042435.1 serine/threonine-protein kinase atr-like [Pocillopora damicornis]	serine/threonine-protein kinase ATR	ATGGAGTTCCAAAGTACACAAGATCGCGAAGACTCGGCACGTGAAACATCTAAAATCATTTGCGAGTGTATCAACAATTTATTGACAGACATTCCATCAGTGATTGCAGAACTTCAAGATGTCACGAAACCATCTCCTCAATCTCAAATGGTATTGCAATTTTTGCATCACTGCGTTGATGCATTTCCAGAATGTTACGTAACACGGCCACCAAGTGAAGCATCAAAAGCCTCATTGAACTTATCAACTGACCAACAGAAAAGTTTGTTTGCCAAAGATTTTACTTGTTGGGTTTTGTCACGATTGTTGAGGATACTCTCATCTCCAGGATGCGATACACTTCATGCAAAATCTGTATCAGTCATCAATTGTATTTTAAAGCTTGTAAAGACCAAAGAC…	cluster_13	3
ENSHYS-18597	evgHyS_ScswcV5_4378.g20531.t1	XP_012554507.1 PREDICTED: E3 ubiquitin-protein ligase MIB1 isoform X1 [Hydra vulgaris]	Mindbomb E3 ubiquitin protein ligase 1	ATGGCAAGTGCAGCTGATCTATCAACCAACTTACAGTCACTGCTTGTATACATTGGTTCAAGAATAATAAGAGGTCCTGATTGGAAATGGGGGAAACAAGATGGAGGAGAGGGACATGTTGGAACAGTTCGTAGTTTTGAAAGTTCTGAGGAAGTTGTTGTTGTTTGGGACAATGGAACAGCTGCAAATTATAGATGCTCTGGTGCACATGATTTAAGAATTCTTGACTTAGGTCCTGCAGGTATCAGGCACGAAAATTCAATGTGTGATGGATGTCGCACACAAATTATATATGGTGCACGCTGGAAGTGCACTGAGTGTAGCAATTACGATCTTTGTAGTACTTGTTATCACGGTGACAGGCACACTTTAAGACACAGATTTTATAGAATTAGCACT…	cluster_13	3
ENSHYS-17965	evgHyS_ScswcV5_4270.g19979.t1	XP_012556753.1 PREDICTED: putative glycerol kinase 5 [Hydra vulgaris]	Glycerol kinase	AGGAAGACTGAATAAATAATGGACATTGAATAAGAATATAAGTTGTTTTCTGGATTAAATGAGTGGAAGTGAAGAACCAAGATATATTCTAGGCGTGGATTTTGGAAGCACTACTCTCTCTGTGAAAATCTATGATCAAAATGCCGATCTGATTGCTGCTTCTACAGTCAAGGTACCTTACGTTCATCCTGAACCTGGTGCTGTTGAGATAAATCCTGATGCCATTTGGGATTTGTTTATTGATGCAGTGAATGCAACCTTTACAAAAAGTGACATTCCTGCATCAAAGATTGAAGCTTTTGGATTTTCATGCCAAAGAGGAACAATTGTTTTATGGGATAAACAGACTGGTGAAGTGTGTAGTAATTTTATCAGTTGGCAAGATAGAAGATGCAGTAA…	cluster_13	3
ENSHYS-17606	evgHyS_ScswcV5_4270.g19675.t1	RMX37173.1 hypothetical protein pdam_00010691 [Pocillopora damicornis]	NA	ATGGTTGCATTTGCAAAACAAAACAAAAGAAAAATGTCAGGGAAGGAAATGGCACCAGAGTATTCCACCATAGATGTTGCTCAGCAAGAGACGCATGATTTTGGTGTTTGTGCATGGTTTTTGACCATTTTCTCTTTTATTATTGTGGTGCTAACATTTCCACTCTCTTTGTTCTTTTGTATAAAGATAGTGCAAGAATATGAGCGAGCTGTTATCTTTCGTGTTGGTCGTCTCCGGTTAGGTGGAGCTAAAGGGCCGGGTATATTCTTTATCCTTCCATGTATCGACAACTATTTGAAAGTAGATCAACGTGTTGTGTCGTTTGACGTCCCTCCGCAAGAGATATTGACGCGGGATAGTGTCACTGTGTCCGTGGACGCAGTTACCTATTTCCGTATC…	cluster_13	3
ENSHYS-17418	evgtrinLocDN8435c0g1t1	XP_028404838.1 uncharacterized protein LOC114527411 [Dendronephthya gigantea]	NA	GATCTCTTTGTGTTTGAGCTTTTTTAGGGAAATATAATGCAAAATGAATTCTTTCCAAATTGTGATATCTGTAAATATTACGGATACAATTATAAGTGCACATAAAGCACATTTGGTTCAAGTATGTTTTACGAACATTTCAATGAGCTTTAACATGAATTCGCGGTCACGCCGTTGTGCTTCTTCTGCTGCCTCTCTCTGCTGTGATAATAGTCTTAATAAAAATTGTTCGTGTCTGTTTAACATATCACTAAACAATTCCATCTGGCGCTCTTGCACCTCTAGAAATCGTTCGTTAAAGCTATCCCTAGAAGGTAATCCTGGCTGAAAAACACCGCTATCACGTGATCCAACAGATATGATCGGGTTCGGTTTGCCGTTATGTTGACGTGAATACGA…	cluster_13	3
ENSHYS-17375	evgHyS_ScswcV5_4264.g19464.t1	ARJ54253.1 Jun2 [Aurelia aurita]	Transcription factor AP-1	ATGGCATTAGCCCACAGTCGTGAAAATCTAACGTTAGAATTTGGTGATGATATTTTACCTCCCTGTTTCAATTCATTTCTTCATGATCGTAATAATGTGACAATAGATTCTCCTCAATTGGATTTGCTTAAGCTAGAGCCATGTAGGCAACGACAATTTGTTTATGAAAAATACGAGTTCTGTGAAACTGAACTAGATAGAAACTTACCTGAGGAATTCAGTAATGAAATCATTATCAAGGAAGAAGAATGCGTAGGGAGGAGAGGTAAATTTTCTTCGACTCAAGACATCATGATATCTCCCATTATCTCATCACAAGATTTACAATTTATCAATGAGACTGATAACAGATTCAAATCAATATTACCTACCACACATGATATAGATGCTGATGATATG…	cluster_13	3
ENSHYS-17368	evgHyS_ScswcV5_4264.g19453.t1	NA	NA	ATGACTACACACGCATATATAACTCATCACGGTGAATTTGGGCTTATTAGGCACGTGCTAGAAAGAAAAGTCAACCAGCAACCAAACAGAAAGGTTGAATTGAAACAGAGGAGCGATTGCAAGATGAAGGTGATCTATTTGGTTCTGTTGTTTGGCTTTGTTGCCACAATGTTTGCAGATGAAACTGATAATACTGCATTGAGTAGTGAAGATGATGAAGACGAAATGGTGGACGATGCACATTATGTTTACAAGAAACCCGTTTACAGATATGTTTACAAGAAACATGGATATCCTTACAAGAAACCCGTTTACAAGAAACCTGTTTATAAGCCTTACAAGAAACCCGTTTACAAGCATGGATATCCCTACAAGAAACCCGTTTACAAGCCTTACAAA…	cluster_13	3
ENSHYS-16982	evgHyS_ScswcV5_4196.g19120.t1	NP_001296580.1 DNA repair protein complementing XP-A cells homolog [Hydra vulgaris]	DNA repair protein complementing XP-A cells	GTTTAGACTAAGAAAAAGAGTTAACAATAATGTGATGGTGTGTATTTCACAGAATGGTGGATTTTTGAGACACCATGAGTGAGAGCAAAGTTGATGAAACAGCTTTATCAGATAAGCAACGTGCACGTATTGAACGAAATCGACAAAGAGCGTTGCTTCTACGTTCTGCTCGTTTGACGTCACATCCTTATGCTGAGTCAGCAGATAAGAAGAAATTAATCACGGTTGGTGGCTCACGATTGGTTGATAGTGGAGGAGGGTTTTTATTGGAACCAGATGATGAAGAAGAACTTTTATGTGCTGCTGATTTAATTGACCAACCTGCTCCCGTCCTTGGTGAGAAGAAAGATGTTTGTGAAGACTGCAACACCAAATTTTCTGAATCGTACTTATTAAAAC…	cluster_13	3
ENSHYS-16592	evgHyS_ScswcV5_4075.g18733.t1	XP_002156431.2 PREDICTED: probable ATP-dependent RNA helicase DDX56 [Hydra vulgaris]	DEAD (Asp-Glu-Ala-Asp) box polypeptide 56	TTCGCGCACGTGAAGGTAAAAATGGCCGAACCTTCTTCCTTTTCTGCTTTTGATATTGATGCCAGATTGCTTAAAGCTATATCTAAGCTTGGCTGGTCAAATCCTACGCCTGTACAAAACAAGACAATACCGCTTTCATTGGAAGGAAAAGATGTTATTGTTCGTGCAAGCACTGGATCTGGGAAGACAGGGGCCTATCTCGTTCCCATTATTCAAAAAACGTTGATACAGAAAAGAAAGAAGGAGAAACAATATGTAAGTCTAGTGTTAGTCCCATCGAAAGAGTTATGCAAGCAAGCATACAGAAACGCTCTAGAATTGACAGCCTATTGTTCCAAAGAAGTTGTTGTAATTGATATAGGAAATCCTTCCGTACCAAATGTATCGTCCATGCTTGGA…	cluster_13	3
ENSHYS-16528	evgtrinLocDN23556c0g1t9	NA	NA	TACTTGTGTTTGAGTGTAAATTAAAGGATTGGTCCATATATATGTGTATGAGAATTATGAACGCCAAGTTGTCAGCGACTTTTGATGACGTAAGGTAGTCTCGTGCATACAATTTGGCGTTCATAATTCTCATACACATATATATGGACCAATCCTTTAATTTACACACACACACAAGTACACATGTACAACACACAACTGAATCGACAACAAATAAACCACTTTTAAGCTCACTGTGCACAACAAAATCCCTCTCAGGCACGCCTGTTACGCTACGCGTAACACGGTCACCTGTCTCATACATAATGTTAGCAAGTGGCCGACGGAATCAAATGCGCCGAATAAAGTTGCATTGTAAATCTTCATGCAGCGACCTGGCCTCATGAGTGTGTTTGATTC…	cluster_13	3
ENSHYS-16470	evgHyS_ScswcV5_4075.g18625.t1	XP_002154656.3 PREDICTED: solute carrier family 22 member 15-like [Hydra vulgaris]	Solute carrier family 22 member 6-A	TAGCAACTGAAACTTAAGGTAGGTTTGTATAAAGGATGGGAGAAACTTTAACTGTTTAATCAACATTTTATTATTTCTTTTTCATGTTTTTCTTAATTTTTCCTTCTTTTTGTCTTACTTGTTTATTCCCTTGTTTTATTCTCTTTTCTCTCATCTTCACCTAGTGTAACTAAAATGTGATTTTAACATTATCTAATACTTTAAATGATGACAATTAAAATTGTCGAAACATGCCGTTCAAATTAAAAACGTGTTTATTTTTAAAATTAAATGTGTTATTATAAAAGTGTTATTTATACAAAAAACATTATTAAATCCTGTGTCCGCAGAATACAACAATACAGTGGAATGTGAGATCACATAAAGCTATTTTTTTGAAAACGAAAAAAGCATCCATAA…	cluster_13	3
ENSHYS-16391	evgMSTRG.52261.2	NA	NA	CTTGGAAATTGCCTATATCTGAGCGACTCACTTGGAAATCGCCTACACCTCAGCAACTCGCTTGGAAATTGCCTACCTTTCCGCGACTCACTTGGAAATCGCCTACACCTCAGCAACTCGCTTGGAAATTGCCTACATCTCCGCGACTCACTTGGAAATCGCCTACACCTCAGCAACTCGCTTGGAAATTGCCTACTACCTGCTATGGCGTATCTCGTGGAAACGCACCTCATTTGTTAGGGAAACAAACGCATCTTCATCCCATTTGGCTGACGAAGGAAGCCCGACATCCCCAATTTACCCCAAACTGGATTTTTTACAGGAGACAATTTTGCAATCCATCATGTTATTAGCTAACTTTCAAAATCTGATAATACACAACTTTAAATTGACAAATAA…	cluster_13	3
ENSHYS-16208	evgtrinLocDN390c1g1t16	XP_012567161.1 PREDICTED: mitogen-activated protein kinase kinase kinase 9-like [Hydra vulgaris]	Mitogen-activated protein kinase kinase kinase	TTTTTTTTACACAAAAATTGCGCACAAGGAAAAAATATAAAAAATAAAAATCATGTCGAGAATATATACAAAAAACAGACAAATAATTATAGATTCCTATGCAGCATATCTTTATACAAATTCTTCTGTAAACGAAAAAAAGGACAAGACAAAAACAAAATTCAATTTTAGGAGTGTAGCTTAAACGTACATAACCGAAAAAAAAAACAATCGCGCAAGAATCCCACAAATTACTTGTCAGTACACGCGATCGGAAAAACAGACGCAAGTGATTTAAACGTAAGCTATATATAAGCAATAAAATCGGTCTGCTTCGCCGTCAGTGTGGTCGAATTCGGTTTTGTTTTGATCATGTGTTGATTATAAGCAGTTTGAGCACGTGGTCTCGTGCTACTGTTC…	cluster_13	3
ENSHYS-16199	evgtrinLocDN6688c0g2t1	XP_028394720.1 uncharacterized protein LOC114518888 [Dendronephthya gigantea]	NA	CTTTGTGTTTGAGTGTCAACACGACATATGGCTACCCCGAGTATGCGATATAGAATATTAAAGTAAGTTTAATCGGCCAACTAGATTACGCAAATTGATCAAATATTACAAAATAGAAGTTGAAACCATTTGACATGTATGCGCACACGGGAAATGTTATTTCGAATGCGTCACAGCATAAAATATGATCCGTGAAAAACAAAAAAATGCAATACAAGACGAACGTTTTCTTAAATATTTCATCGTTCGCAAACAGAACGTTCTTTTATGTTGACTGACTTTCAGGAATTTTAAAACAAAAAATGACAGACCACCTGGTGTCAAGCTGCTATTGTCAACAACGACGCCAGACATTACAATCATGACAGGTTCAAGCGCGAACTTTTTTTACGATATTTT…	cluster_13	3
ENSHYS-15995	evgHyS_ScswcV5_4051.g18189.t1	XP_002159900.1 PREDICTED: DNA replication licensing factor mcm5-A-like [Hydra vulgaris]	DNA helicase	AGAATAAACAGATATTATGGCTGGAACTGGATTTGATCAATCAGAAGTATATTTTACCGATCCATTCGGATCAGAAGATACAGGAGCTGACCCTAATGCCAATGTAGCTGAAGTTAAAAAACAATTTAGAGATTTTATTAGGGAATTTCATGAAACTAATTTTGTCTTTCCTTACAGAGATCAGTTGAAGAGAAATTATAATCTTGGACAGTATTGTCTTGATGTCAGCTTGGATGATTTAAGAAGTTATGATGAGCACCTTGCTGAAAAAATTCTCAAAAGTCCAACAGAATATGTTCCTGTTTTTGAAGAAGCTGCACGTGAAATGGCTGATGAAGTAACAAAACCAAGACCAATTGGTGAGGAGGATGTGGAAGATATTCAAGTAACATTTAGATC…	cluster_13	3
ENSHYS-15775	evgHyS_ScswcV5_3978.g17943.t1	XP_002592665.1 hypothetical protein BRAFLDRAFT_67089 [Branchiostoma floridae]	NA	ATGTGGTTTGGAATTTCCTTCTATGAGGTAAACGCCCATTGGCAACAATTGTTGCAGTTTCTACTGAAACTGACAAAGAAAACGAGGAAGAATCCATCTGTAGACTATGTATGCAGGAAAAAAAGAGATGATTCTTGCTTCTACAAAGAAGAAGCAGACATCTGGTTCAATGTGATTGCAACAATTGGTTTAACCAGTATTGACATAGCTCCAAAGTATATGAAATGGTCTGAAGAAGAGATGGTGAATGCTGTGAGTGCAGTGTTAGATGACGGCATGTCAATTTCTGAGGCGTCAAGAGTTTTTGATATCCCACGAAAAACGTTATCAGACAAAGTCCATAACAACCATCCTTTAAAATCAGGACGGCAAACTGAGCTAACGGCAGATGAGGAAAAA…	cluster_13	3
ENSHYS-15637	evgHyS_ScswcV5_786.g3411.t1	XP_012553983.1 PREDICTED: uncharacterized protein K02A2.6-like [Hydra vulgaris]	NA	ATGGTAACTGGTCAAACGCCTTCCAGTTTACTGTTCAACAGATGCATCAATAATAATCTAGCATTCATCGATCAGCCAAAACATCCATCAGATTCAGAAGTGAGAAATCGTCAAGAAGCTATCAATCGAAAAACGAAAAAATGGTTCAATCAAAAAAAGAAAGCAACCGAATGTGACGTAGCTATCGACGATTACGTTATCCTGAGGAGAGAGAAGAATACTGATAAAACGAAGTCGAAGTATTACAAAACGATTTTTAAAGTTAATGACATCAATCATAACATGGTCACAGTGATAAGTGAAAGAGGAAATAAATATACAAGAAATATTACGTATGTGAAAAAAGTACAATCACCTGAAACAGAAAAACCAGCCGAATTACCGCTCAAAAATAGCAAA…	cluster_13	3
ENSHYS-15084	evgHyS_ScswcV5_3906.g17325.t1	XP_013421312.1 uncharacterized protein LOC106181476 [Lingula anatina]	NA	TTTACTAGGAAAGTTACAACACATAGAATAACTGATTAGATATGGGCAAACATATTATACTTGTGCATGGTTTCCTTCTGTGTGGAACTGGTTCAAATATATATTGTTTTAATTTGGCACAACAATGGAAGAAACAGGGCCATTCAATCACTATTTTTTGTCAAGATCCAGATGCTGGCTCATATGATTGGGTGGATGAATTTTATGGACCTAACGATGAACTTCCAAAAGAAGCACCACCTCCAGGTTTAGTGAGGGTTTGGACCCCAGACATCGCTGGTTTACTGCCTGTGTATCAGTATGACGAATATAAAGGCTACACTGTAAAAACAATTCCTAATTGCACTGATGAGGAGATTGACAGACATGTGAATATGATGTCCAAAGCCATACGGAAAG…	cluster_13	3
ENSHYS-15043	evgMSTRG.93510.2	NA	NA	AATTTTTAATTCAAATGGCCCTATCTTTTGAATCCACGAACAAAATATTAACTAAACTTGTGTGTACTCTAGCGCAAAGGTAGACTAGATACAAACAAATTATAAAAACGGTATAAAATATTACTTAGACACTATCTCCAAGAGTACTCCTCAAACATTAAAAGTATGCTAAAACCTACCTTGTATGGATCAACCTCACTCTTAAATGGACTCAAAATCTCCTGTGAGGCAAAACGACGTAGGTTGGCTTTTCGCATAATCGAAAAATAAACATCAATCGAAAAACCGCCATAACAAATTTGCTGCTCCTTTCCTCGAAATACATTTTCATTCCCTATCACTACGAACCACATTCCCTTTCTGCAACGTTTAAGAATAAATAAACCTTTATTATATTCT…	cluster_13	3
ENSHYS-14886	evgHyS_ScswcV5_3896.g17180.t1	NP_001296628.1 ribosomal protein S6 kinase 2 beta [Hydra vulgaris]	Non-specific serine/threonine protein kinase	CCCCCAAGAACTATGATGGGCAAGTGAGCACCGTTGGTTGGTTGAGGCAGCAGAATATAGTTGTGCCCTTGACTTCGTTTGTACCTATTATAATTTTGTTTTGGTTTTATTGGTAGCAATGCCGTTGGCCCAGTTTGCTGATCCATGGCAAAACCTAAATGTAGCTCAAGATGCTGAAATGTGTGCATCACAAGAGGACTTAACTCAGACACATGAGCCAACTGCAACAGAAGCATCCCAGCACTCTGAGTTTGATATCAGCACCATGGTGAAATCATCAAGTCGTGTTATGAAAGCAGAACCTTCTCATTTTGAATTGATGAAAGTCTTAGGTCAAGGATCCTTTGGAAAGGTTTTTATGGTCCGTAAAATAGTTGGCCAAGATAAAGGACATATATA…	cluster_13	3
ENSHYS-14718	evgHyS_ScswcV5_3896.g17027.t1	XP_022783412.1 dynein gamma chain, flagellar outer arm-like isoform X1 [Stylophora pistillata]	Dynein heavy chain 5, axonemal	ATGGTAGAGTTGCTGCACATGGCATTTATGGAATTACAATCTAATCTAAAAACTCCTGCTTTATGGCAATTTTATCTTCCACGTGTTTTCCAGCAGACTTTAAATAAACTGGGAATATATATAAGAATCCATGATGATGCAACATTGTTGGAAGATTTTATGTCCAGTGATGAGACGTTGGAATTAATAAACGATTTCTTTAAACCGAATGGGGACAAAATTGTATTCTTTTATCTGTCCAAAAATAATGGATTGGGTGAGAAAGCAAGGAAAATCATACAAACTGGAACATCATCAAGTGTAAACATCCATAAACTGTTAAATGATATTCATATTTGCGTTTACTTTATACATGAAAATATTGAGCAAGAAATAGATGCCCAGAACATTGAGAATGAA…	cluster_13	3
ENSHYS-14352	evgMSTRG.40183.1	NA	NA	AACAGGGTACGTCAGTCCTTTTAAAATTTGATTCATTGCAACATGTTAAAAACTACGTACGAAAAATATACGTCACTCCTGGCGAAGCAATGTGTCTTGAAACTCAATATTTCAGAATCCTCACAACTGAACAGATTTCTAGTAACACTATGCTTAACATTCGCAGAAAAAGAAAACTAGAACAAAGCAGGAAGTACCGTAATTCCGAGAGAGGCCGAGTGAAACAAAAAAATTCAATAGGCAAATATCAGAAAACGGAACACGGCCAAGCTAAGTTGAGCGAGTCGATAAGCAAATATCGGAAAACGGAACAGGGACAAGCTAAGGTAAAAAAGTCGATAGTCAAATATCAAAAAACAGAACAGGGTCAAGCTAAAGTAAAAAAGTCAATAGGAAAAT…	cluster_13	3
ENSHYS-14287	evgHyS_ScswcV5_3808.g16590.t1	XP_012557229.1 PREDICTED: E3 ubiquitin-protein ligase RNF180-like [Hydra vulgaris]	NA	ATGTTTTCAAATAGGTCGAGCTGTGGATGTCCACTAACATATACTCACCATCGATGTTGTTATTGTGTTCCTCCTTATAAAGGAATAGAAAAGAAATATGCTTTTAAAAGCAACCCAAGCAGCAACAACATCTTTCATTTTGAGAAAATGGCAGAAAATAAATTTCAATGCAGAAGGTGCCGTCTTGTTTTGTTCAAAAATGTGGACTTATCATCACAACATATTGTTCACCCAAGCTGTTCTTTATGGTACCTTCGTGATGATGATAATATTTTACCCTGGGTTTTAAAACTCGTTGAGGAGGGAAACTGGTGTAAAGGAAAGCTTTATTGCCCTCAGTGTGAAGCTCGTATTGGTGCATTTGATTTTATTCATATGATTGAATGTGAATGCAGACAG…	cluster_13	3
ENSHYS-13816	evgHyS_ScswcV5_3781.g16177.t1	XP_004206761.2 PREDICTED: U2 snRNP-associated SURP motif-containing protein-like [Hydra vulgaris]	U2 snRNP associated SURP domain containing	TTTCAGATCATATAATAGAAATAACTCCAAATGATTCTTATTAACTAAAAGTATTTTAAGAAATCATGACAGACTCAAATGCAAAGAAATTTGTTAAGGGTCGTAATGCTTTAAAGGGAAAAGCTGCTGGTGCTCCTAAGCAGCTGAGTAAAGCTAAAGAACTTGAGAGAAAGAAGGCTGAAGAAGCAGAGACAGCAGCCGTTTTAAACGAATATATTGCTGATTTTCAAACTTCTGCTGCTGGTGGCAAAACATTCATTCGGGCAGGTGCCATTAATACAGACAAAAAACCGTTTCTTTCTGGTATAAAGCAAGAAGAAGATGATGCATCTGATCGATTGTATAAGCCAAAGTCGAAAATGAGAGAATTAGCAGAAGAATTTAAAAAAAGTAAAGCAA…	cluster_13	3
ENSHYS-13113	evgMSTRG.81718.1	XP_027037500.1 alpha-N-acetylglucosaminidase-like [Pocillopora damicornis]	N-acetyl-alpha-glucosaminidase	AGGTTAGATAAACATGATGATGACATTAATTGTCATGGCATTTCTTATTTTTCATCCTGCTGCAAGTGAAAACATTCTAACAAGTTTTGAACACCTGAAATCAAAAACATCAAAACGAGACCAGGTTGTTGCTGTACAGGAGTTAATTCAACGGCTGATTCCAAAACATGCAGATGGTTTTGTTGTAACTCTTAATGCTTCATATTTTGAACTCAAAAACAACTTGGATGCATTTGAGTTTAAAAGCTTGAATGGTGAAATGATTTTGATTACTGCAACGTCTGGCGTGGCCGCTGCGGCTGGTTTTTATCATTATTTAAAATATTGGTGCAACTGTCATGTCTCGTGGAGTGGAGATCAGCTTAATATGCCAAGCGTATTACCAAGTGTTTCCCAGCC…	cluster_13	3
ENSHYS-12957	evgHyS_ScswcV5_3574.g15632.t1	XP_012555147.1 PREDICTED: DNA topoisomerase 2-alpha isoform X1 [Hydra vulgaris]	DNA topoisomerase II alpha	CTGACGGAATTCGTAAGAATAATATTGAAAGTTGGAATTTTGTTGAAAATGGCGACTTTGGCGGAAATCGACATGAATACCACTCCACTCGATGAAGTAACCAAGCCAAAAAAAAATAACAAAAGGCTTTCTGTTGAAAGAATTTATCAGAAAAAAACACAATTAGAACATATTATACACCGCCCAGACTCATATATTGGATCTCCTGAACCATGTAGCCAAAGCATGTGGGTTTGGGATAAAGAAAAACAAGTGATCGTTTCCAGGAATATCACCTACACACCAGGCTTCTACAAAATCTTTGATGAAGTTATTGTGAATGCTGCTGATAATAAACAAAGAGATTCCAGGATGAATAGCATTAAAATTACTATTGATCAAGAGAAAAATATAATCAGT…	cluster_13	3
ENSHYS-12942	evgHyS_ScswcV5_3574.g15619.t1	XP_012560474.1 PREDICTED: nuclear export mediator factor NEMF-like [Hydra vulgaris]	nuclear export mediator factor NEMF	TTTATAGAAAATATAGGAAAAAATGAAAAGTAGATTTACCACGATTGATCTCAAGTCAATAATAACTGAAATACAGAACAGCAATGCCATGGGACTACGTGTGTTTAATGTTTATGACATTGATAACAAGACATATTTACTCCGATTGACCCATGGAGACACGAAAGTTATGCTACTTATTGAGTCAGGAAATCGAGTGCATTTAACTGAGTATGATTGGCCAAAGAACATGATGCCATCTGGTTTTTCGATGAAGTGTAGGAAACACTTGAAAGGCCGTCGTTTGGCGTCTGTGTCTCAAGTTGGAATCGATCGCATTGTTGATTTTACATTTGGGTATGAGGAAGCAGCTTATCATTTAATCGTGGAGTTGTACGATCGGGGAAATATTATATTAAC…	cluster_13	3
ENSHYS-12438	evgHyS_ScswcV5_3493.g15089.t1	XP_012559205.1 PREDICTED: uncharacterized protein LOC100197306 [Hydra vulgaris]	NA	AAACTGTGAAGAAAACAGGAAGAAACATGCGGAAATTGATATTACTTACCACTTTTGTTCTTGTTGTTACGTGCGTTAAACAGTTTGAAGCATTGAGGATTGTTTATTTAACACGCAGAGATGGTGTAGCAAGACAAAGTGTTTATAAACAGTCACAAAATATAACTAAACGTGGGTTAAAGAAATACGCACGCTCCAGAACGATGACAAAAGCGGAAGAAGAGATTGACCTAAAAACTGAACAAGAAAGACAAAATCAAACAAGTGAAAAACTGAAAAAACTACACACAATGAAAACTGTCATACAAGATGTTATAAGCAAAATGGCCACCGATAAGGACCAAAAGGAAATTATGGAAAAGTTGAATGATAATACTAAAATGGAAAAATATAAGGACT…	cluster_13	3
ENSHYS-11955	evgHyS_ScswcV5_3470.g14671.t1	XP_020914158.1 uncharacterized protein LOC110251768 [Exaiptasia pallida]	JmjC domain-containing protein 7	TTGACTCAGTAACGACCGATATATAATTGAAGCGAAACTACATGCTTAGCACAAAAACGCAAGTTTTCAACAAGAGAAAACATGTACGGTTGTGTCACATTGTTAGGTTTTTTCGTCTTGCAAACGCATGCTTCAGAACTTCCACTATGGCACATGAAGCCTTTAGGCAGTCACATCGAAGCGAATAAGGTCGACGAAACTTTCGCTGATGGGATTATTTCACCGGAAGACTTTGCAAAGAAGTACGTAATTCCAAGGAAACCCCTCGTGTTTCGAAACGTTGTGAAATCCTGGCCTGCTTACAAATTATGGACGGATGAATATTTAACAGAACGATATGGTGATATGGAAATGCGACTTGAAGGAAAGAAAGAAAAGGGTGGCAGAATACCCGTCGGT…	cluster_13	3
ENSHYS-11725	evgHyS_ScswcV5_3470.g14492.t1	XP_012557426.1 PREDICTED: thyroid adenoma-associated protein homolog [Hydra vulgaris]	NA	ATGGATAAAAAATTAGCAACCCTCACAATTTCTCAAGAATCTTCATCAACGTTTGGTGATTTTATAAGTATTGTTGATGATATCAAGAAGAGGAAACAAAAAAATCAGATGCTTGATGTCTTGATATCAGACAATCAGTTTGAAAGTCTAGCTAACACCTGGCTGACAAATGTTTATGATGGCAAAGATATGATGATGCTCAAAAAAGTTTCATCGTTTTTGGAGTCCTCTGTAGTAACTCGTAAATCAATTGCAGTTTGTTTTGATGCACATTTAAAATATTTGGATACTATCCTTGAATTGGTTGTCGATCAGGACAATTTTTCTGTTTTGTTTACAAGCATTGAAAGTTTTCAAGAGCAGGCTGTGCTTGCTGTAAAGGTATGCCTACAAACTATC…	cluster_13	3
ENSHYS-11696	evgHyS_ScswcV5_3470.g14470.t1	XP_002165520.2 PREDICTED: beclin 1-associated autophagy-related key regulator-like [Hydra vulgaris]	Beclin 1-associated autophagy-related key regulator	AACGCCGACCAAATTAATTGCCAGAATGTGGCACCGACCCACTGGATAGTTCCGCTAGCCATTTGTGACGTCGACCGACATAAAAGATCTTGCGTATAATAGTTTAGCATATACCATCTTGCACATAACCAGGATGGTGGATAAAAAATTCCCCAAAATGAAACCGAAGCTCCAGTTAACATTTTGGCATGTCTAGACCTTTGTCAGTTGCTGTTGAAAGCTGTCCATTATGTGGTAGAACAAGAAAACAATTTACATGCAAATCGTGCGTAAATTCTGGAAACTTTGTAACATCTAACGGTTGTAATAAAAAGAATAGCAGCAGAAGAGGAGAAGAAGAAAGGACCAAATGCAGTTATGCTGAAAAGTTGAAAAGACTCAAAGTTGTTGTTGCAGTCA…	cluster_13	3
ENSHYS-11260	evgtrinLocDN28872c0g1t2	XP_028391523.1 uncharacterized protein LOC114516291 isoform X1 [Dendronephthya gigantea]	NA	GTTCGTTTTATTCTAAGCGCTTATAAGAAAATTGGGCTTTGCGATGTCGAAAAAAACAAAATTAATGTGTTTTGAGATTTCTGTTGCCTTTCAATAATAGCATATTTTATGCGGCTCAGTTCAAGTGCAGAACTAGTTGAAAAACTTCATGTGTGTTTTTTTAGAGATATCCAACACCATATGAACGAAGGGCTTGCGTCGTTTGCAGACTTAATCGATTTCTTACATAATGAGGTATCAGAAGTAACAAGACCGTCAGCGCAATCAATTGCTCCACAAATAAAGCTTTATGTGGAAAACGTATACCTAAGTTTCTATCGAGCAAAGCAAGCATGCGAAGCCCGTGTAGATGGATTGCAAAGAGAAATTGAAGAAATTATCTATTCTCTAACATGCCAA…	cluster_13	3
ENSHYS-11042	evgHyS_ScswcV5_3309.g13885.t1	XP_012556156.1 PREDICTED: angiogenic factor with G patch and FHA domains 1-like isoform X2 [Hydra vulgaris]	Angiogenic factor with G patch and FHA domains 1	GGTAGATCCAGCAGTACACAGGACAGCAGCTGACCGTTGTTTGTATTATACGTGTTTATAGTGGTGTAATATTCCTTTTTAAAAATGGACCTGCCTAGTGAAAATGTTGAAACTACTGAGGACATGCAACATGATATGCCTTTGGCTGCCGACCCGACACGTTTTGTATTAAAGGCAAAGAGAAGAGGTAAAAAACGAATAAAAACTCCAGTCGCCAAAAAAGCACAATCGGAGGTTGCTTCTTCACAAAATGAATCAATGTGTAATGAGGATCCAAAAGCTATTAGTTTGAACAGCCTAACATTATTAGAAGATGATCCTGCTATAACAAAACTTTTAGAAATGGCAGAAAGTTTGAAAAATATACCTGATGGTGAGAACAACTGGAAAAAATGTCTT…	cluster_13	3
ENSHYS-10610	evgHyS_ScswcV5_3298.g13491.t1	XP_002155488.2 PREDICTED: uncharacterized protein C18orf8 homolog [Hydra vulgaris]	Tyrosine--tRNA ligase	TTTTAGGTCAGGATATAAATGTGGAAGAATATGTTCGTCTGAAATTCATCAGCAATGGCATTGTATTACTTGGAATTATTAAAGAATCCATTAAATTTCCCGCCTGTATCACGTGATGTCAATGTATTTTTCGACGAGTGTCAGAAGCAAGTGTTTGCTGTTGCTACAGAAAAGAATAAAACACGCGTTCATGTAAAGGGTCCCAATGATGCGTCTGATGCTAATTTTCTTTTGCAAGAAAAGGGAAACGTCATCTCAATTAAGTTTTCTCCTGATCAACGAATTTTGGCTGTTCAGAGATCATCAAAATCGATCGATTTTATTAATTTTTACGCAGGTGCAAGCACGGAGGAATATAGCCAAAGTTGTAAAGGGCGGTCAACCCAGATTATTGGTTTC…	cluster_13	3
ENSHYS-10589	evgHyS_ScswcV5_3298.g13477.t1	CAD61084.1 SI:dZ46M7.2 (novel kinase), partial [Danio rerio]	tyrosine-protein kinase receptor TYRO3	TTGTCAGTGAGAAAGATGAGCGTATGTAAAGAAAAGATTTTGAAAGTTTACACAGGATAAAGGAAACAATTTTTTTAAAAAATATGGGAAAAATTGAGTCCGTTGTATATCAATATTTATATATATGTTTATTCATATTTATTAAAACAGAAAATGGTGCTTCGTCATCATCTCTTCTCAGAATCGCTGCATCTACACGTATTTACGAAAATTCTGGTGTTACGATATTAAAGAATACATACACAACGAAATTATCGACAAATACTATATCCACTGTACATAAAAAACCGAAAACAACAACCGTTTCAATGCATTTTTTTCAAATATCGACTATATCAACATTCTCGTGTACAAAGACATCGTTAGGAGACCGTAAATGCGAAAAATTCTCGGGTTCAT…	cluster_13	3
ENSHYS-10563	evgHyS_ScswcV5_3298.g13450.t1	XP_002157509.2 PREDICTED: FH1/FH2 domain-containing protein 3-like isoform X1 [Hydra vulgaris]	Formin homology 2 domain containing 3	TACAGAAGGATTGAAAATATGGCGGAGAAAAGATCAACAGACTGAGAGCACTTATAAGATGAGGAAATACTGCTATCATGGCATTTGATTGTAAAGTACAATATTTGGATGATACTGATCCATTCAATAGTACAAGTTTTCCTGAGCCGTCTAGACCACCTTCTTATGCATTCAGACAAAATGTACCAATATGTACGCAGTTACCAGCCATACACCGTCTTTTGAAGGCGCCCCACAACCTTGATGACTGTGCATTGCAATTATCACACAATTCTACGTATCTTGATCTGGAAGCATCAATAGAAGAACAAGATGATCTCATTGAGGGTTTTAAAGACAGCCGCAAGAATACCATTATATTACGTACACAGTTATCAGTTCGAGTTCACAATATAATAG…	cluster_13	3
ENSHYS-10514	evgHyS_ScswcV5_3298.g13407.t1	XP_002164301.2 PREDICTED: membrane-bound transcription factor site-1 protease-like [Hydra vulgaris]	Membrane-bound transcription factor site-1 protease	GGGCACATACAAAAGATAACAAATATGGCTGTCTGGTCCGGCGACAAAATACTAAACTAAAACCCCGTGATGTGGTTTCGCTCTATTCTTTAGCTAGCTAGCCACCTTAATCTGTGCCTTGCACTAAGTTGCTGCATTAAACACTATTTCTTAATGTTTTCCATCAACTTTTAACTGTATTCACCCTAAAAAAACACCAATGACGGCTCCGTACAGTTCCCAACCCTTCTTGTACAAGGTGGCGATATGCCTCTTCTTGATAAGTATTGGTATGTGGAATCCTAATTTTCAAATATTTATTGGTGTTGAATGCTCTTCTGAAGAAGTTGTGAAAGGAAAATCATATGACTATGCATCTTCAATTGTTCAAAATGAATTTATTGTATCATTTAATGGCTA…	cluster_13	3
ENSHYS-10495	evgtrinLocDN350964c0g1t1	NA	NA	CTGTAAAGGGGCTACGAAGCAATTTAATAAGCTCAATCCACGCAATTTACGAAGAAAAGCGTGTATTTAACGTAGTACTCAAAAAGGCACAAGGTGTTATACACACTTCAGAACTACATAGACGTCTTGACAACCTGTTTTTGAATAGTTAGTTTTTTATGAAGAATTTGCTACTTTTTTATTTTCATTTTCTAATGAAAGGAAATGTTAACTATTCTGAAAATGAGACTTTGATAAAAATTTAAATAACCTGGTGAAACAGTGCTGTCCTAACTTTGTATTACTTGACCTTTGCTTAAACAGTACAAGTCCTAAATTTCCGAAAACGTCACCATAACATTACAAAAACAACTACCAAAACAACATTTTCACATGTCAAATTTACTTGAAATTTTATAC…	cluster_13	3
ENSHYS-10494	evgHyS_ScswcV5_3298.g13383.t1	NA	NA	CATCGATGTTTTTACCAAAACATAAACAAACTGAAGAAATTACCTGCAAGACTTTAGAAATCAAGCAGACATTCTCACGGTCGCCATTATTAAAACTTATAATTTATTAATTTGCATAATTAAGAAAACAATTGTTATGACCACGTGCACATATTTGTGTTTGAAATTCAGGTCTGACCATGTGCCTACATGTCCAACATTGATAATAAAGACGTTGGACTTATGGCTTGCAAGGATTCTAAAAAAAGGCTGGCAACAGGACATACATTTGTTAATACAATCACGATGGCTGTAATATTTCTGACTTTCGTGATGACAGAAGCTGTGGAATTATGCCCAGCTGAACAGTATTTCGACAGTTTAAAAAACAAGTGTGAACCCTGCACAATGTGCGGAAGA…	cluster_13	3
ENSHYS-10084	evgtrinLocDN187913c0g1t4	NA	NA	ACTTTGTGTTTGACAGGCAAAGTGGATGTGCTCATTTTCCTTTGATCGTACCGAAATTTTCTTTAAAGTAACCGAAAAATGCATGTCTAATATATTAAATTTTCTGACGTTACGCCGCGACGTCAATAACACCACTTTAACGTCAATATCCTGTATTAAATTAATGAAGCCGTTACAGCGACGTTATACGACAACAGGTGTACGAATTTCTTCAAAAAAGTTTTTGGGTTTTGACGAGCCATTGCTGACGTCACCAAAACTTTTAAAACGTTATTTTTCCTTAGGCGTTTGTCGTAAACATATCCTATACATTATTTTGATCAGCGTTTTAATCTCTACACAATACAGGCAACAAATAAACTAAATTTGACTTACCTTTTTTGCTGAGATCAGCAGTGC…	cluster_13	3
ENSHYS-10057	evgMSTRG.72304.1	ELT88271.1 hypothetical protein CAPTEDRAFT_210895, partial [Capitella teleta]	NA	GTAATTCGCTATACATTTTGCATCATATGGTGACGTTATAAAGGATGCCGGTACCCCAGCTGTTGGAAGCACAGCAGCTAAACCACTGGATGCTGCCTACAAGATCACTAATATCGCACTAGAGTTTGACAAGGTTAATAAGGAAGCCCTCGGGAGTGCTATGATGTCAAGGTATAGTAGTTTAGCGCTACCCTATGAAAGGGTTCTCCGTAGCAAAGTTGTCATGATAAAAAAGGCTGATACCAGCTACAATTTGCAAATTGATACTTCAGCAAAAAGTTTTAAAGGCGCCTTATTATTATTCGTAGATCCGGGGAAAGTGAAGGCTTACTCGGGCGCTAACGAGGTCTTCTACAACCCAAAGATCGAAAAAATCTCGATCACTGTCGAGGGTGAGCC…	cluster_13	3
ENSHYS-09878	evgHyS_ScswcV5_3204.g12854.t1	XP_027058778.1 uncharacterized protein LOC113685464 [Pocillopora damicornis]	NA	GGAACATAAAAACAGCAACAGTAAAAAGTATGGAAAACGACAGTGACATGGAATCTGATTCAACAGAAGAATCTGACATACTTATAGAACTGATTTTAAACCAATCTCCGATAAAAGATATAAAAGAAAGCCTTGAGAACAAAACAGATTTAAATTACTGTTTTAATGGTTGGAGTCCACTGCATTATGCTACTTCCTTAAACAACATCGAGCTCTGTCGTTTGCTTGTTCAACTGGGTAGCAATGTAAACTTTGTCGCGAAAAGCGCTCCTTCGCGCGAGTTCCTTAACTATGGACACTCGCCGTTTGCTATCTCCTGTTCACGAACAACTCGCATGGAAATATTTCATCTGTTTTTGGAAAACGATGGAGACGTAAATTCTGCAGATCCTTATTGTG…	cluster_13	3
ENSHYS-09558	evgHyS_ScswcV5_4710.g21790.t1	XP_012560963.1 PREDICTED: activin receptor type-1C-like [Hydra vulgaris]	Serine/threonine-protein kinase receptor	ATGGGCAGTGAAGCAGGAAGAAGTGGTGGTGGTGGTGGTGGTGGTGCTGATGATGATGATGATGATGGTGATGGTGATGGTGATGGTGATGGTGATGTTTTTGGTAATGGAGGGGTTGGTAATGGACAATGTTATTGTAATAACGAAAATACAAAGTTGCGAGGGGTGGATGGTGGTACCTGTATAAACAATGTCTGTCCACGCAATCCCAAACTTCACGAATGTTATACAGTGTTGCACAAAAATGGTCATATGGAAAAAGGGTGCATTAGATTGACTCATTGTTTTGAGATCAAAAATGCACACAAACATGAAAGATTGATTAATTGCTGTAAAGGTGACATGTGTAACAAAAATGTAGGAAAAGATGATCTGGAATTTATCGAAGATCATCATTTA…	cluster_13	3
ENSHYS-08865	evgHyS_ScswcV5_2988.g11866.t1	XP_002158339.1 PREDICTED: mucosa-associated lymphoid tissue lymphoma translocation protein 1-like [Hydra vulgaris]	Mucosa-associated lymphoid tissue lymphoma translocation protein 1	TTTCAGTAGTAAAAAAATAAACATGGCAGGCACGGATTTAATAAAATCGCTTTCTGACAGTGTATGTTGGAGAATAGCGTCGAAACTAGATCGAAAGGAATCACCAAATTGGAAAGCGCTAATTAAACAAATAAACTCAACAGCCAAGACATATAATGAAAAAGCTATTTTGAAATTTCAACTAGCGATATTAAAGCCACACGGTAGCCCAACATTACAGTTATTAGAAGATTTAGGTCGAAAGAAAAAAACTGTCTTGCAGTTAATAACATGGATGAAAATGTTAAAAGACTTTCCAGATCTTGTCGAGCTGTTGGAACGTGGCGAAGATGCTATAAAATTATCAGCACCTGCCATTATTACACAGCCTCAATCTGAAGTATACGTGGTTGGCGAGAT…	cluster_13	3
ENSHYS-08836	evgtrinLocDN2309c0g1t11	XP_012554696.1 PREDICTED: sacsin-like [Hydra vulgaris]	NA	TAACTTTGTGTTTGAGTAGCATCATGTGGTATTCTCGGCATACTCCAGCAATTGGGGTATCGAATATGAGCTGAAGATGTAATCATCCTCTCCAGTTCGGATCCTAAGCTTTCGAGATTTGCATTTAAGCCATTTGATGCTACCACCAAACTATGATGATCGCTTCTTGAGGAGTTCTTCAAATACTGGGCTGCTTTTAACGCTTTCTCTGCAGCTTGATGAGCTAAGAAGCACTTCCATTCGCTTGAAGTCAATGTTTGAACTGCTTCTAAGTCATGTTTCGCTTGTCTAAACCATCTTCTTGCTTCAGCAGGTTGCGGATTACTTGCTTCAAAGGTCGGTGGCCAGCTGTTCGAAGATGCAGAAGGACTGCTTCGGTAGGAATCATAGTATCTTCTA…	cluster_13	3
ENSHYS-07883	evgtrinLocDN6095c0g2t21	XP_012557556.1 PREDICTED: uncharacterized protein LOC101236109 [Hydra vulgaris]	NA	ACGCCAAATTGGAAGAGTTTGTTGAAAGAATTTCAGCCACAACACACTCTTTTTGTACTTGATATGTAAAATCCTTGTACATATATTTTAGCTTGAAAAATACATCTTTCTACCTTTAAATGTCTCATCAAACACTTAACACTATTATGAACCCAATCTAGTCTGGTACCTTATTATCCAGATTTAATAGATCGGGAACTTTACTAAGTACAATGGAGCAAGTTAAATTGGTGCATGGGGTCAACTTAGTTTAAAAAAATAAATAATAACTCGAAATAGTTAACCTGGTTTACTATAATACGCGCAGGACTACTTGGTTTGAACCAACTTGACTTTTGGTCAACTTGGTTTAAAATTCAACTCGGTTTACAACAATTACATGAATATAGTTAAATATAT…	cluster_13	3
ENSHYS-07585	evgHyS_ScswcV5_2604.g10788.t1	XP_019639319.1 PREDICTED: uncharacterized protein LOC109481218 [Branchiostoma belcheri]	NA	ATGTCATTAGATGCAAGCACAACGAATACATCATCTACAAAATCAACATACAAAAATCTTTTTCTGCTTGGATTTGTGTTTTTCTGCATTTTTACCTCGTATCAATCTCTACAGAATCTTCAGAGTAGCATACATGAAGATGAAAAAATTGGTTTGGCGTCACTCTCAGTTATCTATGCTTCATTTCTCGTATCTTGCTTGTTTTTACCTCCTGTATTAATCAAGAACTTGGGGTGTAAGTACACTATAGCCTTGAGTATACTTGGTTATATTCTGTACACAGGTGCACATTTTTATCCAACATGGTGGATGTTTATGACAGCATCAGCTATTATAGGTACTTGTGCAGCACCTTTATGGAGCGCCGAATCGTCATATTTAACCACGATAGCATTGCAT…	cluster_13	3
ENSHYS-07256	evgHyS_ScswcV5_2556.g10483.t1	XP_026861335.1 guanidinoacetate N-methyltransferase [Electrophorus electricus]	Guanidinoacetate N-methyltransferase A	ATGTCTGAAATAATAAGTGACAGTTTAGGTGAAAGTAAAAATAAAATGTCTCAGATATTTGAAGAAGGAGAACAATGTAAAAGCACCTGGCACAATGCGAAAGCAGAGTTTGACGAAGCTGATGATCATCTTGTTATTATGGGGAAGCCAGTGATGGAGAGGTGGGAGACGCCCTACATGCATCAATTAGCTGACATTGCGTGCTCGAAGGGTGGGCGTGTGCTTGAAATTGGTTTCGGCATGGCCATAGCTGCGAGTAGAATGGAGACTTTCAAACTTGCTGAGCATGTCATCGTGGAATGCAACGACGAAGTTTTTACGAGACTTGAAAAATTTGCTGCTGATGCTCCAAACAAAGTGACACCTTTAAAAGGTTTATGGCAAGATGTAATTCTGACA…	cluster_13	3
ENSHYS-06860	evgtrinLocDN32042c0g1t5	XP_002162642.2 PREDICTED: transmembrane protein 175-like [Hydra vulgaris]	Transmembrane protein 175	CTCTCTGTAACTTTGTGTTTGACCCCCGCCTTCATCAATTAGATAAATTTCCGTTGTTTTCCAATAGGCAGATATCCATCTATGAATTTTTGCATAAAACAATACAGAAAAATTCAAGCAAAAAAACAAAACAACTTTGATACAAAAAGGTACAATTACAGTACAGTATTTTCAGCACTGTAATTATTTTTTTCTATTGCATCACCTTTAATTTCGTAAAATTCAGTTTGATCATCACCAATTGCTTTTTCTTGCTGTCGCAGCTTAGCTTCTCTAGGATCAGTGTCTGGGTTATAGAATTCCTTTCCAATGTGATTCATGAAAATAAATTTTAAAACGATAAATGTGAGGACAACACCACCAAACGTTGCAAAGGTTACATACTTAACATTGCTGGCA…	cluster_13	3
ENSHYS-06851	evgtrinLocDN59143c0g1t15	NA	NA	ATCTTTGTGTTTGAGTGCGGGTATAAAATGTTAAGGCTATGTAGATTGTTTTACATTAATTAATTTCTTGTACCTGTGGTTTAAAAATGAACTAAATAACTAAATCTTTGACTAATAATAACGATTTCTCTTAAATCTAAAAATTGTATATCTTACCAAGTTGTCCACATCTTAAAGAAGTAATAACCGATATATGTATAAATATTGTCAAAAGTTTTAAAATATGGATTCTTTATGTGGTATTAAGTGTGTTCTCCTAAATTTTGAACAACAAATGTCACCCTGGAACATCCTGGAACAGCAATCTCTCTGGTGTTTATTGATTATCATATGACTGCTAAATTTAGGAGAACACACTTAATACCACATAAAGAATCCATATTTTAAAACTTTTGACAA…	cluster_13	3
ENSHYS-06744	evgHyS_ScswcV5_2548.g10027.t1	XP_002164040.3 PREDICTED: armadillo repeat-containing protein 5-like [Hydra vulgaris]	NA	TATAGATATACTATAAAATATGATTTATATATCAAGGCAATAGTTTACACATTATGTCAAATAACCTTCTTGAAGGTTTAAAATCAAAAGACTCTACAACCATTCAACAAACTTTAACCTTACTGGCAAACCAAACAAAACATTTAAGAATTGTGTCTGAACTGGAAACTGGTAATGCATTTGAAAAGATATGGAGATTACTTGACACAAATGAGGGAAGATACAATGCAGTCATCTTATCTATATTGGCAAACTGTTGTAACTTCAATCATTCATGGCGAAATCAGTTAATGATGCAAGATGGTGCCAAACGAATAGAATCCATCTTAGAGAAGTGTTCAGACAACAGTGTACTTAGCAGAACAGCACGTTTGATGGCCAATTTAGCCAAGGATGATA…	cluster_13	3
ENSHYS-06523	evgtrinLocDN170c0g3t2	NA	NA	CCGATTTAGAATTTTTTTAGGATGTTTGCATACGCAGCATTAATGAGCGACTGCAAGAGACTTGCTAAGTATCTCTTTTGTACTGTTGTGATCATTGGTATGTTTTTCGTTGTGTGGCAACTCGCAGGCGGCGTATGGGTTTTGAAAGAGTGGGAAGAGTGGCGTGAAGTAAAGGACGACAAAGTACATGGGTATCATAATGACATATTCGTGTTTACCTGTATTATGTCCACGAAAGGCGCGTCCTGTTACGGCAACAAGAAATATTTAAAATACGCAGCAATACCAATGTTTGTAGGCCTGTTTGACTTTTTATCTTCTGGAAGGTTTATATTTTTGTAACATTCGTTTTCTGTTTGTTTTCAATGTTAAGATACATATATTGTCCCGATTTAGAAT…	cluster_13	3
ENSHYS-06438	evgHyS_ScswcV5_2461.g9652.t1	XP_004212674.2 PREDICTED: protocadherin Fat 1, partial [Hydra vulgaris]	NA	CCCCATGAGCTTTTTGCTATCGTTGATGACTGGAAGCTCTCTAGCCAATCGAACTGATAAAAATTTGAAATTAAACGCAAGCGTAAAGCTAACGTTGAAGTTAATGTATTGACATAGAATTCGGACATGATCACAATTTGGTTATAGTGCTGAGAGAATTCAACACAAGAACAACATGGCTTGGCCATTTTGTCTGTCTTTAATTTTGTTGTTAGTTCCTCACTACTCGCAAGGTTTGAATTTTTTAAGCAATTCCGTCACATTTTCAATTGATGAGCAATTGCCAGTCGATACAACAGTTGGAATAATACCTGTGACCACATCCTCTTCTCCTACATGCACATTACTTGGTGGAAATGGAAATTTTAAATTGAACGTTAACAATACACACTTGGATAT…	cluster_13	3
ENSHYS-06384	evgtrinLocDN2620c1g1t2	NA	NA	TAGCTGATGATGACGTCGTTTGAGAGTTGGCATTGCCTGTCAGGGAGGAAATATTCCATACCATGCTACTAGTGGAACCAATTGCTTTCTATTAAGAAAAATCAAGTTAGAAATCAGAAAAACAGAGAAATATCAGAAATATCAGACAATCTACTAAACGCAATACTTTCTACACTGTTACTTCGTTGATATAAAAATATTATAAAGCATTTTTTAATAGAAAGGGTTTTGTGATTACAATAGTTGCTAATACAATACCACGTTTTGTTTACAATTTTTAAATAATAATTTAACTTAGAATCCAATAAAGTCTTAAAAACATGTATTTTCTCATCCTTCATTACCTTTCCATTTCCAGTATTCTGATTATATGCAGACTTTAATAATGACTCCAATGCA…	cluster_13	3
ENSHYS-06199	evgHyS_ScswcV5_2444.g9401.t1	XP_012562475.1 PREDICTED: fibroblast growth factor receptor 2-like, partial [Hydra vulgaris]	NA	ATGTTTCTGGACAATATTTTCTTAGTGTTATCAATTTGGACAACTCTATCAAAACAGCAAAATGTTCTTTATCCATACGGAGTGGATAATGGCGATACGGTTATGGACATTTCAAAGAAAAAAATGTCAGTTCTGAAGTTAACAAAACCTATGCTGTTGTTTTCGAGTCCTGCTACAGAAGTTCAGATATATAACGACGGTGACTTATTCATGAAAGCCAACTCAAATGCGAATCCGTATGACATTTACTTATCAATCTACAGAATCCCAATCGTTGATGCTTATCCGGCGTACATGTATTACAGAGAAACCACGGATTCTCATATTTTAAAGAACGCATCAGAAGATATCGGAAAATATGTCCATGGTACATTCCACTCCAGTCGAGCTATTATTGTG…	cluster_13	3
ENSHYS-06071	evgHyS_ScswcV5_2436.g9288.t1	XP_012557840.1 PREDICTED: uncharacterized protein LOC100213006 [Hydra vulgaris]	NA	GGCCACATTCTATTTTCACTGAGAAAGGCAAAAATGGCGGACATGGAAAACCACGATGAAAATATTAAACAAGAGACTGCGGAAACTGACACCATTGTTGTTAGTGGTGAATCTACTGTAAATACTTCAGAAGTTGGAGAAGTATGTACAATAGCGAATACTGGTAATACTAACGAAATATTGCTTTACGTTGATGGAAACCAAGGAGTCCAAGACTTAATACGCGTTGCTTTAAACCAAGGTCTTTCTTCAGGAGAAATACAGCAACAATTACAAAGTGATGGAACAAGTATTACATTGCAAAGTCTGGGAGATCATGCTATTATTTCTATGGCTGACGGTTCAGTACAAGGTGGTGCTAATTTGTTGGTATCAAGTGATGTCACTGCTGAACAACAA…	cluster_13	3
ENSHYS-06050	evgtrinLocDN516442c0g1t2	NA	NA	GTTTTAAAGCAGCCTACGGTCAACGCAGTGGAAAGGGTACGTTTAACTTATCAATCACACATGCTAGAGAAAATACAGACACAGAAAAAACACAAACATGATGACAAAACGTACCCTTTCCACTGCTTTGACCGTAGGCTGCTTTAAAACAATCCAAACAAACGCCAAACCCGCATTTGTCACATGTTTGTGTTTTTTCTGTGTCTGTATTTTCTCTAGCATGTGTGATTGATAAGTTAATTTACAGCTCAAAATGTAAATTAACTTATCAATCACACATGCTAGAGAAAATACAGACACAGAAAAAACACAAACATGATGACAAAACGTACCCTTTCCACTGCTTTGACCGTAGGCTGCTTTAAAACAATCCAAACAAACGCCAAACCCACATTTGTC…	cluster_13	3
ENSHYS-05900	evgHyS_ScswcV5_2427.g9125.t1	XP_002155691.1 PREDICTED: protein RMD5 homolog A-like [Hydra vulgaris]	Required for meiotic nuclear division 5 homolog A	ATGCAAAATAGAAAAAGAAAAAAACTAATAACATCTGCCATTAATTTGAATATTTTAAAGAACTTGACAAAAAACCTTGATGACTTGATCGAGCATGTCAGAAGTGTGAAAGAAGGCTTATGTCAAGATTGCAATGAAGAAGATGTCCTCACTCCGCTTCAGCTCCATGTTGTGTCAGTGTGTTCAAAGAAGATCAAAGATTGTACCAACAAAGTAGCACTGGAACACAAAGAGCTGCATACTTATGTATCAAAGATTGGAAAAGCTATTGATAGGAACTTTACAACAGATTTTTCTGGCATGACACAAGAAAACTTGTTTACTGGAGAGTCTAGCGAGTTATTAAATAAAGCAATCTCAGAGCACTTTCTTCGTCAGGGTCAAGTGGATGTTGCTGAA…	cluster_13	3
ENSHYS-05825	evgHyS_ScswcV5_2427.g9062.t1	XP_027038922.1 uncharacterized protein LOC113667311 [Pocillopora damicornis]	NA	ATGGAATTGAAGCCTGAAGGAAAAAATGTGTGTTCCAAAGTAACAAAGTATGATGGATATGTGTTGAAAAAATCAACTTACGTTGGATATGAGAACTACATGACTTGTTGTGGGTTGTTTTGTTGGAGCAAGTGTCAAAAGTCAAGACCTGTTCAGAAGACTTACACCAAAACAGTTAAAAAGACATTGTCTAAAACAACATACAGTTGTTGTACTGGTTGGGCACCTCACAATGGCGAATGTCCCATCGCTATTTGTCAACCATCTTGTATCTACGGGAAGTGCACCAGCCCTAATACATGCAAATGTTTTTCTGGGTTTTATGGACAACGCTGTGAAAATGACATTAATGAGTGCAGTGCAAAGCCTCCTGTATGTGAACAGCTGTGCCAAAATTTA…	cluster_13	3
ENSHYS-05612	evgtrinLocDN36132c0g1t10	XP_004206709.2 PREDICTED: submaxillary mucin-like protein [Hydra vulgaris]	NA	TGACAACATCGACAATATATTTTATTTACACTATATGTTTGTTGTCAGAGAAATATTATAACACATAAAAAACTTAAATTTTTTTCTTTTGCCAAAATTTATACACACGAAAAAACGTTTAAGACTCGCGTAGCCGAAATACTCAAAAACCTACATTTTATTTGTGTGAAGCGGAAAGAATGATTGCGACAAAATGTTGTTCCGCATGTAAGTTTTTTTTACAAAAATACTAATTACAGAAAAATCAACATTACAATCCAACTTTTGTGAAGCTTGGATAAGCATGTAAAATATTTTTACGACGTGGTTGTCTAGTCTGCTAATGACCTCGCCAAGAATATTTAAATATCATTTTATCATCTTACATTAAGTCCTGACAAAAGCCAATTAGCTGCTCAG…	cluster_13	3
ENSHYS-05563	evgHyS_ScswcV5_2402.g8817.t1	NA	NA	ATGCAAAGAGGCATTTCCTTATCTGTGGCTACCGCGTTTGTAACAGACGTACTCAGTTTTGCTGGAAGAAAAGATGCTACTCAAAAAGATGGTACCGCATATGTGGACATAAAGTCTGCAACAAACATACTCAATTCTGTTGGAGACGTAAATGCTACGCCAAGAGATGGTATAGAATCTGTGGATATGGGGTTTGCAATAAACACACTCAATTCTGTTGGAGACGTAAATGCTACTCGAAGAGATGGTACAGAATCTGTGGATATGGTGTTTGTCACAAGCAAACACATTTTTGTCACCGTCGCCGATGTTACAGCAAGAAATTGTACGGCTATTGCGATCCTACTTACTACAGAAGATGTGGACCATACAGACGCTATAGCTCTGCAACCCACTATT…	cluster_13	3
ENSHYS-05083	evgHyS_ScswcV5_2333.g8364.t1	XP_012558828.1 PREDICTED: phospholipid-transporting ATPase ID [Hydra vulgaris]	NA	ATGGCTCAAATTACAAAATGGCTTCCTTGGTTTGGAAAGGATGGAAATGAGAATGAACACAGAACTGAACGACAAATCCGTGCAAATGATTTAACATTTAACCAGACATTTAAATATGTTAATAACCACATTAAAACGTCGAAATATAACTTACTTACTTTCCTTCCAAAAAACTTATTTCTACAATTCCAAAAGGCTGCGAATTTGTACTTCTTGCTGCAAATTATAATCATGTCTATACCTCAAATTACTGCTCTAAACCCAGCTTCTACAGCAGTCCCACTAACATTAGTGTTACTTGCAACCATGGTCAAGGATGGCTATGATGACTATGGACGTCATAAAAGTGACAATCAGTTAAATAATCAAACTACGTACGTACTGACAGCAGAGGGTAAT…	cluster_13	3
ENSHYS-04577	evgHyS_ScswcV5_1951.g7974.t1	XP_012556696.1 PREDICTED: uncharacterized protein LOC100213567 [Hydra vulgaris]	Cytadherence high molecular weight protein 2	ATGGAAAAGTTACGTTTTTGTATGATATTTTTGTTATGGTTTTATGTATGCGTGGATATCGTGGAAAGTTCTTGCAACTGTTCAGAAGTTGTCTCTGCAGGATGTGATCCAGGAAAGTTCTTCACAAACTATAACGGATCATGGGCATGTTTTAACTGTCCTTCAGGGCATTACTGCCCAGGTGGTGTAGAATCTGCCATTCCTTGTCAGTCAGGTTTTTATAATGACAAAGTTGGTCAAAGTGATGGAAATGCTTGCAAGGAATGTCCCTCTGGTTACTACTGTCAACAACGTGGCATTTTACCAGAGCCTTGTCCACTTGGATTTTACACCAACAATACGGGAAGAACAAGCTGTATAATTTGTCCCGAAGGCTACAGCTGTGAAGTTTCTTCTTTT…	cluster_13	3
ENSHYS-04439	evgMSTRG.28275.1	XP_012557725.1 PREDICTED: protein PFC0760c-like [Hydra vulgaris]	Rhotekin (Fragment)	TGTTTTGATTTTGCATCGAATTATTCGCTTCACGGAAAAGTAGAAACAGCTCCTACAGTAAACAAAGATACTATTTAAAATCACGCGGGCAAAATGTATAACATCCTGGTAACCAATAATAGATACATCGGAAATACGAACTCAGAGGCTTTAGGAAGAAAAAAATGGCCGATCGTATCGAAAACAACACAGCCCAAATAAGACACAAGATGGCCAAATTAGACATGGCTGATGACTTACAACAGAAGATTGATGATCAGATTCGTATGAGAGAAGGTGCAATGAAACTAATGACAGCATGCAGTACATTGAACCAAGCATTGGAAACAAGTAAAAATTTACTAACAATCAATGCAAGAATTCTAGGCTTGATGTCAGCTCTGCAGAAACAGAAAAAAC…	cluster_13	3
ENSHYS-04371	evgMSTRG.26826.4	XP_002156362.3 PREDICTED: uncharacterized protein LOC100212474 isoform X1 [Hydra vulgaris]	Rho GTPase activating protein 18	GTGTGTGAAAAAAAGATGTTGTCAATTTAAAAAAATTACGTTTCCTTCAATTAAAAATTATAAAATTTGTAGCAAAAACTTTTTCTAATGTTATGGCCAATATAGTTGGCGACGCGTTGGCTTGTACCAGCAAAAAAAAAACGCGACGTGATTTGTTTATTTACAAATGCGATCTATTCTCGACTGACGTCTTTTTTGGAACGACTCGTCTGTCCTGATGTACGTCAAGATTTAAGGTGGATTCGTAACAGATTTCGTATTATGGCGGCTTCACTGCCGGGGGGTGAGGTATTAAAAGGCGTTAAAACTTTACCGCTCTATCTCACCTTTTCACACGGCCTTTTAACACCCATTCAGCGTTGGGGTTTTCTTTCAAAATAGCCGACAAATTTGCATCAG…	cluster_13	3
ENSHYS-04062	evgHyS_ScswcV5_1823.g7481.t1	XP_027220756.1 actin, cytoplasmic A3a-like [Penaeus vannamei]	Kappa-actin	ATGGCAATAGTCATCGATGCTGGAAGTTATCTCTGTAAAGCAGGTTTCGGTGGTGAAGTTACGCCGAACGTTACCTTTCCTGCTGTTGTTGGCCGTCTGCGTTATCCTGAAGTTATGATAGGTCCAATTAAAGATGTTTATGTGGGAGAAGAAGCTCATTGTAAACGTGGTATATTGCATTCAAAGTATCCTATTGAACATGGTATGATCAGAAATTGGGATGATATGGAAGCTCTTTGGCAGCATACGTTCTACAACGAGCTTTCTGTGAAGCCGGAAGAGCACTCTATTCTTCTTACTGAAGCACCTTTAAATACAACAGTAAACAGGGAGAGAATCACACAAATCATGTTTGAAAAGTTCAATGTAAAGGCTTTGTATGTTGCCAATCAAGCTGTG…	cluster_13	3
ENSHYS-03924	evgMSTRG.13914.2	XP_012559584.1 PREDICTED: uncharacterized protein LOC101236078 [Hydra vulgaris]	NA	GTTTTGTTGCTGGTACTTTGCGATATAAACTGCAAACTAGAAGGCGTCTGCGTGGGAGTGTATTGCGCTGTGTTAAATTGACTGATATTTTGCGGAACAGTAGGTAGCTTTGGCAAGATTTGCTGTTGATAACTATGATGCATTGTTATAAATTGCTGATTCTGCATTTGCTGTTGTTGCTGTAACTGTTGAATTTGTTGAAATTTTTGTAGCTGTTTCATTGGTTGGTTATTTGCATGGTGTGGATTAGCGAGAAAAGTTTGTCTAGGCGAGGCTTGCATGTTAGTTAAACTAGAAGCCACTTGTTTCGGTGACTGTATGGTTTGACACATGGAGGACTGGCTACCTATTTGTTTATTGTAGTTTCCTGTGAGTTGGTGCGTATCTAGGTTACTGCTT…	cluster_13	3
ENSHYS-03745	evgtrinLocDN1019c2g1t5	XP_012556574.1 PREDICTED: vacuolar protein sorting-associated protein 41 homolog [Hydra vulgaris]	Vacuolar protein sorting-associated protein 41 homolog	TTCATTTATCCTAATGTCCTTCTATAGTTTAGGTAACTTTGTGTTTGAGTCAGTTGGGACAAATGTCAATCTACTCTTTCTAAATAATTTCATGAATGAGAGAAAAGAAGAGAAACTCGATCTTCTAATAGATATTGGAACCTGCGTTTTTCACACAATTCACAGAGCTAGCAGTCGATATAGAGAAGATTTACAATCGTAAAGATAGCAGATAGAAAACAACAGTAAGGATTTGAAACGTAAAATTGTAAACGATGAAATAAAAGCAGTAAGAGAAAAGCATCGAATCTTTAACCAAGAGTCTGACAAACTTAAGAAAAGAACATTGATCTAAATATTGTAAAGAGTGTCAAATAAAAAAAGAAATTACGTGACGCCAAACAAATAGAGATTAAAGAG…	cluster_13	3
ENSHYS-03569	evgHyS_ScswcV5_1783.g7128.t1	XP_004210083.1 PREDICTED: coiled-coil domain-containing protein CG32809-like isoform X1 [Hydra vulgaris]	NA	ATCAGCATAGCTTGGAGAGCTAGATGGCTTAGAAAAGAATAGTATAGAAAACTTTATAAATGCAATGTCATTTAAATCTTCTTCGAAAGGTTCTGTACGCTTCTCGTCCCAGCAGCCGACTGTCATATCTTTTGTACCGAAAAGACGAAGTAACATTACAACAACAGGGATGATTAAAAAGTGGAAGGTGTCACCTGTTTCGACACGGACGAAGACAAGTAGTGATGACAGGCAACAGAAAGAGATACAAGCGCAAGCTAAAAGTGGTTATCTTCAAAAAGGATCAAATGGAGTTCGTGTAAGAGCACAAAGTGATAATCATCAACCAACGATACATACTACATCAATTATAAAATCAAAAGATGACAGCACACCAGAGTCGAGCAAAGCAAGTGCACG…	cluster_13	3
ENSHYS-03550	evgHyS_ScswcV5_1783.g7107.t1	XP_002167110.1 PREDICTED: vesicular inhibitory amino acid transporter-like [Hydra vulgaris]	NA	ATGCAAGAGGCACTAACTACAGTGGTGGCAGAAAAAGATGAGAAAATACATGTAAATTTAAATGACACTTTAGATCAATCTACTACATCTGACTCCCGAAGTATGTCCTCCTTTGTGGAAAGCTGGGCACAAGTATCATACGGTATCGGCGCATCATTAAACGAACATACAGAAAATACAGTGTATTCTTTGCTGAATATCCCTTCTAGTGACCGCCGTTCAAACAGCATATTAATGAGCATCAATCTTCAATCGATGATTATGGGTACAACAATGTTAAGCGTGCCTTACTGTGTGCGACTTGCTGGTATTTGGGCTATCGTGATGGTTGTTGTGATTGGCTTTGTGACAAATTTCACTGCAAGTATTATCTCAGATTGTCAGTATCAATTTTCTCTG…	cluster_13	3
ENSHYS-02964	evgMSTRG.19519.1	XP_002162754.1 PREDICTED: UBX domain-containing protein 4-like [Hydra vulgaris]	UBX domain-containing protein 4	ATATTATACAAAAAAGCATGAATTGGTTCAGTGGTGAGATATCTGTGGCAATTCAGAAAGCAATTCAGGAGAAAAAAGTGTTCATTGTTTTTGTGAATGGTGACAATGATGAATCAAAAACAATGGAATCAGTGTGGTTGAATGATGAAGTTGCAACTATCTGTTCGCCTGATACATGCGTCGCCATAAACGTCTCAGCTGATAGTGTTGCGGGGAAACAGTTTTCATCTATATATCCCATTTTAAACATTCCATCGACATATTTGATAAACAATGAAGGGATGCCTATTGACATCATTCCTGGTGTTCTACAAAAGGAAGAACTCTTCCAGAGACTTCAGAAAGGAATCCAGAAAATTCTCCAAGTTGAACAGACTAACAGCACTAACATAAGCCATC…	cluster_13	3
ENSHYS-02857	evgHyS_ScswcV5_1748.g6476.t1	XP_012560175.1 PREDICTED: uncharacterized protein LOC105846222, partial [Hydra vulgaris]	NA	ATGAATGAACACGTTGGTCACCAGACAAATTTCCTGTCTGAACTAAAAAATATAAATTTAGAAAAATGGGGAGACTTTACGAATTGTACATCAAAGCATGTGGTGCAAAACGTTCGAAGATTGTCAGTATGTGAAGTTCTGTTGTTTTACGTGGTGTTGCAATTAACCAAAATCAGAAGTTATAATTGTTTGTATCTGTGTTATAAGGAGTTTAAAAATAGAAGAAAAATGAGTGCATTTACTGAGGATGCAGTTCAGGTGAATGAGAAAGAAGAGGAGGATGAAGATGAATATGATTGCATAAAAGTTATTGATCGTAATCACTTAAATATTGTCACAAATCTTGACTTGGAGCGCCAATTTATAATGAGCTATCTTCGAAGTAAATCAGTCTTAGAT…	cluster_13	3
ENSHYS-02672	evgHyS_ScswcV5_1748.g6307.t1	XP_020912266.1 protein SZT2-like isoform X1 [Exaiptasia pallida]	NA	ATGGAGGCTGATGTTAGAAACAACCTTCCAAAGAGTGCAGAGAGTGTTTGGTTGTTAATGGGAAAGGAGTATCGAATATCTAGAAGTATACGTTTACAATGGTTTTTCCAGCATCTGAATAGCGCCGTCACACCCAAATCTGATGAAGAGATTGTTAATTCATGTGAAGAGTTAGAGGTATTGTCTGTTTTACCAACCTTGAACAGTTCCATGGAAGGTAGTCAGCTCCTTATCACACCCAACACAAGGTTGTCTTTTGTTGGGCGAGAATATCGGTTTGTGTTTTGCATAGACATGAGTCCATCTTTGGCAACTGTGGACACTGAAACTGGCAATGTCCTATTTGATGACATGTTTGCTGATTTACGAAATGCTCTCACTGGACTCGTACAACCTTTT…	cluster_13	3
ENSHYS-02636	evgHyS_ScswcV5_1748.g6281.t1	XP_012559878.1 PREDICTED: tyrosine-protein kinase SRK3 [Hydra vulgaris]	Tyrosine-protein kinase transforming protein Fes	TTTTAGATAAGTAATGCACAGTATATTTTTAATAATGGTTTTTGAAACACTTTTTTGCAATAAATATTAATTTGAAAGTTACAATGAACAACACAATGGTGGAGAACAATAAACCAGCTGTACCTGCCAAACCATCAGCAATAAAAAAGGAATCTTTCAAATTTGGTGATAAGCTATTTGGTAAAGCAGCTTTAGATTCGGTTTTGCAATTAAATCTCACAGAAATCAAACTTCTTGAACAGGTGGAGTTGTATTCTGAAAGACGAGCTCATCTTGACATGGAATATGCTGAAAAGTTAGGTAAACTACATGACAAAATGAAACTAACAGATATAAACGTTTATAACAGTGGAAGCCTCCTTGATAAGGCATGGAGAACTTTTATGAATGAATCTGAAA…	cluster_13	3
ENSHYS-02352	evgHyS_ScswcV5_1734.g6032.t1	XP_027035958.1 uncharacterized protein LOC113664535 isoform X2 [Pocillopora damicornis]	Cytoskeleton-associated protein 2-like	GCGGAGGTTTCAGTTTGAAAAGCCACTTTTACGTTATTCACGCATGGTAAAACCAGTAAATTAAAAGAGAAAAAGAAAGTAAATTAGAAAAAAAAGGCAAAGATTATTAAAAATGACTGGAATAAACTATGGAAATAAACAATATGGAACTACAAGAGCAATTAAATCTGCAAAAGTACCTGTAAAAATTGGAAAACCCCAAAGAATACTCAAATCATCAAATCACATTGACATAAAACCACAAAGGTTGAAACCACCCACAAAATCTATTTATAAAGCACATAGAGTATCTAATGTTGCGAAAACAAATGAGAATATATCAGTACAACCTAAAAGAATCCCAAAAGTGAATGACGCTAATTCATTAAGCAGACGCGAACAGCTAGAGAAATGGAGGGC…	cluster_13	3
ENSHYS-02221	evgtrinLocDN22086c2g1t11	XP_012554825.1 PREDICTED: uncharacterized protein LOC101234383 [Hydra vulgaris]	NA	AATCACAGTAACGATGGATCGTTTCCATAGACTCCACAAATTTCCAGGCCTGCTCACCCTAGAAATATTCTTAACATATTCTTACAATTTGGGCAATTTTCACCCTGATATTCTTATGGGAGTTATTCTTATAAAGAAAAAGCGTGTATTTTTTATTTAAGATATATCATTTCTTCATTTCATAAGATAAACATTTTTGAACTACTACAAGATTATTTACAAGCATGTATATAAATATAAACATTCTAATGTGTACAAATGAGGCTGCTAATGCGTACAAATGAGGCTGCTACCACGTGATCTTTCGGTATTACTAAAGGGAGGCATACCGGCATAGACGTCGTTAGTTCTGTTGTTCTCAGAATAGGATAACCCTGTGACGTATTTTTCTTTTCCGTA…	cluster_13	3
ENSHYS-01775	evgHyS_ScswcV5_1611.g5418.t1	XP_012561551.1 PREDICTED: fibrillin-1-like [Hydra vulgaris]	Metabotropic glutamate receptor	ATGAAGGTATTGTTTACACTGGCAGTAATTTGTTTACAGTTAGGTGTGTTAAAGACCTTAGTAAACGAGGACGAAGATTTTGACATTAAGGTAAATAATGACAAGTTTACTTTACCGGACGAAGAAAAGAAGGAGTTAGCTAAGGAGGAGGGAGCTCTGCACCAATCAAAACGATCGCACATACGAAACCACATAGGTGAGAAAAGGAAAAACATCCCATTTGCTCCTGAAGTTACTGCCGATGATATTAAACGCCAGTCGTTGGAGCACCCGATCGTACATGCTTACGTTTCAGACAGACCAAAGAACACGAAGCCACATAAGAAAACGGTAATCCCTGCGGGGAAGAACTTAGTTTATGATATTCATGATGGCCCTAATGATGGATACGCTGAACTA…	cluster_13	3
ENSHYS-01774	evgMSTRG.12690.1	XP_002168102.3 PREDICTED: A disintegrin and metalloproteinase with thrombospondin motifs 6-like [Hydra vulgaris]	NA	ATCCTGGATAGAAATTAATTTTTTTTATGAAGAGGCTTAAGGGCAAGGCAACGTTTGAGAAGAGAGCCAACAAAAGAGCAGTTAAGTTCAGGTTGCTGAAGAATTACTGTTTATAAATTGAGATTGGTTTTATTTTGAAATGACACGTGCACTGTTGCTGCTTTTCTTAGCAGTTTTGACGTGCCAAGCTGTCGTTCTGCGAAATCGGCCGTCACATCATAAGAAGTTGACAAAGCGAGAACTGGTGCAAACCTTTGGTGTAGCAGAACACGAAAATGTACCTGATTATGAATTAACCACAGTAAGAAGAGCAAAATCTCATCGAAGAAAAAGAAGTGAGGACATTCCAACATCATTGACTCTTAAAGCATTTGGCACAAAACTGAGGTTAAATTTAAC…	cluster_13	3
ENSHYS-01548	evgMSTRG.46569.1	XP_012556211.1 PREDICTED: uncharacterized protein LOC100211317 [Hydra vulgaris]	5-histidylcysteine sulfoxide synthase	TGCCACGAAAAAGCTGTTGTCTTTTTATGAAGAAAATGATGACATAACTAATCTCATTCCAGTTAGTCCCGGAGAGAATCCATTGTTCGAAGAAGACCCGAACATTATCCTCAGTACTTTAGAGGAAGCTTATTCAGAATGCGACTTTACGGTTCTGTTTTGTGATGAAGTGTCAAGTCAAAGTGGTAGAGTTTTACCACTAAAGGCGATCGCTAAATTTTGTAAGACAAACAACATCGTACTTGTTGTTGATGGCACTCAGAGTTGCGAGTTATTTTTTGGTGACAATGTTGATGTGTTGAAAGAAGTTGATTATTTTGTCATGAGCACTCACAAATGGATAGGTAACGTTAAAACATGTGGAGTTGTTTTATACAAAACAGAAGCACCATCCCCACC…	cluster_13	3
ENSHYS-01511	evgtrinLocDN29287c1g2t1	NA	NA	GGAGGGTTTAAAGTTTAACTAAAATTAAATATGGCTACTCTAATTCCGGAAAGGCGTTTTGGAAAAAAAGTTTAGAATATTCATATCTTTTAAAGTTAAAGTTTTTTTTCTCAAGTATCGGAGAGGAATACTTGTTAATGGTAGTCTTATTTTGTTCCCCCTTATTTTGGATACGCCTTTCTTCTTTTTCAGAGGCTGAAGACTTGAACTGGAAATTAGTTAGAATTTTTATGCTTTCAATATTTTTGAAAATGTTTGCTATAACTTTTTGTGACTCTCTGAAAATTTTAGATCTAAAAATGGTAAAAGAGATTGTTTTGGAAACAATGTTTGACAAAAACATGTTTTTTGTGAAGTTTTTTACGCTTCTAAAATAATGTAGACCGTTCAATGTGTTTT…	cluster_13	3
ENSHYS-01469	evgHyS_ScswcV5_1342.g5105.t1	XP_004206621.1 PREDICTED: cholecystokinin receptor type A-like [Hydra vulgaris]	Cholecystokinin receptor type A	GGTATTTAGTTTGTTTTTCGGATAATTATGGTGCTTCAGCGTCTTGTTTTCGTGAAGAATATTTGAAAAATCACGATAAAAAAACTTTAAGAACTTTAACTGATGGAAATTTTTATTTACATTGAACAGTTCTTATTGTGCAATTGTGTTTGTGTTCCAGCATAGTAATTTTAAAACAGAATATGTGTTTGATCTATCATGGTCTGCCGAACGTAGATGTGTAAATTTTGTGTTAGCCAGCTTCCGCGCCAGAATTTGTGTTTTGGGCATGGCTATTTATTTCATTTAACAGATAGATAACTTCCTGTTCGAGTGGAAAAATAAATGTGAATGAAAATGTTGATAGATAGAGCAGACAATTATTTCACTCGCCAGAACCATATCCATATTGCAGTGAAC…	cluster_13	3
ENSHYS-01375	evgHyS_ScswcV5_1336.g5015.t1	XP_012560562.1 PREDICTED: protein MON2 homolog [Hydra vulgaris]	MON2 regulator of endosome-to-Golgi trafficking	ATGGCAGGTACAGATAAACTTATTGAAGGTCTTCTTACAGATTTCAAAAACATTCACAGTGAATGCAAGAAGAAATATCCCCAAATAAAAGAGGCACTTGAAATAGGAATTGTTAAGTTGCGCATGCTGACTTCTTCTGAGAGTGAACAACAAAAATTTGAAGGTCTCAGTCTAAGCACTGAGGTATTTACTCCTTTACTTCTTGGATTGGAATCAAAATTCCCCAAGATTATCCCACTTTGTTTATCATGCCTACAGAAGTTAGCATCTTCAGCAGCTATTGGTGAGGGTTATGCTGGTAAGGTCATTTCACAACTTGGTTTATTGGCTGAAGATGATATTGAAGATCTTCGCATTCTGCAGACCATTATTGTTATGCTAACAACTTCCAATGTGGTC…	cluster_13	3
ENSHYS-01316	evgtrinLocDN62888c0g1t1	NA	NA	TGTTTAAAGGCCTATTTACACAAAGCGGATTTCTTTTGTGATGAATTTAATCAATTTTTTCTCTTTTATGTTGATTTTTTAAATATTTTTTCCTGCCAAAACAGACCCTTTTTGACTTCTGCCACTAAGAGCGCACTGACCGCATGACCGTTCTGAAAAGATCTTTCAACTCGCTTTCTTTTGTAACAGGAAAAAACGAAACTAAAAGTTGTCATGTTGTGTTTGCATGTGTAATAATTACCGTTTGACGAAAGTGCTATTTTTGTCGGTTTGTAATAAGCATGACGTGCGACAAATTGGATTAAAAATTGCCATAACTTCGACGGTGACGCATACTGTGACGTGACTTCGTTTAAAAGAAATGACGGCATTTTTTTTTTCGAAGAAAATATATTGAAT…	cluster_13	3
ENSHYS-01086	evgtrinLocDN16397c0g1t11	XP_012558134.1 PREDICTED: sugar phosphate exchanger 2-like [Hydra vulgaris]	Sugar phosphate permease	ACCATCATTGAGTATCCGCAAAAAATAGTACCATTAAAGTGAATTAATATTTAAGCAAAATTTTTATAAAATACTCAAATTCAAATACAACCAAACAAACTAACACGCGTTTATTCTTTCTTTTTTAAAGAAAAGGATCAAACAAACCAGGTAGTTATCAAAGACGTGCACAAATGCGAATAAAAATTGTTGCTAATAAAAACAATGTACTACGCAGTGCTTAGCAAAGGTTCATTCTCATCGAAGGTATTGACAGAATCGCTGTTCGATCGTCCTAGTCTGTACCTAAGCTTAACATACACTTCTTTCACTTCGTGCGCAAACTGTCTGGATAGAAGTATTGCCGCGATGATATCGGCTATAATTAACATGTAAAACACGTCAGTCCATGAACCAGTT…	cluster_13	3
ENSHYS-00728	evgHyS_ScswcV5_1201.g4369.t1	NA	NA	ATGTCGTACTTCATCTTAACTTTTGTTATATTCTGTCCTTTTGTATGCTGGTCATATCCCTTATCTGCTGATGTAACCCAAAATGAACATTTCGTTAAAGTGGAATTATTACCATCGCAAGAAAGAATGATGCAAACTGCACATATAACGTTTCCCAGAAGCACATCAAATGATGAAAGTCAAATGAAGAGTCTAAAGACTTTAAAGAAAAAGAAGAAAATAAAAAGAAAGCATAAATTAAAGAAAATAAAAAAGGCGAAAAAAAAAAGAAAGAAGATGAAAAACACACTTAATCAAGTACAAGCTAACTCAGCCACATTTTCCAATACAGGGAAAGGCGAGATGTCTCAATCGCAACCTTACGGTGCTGCCATTATAAATACAAACACAGATGGATCA…	cluster_13	3
ENSHYS-00667	evgtrinLocDN101099c2g1t1	NA	NA	ATTTTTCTAACATTGCAAGGAATATAAGCATACCTCAGTCATGTATGCAATAGACTGAATATCTGATTTTGGTATGACGTGTTACAAACTGTATAGTGTGGAAATTTTGTAATAACTTTATTTGTATAACGTGGCAAAATATGTTGGATTTTTTAAATGTCTAATATACTTTTTTTCCCAGTGTACTTCCGGCATGGCAAAGCAAGTATAAATTTTAGCAGATTTCGCTTTTTAAATAATGGTTGTTTTGATTTGGTTGGACATACTGCATTTTGCATTTTTGTTGTTGTTGTTCAAAGTTTCGGTTTCAACAGGTATAAGTATAGAGCAATGCAGACTGTGAGCAACCTCAATCCCAGGGCTTTTTCTCTGTCTATTCCGTCCCGTTATAAAAAGAGA…	cluster_13	3
ENSHYS-00577	evgtrinLocDN162687c0g1t5	NA	NA	TTCTATCGCCGTATTTCGTTCTTAAATTTTTAAAACACGATCTAAAAAAGCATTTCTATCGCCATTTTTTTATCTTATATTTTTAAGTAAAGTGAGTAAAAACAATAGATACTTAAATCTTTATTAAATTTTACTTAAATCTTTATTAACAATAGGTTAACAATAACAACAAAAGTTCTGACGCTACCGAAAGCTCATTCGAAGGTGATAACTATTATGTACATGTTAACTCTTAGTCGATTCTACGAGTGCTGTGATCTTTATTTTGTACAAACTAGTTGTTAGCCTGTGGAAACAATCCACGGGTGCGCCCTTCGTAGCTAAGCTACCATTTTGCGTGACAGACAGACGGACGGACAGACGTATACGGGCATTATAATATAGATATTGCACAGCAGC…	cluster_13	3
ENSHYS-00444	evgHyS_ScswcV5_1000.g4046.t1	XP_010882777.2 PREDICTED: aquaporin-4 isoform X2 [Esox lucius]	Major intrinsic protein of lens fiber b	GTTCAGAATGGCGAACGAAGAAGACCGCAAAATATCTACGTACGAGACATATGTATCGAGTCCCAACGAACGCACAGTACTTATTGTGAGACCTAGACAAGAAACATGGCAAGAACAATTTGGAATGACGGAACTAAAATCACTTAACTTTTGGAAGTCCATTTTGGCAGAATTTGTCCTAACTTTACTTTTCATTTTGGTATCGTGTGGATGTACCTTAACATCAAAAACTAGTTTACACCAAGGGATATGTGTTGGTTATCTTGTATCAGTTTTAATAGCTGTCAGTTTAGAGCAAAGTGGTTATTTTAATCCAGCTATTTCTTTTGGTTTGCTAGTTGCTAGGACAATAAAAATAACGAGATTTTTGTTTTATGTGGCTGCTCAGATTGCCGGAGG…	cluster_13	3
ENSHYS-00330	evgHyS_ScswcV5_704.g3200.t1	XP_002162042.2 PREDICTED: inositol monophosphatase 1-like [Hydra vulgaris]	Inositol monophosphatase	CAAATCTAAATATGCAAATTATTTGAAACCCGCACACACATGTAATTCTTAAAAAAAATCAAAACAAACAAAATGGCGTCCGACGAGGTACTCCAACATCTTTCAAGTAAAAATGACGAACGCCTTCGATACCTACTCACAGCGATAAACACTGCAAAATGTGCTGGGAAGATTGTGGAAGAGAACTATTACAAAGTCAAATCATATGCTGGTAAAGGTGATATTACTGACTTAGTCACTGAAACAGATGAAGCTGTAGAAAAATTTATATTTGATTCTCTTCGGAAAGAGTTTCCAACTCACCATTTTATAGGAGAGGAATCAGTTAGTAGTGGTAATTCAGCAAAATTAACAACAGAGCCAACTTGGATTGTCGATCCAATAGATGGCACTGCCAAT…	cluster_13	3
ENSHYS-00189	evgMSTRG.140303.1	XP_004211190.2 PREDICTED: acyl-CoA-binding domain-containing protein 2-like, partial [Hydra vulgaris]	Homeobox protein Wariai	TTTGTGTTTTATGGGTGAGCTTTGAAAAACTATTTCTGCAAACGTTAACTCTTAATACTTGAAGGTCAAGAAATGTAAACGAAATCTCAATTTCGCCATGCTGAAAAGTTAGGCTTTTCCTCTTGATTTTCTGTGGAAGAACTTTCACCAGCCAGCACATCTCCGTCCACAGATGCTGCATACTCACTTCTTTCAATAAGGCTGAATTTCCTGTGCGTATTGAATTTACATCTTTTTCACTGATCATATGTTGATATCCAACCAAAGCAGCAACCGCCTTTCTTAAGATTCCTTTTTCTACCAGAATCATTCTGGAACTTTTTGTGCAACCACAAGCTGCAAATAATGGCCATATTTTGTCAGAGACAGAAGCGAAATCAGCTGGAGTTCTTTCCCCAA…	cluster_13	3
