# Supplementary material for: A cellular and molecular analysis of SoxB-driven neurogenesis in a cnidarian
Source: eLife. 2022 May 24;11:e78793. doi: 10.7554/eLife.78793 (PMC9173746; doi:10.7554/eLife.78793)
Supplement: Supplementary file 3. [file elife-78793-supp3.zip › Supplemental File 2/all_cells/annotation_and_analysis/cluster_19_marker_annotation.csv]

ENSHYS_ID	NIH_ID	diamond_blastp_hit	pannzer_description	transcript sequence	cluster #	iteration
ENSHYS-22858	evgHyS_ScswcV5_98.g824.t1	XP_012554832.1 PREDICTED: serine/threonine-protein phosphatase 2A regulatory subunit B'' subunit gamma-like [Hydra vulgaris]	Serine/threonine-protein phosphatase 2A regulatory subunit B'' subunit gamma	TTACAGTAAAAATTTTATACTAATAACTTATTGCCATGAGTTGGGTTGAAGCACTAAAGAAAAGGAATGCAAAGATTTTGAAGGAAAAAGAGGTCAAAACAGCAGAGGAACAGGAAGAGGAGGAAGAAAAGTTGATGACAAAGTATTATGTTGAATACAAAGAAAAGTTGTACTGCAAATCTGCAAATAATGCTGGTGCAAATTCAATTCCACGATTCTATTTTAAGCTGCCAACGGATGATGATGTTTTACAGCAAAAACTACGAGAGGAATCACGGGCAGTTTTTCTTCAACGCAAAAGCAGAGAATTATTGGATAATGAAGAATTGCATTCTTTGTGGAACTTATTGGAGAAGCATAGCCAACCACCATCTGTAGGAGATGAACAGATGATTAACT…	cluster_19	9
ENSHYS-22631	evgHyS_ScswcV5_937.g3828.t1	NA	NA	ATGGGAGCACTGGAGGAAGCTGACATCATCCTTCATGCTTGGGGCTCACCTGAAGATCTCAACATCACAGGTATGGTAAACACAACTATCGAGAATGACAAAGGAACCATTGTTAACAGCAAGGTATACATTGTGGACGGATTTAAACCGGAGCCACTACTCGGTGACAGGGACGCCGAACGTTTAAGGTTCATCACCTTCAACAAGGACGGAGGTGTCCCGCCTGCCACCCCGGTCAGACGAATCCCACATCTGATCAGAGAAAACCTGGGAATACAAGTTGAGACACACCCACCAGAAACACAACCAGATTCTAAAGAGATTGAGAAGATACAGAAACTCGTCGACGATAGAGAGGTCTAG	cluster_19	9
ENSHYS-22214	evgtrinLocDN5167c0g2t3	XP_012564632.1 PREDICTED: uncharacterized protein LOC105848930 [Hydra vulgaris]	NA	GGATTGCGACTATGCGCATGCGCGAAATCAACGTGTTCATTGTTACATTTTAAAATGGCGCGCGCGCACGTTTCTCATGTTTATAAAAAACGTTTTTTTCGCTGACTTGATCGACCCTTTAAAACATTACATCATTATTATTAAATCCGCTGACCTATTGGTCTGGCAGCCCTATGACTTGCCAAGGCAAGTGCAGCCACAGATCACATTCAAGTCCACGCGACAGAACAATATCAAGCCGGAGGCGAGGAGCACATTTTTTCCTTCAAATTTACAGGTGTAGAGAAAATGTGGAATAAGGGTGTAAAAAAATTAATCAGATGCTAACTCAAGTTTTATTATCATCTTTAAACATGTACCTTTGCGATAACATCAAGCTCAAAGTCCTAACAGTTTTTT…	cluster_19	9
ENSHYS-22182	evgHyS_ScswcV5_708.g3289.t1	XP_002160539.2 PREDICTED: GPN-loop GTPase 1-like [Hydra vulgaris]	GPN-loop GTPase	ATAGCATACATGCACCAGAAGCGGAACTGTAGTAACAAAAGTTCCATCCACATGCGTTTCGTGTAAACAAACACGGGAAAAGAAAATGATATGATATGGCTGCAAAAAAAGATGATGAAAATGTTTGCGACCAGCTTCGAAACGTAACACTTTCAGCAGAGAAAAAAGAAACACCATGTATTTTGGTTTTAGGAATGGCGGGCTCAGGCAAAACTACATTTGTTCAGAGGCTCACATCCTATCTTCATTCTAAGAAGCAACCACCATATGTAATTAACCTGGACCCTGCTGTTCATGAGGTACCTTACCCTGCTAACATTGACATACGTGACACAGTAAACTATAAAGAGGTGATGAAACAGTACAACTTGGGACCAAACGGAGGAATAATGACATCAC…	cluster_19	9
ENSHYS-22042	evgtrinLocDN22107c0g1t2	XP_028390702.1 uncharacterized protein LOC114515612 [Dendronephthya gigantea]	Integrase core domain	GAAAAAAACTTGTTTAACCGTCAAGTAAGCGCTAGCGGCTTTGAAAATGGCAACAAACCCTGGGGACGAGGATGACTCGTGTATACACAAAGTAAAGAAAAGCGTTTTTAAATTTTAACAGTCATCAACATGTTTTAGTGTCAACTATATGTTTGAAGGCGTGCCATAACATTGCAGAGAAAAAAAAAAGAAAAAAAAGAAAGTAGAGCACAGGTTGAGTAATTTGTTGTCAAAAATAAGATCCACACCAAAAAAATCAAAACCCCAGTCAAAGAAAGTAAAAAAATTGCAGCTAAAGTATGAAAGATATGATTTTGAATCGTGCGACTACAAACTGGTTAAGATGAAGAATGGTGGTGGACCACGGTTTATAGATGTGGAGCATCCCACCCCGATCAC…	cluster_19	9
ENSHYS-21829	evgHyS_ScswcV5_66.g547.t1	XP_012555830.1 PREDICTED: vacuolar protein sorting-associated protein 18 homolog [Hydra vulgaris]	Vacuolar protein sorting-associated protein 18	ATGGCAGATTTAATGGACCAGTATGCAACCATTGAACTTTCAAATGGCTCATTTCAATTTCAGCAACATGTTGAGCAAGAGCCTATATCTTCAGGTTATGTCGATGTTTCATCTCAGGAAGAGAAACCAATGTTTCAAAGAGAGCTCTTCAATCTTAGGCCTGCATCGAAAATAATTGATGTTGCTGTTTCTAATAATGTCATGGTAGTGGCGCTTGAAGGTAACCATGTTAAAAGAATCAACATTGCAAATCCTTCCGAACTGGACACTGTGGATATACCCAAAAGAAGTGAAGATCAAATAGACAAAGTGTTTTTAAATCCTACTGGTCATCATTTGTTGGTTTCCATGAAGTCGGGGGAATCATTTTATCTTGGTAGAAGTAATAAAAAACCTAGA…	cluster_19	9
ENSHYS-20963	evgtrinLocDN19106c0g1t4	XP_002156829.1 PREDICTED: crystallin J1A-like [Hydra vulgaris]	ADP-ribosylglycohydrolase	ATCTGATTGGCGCATGTTTTGGGGCTAAATATGGTATTGATAGTATACCGATTGATTGGTTGGAAAAAGTAGTTGGTATTGAGAAAATAATGGACATGGCTATAGGTATTTTTTCCAACCAATCAATCGGTATACTATCAATACCATATTTAGCCCCAAAACATGCGCCAATCAGATTCGCCCTTGAGCAGTTGCAACCCCCACCAGTGATATTTAACCGGACAGCATCAACAAACGATGACGTCATCTGTAAACAAACATACGCTCCCACAAACGACCCTGGCAACCCACACGCTTTCCCATACTTAGCAACAACAACTTCAAAAGGCGAATCTAACTGTTGGTCTACTTCGTTCAATAACTCGACCAACTCGGGATAGACTTCTTTAAATTCTGTTT…	cluster_19	9
ENSHYS-20299	evgHyS_ScswcV5_50.g240.t1	XP_020907355.1 tumor susceptibility gene 101 protein-like [Exaiptasia pallida]	Vacuolar sorting protein/ubiquitin receptor vPS23	ATGACAAATATTAAAAAGGTTACCAAGAAAGAAGAAACTAAAGGTGCATACACAAAGATGAGTTGGGAAGGATTTATTAGTGACAAACTAAAAGCAAGACAGTATTTACATAAAACAGAAGCAAAAAAAGATTTGGCCACTGTTCTAAAGAATCATCCAGATCTTCATCCAGAGGAAGATATTTATGTTCAAAATGATGGAACAACAAAAACATATATTTCCTTAAAAGGAACAATACCAGTTAATTATAAAGGTGCTATTTACAATATACCAATTCAAATATGGGTTCTAACTGGACACCCATTTACTGCACCACTTGTGTATGTGAGACCAACAAGCACGATGGTGATCAAGCCGAGCAAGCATGTTGATCAAGCTGGTCGTGTGTATATGCCATTT…	cluster_19	9
ENSHYS-19682	evgHyS_ScswcV5_4509.g21528.t1	XP_019626033.1 PREDICTED: aromatase-like [Branchiostoma belcheri]	NA	ATGAGCCAAAAACGCAAAACGAATCTCATTACACAAACGCAGCAAGCTAATATTGCGCATAACATAGAAGTTGCAATCAAAGACAACGACTTGAAGAAACTTAAGTTAATTTTTGAAGACTACCCCAACTTGCTGAGTTATGAAAGTCATAACGAGAAATCTTGGTTGCATCTAGCAGCAAGAGAAGGTACTGTCAAAATTGTGACATATCTTGTTAAAAAAGGAATCGATGTTAACGTTTTGGATAAAAATAAACATTCACCCTTGCATTATGCATGCATGAACGATAAATATGAAAACATACTTATCCTTTGTAAGCTTGGCTCAAAAGTTAATCATAAGCAATCGGAAGGAAACACACCTCTCCACCACGCTGCTTATTTTAACAACGTGAACACG…	cluster_19	9
ENSHYS-19026	evgHyS_ScswcV5_4378.g20897.t1	XP_012563239.1 PREDICTED: uncharacterized protein LOC100197914 [Hydra vulgaris]	NA	AGTCCTTGCTTGCTCTTGAAAGAATTTTACTTTTCACAAAATAATTTAATGCAGCTCATGTCTTCAGTATCATTGACGTTATGATTTATTTTTTTAAGAACATTATCCTTCTTAAAAAATAAGTGGTGCGATATAAGAATGTGATTAAAAGGAAAATTATTGTTATGGTATAACTTAACAGAATTTTTATTAATTATGAACAAATCACATTAGAAGATTTATATAATTGTTTATTGAGCAAGACTTAATTTTAAACAATAGATGAAACGATGGAAAAAACAGTTTATAAGATAACTGGATCGAATGATGATAGACATTCAGCTTTATCAGTTGCAAAACAGAAAGGTGCTGTCTTTGTTTCTCTACCTGTATTACAAAAAGGCACCTTTTTTGATAAAA…	cluster_19	9
ENSHYS-18977	evgtrinLocDN39628c0g2t1	XP_002155554.2 PREDICTED: dnaJ homolog subfamily C member 15-like [Hydra vulgaris]	DnaJ homolog subfamily C member 15	TCATATTTTCTTTTCTTTTTCTACAGCGTGTACTCAAAACTACACTTCTCAGCTACCATATTGAAATTTTGAGTACACGCTGTAGAAAAAGAAAAGAAAATATGACAAGTCTAATTGTGGCAGGATTGGGGATAGCAGGGGCAGCTTATGCTGGACGCTTTGCTATGCAAGCCTTTCGAAAAGTTAATTGGTCACAAGTGCAAAAGGCCATGCCAACTATTCCAGACATTTCACTGAATGCATATTATCGTGGAGGCTTTGAACCTAAAATGACAAAAAGAGAGGCATCACTGATATTAGGTGTAAGTGCTAATGCAAATCTGCAAAGAATACGTGATTCTCATCGACGTATTATGATTGTCAACCATCCAGATAAAGGAGGATCTCCATATCTTGCGT…	cluster_19	9
ENSHYS-18374	evgHyS_ScswcV5_4367.g20339.t1	XP_020905501.1 potassium voltage-gated channel protein Shab-like [Exaiptasia pallida]	Potassium voltage-gated channel protein Shab	ATACACCGTACCTCAACTTAACAGAGTAACAATGTCGGTTAAACTGATATATCCAACATAAAGAAATGAGCGCACTGCGATTGTATTATGGAAAGTCATGACACCATAGAAGGAACGAGCACGATATCTGCACTAAAGACTACTGTCACACCGCTTTATATAAATAGCCACCGAAAGCTTTACATTAACATTTGTGGTCAAAAGTTTGAGTTGCTACGAGATACGATACTAAAGTATCCTTCTACGAGACTTGGAAAAATTGTTTTGGGAAAGAGATTGTCATGCTCAAAAGGTGTTGCATCAAGCACACTTTACGATGGGTACGATAAAATTAAAAACGAGTTGTATTTCGAGCGGGACCCATCTTGTTTCCATTTAGTTATCGCATATTATGTCACA…	cluster_19	9
ENSHYS-18064	evgMSTRG.108393.3	XP_002163162.2 PREDICTED: long-chain-fatty-acid--CoA ligase 4-like isoform X1 [Hydra vulgaris]	Long-chain-fatty-acid--CoA ligase 3	AGTCGAGGTAAAATCTGAATGTACACACTCGCGCTGTTAAGTGAAAAGGCTAGAAAGCCATTGTTTTCCAAGAACGATTGCGTTATTGACATTCATTGACTTAATGATGAGATGAGATAATAATACTGCTCGGAATTATATTTATAAAAATTGTTCTTTGCTTTAAATAAGCAAAAATGGCGGAGAAGAAGTTCACTTCAATAGAAACTCTAGCACTATACACGTGCCATATTATTGGGTGGTTTTGGAATGTGTTTACGTTTTATCCATGGTTTTATTTAAGTGGAAATTTTAAAAAACCTCGATTTGGGAAAATTCAAGCAAAGTCTGTATCCTCTTCGGCTGCTGGTCCTTATCGTAATTTAAATCATTTCGATAAATTAATATCCGGATTTGGTA…	cluster_19	9
ENSHYS-17909	evgHyS_ScswcV5_4270.g19933.t1	NA	NA	ATGTTTTTAATTTTGTTGCTATCTCTAGTGAGTTATGCTTGCACACTTGAAGTTGCTGTATATCGTACCTCTGCTGTTGACCAAATTGCATATGTTGGGTTAAATTCTGGAATTTGTTCGAAAATTGGTGCTTCTGTTCACCTGGAATCAAGTAAAGGCGTGACGTGTGAATGTCCTGCTAATAAAACCTTTTACAGTAAAAGTATAAGTGACAGTCCATCGTGTCGTAGTGACGACGGTGCTGATTTAGCATACCGATTCGACGGTCAAATTTACGTCAACAACGAAATAGATGACTACGATGTCGATGAACACATGGACGAAACACAAGAAACTAAGCATTCATCTCACAGTCATGATGCGTGGAATCCTTTTCGAAGACTTTCAGGGCGAAGAAGA…	cluster_19	9
ENSHYS-16720	evgHyS_ScswcV5_4079.g18904.t1	XP_022786645.1 phosphatidylinositol 3-kinase regulatory subunit alpha-like [Stylophora pistillata]	Phosphatidylinositol 3-kinase regulatory subunit alpha (Fragment)	TGATTTTATAGATGAAGGAATACAAAAACATTTTAGGAAAACAGAAATTCTAACTAGTGGGTTGATGCACATGTGTAAAAGTGATGTCATCGAATAGTTACATTCTGTTTGAAGCAGCTTATGATTATACACCTAAAGATGATGGTGAGATAGAACTCAAACAAGGTGATCGATGTTATGTTAAAAATCCAATTACAAACACTGAAGGGTGGTTAGACGGTGTTAATTATCGGTCAAAAGAATCTGGCCAGTTTCCGGGAACTTACTGTAAAATAATTGAGTATGATACCCAACTTCCTGTGCCACCAAGACCACAAGCAAAACCGGTGGCTGAACACAGAAAGACTATCATCAATGGTCATACGTTAGAAAAAATTGTTATCATAAAGCCAGTTTGGT…	cluster_19	9
ENSHYS-16537	evgHyS_ScswcV5_4075.g18686.t1	XP_012553628.1 PREDICTED: DNA repair protein rhp26-like [Hydra vulgaris]	Excision repair cross-complementing rodent repair deficiency, complementation group 6	ATGGAAGAAGAAGATGAAGAAAACCGAAAATCTTTAAAACAAAATCATATTGTTTCAGTTGGTGTTGCCAATGAAAATAGAAACATTTGCAGCTATGGGATTTCAATCAATACATCAGACATTCAATCAGTTAATCTAGAACAACAAGATGAAGAACTCCAGTTACTTGATGTTGATGTTTATGAACAGGAAAAGTTTGAAAAGGGAGTGTTTCATCAAGTCAACTCAGTCTTATCAAATGCAGAAAAACGTTTCAAACAGAATATTCTACAAAAAGAAATTATTCAAATCAAAAATGAAATTAAAATTGTAACAGGAGAAAAAGATGATATCAATAAAGTATTTTTGTCTGCAAAGGATGGTGGTTCAACAAATACAGTTTCATTTTCCCTATTGCAA…	cluster_19	9
ENSHYS-16307	evgHyS_ScswcV5_4270.g19568.t1	XP_012557593.1 PREDICTED: uncharacterized protein LOC100209684 [Hydra vulgaris]	Transient receptor potential cation channel subfamily A member 1	ATGGACACTATTAGGAAGATGACAAGCAGAAGATCTTCACGAGATTCTATCGTGACAAGTAGAAACGACGACGTTTCGTCTGAGGCCGACGACGAAGATTCCATCGGCACAGTAAATGAAGCAGTGGTAGATGAGAAAGCCGACAAATCGTTCAACTTGCTAGACGAGATCGACCAGTTCAGAAAGAAAATTACAAATTCAACTAGCAATAATAAACAGGTAGCAGAAGTGAATGAAGGTAAGTATCCGGTACCTTCATACAAAACGAAAAACAATTTAAAGTCGGTTTTAATTCAGTCCACTAAAACTGAAGTTTTAAATGTAAACGATAAGTATAACCGCAAGAGACGCTACGATGCTGCTGGAAAATATCGCATTGGTCCGTCCTTTATCACAAAA…	cluster_19	9
ENSHYS-15960	evgHyS_ScswcV5_4037.g18150.t1	XP_012562820.1 PREDICTED: uncharacterized protein LOC100201479, partial [Hydra vulgaris]	NA	ATGCCACGTAACAAAAGTCAACTGTATGCAGAAATTTCGGCACTGAAATTGTCACATTCTAAAGACTTCAAAGTGTTAAAGCCAGATCAATTGGAGATTATGTTACCATCAAATGGCTCTAATGAAACGGACTCCAGCAAATTCGATACGACTATTACCTATTTTCTCATCAGAAAAGGAACAAATCTTCCAAAGCCACGAGGAGGGTGGAAAACTCCACTGCCGCCTATGTGTGGAGATGATAAAAGGAGTTATGCATGTTTTCAAGCGAAAAAGAAACGCAATGAATTTGCGCATGCGCACAATATGAGTATGAAAACACAAGAATTTGAAGATACTTGGAATGATATAATTGATATTGTCACTGAACTTGGTTGCTACCCGAACTATGAACAACTC…	cluster_19	9
ENSHYS-15243	evgMSTRG.93725.5	XP_012562665.1 PREDICTED: ABC transporter B family member 1-like, partial [Hydra vulgaris]	Lipid A export ATP-binding/permease protein MsbA	GCAGAGAGAGGAGCTCTTTATATAAAACAGACAAGGTCGTCTAAAAAATGAGCCAACCACATTGGGAACAACACAAACAAAACAAAAGGTTAAGCGGAAACCAAAGAGGTCATTCTGTTTTAAATTGGAGTACATTCTAGAACATTTTTGCAATTTTAAACTTCAAAAAGTGCTTGTGTCAGTGACTATATTATTATGATCACTTGATTTGATAGGTTGCATCGCACGCCATTTACAAACTCCATAATATTGTGATGGAGAGTGTTTGGAGAGTGTTTTTTTTATTGACTGTGCAAAAAGCTTTTGCTGAGGCTGCAGAATCGAAGTTTTATAAACAAAACGCATTCGCAAGTGCACAAAGTGGAAGGTTGATAAAAAGGTTATGCAGGGAAAAATTGG…	cluster_19	9
ENSHYS-14926	evgHyS_ScswcV5_3896.g17209.t1	XP_004207520.2 PREDICTED: uncharacterized protein LOC101236864 [Hydra vulgaris]	Melanocortin 3 receptor	GCAAACATGACAAATGGGATTTTAAAAGAATACATAACTTGCACATTGAAATGTTAAGCCAATACAAGCGAACATATAATATAAAACAGACGTAAAAAAATCTTAACAAGGAACAAGATAACAAAATAGACGTTTACAAATTTATGGAAGATCATCATCAAAGTCTAAATAGCGCTAACAACGCTACAAAACATGAAATTATTGTTTATGAAATCATTTATCTGTCTGTATTGGAGATTTTTATCTTAGTTGGAAATGTTCTCGTTATATTGGCGTTTGTTACAGGACCAAGAACTATACGTACATATACGAATTATTTTGTTGTAAATTTGGCTGTGTCTGACCTCATGGTTGGAAGTTTGTCTGTCCCATGTTGGATACTGTACAAATTAGATAAAG…	cluster_19	9
ENSHYS-14450	evgHyS_ScswcV5_3882.g16770.t1	XP_012562977.1 PREDICTED: histone-lysine N-methyltransferase, H3 lysine-79 specific-like [Hydra vulgaris]	Histone-lysine N-methyltransferase, H3 lysine-79 specific	TAGAACATGGCGGGAGGAAGATGCGGTGGCGGAAACAATACAAACACAAATTAAAATGTAAACAGTAAACAGTGAAAAGGAAAAAAAAATTGTCGATAGTTTTTATTTATTATGGCTGAACCTAGATTACTAAAACTTCAAAGCCCTGCTTATGGAGATCCAATCTTTTACAAGTGGCCTCTTGTTATAACGAAAAAACATGATGAAGCTGCTGAAATTGTCGATACAATAAGATTGGTATGTGAAGATTTCTGTGAACTCAAGTACGCTGTAGAGAACACCATGCTGAAGGATTATGACCCTAAAGACTATGATAGCATGAACCAACTTTGCCAAAGATACAACAAAGCAATTAGAAATATATTATCATTGTGGAAAGGACGTGCACCCCCTCCTAAA…	cluster_19	9
ENSHYS-14339	evgtrinLocDN20159c1g1t7	XP_028397211.1 uncharacterized protein LOC114521021 [Dendronephthya gigantea]	Reverse transcriptase, putative	ACCGATAACCTATGTGTACCCTATGGAATTACAACAATGTCTCACGCCGAATCATCTACTATTTGCACGTCGTCTTGAGTCCATATCTTTATCACCTCATGACACATCACTCGCGTATATTGATGTCACCGCCCAACATCAACATATCGACCAGTTATTAAACCACTTCTGGGAGCGCTGGAGACATGAATATACGCGAGTGATGTGTCATGAGGTGATAAAGATATGGACTCAAGACGACGTGCAAATAGTAGATGATTCGGCGTGAGACATTGTTGTAATTCCATAGGGTACACATAGGTTATCGGTCTGTTGTTCACTATTTGTTCTATCTGGAGCCAAACTGTCATCAATTCCTCGTAGTTTAATTTAGTATTGCGTAGTTGTTTTTGGAAATGC…	cluster_19	9
ENSHYS-14197	evgtrinLocDN21474c0g1t4	XP_012559998.1 PREDICTED: uncharacterized protein LOC105846126 [Hydra vulgaris]	THAP domain-containing protein 9	AGCCCTGTTGAATCGCCGTCAAGAGGAATCGAACCCCGGTCTCCCGCACAGAGTACAAGAGCTATAACCACTAATCTACGACGCCATAATAAAAGTGTACATATATAGTATAGTGTACATATAAATGCATGTTTGACTTCAAACACCTTTAAAAATCAACGATTTGGTTGATTGTTGTCGCAGTCCAATATTATTTTTATGTAGTTTTTCTTTGTTGAACTCCTTTTCGTATGAATATAAGCGGATTTTTATGTACAAGTTGATGATGACTTTTGCCAATTAAGTTGAGTGTAGGTCCTCAGCGAATGGTTCACTTTCTTTGTCATGTTCATTTAATTGTGGGAAAGGATTGATAAGTGATTGGTTGACAGAATTCAAAATAACTTTTTTGTTTAATTT…	cluster_19	9
ENSHYS-14040	evgHyS_ScswcV5_3796.g16378.t1	XP_012557041.1 PREDICTED: gamma-glutamyl hydrolase-like [Hydra vulgaris]	Folate gamma-glutamyl hydrolase	ATGGAAGTTACAGATGAAGATTTAGTAAAAACCTATCCAGCGCTAGTGGGAAAGCATTATGTTCCAGCTAGCTATGTAAAGTTGATCGAAATGACGGTCGCTAGACTTGTTCCGATATCACCTAATATGACGGATGAAACGGTGAACTATATTTTTAATTCTGTAAATGGCTTACTATTTCCAGGAGCAGCGAATAGTTTGAATGATTCTGGATATTACGAGATCACAAAGAAACTTTTCCGACTTTCTATTAAAGCTAATAAAGCTGGTGTTGTGTTTCCTGTTTTGGGTATTTGTCGTGGCTTCCAAGCACTAGTTGTACATGTTGAAGGGAATCAAAAGCCTCTTATCGTAACAGATTCTTTCGAGTATTCCACCACGGTTAAATGGAACGTAAAA…	cluster_19	9
ENSHYS-13943	evgHyS_ScswcV5_3781.g16285.t1	NA	NA	ATGGCATATCGTTACGATAATAAAAGGATGATGAAAATATTTGGTTTACTCTGGATTGCGTTGGTTGATATGGCTGTGGGAGATAAATTATTTAGTTGCGAAGTATGCAAATGTTATGGAGCTACAGTAGCTTGTGTCAACAAGAATTATTCTTCTGAAGATTTGCAAGGTATTGCAAGAAGTTTACCTGCACACACAACAGATTTGAGGGTAGAAAACACCAACATCACCGACTTTTCAATCAAGGTTGTACCTGCCAATGTTCGGTTAAGGAAACTTATTCTGGATAATAACCGAATTCGAAGCTTCCCAAAAGACTTAGGAAATTCTTTTCCTCTTCTTTCCTTCATATCAGTGCAAAACAATGAGCTAAAGCTACTCAAAACAAGTGACTTCTTC…	cluster_19	9
ENSHYS-13831	evgtrinLocDN74679c0g1t10	XP_002163298.1 PREDICTED: transmembrane protein 101-like [Hydra vulgaris]	Transmembrane protein 101 (Fragment)	TTCGCGGGAAAAAACTTTCGCGGATGGCCAATTACCAAATTTTAAGAAATTAACTTTCGCGAAAAACGCCAAAAAACGTGAAATCTTTCTGGCCGAAAAACTTTTTGACCTTAAAGTAGATAAAAAAAGAGACGATCGCTCGAACGTTTATAATCCATAAAATAAGCAATGCATACGTGTAGTCTTCACACATTCAATAATTACAAATTTAATAATATCCGTCACGGATTAACAAAAGAATACTTATAATAGGAACATGTCGTGCAGCTATGGTCATGGTTTTCCACTTCCCTATACCAGCGTGCTTTGTCCACATTTTAACGTCCATATCGACAATAAGAGTAATAGCGAATAACAAACACATTAACAATTTACACATCTTGACAACTTCATACCCAC…	cluster_19	9
ENSHYS-13440	evgMSTRG.83643.1	XP_022795424.1 transmembrane protein 94-like isoform X1 [Stylophora pistillata]	Transmembrane protein 94	ATAGCTATTGGTATCAGCATGATATTACAGAATTTTAGGTGCATTGCAGTTCAGAAAACAGACTCTACGGGTAAATCGTATTTGTTGACGAACTTGGTTGAACACGCATTCCGTGTACTTTAATTTCGTGAAGAATTTACGTGTGCATGTGTTATCAGGAATTCGTGTCAGATCTTCTATCATGCTAGAAAACTCTGAAGAAGCCAGCAATAAATCGACTCTGCATAGTGAATATCAGACGGGGGAATTCATTCCAAGTTTTGTGTCAAACTTTAATCTTTCGCGTTTCTGGAATCGAACATAAGCCCTTATATATTTGCGCTTTAACACCTCATTAATCATTACGAGAGCGAACAACCATACCACGCAAACAGCATACAAGTACGGTGAGACATGCTT…	cluster_19	9
ENSHYS-13063	evgHyS_ScswcV5_364.g1251.t1	XP_012557847.1 PREDICTED: receptor-type tyrosine-protein phosphatase F-like [Hydra vulgaris]	Tyrosine-protein phosphatase Lar	TAGACAAATGAAACTTATTGCTTGTTGTACAAAAAGTTATGTCAAAACAAATTGCTGACATTCTCAGGAACAAAGGTGGATGTGTTGTAGAATATAAATGTTTATAACATGTATACCACTAATCTGATAGACGTAGAAAGAGAGAGAATATGATAGTTAATTTTCTGATCTTTGTTTTATGGACGACAGAGAGCGTTGCTGGCTTTGCATTTAAACCGTATCAGCGAAATATACAAGTTGAACTTGGAAATAAGGCAGTGTTTGTTTGGAAATTTGACCTGGCTAATAGCGAAACTGTCACCTTCATCAGACTTGGCTTTGTTTATTACAAGGATGGTGTAAAAGAATATGCTGTAGTTGCTTCATATTCAAAAGCATTATTAGAAGTAAATCCAATAT…	cluster_19	9
ENSHYS-12804	evgHyS_ScswcV5_3574.g15502.t1	XP_002162193.3 PREDICTED: uncharacterized protein LOC100212316 [Hydra vulgaris]	von Willebrand factor A domain-containing protein 7	ATGAGCGAAAACACCACAAAGCGGCCAATTTCAACTAATGAAGATGGAACGTTCACTATAGATGATAGGATTGTCAGATTTGTTCTAACAATAGCCACAGGGGTTATTGATTCTGCGCAGTATGTTACACTGCATGACCCAGCAGGGTTACAACATCCTCCCAAAAGTATGATGTCCATCACAACACTATTTCAAATTGACAATCCTTCAAGTGGAACGTGGCAATTAAAATTTCCTGAAAAAGTTGGTGATTACAAATACACGGTCGAAGCTGTGTCAGGCGATTACATTGCATATTTTGAATCCCAACTAATGTACAGAAATGATGTTGATGATGACACTCCAACATATCCTCTTTATGACCCAATAAAAGCTACAACAAATATGCTTTTTCTTCGC…	cluster_19	9
ENSHYS-12387	evgtrinLocDN23773c3g1t1	NA	NA	CTGCATTTTCTGTACAAAAATGCAGCAAACACTTGCAAAATAAACCAAAAATTACAAAGTGCGGCAAGACATTATTACAAAGTGGGGCAGCTCCGAAATTACAAGTGGGGCAAAAGTTATTACAAAGTGGGGCAGGTATTACAAAGTGGCGCAAGATAATTACAAAGTGGGGCAGGTATTACAAAGTGGGGCAATTATCACAAAGTGGGGCATAACACCATTCCGTTGTTGTAGCTTAAAGTTGCAAGTGTTTGCTGCATTTTCTGTACAAAAATGCAGCAAACACTTGCAAAATAAACCAAAAATTACAAAGTGCGGCAAGACATTATTACAAAGTGGGGCAGCTCCGAAATTACAAGTGGGGCAAAAGTTATTACAAAGTGGGGCAGGTATTACAAA…	cluster_19	9
ENSHYS-11950	evgHyS_ScswcV5_3470.g14667.t1	XP_002158974.1 PREDICTED: HEAT repeat-containing protein 5B-like [Hydra vulgaris]	HEAT repeat-containing protein 5B	ATGGCAAACTTAGAGACATGGTTGGCTGAAGAAAATTCCATCATCCAAAAACCAGATAATGAGAAGCAAGCGTATCTTTATGAATGGTTGGAACGATTAATTGAACATCTGAATAATGGAAAAGCAACTAATGTAGAAATCAAGAAGATACAGCCAAAAATTGTTGCAACGTTGCATAAAATTCTGGAAATAAATTGCAGTCCCGCTACCCAACAGCAACTAGCATTATGTTTTGCAGCCATATTTAATGCGGGAACAACACTTGGTCTATTTGACAGTGTTAACAAATGTGTTGATATCATTAAGAGTCGTGATGATTCACCAAATAATCAGTCAATAAAACTGTCTGCTATTTGTTGTATGGGAGGAATATATAAAAAACTTGGACGAATGGTTGGT…	cluster_19	9
ENSHYS-11484	evgtrinLocDN18291c0g2t9	NA	NA	TGTGTGTGTGTGTGTGTGTGTGTGTGTAAGATTGGGTGTGTCAGTGAATTTATTGAAACTATTTGTTAGTGATCTTTTTAAAAGAAATTAAACTTTTTTGTTCCAGTTAATTTTTATTACAAATGAGTGGGTGGGTGACATGTTGGTGGCGTGTAAGAAATTCTTTTTAGATTTCTTCCAAGTAAAACTGTTGCTGTTTGTTTCATTATTTCTGTGTGTTTTCTTTGTTTGTTCTCGTTGCCTTATTTTTGTTTTTGTTAGTTTTGTTTTGTTTGTTTGTTGTGTTTGTTTAAGTTTTTTTTGTTTTTGTTTATTAATATCATTGGTAAGTTGTTTATTTACAGTTTTAAATGTTTTTGACTGACTCTTTAAAAAAATTAGGGCTGAAGACGCTGGATT…	cluster_19	9
ENSHYS-11400	evgHyS_ScswcV5_3339.g14195.t1	XP_012559102.1 PREDICTED: uncharacterized protein LOC100213281 isoform X1 [Hydra vulgaris]	NA	TTTCAGGATAAAGCAAATAGTCTAAATAACATATCAAGCATGGCCAGATGAGTTTTTGTTTTTCTTTTATTCAGTGATGGGTTGTTTTACCTGCATATTCCACAAAAAGCAAAAAGCAAAAATTCACTCGCACACCAGCAAAAATGGTGTTGTTAAAGGTGTTTATGAAGAAAAAAATATCTTTCCAGATATACATCAAAAAAATAGGATAATTGTCAGTAATGGATATGGCAAACAAGAAAATACTGTGGAGGCAACCCCAGTTAAGGAATTCATGAAGTTAGATACATATCCTAAAATTACTAGTCCCATAGATAAAAGCAATGCAAGAATTAGCGGCGAAGTTAACTCTGAGATGCTGTTTGCAGGAACGATTGGAAGCACTATCGGTTCATTGTC…	cluster_19	9
ENSHYS-11307	evgtrinLocDN12248c0g2t1	XP_004209901.2 PREDICTED: ceramide synthase 6-like [Hydra vulgaris]	Ceramide synthase 5	TTTACATGTGAAATTATCGCTAATAAAAATTATTCATCTGCAAACTGGCCAGCAGGTAATTATTTAGTCTGTAAAATAAAACTACCACCCCAACATTACCCCATGCTTTCAATTAACAGGCTTAAATCAAATTTTAAAGCTGTGTTAGATTTATAGGCCTAACATGTCACCATCCATGTCTTGTTTTTACTTGTGTCTAATCTTATGTAGAGAACAAGAAACAAAAACAAAAAGCATAATGGAGCAGATATCAGAATGGATTTGGACAGATAGTTTCTGGTTACCTCAAGGTTATACATGGAAAGATCTTAAGCCAACTCCAGGTGTTAACAAGCCAGACTTCTACGATCTTTACTATGTTCCAATCTTTGCTATCCTGATTTTATGTATTCGTTATGT…	cluster_19	9
ENSHYS-11281	evgHyS_ScswcV5_3339.g14078.t1	XP_002164362.1 PREDICTED: general transcription factor 3C polypeptide 5-like [Hydra vulgaris]	General transcription factor 3C polypeptide 5	ATGAATACCAGAAATGAGCTTGCATTATCTATCATAGACTTCTTAAAGTCCGAAAAAGAAAGTGGTCGTTTGGGTGAGGATGGAACAGAAGCTTTAGAAGTTGCAATTGATTGTTTACAGAATGCTTATGGTCTGCAAGATTCAAATACTTCATCATTAAACCTTTTAGACATATGTGATGTGGCACTGAATAATTCTCCTAAAACAAAACCTGTGACAGATGATCATAAAAAGCAAGCAGAAGACTTAAAAAGCCAAGGAAATGACTTGATGAAACAGGAACAATATTTAGAAGCAATCACATGTTATACAAAAGCAATTGATTTAAATCCAAGTAATGCAGTGTATTATTGCAACAGAGCTGCTGCACATACTAAGTTAAATGAAAACGAAAAAGCT…	cluster_19	9
ENSHYS-11222	evgHyS_ScswcV5_3339.g14032.t1	XP_028397979.1 corticotropin-releasing factor receptor 1-like [Dendronephthya gigantea]	NA	AGATAAAGTAAGAAGTGAAAAACAAGACAGAAGTATTAGTAAATTCGTCTGATTGTGAAAATCGTATCACGTGGGATTAAAATTGGTTATAATTTCTCAGAGTACAAAAATATGGCAAATGAATCAATTTTAATTGGTTTGATTTTCTTAACCCTAATAGCAAACGCGAACGCAGCTCTCACGTTAGGAGAGCTGATGAGGTTGAGCGACAGGTTGAAAGCAGAATGTTTTAAGAAGCATGCACAAGCACAAAGGAATAATGTTGGTTGCGCAACCTCTTTTGATAGTTTCTTTGGATGCTGGCCTCCAACACCAAAAAATTCCACCGCGAAGGGACCGTGCAATAACCTTCTTTTTGATGAACGTGATATGGTTGATAGAAAATGTGATGTTAATGGA…	cluster_19	9
ENSHYS-11042	evgHyS_ScswcV5_3309.g13885.t1	XP_012556156.1 PREDICTED: angiogenic factor with G patch and FHA domains 1-like isoform X2 [Hydra vulgaris]	Angiogenic factor with G patch and FHA domains 1	GGTAGATCCAGCAGTACACAGGACAGCAGCTGACCGTTGTTTGTATTATACGTGTTTATAGTGGTGTAATATTCCTTTTTAAAAATGGACCTGCCTAGTGAAAATGTTGAAACTACTGAGGACATGCAACATGATATGCCTTTGGCTGCCGACCCGACACGTTTTGTATTAAAGGCAAAGAGAAGAGGTAAAAAACGAATAAAAACTCCAGTCGCCAAAAAAGCACAATCGGAGGTTGCTTCTTCACAAAATGAATCAATGTGTAATGAGGATCCAAAAGCTATTAGTTTGAACAGCCTAACATTATTAGAAGATGATCCTGCTATAACAAAACTTTTAGAAATGGCAGAAAGTTTGAAAAATATACCTGATGGTGAGAACAACTGGAAAAAATGTCTT…	cluster_19	9
ENSHYS-10850	evgHyS_ScswcV5_3305.g13691.t1	XP_002157291.1 PREDICTED: polycomb protein eed-A-like [Hydra vulgaris]	Polycomb protein eed-A	AGAGGCAAAGCGGGAAATTAAAAGCACACATTTTAGTTTTGTTTATGCAGCTAGTTGTGTGGTTTAGATAAGATGGAAGTTGAGAAAATACTACCGCAAGAAGCTGATGAGAGTGATGATTCAGATAGCAGTCAGCTTACAAATACTTCATCCACTTCCAACACAGCCATTAATAAAACAAAACGAAAAAAGAGAAATGAATACAATTCAAAACCAAAACGAAAAGGCAAAAGACTGAATAAAAATGTTAATACCCAATTATCTACTGGAAATAAATCTAAAATGAATTACAAGTGCACAAATTTTATAAAGGAAGACCATAAACAGCCTATATTTGGTGTTCAATTTTATCAACATTTAATTGATGGAGAAGAAGACCCATTAATATTTGGAACAGTT…	cluster_19	9
ENSHYS-10776	evgtrinLocDN31656c0g1t12	XP_002155493.2 PREDICTED: F-box/LRR-repeat protein 7-like [Hydra vulgaris]	NA	TGCTACATACTGAGGATGCAGTTACCAAATCTCTTTTCGGGAGGTACGAAAAAATTTCAAGCCAAATGGAATCAGCGATGTCACTTACCATGTTGCCTGATGAATTCATTTTAGCTAACAGTTGCAAAACATTGAAATCTATAAACTTGTTGGATACTCGAGTAACAGAAACAGGCTTATCGTATCTAATTGCAGAAAACTTAAAACTAACAGAGTTAAAAGCAAGTACTTCAGCTGTTACAGAATATACAATACAGGTGTTAACTGGACATTGTAAACACCTAGTGGATCTCCATGTTGAACCAAATATAGATCTCATTGAAACAGGAGTTATCAAACAAAGCAAAGAAGTACTCACAAATGAAATGTTAGTTTATATTGCTGTAAACTGCCCATGTT…	cluster_19	9
ENSHYS-10744	evgHyS_ScswcV5_3298.g13607.t1	XP_012562732.1 PREDICTED: kelch-like protein 12 isoform X1 [Hydra vulgaris]	BTB (POZ) domain containing 5 (Predicted)	CAATAGCACTGTGATGGTATCCAATTTAAAAATTTAACGTCATTTAAAACACGTTCGGTTGGAAAAGAAGAATTTATTGCAAACGTGTCTTACGTGAATTTAAGGGCACAAACAAGAAGATCGGTTGTGTTTTTTCTTTTATAGCGATGCTTTGTCCAGGTAGCGTCAATTACAGGCATTGCTAAATGTTTGCTATTATGATGTTTCTTCCGTCAAATAAAAAAGATGGTCAGATAACCCATGTGGAAGAGAATCATTTAAAAGATGTGTTAAAAAAAGTTGACAACCTGAGACAGCATGGAGACCTTGGATTTTGTGATGTAATTCTTAGATTGGAAGGACAAGAATTCTTTGCCCATAAGCTTATTCTAGCTTCCTGCTCGGACTATTTTTATGCAA…	cluster_19	9
ENSHYS-10715	evgMSTRG.19020.2	NA	NA	TTGAGAATAAGTATTTTTAGCATTTAATGATGTAAATACACGTTCAACTTTGCACAGTTAAGAAAATAGGAAATTTGGTTTTTGGTTTTTGAAGTATCTGTGCAGTCTGGAGGCGCAGCATAATTTTTCTTACCACTGGGAAATTAAAGTATTTGGCGAAAGGTGGCAAAAATTTTCTGTGTTCAGAGTACTAACCATGCTCCCGCAACTAGTCTACCAAAACAAACTAAGCCAAGCCTGATAGTACAAGTAAAAACAGCTTCATTCCCCACAAATTCTATTGTGTTACACCAGTTTAATTGTACAAAGCGTCATCAAAGATGGAATACATAAATGACTTACCTTGATGTTCTTCTTAGCAAGAAAGTAAAACAGAATTCTTACTATATATATATACCT…	cluster_19	9
ENSHYS-10608	evgHyS_ScswcV5_3298.g13489.t1	XP_002164415.1 PREDICTED: uncharacterized protein LOC100198727 isoform X1 [Hydra vulgaris]	Streptomycin biosynthesis protein StrI	ATGAAGAGATCCAAATTGGATGATGAGGATACGACTGAATTCTGCAAAAATCACGCCTATGTTGGACGTTTGCAACAAGAAGTGAAAAGTATTCATGGTGTGCACGATGAAGTTGATACACAACACAAACAAGTTCATTTATTAGTCATTGGTGCAGGTATGCGGGGAAATATGTATTCTCAGTACGCCAAGGACTTCCCTTCCCGCTTGAAAGTTGTTGGTGTCGCCGAACCTAAAGATGTTCGAAGGTTTTCGTTCCAGAAGCGATTTTCAATAGAAGACCAAAATGTGTTTACTACTTGGAAAGAGGCTGCTTCAAGAGAAAAATTTGCCGACGCTGTTGTTATAGCAACGTTGGACGATATGCATCATGGTCCATGCTTAGCTTTTGCTGAGTTA…	cluster_19	9
ENSHYS-10301	evgtrinLocDN12121c1g2t5	XP_015766921.1 PREDICTED: NADH dehydrogenase [ubiquinone] 1 beta subcomplex subunit 9-like [Acropora digitifera]	NADH dehydrogenase ubiquinone 1 beta subcomplex subunit 9	AAACAACCCAAGCATAGTTCTAGGCGTATTTGACGAGGAGGAAATAATTCTTCAAAAGTGCTACCTACCTAAAGAATCGACCGTCATAAACATTTACATAGCAACTGCTATATATTTTATAATATTTAACTTCATACAATTGAAAAAATATTTCCATAAAACTAACAAGAAAATTCTGTAGCGTTTAACAATGATGACATATAGCATTGATAAAATAGTTCTTTTCCAATTTTCATGGGAAAATTTTGTTACTTTGTTACAACAGTCGATTTTCATGCAGCTTATAAACTATAATTATTTCCCTCGCCGCATATGTTGCAGAAGATATACCAGTACGTGTAGACATAATTAGCAGAATCCTCTAAAATATTATGTTTACAGCGAAAACAAGAATTTTTT…	cluster_19	9
ENSHYS-10225	evgMSTRG.70302.8	XP_004211818.2 PREDICTED: probable ATP-dependent RNA helicase YTHDC2 isoform X1 [Hydra vulgaris]	YTH domain containing 2	GGACCTGTGCTTTGATACAGTCAAAACATGGCGGATAGAAAAGGCGGTGGGAAAGGGAAAGAGAAGTCAAAAGTTGCTAATGAACGATCTGGGAAGACACTCTCTAAACAAGATATATGCGTGGGAGAAGAATTAAAAATAGCTGTTACACTTGCGGTTGATCGTTTTCGAGGCAACGAAGACGAAAAGGAATTAGAGTTTCCATCTTCACTAACCGCTAACGAGCGAGCCTATGTTCACCGCTATTGCCAAGATCTTGGACTTATCTCAAAAAGCCGCGGCAAGGGAAATAAAAGATATTTGACTGTGTACAAGGTTAAAGAAGAATCAGCAATTGTCAAATGCAAATTAAGTATCACTAAGAGTAGTTCAAGTACTATCAACTCCTTACTGAGTAAT…	cluster_19	9
ENSHYS-10026	evgtrinLocDN2755c0g1t6	NA	NA	CAAAAAGGTCAAAAAATTTCTAGTTTTGCAAAAATTTCTCCCATCAGATATTGAAACTAACTTTCAACATACAGCAGTTTTTGTGAAATATCAAATATTAATTCTGCTTTTTGTGTATCACAAACAAAAAAAAAAAAACCAGAAATTTTTTGACCTTTTTGAATGAGTACTAAAAGCCTGATTTATAGACCATTTTAGACCATTCTTAAACGGCGAGCAAATGCAATATTAAATATGTGACGTCATCAGGCGATTCCGAGATCAGAAATTGTCAATAAATGTAAGAAGAAATAATCGTATGACTATATACATACTTAAAAAGCCCCTGAATTTTCTGGAAAAAGCAGTATCTGTATTTTATCAAAGGATACAAATTTTACAGAAAGGGTTTTGCTTATG…	cluster_19	9
ENSHYS-09720	evgMSTRG.104685.1	KXJ15002.1 Uncharacterized protein 259R [Exaiptasia pallida]	NA	CGACGATCGCTTTTTCCTCGTCCGTGCCTACATGATCAGTCGCTTTTACCTGTAGGGCGCGGATTGTACCGTCGTTGGGTTTGATCCCCTCTAGGATCAAGTTGTTTTCCCGATCAAACTTGGGCAACCATAGGTCCTTGTAGGTAGCGAGCACCCTGTAGTCGCTAATATTTTGCACCTCGTTGCCATTCAAAGTGATACGAAGATTTTGCACCAAGGATTTACCTATATTGCTGACGATAGTGCGCTTCGTGTTTGTTCCCGTAAGTTCCAGATCGAAAAGTAGTTTGATACTGCCTGGAAAAATTACATCGTTCTGTCCCATGTTGGGAATGTCAACATACAAGTCCTCGTTCTGATTAATCGTACTAGGCACATGGGTTACTTTTACACGCTGCT…	cluster_19	9
ENSHYS-09485	evgHyS_ScswcV5_3153.g12468.t1	XP_027044065.1 DNA-directed RNA polymerase III subunit RPC10-like [Pocillopora damicornis]	DNA-directed RNA polymerase subunit	AGTTTAAGCGTGTGTGTAGAAAAACTATGTTGCTTTTTTGTCCTACTTGTGCCAATGTTCTAGTTGTGGAAGAAGGAACTGGGTGTTCATCTTACCGATTTGCTTGCAAGACATGCCCTTTTATTTATAATATTACAAAGAAGATATCGGATAAAAAGTATCCAAAATTAAAAGAAGTTGATGATGTATTAGGAGGTGATGCAGCATGGCAAAATGTAGATTCAACTGAAGAGAAATGTCCAAAGTGTGAACACAAGAAAGCATATTTTATGCAAATTCAAACGAGATCTGCTGATGAACCTATGACAACGTTTTATAAATGCTGTTCCTGTGGACATCGATGGAAAGAATAAATAACTCCAGCCTCAGCACGATAGAGAGGTTAATGGTTAATACCTG…	cluster_19	9
ENSHYS-09175	evgHyS_ScswcV5_3094.g12176.t1	ADL39777.1 allorecognition 1 [Hydractinia symbiolongicarpus]	NA	AGCTCGAGTAGATTCGCCTTGCTGATGGAACGTCACGTTGCATGCATCAAAATTCTGTTCATTTGGACATTGTGTGTAAATTCAGCATTTCCGGCAGTATTATACACAGACAGTCCGACAATAAGTGGAATATTCAATCAAAGTGCAATTATATCATTCAAAGCAAACATCACTGCGAATGATAATAGAACGGTGAAATCATTTTATGTAGAACTACCACCATCAACTCAACAAATCGCAATAGGTAGCAATAACGTTCTTCAAGCTCTTCCAGTACCACCATTTAATTCAAGGCTAACTGCCAGTGCTGCAAACCAGGAGTATCTGCTGCAGGTTAACCCGTTAAAGTTTTCAGATGATTATACTTTTCGAGGTGTTTTGATTTATTTATTGAACAAC…	cluster_19	9
ENSHYS-09152	evgtrinLocDN183776c0g1t8	NA	NA	ATTCAACCTTTCTTTTTTCACCTTCCTTTTTCCAACAACTTTTTTTTTTTTTTTGCATCATTGAAATTTATCAAGAACAGAGAACATGTTTTTCAAATTAATAGCGTTACAATAGAATTAACAAAAATATTACATGAATGCGTTTCCACCATCCGTCACGAGGAGGAAGTAAAAATATTTTTAAAATATTATTTTATATTACAACTCGCTTTTGTTGTTGTTTTAAATGTTGTTTTTGTGTGTGTATGTTGTTTCGAGTTGTCTTTGATGAAAGCATTTGTAAGATTTTTGTTAATTCTATTGTAACGCTATTAATTTGAAAAACATGTTCTCTGTTCTTGATAAATTTCAATGATGCAAAAAAAAAAAAAAAAGA	cluster_19	9
ENSHYS-09071	evgMSTRG.56962.2	XP_002160067.1 PREDICTED: S-adenosylmethionine synthase isoform type-1-like [Hydra vulgaris]	Methionine adenosyltransferase II, alpha b	AAAAGTTTCTCGTACCAGATTAATATTATTGCTGACAACTGCTACTTTTTTATTTAGATCAAACTTAGAAAATAAAGAAACAAATTAATAAATAACAGAATAAAAAAATGCCTCCAATACCAGCATCTAGCGATCAAGTTTTGGACCACTCCACATTTTTATTCACGTCGGAGTCTGTTGGTGAAGGACACCCAGATAAATTATGCGACCAAGTTTCAGATGCAATTCTTGATGCTCATTTATCACAAGACCCAGATGCGAAAGTCGCCTGTGAAACCCTTGCAAAAACTGGTATGGTTCTGGTAGCAGGGGAAATTAGTTCAAACGCTGTTATAGATTATCAACAGATTGTCCGTGACACTGTTAAAGCGATCGGATATGATGACTCATCAAAAGGTT…	cluster_19	9
ENSHYS-08846	evgHyS_ScswcV5_2988.g11850.t1	XP_004210881.2 PREDICTED: merozoite surface protein 1-like [Hydra vulgaris]	NA	TATGAAGATGTCAATAATGGCTGCTCACGAAGAGAAGAAGAACAACTAGCTCCGATAATTGTATGGCCTTAACCTGATAATAAATGTATATAACTCAATTAAATTATATACTGCAGTATTTGTTGCCGTTGGTAGTAACATAGATACTAACCAAGACGTTTTGAAGAAAGTAAATATTGTCGTCGTTTTAACACAAAAACAAAAATGGCCACAGATTTATACCACAGTGCATTAAAAGATAAAGATCAATTGGACAGAAGTAACCCAAGAACGAGACTCTCAAGTGGTTTAAATAGCAGCGATGTGCAGTATAAAAATTTTCTATCAGGTATAAAGCCAAGGGTAAAAAGCAACAGCACAGCATCTAATATAAAACAACAGCAGCAGGAACCAAAAAGT…	cluster_19	9
ENSHYS-07837	evgHyS_ScswcV5_2706.g11007.t1	XP_012557837.1 PREDICTED: attractin-like protein 1 isoform X1 [Hydra vulgaris]	NA	ATGGATTTCAAAAGACAGGTCTGTGAGTATCCTGAAACAAACAGCAATCGAGCTGCTGCATCCCGTTTCAATGTTGAACCAAAGCGTGTGAGAGAATGGAAAAACGATATTGAGCAAATTAACTCAACAAAATCAAACAGGCAATGTCTTGAAGATGGAGGGAGAAAATGCATAGATGAAGAACTGGAAGATAATTTAGTACATTGGGTGTATGATCAAACCGAACAAAATCAAAATAAAACGAAAAAAATGGAGGCTTCGGCCATCGTTCTCATTATCATATTAATATGTTTTCGAAATGTATTTGCATGCCAAACTGACTCGAAAAGCTGCTCGGGAATTTCAAGTTTCTGGAATCCAAATAGCTCATCCTGCTCTTGCCCTAGCAATCTTTGGGGC…	cluster_19	9
ENSHYS-07807	evgHyS_ScswcV5_26.g203.t1	XP_018588349.1 PREDICTED: amiloride-sensitive sodium channel subunit gamma-like [Scleropages formosus]	Amiloride-sensitive sodium channel	TTTATTACACATTCTCGAGAAACGGAAATTTTCGCAAAACATTAGAGAAGGGAAATTAAGGGTGTAGCAAGGCTTAGTTCGCAGCTGATAAGTATGGATGGAATGAAGAAAATACTTTGCATTCGTAAGAGAACTGAATCTAAGAACGTGAGTGTAACAAACATTGTTACTGAATACTTGGAGAATGCCACGACACACGGAATAAGCAGCATCTATCGAACAACACGAGTTTTCCCGCGCTTATTTTGGATTGCTGCAGTGATAAGTTTCCTCTGTATCTTCATCATGAGCATCCCAAGGCTTGTCACTAAAATGACAGATCATGGACATGTCACTCGCGAAGATGATGATGCACAAAGGACCATGCCTTTCCCTGCTGTTACAATGTGCAACGCAAAT…	cluster_19	9
ENSHYS-07378	evgHyS_ScswcV5_2556.g10579.t1	XP_002162930.3 PREDICTED: tolloid-like protein 1 [Hydra vulgaris]	NA	TTTATTTTAGTTGCAACATAATGTGTAAGATATTTTTGTTTGTATTGATGGTTGTATCATGTGTGTATGGATGTGATGAGACCTTTACCTCTTTTACTGGTACTATTAAATCACCAAACTACCCAAGTTATTACCCAAAAGGGAAAAGCTGTACCTATGAAATAAAAGTTAGGAATAGATGGGTAAAGCTTTCATGGAGTACTTTCAATATAAATGGAAAAATGCCAGATTGTAATAATGGATATGTGCAGGTGTCAATAGGGTGTTCAAGTAGTAAAAAATTACTTTCCAAGTTTTGCAGCAACAACATGAATGCTTTACCACATGATATCTATGCCAAAGATGGCTGTATACAACTTAAGTTTTACTCTTCAAGCAGTGCCTCCACTAAACAAGGAT…	cluster_19	9
ENSHYS-07070	evgHyS_ScswcV5_2556.g10323.t1	XP_012558087.1 PREDICTED: uncharacterized protein LOC101240168 [Hydra vulgaris]	NA	GCTCCGGATTAAATTATTATTATCACAACATTTTTATTTCTCTACCTTAAAATAAAAAGAAACATATTATAGAAATAGCAGTTTTTTGGTAGTTGAGAATTGATGTGGTGGTAGAAGCGTGCAATGAGGAAACCATTCGTTCTACTTTTCCTAGTAGCGCTTACAAATGCAGTATCTGGGAGATGGACTGGTGATGCATTTGGGCAAACTAAGTGTAGAAACACTCAATTTCGCAAAAACAGAAATGAACTTTTCCATTATACTGGAATAGTTGAAAATGGCATTATGGGAACTACGAATAATGTGACTAAAATGAAAATTACAGCAAAAGTTCAGATTGTAAATTGGAACAGCTGCGATTTTCACCTAAAGGTAACAGATGCAAAGATATACGAATCA…	cluster_19	9
ENSHYS-06853	evgHyS_ScswcV5_2556.g10163.t1	XP_002155880.3 PREDICTED: nuclear pore complex protein Nup54-like [Hydra vulgaris]	Nucleoporin 54	CACTGGCCTGTAAATGTGATAAAACACAACTGGTAATGGCGTTTTCGCTAGGAGGAAACCTTGGGGCTGCCACATCCACTCCTGCATTTAGCTTTGGGGCTGCAAAAACAACTGCTCCAGCACTGTTTGGGGGACTCGGATCTAACACAACTGCAGGATTTGGACAGTCAAGTGGAACAACAACTTTTGGTACCACAACAACTACAGCAAGTGCATTATTTGGTGGACTTGGAGCACAAAGTACAACTTCAACTGGTTTTGGAGGCTTTACTGGATTTGGTGCAAAAACCACTTCATCTGGGTTTGGTGGATTCGGTTTTGGAACAACAACGACCTCTGCTGGCACTGGTTTTGGTTCTACCAGTTTAATTCCAGGTTTTGGTGCAAAATCGACTGCTA…	cluster_19	9
ENSHYS-06689	evgtrinLocDN72099c0g1t4	NA	NA	CTTTGTGTTTGATTCGTCATTATAAAATATTAAATTTTTTTACAATGCTAAGTCATCTTTATGGTTGATATCTCCAGCTGTCATCCCATATACCACAACGAAACGTACGCTAGTAAAAAAGGTTTTTTTTTTTTCATGCTTTAGTCTAGGTTTCCTCAAATGCAATTTGTCAATATTTTTAATGTTGAAGAAATTCCAACATTTGTAATTGCAGTTTGCACTAATGCACAACTTCTCCCTTAATGAAAATGGTGAGAAAGCAAAATTGGATTTTCTAATTATCAATAAAGATGAAGTTACAACTTTGTGGTATATGGGATGACAGCTGGAGATCTCAACCATAAAGATGACTTAGCATTGCAAAAAAATTTAATATTTTATAATTACGAATTAAAACTT…	cluster_19	9
ENSHYS-06571	evgHyS_ScswcV5_2548.g9813.t1	XP_012556228.1 PREDICTED: hemicentin-2-like isoform X1 [Hydra vulgaris]	NA	GACTAACGAAAAGAAATGTATGAGACATTGACAGAAACTGAACGCAATCATGGAATGTAACAATTTTTATTAATTAAAATAACACAGGGAAAGCATGTATTAAGTGAAGATAGCAGCGTTTATGTTCCAGTAAATTGCGCTAAGAGATATTTTAATATATATTTTTATAAAAACAAGATGAAAGGTTTATTTCTATGCTGTGTTTTTTCATTGTTTCTGTTGTCTGTGGATGCTCAAGTAGGTGGTCAAGTAGTGAAGGGACGTTCTGTAATATATGTTCAAAATGGAGATACAGCAACATTGCAATGGGAATTTACACTATCACTTAACGATGTTAACTCTGTGTATATTACATATGGAGAGGATCCAAGTCCAATTGTTGCGTATTTTAACAAAAAC…	cluster_19	9
ENSHYS-06050	evgtrinLocDN516442c0g1t2	NA	NA	GTTTTAAAGCAGCCTACGGTCAACGCAGTGGAAAGGGTACGTTTAACTTATCAATCACACATGCTAGAGAAAATACAGACACAGAAAAAACACAAACATGATGACAAAACGTACCCTTTCCACTGCTTTGACCGTAGGCTGCTTTAAAACAATCCAAACAAACGCCAAACCCGCATTTGTCACATGTTTGTGTTTTTTCTGTGTCTGTATTTTCTCTAGCATGTGTGATTGATAAGTTAATTTACAGCTCAAAATGTAAATTAACTTATCAATCACACATGCTAGAGAAAATACAGACACAGAAAAAACACAAACATGATGACAAAACGTACCCTTTCCACTGCTTTGACCGTAGGCTGCTTTAAAACAATCCAAACAAACGCCAAACCCACATTTGTC…	cluster_19	9
ENSHYS-05944	evgHyS_ScswcV5_2427.g9171.t1	XP_002157259.3 PREDICTED: NADPH oxidase 4-like isoform X1 [Hydra vulgaris]	NADPH oxidase 4	TTTATCATAGGAAACAAAACGAACAGAAAAGTAATTACATAAAAAATATGAAGAAGCGCCATTAGTGGCAACGTTACGCAGCATGGTGAAGTCCGATGCTTCAAATAGTTATGCTGGCTTAAAAACACCAAGGAAAGCATACATAAAAACAGTTTGTCAAAATGAGTTTATCAAGATTTTGCTTGTGATATCGTGGCTGACAATAAACATATTTTTATACATATGGTCATTTCTTACTTACAGAAACGATGATAAATTTTATTACATGTACTTGATGTGCAATGATTTTATTTTCGTTTCACGTGCATGCGCCTTGGTGATTAATTTCAATTGTGCAATTGTTCTACTACCAATGAATCGATTCATTAATTCCTGCATACGCACGCAATTACTAAAGCA…	cluster_19	9
ENSHYS-05753	evgMSTRG.37170.1	NA	NA	TACACATACTTTCCACGAAACTTTAAAGTTTATTTACAAAAAATATTAGCGGTTGATAAAATGTAAAAATAAAGTGTTAAAGTTTATAAACTCCTACACTAGTGCGTGTTTGCGTACATATAGGGAAAAAAAGCGATTTGCCGCAGCAAAGCCATACGATATTTTTTTTAATATTAGGAAACTCAGTAACAAATCTTGCAATCGAAAGGATATCACGAACAACCTAGTTACCAAATCCTACTTCAGGTTAATTCTTAATTAATAGTTTGTACGTAAGGATAACCCAGCTGGGATGATTTAATCTTTTAATTGAAAAAAATCAGACGAAGAAGAAATAACAAAAGTAATAAAGCCAAGTTGGGAGAAGTGAAGGAGATTACATCAGTGTCTCTCTGTCGG…	cluster_19	9
ENSHYS-05341	evgMSTRG.35358.6	NA	LPXTG-motif cell wall-anchored protein	AGGTACGTATTTAAACTCTGGGGTTATGATATAAATACCACCAGCCACTAACTTAGGTTTTCCTTTATAGAATCTTGTGTATATGGAATTTGACTTATATGATCTTGTTTCATTTTAGGTTTACGTTTGCAAAATCTGGCTCTGCACCAACAATTGTGCTGAAATCTAACCCGAATCAACCTTTGGGAGGAAGAAAATTAACTCCATCTGATATTCGACAGATGAATTTATATTACGAGTGTGATGGGTTTGTAAAAACTACAACCACTACTAAACGTCCAACAACTACCACAACGACAACACGTCCAACAACTACAACAACGACAACACGTCCAACAACTACTGCAACGACAACGCGTCCAACTACTACCACGACGACAACACGTCCAACAACTACCA…	cluster_19	9
ENSHYS-04947	evgMSTRG.57478.1	XP_015774487.1 PREDICTED: uncharacterized protein LOC107352686 [Acropora digitifera]	NA	GATTGCTGTACTCTCTTGCCAGCCAGATATGGTGGCTTAGGTGTTATTATACCTTCTCAAATGGCGGATCGTGAGTATGAACGTTCTTTGACGATAACCAGTCACACAAAAGAATGTATGCTTCAAAATATTGTTGTTTATGATCACCGAGCTGAACATGTTGTAGCTGCATTAAAGACACGGATAAAAAGAGAAAAGAATGAAAATTATCAACATCAGTTAAATGAAATCAAAGAACAAATTACCGACCTCGAAAAAGATAAAGCCCTTGAAGCCAGCTTGGAGAATGGGTCATCGATTTGGTTAACTGCTATTCCACTCAAAGAACATGGGTTCGCACTTGAAAAACAATCCTTCTGGGATGCTTTACGTCTTCGGTATGCGATCCCACTTGAACGA…	cluster_19	9
ENSHYS-04862	evgHyS_ScswcV5_1593.g5284.t1	KXJ07841.1 Transposable element Tcb1 transposase [Exaiptasia pallida]	Similar to transposase homolog	ATGGACAATTGCCCCCGACAAAACAGAGCAGCAGCACACAGGGCTTATACCCGAGTAAAAAGCAAAGTGTTACTAAACCCTGCAAGATCACCAGACCTGAACCCGATCGAGAATTTCTTCAATCAAGTTTCCCGGCAATTACATCAACAACCCCTCAACAATAACATTACCCGGGAGACAAAAGATGAACTCTCAGAGCGCATAAAGACAACGAAGCGTGAATATCCGCTGGAAAAGATAAATCGCTTGATTGAAAGTATGCCGAGACGGATCACAATGGTCTGCATACGTTGGCAAACAGAAAATAGAAAAACGTTGCAATATTACGAACAGTTAGACGCACTTATGGGCAATAAACCGAACTTCAACCCAGTGTACGAACAATTTAAAGATGCTTTT…	cluster_19	9
ENSHYS-04521	evgHyS_ScswcV5_1951.g7933.t1	XP_012562356.1 PREDICTED: prostaglandin F synthase-like [Hydra vulgaris]	Prostaglandin F synthase	ATGGACATGAACAGTATATCACAGCGAATAAATTTATCAGATGGTAACAACATGCCTATGTTTGGGTTTGGATGTTGGAACTTAGCTCCTGAAAAAGCGTTAGTTGCAGTGGAGTCCGCTGTGAAAAATGGCTATTGTTTATTTGATACCGCTGAGAAGTACAAGAATGAAGAAATGGTTGGAAAAGCTTTGAAAAACTCCACATTGTCACGTGACCAGTATTTTGTTGTGACGAAATTGTTGCCAAGCAAGCATGGATACAATAAAACAAAGGCGAGTTTACGAGAGAGTTTAACTCGCCTTGGCCTTGATTATGTGGACTTGTTTTTGATACATTCACCACACGAAGGAAAGAATATCGAGACATGGAAAGCTTTTGTTGAGTTGAAGCAGGAAGGG…	cluster_19	9
ENSHYS-03749	evgtrinLocDN1244c21g1t7	NA	NA	ATCCCAATACGTATCCACCGCTCTAAAAAGAAAACCTATCATTACCACAGTTCATTTCTCCACATTGGTAGTTTTGGAATGTTTACGATTTCACCACAGCTGTCTCTTCTGTTTTTAGATTATTCTCATTTACATCTTTAGTTATTTCGTCTCAAATTTGCTTCTCTCTTGTTTTGGACTTGTGTTTTAGTAGTTGTAAAGTATACACATCAAGGCCTGAGGCTTAGAAAGACCAAAGCGAACATACATCGAACTACGTCGACAGCATCAATTACCCTAACTTCACCAAGTAAAGGCGCTTTTCAAGGCGCTCTTCCGTTTGCCCTCAGATACATGACGGCTGAATTATACAGCTAGAATAATATTTCTTAGCAGTTCCCTGGCTTTTCCACAAAAGTA…	cluster_19	9
ENSHYS-03565	evgtrinLocDN7051c0g1t1	PFX19544.1 Solute carrier family 25 member 44 [Stylophora pistillata]	Hexosyltransferase	AACGTATAAAATATCAACTTCGCTCCTGGAGTATTTTTATTATGTTCATCAAGAAGCGAAGCTGTGAATGTTGTGCTCAAATAATTTAATTGAGGCAATATTTGCAAATAAAATACAAAAGCAAAAAGCTGGCTGCATGGAGAAATACCTATAAGCTGTATGGACAACAGATTTTTTTTTGACACTATTCATTCTGAAAATTAGTTCACACTTCTACAGAAGTAATATTAATAAAGACATAACGTTTCAATTCTGTACGCAGCCATATTTCTATTTACCGAATTATAAGAATTTGGTGTAAGTGCATAAAGTATATATCCTGTTCGACACCTTTGCATAAGACATATTTTATAAATATTACATTCAAGTGCTTTCGCCTCCACGCCTTCTTAAAATTTA…	cluster_19	9
ENSHYS-03554	evgHyS_ScswcV5_1783.g7114.t1	XP_022791653.1 uncharacterized protein LOC111330919 [Stylophora pistillata]	Potassium voltage-gated channel subfamily F member 1	ATGCCACAGCAGGATTTTTGTACTTGTTTTTGTCCTGACATCCGGTTAACATATTTATCATGTATGCATAAAATAATTTTCCAGTTCAAAAACGTACAGGCAATACAGCACATCAACTCTTGCAGCAGTCGATTCGAGTATCGAAAGGAAATGCTGAAGTACTTTACAGGTTGTGAGGATGTTATAAAACATAATAAACTCTGCGCGGAAGAGATTACAGTAGCGTACAGCTTACATCCGCCGTATGTTTTTCATGACAAAAACGGAAGCGTCATTGGAATCCTTCCAGATTTTATTCGGTATGCTTTGGAATCTTGCTGCTACGGCTGTAACAGTGTGAAATTCATTGGTCCGTATGGCTCATTGGAAAAATTAGAACAAAACGCAACGCTTACTATT…	cluster_19	9
ENSHYS-03260	evgMSTRG.21043.5	XP_002153988.2 PREDICTED: ubiquitin fusion degradation protein 1 homolog [Hydra vulgaris]	Ubiquitin recognition factor in ER-associated degradation protein 1	ATAGGATTTTAGAGGAGGCCACCACATTATTGCTTCCAATTGCTTTTGCTATATTGAAGCTGTGTTAAATTTAATTGTAAATATAGAAGCAGGAACAAAGGTTTATATTCAGGGAATTGCCTGTCGTGATCAAAACAATCTTAAACTATTAAATCCTCAATATTTAAAGAGATGCAATTTGATTAAGTAACTCTCGAATTAGTCTGGGATTTACACGTTAAGTAAAGTTTTAAGAAAAAAGTGACCGTTTAGAAAAAGAAAATTCTGATTTGGCATTGCGGCGCTGTAGCTTTTGAGGTAGCTTAGTTGTTGTAAACCTCACAATTTGTTCAGGAGACCAGGGCCCGATGCCCCTTAGCGACGATTCAATATGTTACCATAGTCACAGCCATGCGAGAG…	cluster_19	9
ENSHYS-03062	evgtrinLocDN22763c0g2t7	XP_002156977.1 PREDICTED: uncharacterized protein LOC100201344 [Hydra vulgaris]	NA	ACTTTGTAGTATGAATATTGAACAATTAAATCTACTTTACGTGCTTTTCATTATATGAATAATACCTTCCCCCTTAGCAATATTTTTTGATTGGTTGTCGAGGGATTAGCCCTTAACAACCAATCAAAAAATATTGCTAAGGGGGAAGGTATTATTCATATAATGAAAAGCACGTAAAGTAGATTTAATTGTTCAATATTCATACTACAAAGTCTTATCTCAAACCAACTGCGGTTCCAAGAGCGGGATACTTTGACGTCATCCACCTGTCACTGGACGTGTAGGCACCACAACCACCAAAGTGCATTTCAGTGAAAAGAAAGTAATTCAATGGCATTCTTCGCCCGGAGTATGGCCGTCGCGCACTAGTTCTCCAGTCAACAGCCACACCTTGTTGTT…	cluster_19	9
ENSHYS-03009	evgtrinLocDN4699c1g1t1	XP_028406852.1 uncharacterized protein LOC114529295 [Dendronephthya gigantea]	40S ribosomal protein S2	TATTTAGATGCCGTTTTAAATTTGTGAGGAATTCCTTTGAGAATTAAACTAGATATGGAACTGAGCATGCACTCATCAAGAGAATTAAGTCATTTTGGGCCATGTTACAAAGGAATCGTATTGGGCGGTGGCGGCATTTCTTCCGGGATTTAGCTGACTCAAACACACTTTTTACTTCTGATCCAGTTATATTGGACTGTATTAGATATCGTTTTATGTAATTGATTCACGGTGACCTAAATTCAATAGTTGAGAAAGGAACTCGCATTTAATCTCGAAAAGCAATAATGGTTGACCAAGTGGCTGTTTTTCCTTCCTCATTTGTGTGACGCAGAGGATTGTTTACAAGCCATGCATCCACAGGAACTTAATGAATTTCAATCGGTCACTGAAAATGAG…	cluster_19	9
ENSHYS-02617	evgHyS_ScswcV5_1748.g6264.t1	XP_012566738.1 PREDICTED: spatacsin-like [Hydra vulgaris]	NA	AATGGCGCACGAAGAAGCAAGCGTGAAGGAAAATGATGTTTTCCCCAGAATAAAGATTTGGAATACTGACAAAAATATTCAAGCTATAATCAAGTCAAAGACTTCGTTTGACGGAAGATTCGTGTCCACTCTGACAGTTGATAATAAATTGGTTGTTATTCATTTAAAAGATAACTACGAGGAAGTTATTTTGCAAGAAACAACCAGCTTTATTTGGGAGCATTGTGATTGGAAATTTGAGAACAGTTTATCATATCCAACTGACACTCACTACCTTACTGCATTGGACCAAGAAAACAGTGTTACCATATTTGCTGTCAAAAGAAATAAAAGTTTCAAATATAGCACTTCTCTGCTAACATTGGTTGGACCTTCATTATTTATATCTGGAAATGATAT…	cluster_19	9
ENSHYS-01478	evgtrinLocDN339684c1g1t4	NA	NA	CAACTTACTCACAATCACCAGGCTTTGTGCAGTTAGCATGTTGCAGATCACATTCTGGGCTACATATGGCTAAACAAATAATACAGTTAAATTTAAATCAATTAAGATAATATAGGTTTTTGGATCAAAGTGGCTGCTAACAGAGCTTAACAGATTGGAGTTCTCTATTAGCCCAGAGGAAGCAACGCGATTTAAACAATCTGTTGTTTGCAGTGAAAGTGCGATTGATTTTCTCAAAACAAATCTGAGTGGATCGTTTAGCCAGTGGTCAGAAGACAATGTTAACCACCATGTCTGTACTATAGATGAAAGAGGCGCCTTTCTTGGAATGGAATGGTTGTTTCTACTACGCCTGGAAGACAACCATTCCATTCCAAGAAAGGCGCCTCTTTCATCTAT…	cluster_19	9
ENSHYS-01324	evgMSTRG.8077.1	XP_002159537.1 PREDICTED: pre-mRNA 3' end processing protein WDR33-like [Hydra vulgaris]	WD repeat-containing protein 33	CTGTCGAATGGGCAAAAAAACATATCAAAAAAGTATTTGATAATTTTATGTTCACTTTATGGCTGTCGAATGGGCAAAAAAACATATCAAAAAAGTATTTGATAATTTTATGTTCACTTTATAGGGAGTGTTTATAGTGGAGAATTTCATTGGCCCATAGTTTGGGTCTATATAAGCACTTCTTCGCGGTTGTCAGTGCAAAATGTTTCTTTGTAGGTATTTATTTTCGCGGTTTACGACATTTTCATAAAGAACATTCCCCTCAATGAAGAAATTGTCACTGCTTCACTCCAAAAGACATCCCTGACCTGGCTTCCAGAATGATCTCTCCCTTAATTGGACTACCACTTCGCAGCTAAATTCTGTTTCATGAAATATCACTTCGCAGCTAGATGTTCT…	cluster_19	9
ENSHYS-00305	evgtrinLocDN331240c0g1t2	NA	NA	AACATTGGATTTCGTTAAATCGTCTTCCGGCGATTCGGCAGCACTGACAGCACACAATGAATGAAGTAGAGCAACACCTAGATTAAGAATAATGTTATTTTGAACTATAATTTTGCAGCAATGAGAGGAAATAAGAAGGATACGGTTCGTATTTTCATACGTTTTAAAAACACAAATAAAGAAAACAAACAAAATCGTTTGACTATTAAATATTCTTTCGGCAGAGGTCTGGGTGCTGGCGAAAGAATATTTAATAGTCAAACGTTTTTGTTTGTTTTCTTTATTTGTGTTTTTAAAACGTATGAAAATACGAATCGTATCCTTCTTATTTCCTCTCATTGCTGCAAAATTATAGTTCAAAATAACATTATTCTTAATCTAGGTGTTGCTCTACTTCAT…	cluster_19	9
ENSHYS-00181	evgHyS_ScswcV5_3669.g15845.t1	XP_012560898.1 PREDICTED: uncharacterized protein LOC105846563 [Hydra vulgaris]	NA	CTTTGTTTGTATATATTTAACCGTCCCCCTGACCTGGGACCAATTTTGGTCCCAGTTTGCACTTCGTAAAAGTACGGGCAGCGGGCTGTATCGTTAGTGTGCAAGTAGTATTGCGACCAGCGATTAAGTATGACAAGAAGAAGAAGACAAAAAATAGAAGATTTGTATTGTGGATTGGGAAAAGATCCAGATGATTTGGTCATTAAGTATATCAATCCATTCATTGGTTCTGGTGTATTTACTACAAAAGATCTGCATAAAGGTGATTTCATTCTGGAATATGCAGGGGAAAGAATATCCAATGATGAGGCTGATAAAAGGGAAGCAGAGTATGCTAAAAACGGAACTGGGTGTTACATTTATTTCAATATAATAAGTTCCAACAATACAACATTCTGT…	cluster_19	9
