# Supplementary material for: A cellular and molecular analysis of SoxB-driven neurogenesis in a cnidarian
Source: eLife. 2022 May 24;11:e78793. doi: 10.7554/eLife.78793 (PMC9173746; doi:10.7554/eLife.78793)
Supplement: Supplementary file 3. [file elife-78793-supp3.zip › Supplemental File 2/all_cells/annotation_and_analysis/cluster_3_marker_annotation.csv]

ENSHYS_ID	NIH_ID	diamond_blastp_hit	pannzer_description	transcript sequence	cluster #	iteration
ENSHYS-08052	evgtrinLocDN125852c0g1t7	NA	NA	ATTTTAAAAATACATTTTTCTTTAATATCTACACATATTTTAACCTGTTTTGTTATGAAGATTCCAGTAACAGTTTTGATGAGGAAGATGATTCACTACTATTCTTAATTGCAAAGACAAGGTAGGTAGCCAAGGACCCACTCTGCCGTAAAGTGGAACTGAATGATCCAGCAGATACAACATAAAAAAACCGCTGCAGGCAACCCCTTCTGATGACACAAATCCTTACCAGTATTTCTCATGTGTTTGTGTTCAAAGTATTATTTATTTTGATATATGGGAAAATATGTAGGAAAAAACCTTTGGACATTCTTGATGGAGGAAAGTGAGGAGGAAAGGGTCAAGTTACTCTGACTTATGTTGAGCCTTGTATGTGTTTTGTAGAAAATTATTATGCCG…	cluster_3	15
