# Supplementary material for: A cellular and molecular analysis of SoxB-driven neurogenesis in a cnidarian
Source: eLife. 2022 May 24;11:e78793. doi: 10.7554/eLife.78793 (PMC9173746; doi:10.7554/eLife.78793)
Supplement: Supplementary file 3. [file elife-78793-supp3.zip › Supplemental File 2/all_cells/annotation_and_analysis/cluster_11_marker_annotation.csv]

ENSHYS_ID	NIH_ID	diamond_blastp_hit	pannzer_description	transcript sequence	cluster #	iteration
ENSHYS-22825	evgtrinLocDN58859c2g1t2	XP_009581224.1 PREDICTED: large neutral amino acids transporter small subunit 4 isoform X2 [Fulmarus glacialis]	NA	GTAGCAAATCAAACCTTCTTTTGCGTATGCCAATGTAAATCCGAAAAGCAGGAGGAAGACGCATGATATATATTGTGAAACCTGTGGGCCAACTCTATCCACTAGCGGACCAGTAACAAGCTTGACCAAATTATGAAACAGCCAACCAAGAACAAACAAAAGGTTTAAAGCTTTGTCTTGATCATTACATGTTAGAGTCTCGCTTACTACAACTGTTTTGTTTGGTGATCCTGTTAAATTTTTTGTTTCGCATAAATATTGATAAAATTTCATCTTTTTAAAAATGACAAGGATTGAGGAATAACCATAAATGGCAGAAGATGCAAGAAAAAGTTGTATAATTGCGATTATGTGGAAAAGTGTTAAAAACCATGGCTTGTTGAACTGCGACTGTGGTAT…	cluster_11	1
ENSHYS-22824	evgtrinLocDN107397c0g1t28	XP_009581224.1 PREDICTED: large neutral amino acids transporter small subunit 4 isoform X2 [Fulmarus glacialis]	NA	ATAACCATAAATGGCAGAAGATGCAAGAAAAAGTTGTATAATTGCGATTATGAGGAAAAGTGTTAAAAACCATGGCTTGTTGAACTGCGACTGTGGTATGAGCGCCATAACTCAACTTTCGTCATATGAAATAATTTCTAAAGTCTCCAATGTGATGTGTCGTCGTTGCTTATAAACTTTCTCCCCGCCTAAGCTCGACTTTTGAGGAAGTCACTAAAGTCAACAGCTCGCTCTGCAGCCCCTGACCAAGTGTTTAATCTTATAATTCAGTTTCATCATCTGTTACGCAGCGTCAACGAAAATTTAGAAGCTATATCAGTAGAAGAAATATTACCTTTGAAAGAGAATTATAAGATTAAACACTTGGTCAGTTATGGCGCTCATACCACAGTCGCAGTT…	cluster_11	1
ENSHYS-22612	evgHyS_ScswcV5_937.g3817.t1	XP_012556413.1 PREDICTED: spectrin beta chain, non-erythrocytic 1-like [Hydra vulgaris]	Spectrin beta chain	ATGTCGAGTGGAGAGGTAATTAATGGCTATCGCAATGAAGAATCACGATTGGAAAGAGGAAGTGACATGTGGATGGAAGCCAATCAATCATCAGCCCGATTGTTTGAAAAGTCAAAGATTTCTGCTTTACGGGATGAGAGAGAAGGTGTTCAAAAGAAAACTTTTACCAAATGGGTAAATTCACATTTGCAGAAAGTCGGTGCTCATATTAATGACCTATATCATGATTTGCAAGATGGTCGACAACTTATTTTGTTGCTAGAAATTTTATCAGCAGAGAAATTGCCACGCCCAAGCAAAGGACGCATGAGAATTCATATGTTAGAAAATGTTGATAAAAGTTTGCAGTTCCTAAAAGTTAAAGAGGTTTACCTGACTAACATTGGCAGCCATGATATT…	cluster_11	1
ENSHYS-22504	evgtrinLocDN13426c0g2t4	NA	NA	ATATATATATATATATATATATACATATATATATATATATATATGTATACTGAATATACTGAATATCAACTATAAGGCGACAGTGCATAAAAGTCTTCCTAAGGGCGACATAGCGATTATTAGCTAAACTGTGACTGTTTATTCGAAACATCAAAACTGTGCATGTTCTTTACTTCACAAAGCACACATTTAGATTACTACGGACTTTAAATAATAACGTTCCTCAGATATACATAAAAGACTGTCGCCTTAGAGTATTTCATCGTATATATAGTGTCGCCTTAAGAAAATATATTACTAAATCAACCATAAGGTGACACATTGTGTCGCCGTAAGGTAAGATTATATAATATTTTGTACATCATTACGCACTCATTTAATAGTTAAATTATAAACTAA…	cluster_11	1
ENSHYS-21822	evgHyS_ScswcV5_66.g540.t1	AFZ41191.1 Ras1, partial [Hydractinia echinata]	NA	ATGTCTTCATCGTCAGAACCAACCAAGTTCAAAATGGTTGTAGTTGGAGCTGGAGGTGTTGGAAAAAGCGCTTTAACAATACAGCTAATTCAAAACCATTTCGTGGAAGACTATGACCCAACCATCGAGGACTCCTATATCAAGCAAGTTGTAGTGGATGGCTCTATTTGTATACTGGATATACTTGATACTGCAGGTCAGGAGGAATACAGTGCCATGCGAGAACACTACATGCGAACTGGAGAAGGTTTCCTTTGTGTCTTCGCTGTTACTAGTTTAAAATCTTTTCAAGAAATAGATAACTTTAGAACGCAGGCACTGAGGGTAAAAGATGCAGAATCAGTACCAATGGTTTTGGTAGGAAATAAAGTCGACTTACCGAAGCGTGACGTGTCGACG…	cluster_11	1
ENSHYS-21575	evgMSTRG.132425.1	XP_020605946.1 Down syndrome cell adhesion molecule-like isoform X3 [Orbicella faveolata]	NA	CACTCCACCCTGTAGTGTTATAAACAGTAACAACGGAAAAATTACTTTTCACAGCTGATATAAATTCTTCTGTAGGAGATACACGCTGTTTTATATAAGAAAAGTGTATTTTTGTTTCAGCCTGAATATTCTTCACTTTTCGACAAATATCGTCCTCATTATTCTTTGATATGTATTTTTTGCATGACCCATGACCCTGCTTTGAAGAATTTTCTTTTTTCTTTATTATTTTGGCCATACTCCATTTCGTTGTTGTGAACATTTCATCTTTAAGAAAAGCTCTAACTGCAGTAGCATAGTAAGCATTAGACGACAATTTGTTGTTGTTGAGAATTGTAATGTTTCCCTTATTACATTCTCCGCAGCCCAAATCAAATACACGCAAGCTAGAATATGTTT…	cluster_11	1
ENSHYS-21293	evgtrinLocDN10890c2g1t12	XP_012559669.1 PREDICTED: RNA-binding protein with serine-rich domain 1-A-like [Hydra vulgaris]	RNA-binding protein with serine-rich domain 1-B	ATCTTTCCTGTTTACACGATTTATCTTACATTTAAACGGTCCGTTTAATCTTACCGTGTATTTTAGCCTTTAAATTCTTAAAATTTTGGTCTTTCTAATATAGTTTGGGAAACAAACCACAAGTGTTTTTATTAGTATAAATTCATAAAATAATTACAAATGTGACATAAAAATCTGACAGCACACGTATGTCATCCAACGACATATCAAAAGGGTTTGTCCGATGTTTTTGTTTTTAAGCAGCTTAATCGGAATCTGAGCTCGATCTGCTGTATCTCCTCCGTTTCCCTGCTGATGGAGGCGAGGATCTTCTTTTTGGTGGCGGCGAAGGTGAGCTGGAGCCACTCGTCACAGAACCTCTTCTCCTTCTTGGTATGCCTCGAGGCGATCGAGATCTTC…	cluster_11	1
ENSHYS-21198	evgtrinLocDN5732c0g1t10	XP_012555491.1 PREDICTED: uncharacterized protein LOC100204624 [Hydra vulgaris]	NA	CCTTTTTTTTTTCGAATATTATTCGAATAAGATATTTTCCTGATAAAGTCGAATGTCATAGACAATGAAGAATTTTAACGAAAAAAAAAAGGATAAATCTACCAAACAAAAGCGTCGATGGATATTATAATTTGGTTATTTCTTCCAACAGAGATCTCCTATTTGACAAAATAAAACTAAAAGCTATGTCTGCTACGTCTGCATCACATCAAGGGCGTCTAGTGTTTTCACGAAACCTTTCTCTCGGGCGACACGACCAAATTTTTTCCATTGTATCTGTGAGAATATTTCATGTGTTGGTTTTGTTGGTTTACTTAATAGAACAAATGCTTTAAACGTATTCTCGATGCAGTTTATATCATCATCGTCGTGGTTTTCTTCGAGAACCAAATCTCGTAA…	cluster_11	1
ENSHYS-21096	evgHyS_ScswcV5_655.g2533.t1	XP_012557566.1 PREDICTED: uncharacterized protein LOC105844933 [Hydra vulgaris]	NA	ATGAAAATGTGGCTCTTTATAACACAGGTCACATGTTTAAAAAGGAAATTTGGGATAAGTTCGATTTTTGAAATTTTAGAAATCTTAGCTTCCAAAAATCGAACGAGAGGGACGACAGATCCCAAGCAAGGCATACTTATTAGACAAGCGAAAGAGGTGGCTGTAAATATGCAAACACTTTGGCTCATTGTTGTTTTGTGCTTTTGGAATGCCCAAGCAGAGGAAAAAGCTGGTACCTCATGGCATCCAATCGCTGGCAGTTTAAAAGTTGTTTCAGCAGGTCAAGCAGGCGTATGGGGCGTTAACAAACGCGATTACATCTACTACAGAGTGGGAACGTATTTGCCTGGACCAATTTACAAATCTCCACTGAAAGGTTCAAAATGGAACAAAGTTTGG…	cluster_11	1
ENSHYS-20539	evgtrinLocDN9051c0g1t3	NA	NA	ATGAAGCATTGGGGCCTTCGTTCTGATAATTTTTATGGGGGTTACAGTCCACGTACCCCTTTTTTCTTCGTCATTGCTACTTATCACTTCCTCAGGTATAGCATTATTTTCTAGGGCATTAAAATCAACAACATCGTTCGAAACAACAGCAGGTTCCTTTTCCTCCGTATTCACTGGATGCGCGTGGTCTTTATTGGTTCTCCATAATGCTTATAGCAAGTTCTCTAACTGATTTTCCTTGAACAGGCAGGTCGCGGCTTAGGCAAGTAGGCGAAGGGTCTCTTTTCCCAACTGTACCCATTGTTTTCTTTGTTGATGTTACTTGTAGAGTTTTTCAATTTAGTGACTAATAATTGAACATCCTGAGGCTCAGCGTGAATCTTGATGCCATCTGAACCA…	cluster_11	1
ENSHYS-20337	evgtrinLocDN13946c1g1t2	XP_018495554.1 PREDICTED: filamin-A [Galendromus occidentalis]	NA	GTAGGTCATTATAATCTCTTCACGTCTGTTTTCTCTCTTCCCTTCCTTTCGAGCCTGCGTGTTAAACTTTTATAAGAATGAGCTATTAAAACAAATTTGAAAACGTGTGAACTATCTTTTGAGATAGAAAAAGAAAAAAAAAATCGTGATTATATTTCGGATGAAATAAAATTACAAAAAGGAAATTTTTTATTTTAGGACAGACAGGTGAGATTAACAAGAACTAAAATTAACTGGCCCGAGATAATGATAAGTTTGAATATCGCTCTCTAACATGAGATGAATATTTTGCTCTTATTTTTGAAATATTCATCAAAACGAATGTTTTTTCCCGCTGGATTTAGTTTAAAGGTTACAAAAACGTATTTATAGTTCTATATATGAAAACCAACAGGGGGT…	cluster_11	1
ENSHYS-20026	evgtrinLocDN4814c1g1t21	XP_012565282.1 PREDICTED: diacylglycerol kinase zeta-like [Hydra vulgaris]	Diacylglycerol kinase zeta	ATTGATACACGCATGAATGAAAACGACAGCCGCACGACACAACCACGACACACGACGTTTCACAAAATATGTCCGAAGAGTAGTAGTGCAGTGTTTTTGTTATTGACTAGTAAGATTTTTTGAGATTTACACAAACAGCATGCAGCAAATGCATGATCAATTTTGTTTATACAATAATGTTGAAGAAGTTCTACCAAAAATAGATGACACTTTTATCGTGTAGCCTTCATCAGTCAGCTGAAACTAACACGCGTTATGGCATTTTTATAAACGTTCATGTCTAAAAATAATATCAGATTGGCGTTCAGTGTTATGTGGCGGTTCTTTCTTTGTAACCAGCGTTAGGGATGGTTATAACAAGTTCAAAAAAGTTTAAACTGCAGTCTCGTGATCATCAGA…	cluster_11	1
ENSHYS-19573	evgHyS_ScswcV5_4509.g21429.t1	XP_004207525.2 PREDICTED: uncharacterized protein LOC100212386 [Hydra vulgaris]	Chitin synthase	AACAAATGAGTGCTTCTAGCTGAAGACAGTAAGCGGTTTCATCGCTGGCCGAAGGAACGTAACAAAAAAAAGTTTGAAGAAATATTAAGAAGAAGACGAAATATATATGTTGAAATAAATTAAAGAATATTTGAATATATTTATAATAAAAAAGAGGAAGGGTAGTATACTGAAGAAAAGACATGGCTGACAATGTCACGGTGGAGGATGTTGAAGAAGCACAACCAAGGGATAACATGGAGATGTATGAATACGAAAGAGAACCTCGTGCGAGAGATTTTGAAAACGAGTCTGAACGAAGTTACGATTCTGGTTTGCGTTTGATTAACCAAGCCAATCAGAATCTAGTTTACGATTACAATGATTTTGATGTCGGATCAGCAGTGGGCAAAGCAAGCG…	cluster_11	1
ENSHYS-19468	evgtrinLocDN8584c1g1t10	XP_020603836.1 E3 ubiquitin-protein ligase TRIM71-like [Orbicella faveolata]	NA	AAAGTTTAATGTCAAGTCAACTTGATAGACTACTGGTTACCACTTCGAAGAACGCACACGTCTTCTTCTTCTCCCATTACAATTGGATGTTAAAAAACTAGTGTTGGAGAACAAAATCGGTTTTTCTGGACTTTGCATTTTCACATCAGCAACATCTGTGAACGATAAATTTTCCAGATCAGGTGATAACATGCTGGAGAAGTCATAACCACTGCATATATCTTTCTTTTTCTTCTTTTCATCTTCAGAGGGATGTACATTTTTTCTCGAAGGAAAACCCTTCCTCTTCAGTATATAATCAACTAAACGCAACTCCTCAAGTGAGTATTGACTGTACTCATCCATCATTGTGATACAATTTGCCATGTCATGCCCAAATTGAACATCTATTGGCACTCG…	cluster_11	1
ENSHYS-19464	evgHyS_ScswcV5_4475.g21332.t1	XP_002162225.3 PREDICTED: dual specificity protein phosphatase CDC14A [Hydra vulgaris]	Cell division cycle 14Ab	TCGAAAGTTATGAACGGGGAGCGAATTGAACGAGAACATGAGTTGCTAGCGAGATTTATTATTACTTTTATATTTTAATTCTCTTAAACTTTTCTTTCTGCAGCAGGTAAAATGTACGAAGATCAGGATCTTGGAAATGCTTGCGAATTTATAAAAGATCGTTTGTATTTTGCAACTTTAAGAAATAAACCAAAGAGTAGCACAACAACACATTATTTTTGTATTGATGAGGAGCTTATTTACGAAAATTTCTATGCAGATTTTGGACCACTTAACCTTTCTATGCTATATCGGTATTGTAAAAAGCTCATTAAAAAGTTTAAGACGCCAGTGCTTTCTCGCAAAAGAATAGTTCATTACACTTCATATGACAGTAGAAAAAGGGCAAACGCTGCATGT…	cluster_11	1
ENSHYS-19321	evgHyS_ScswcV5_4433.g21177.t1	XP_012565140.1 PREDICTED: WASH complex subunit 7-like [Hydra vulgaris]	WASH complex subunit SWIP	TGTGTTTATAGAGCTAAAAAAACATGGCTGTTGCAGTAGATGAAAGCTGGGGCCTAGACCGGTTCGATGATGGAACAACCAAAATGGTTGGTGAAATTCAACTAAAAAAGTATGGTAAATTCCTAAATGAGTATGCATCTCAACTAAAGGCCATTGAAGATGCTCTTGATGAGGCTGCTGGAGATTCTTGGGATTTTACTTTGGATCCTATTGAATTACAGATACTTCCTTATGAACAATCCAACTTACTTGAACTGATCAAGACAGACAACAAGGTGTTAAATAAAGTTATCACTGTGGTAGCTGTTCTTTGCTGTGAATGTAAGCTTCTGGTCCATGAGGCAAAGACCAAATATTTTCCACCTTTGCTTTTGTACGACGAAGGACTGGGTGAAAAGA…	cluster_11	1
ENSHYS-18883	evgHyS_ScswcV5_4378.g20783.t1	XP_012562904.1 PREDICTED: ribosomal RNA-processing protein 8-like [Hydra vulgaris]	Ribosomal RNA processing 8, methyltransferase, homolog (yeast)	TTTCAGGTTTTCTAATCTTCATTGATTAAATATACCAAGAATGTTTGGTTCAAATTTTGATTGGGATACAGATAGTACTCAGGATATTTTAAATGAAAAACTGTTTGGGAAGAACTCAAGTGGTGTAATTGAACAGAGTCATGATAAAAAGACAGCTAAATTAAAAAGAAAACATAATACTTCTGCAACAATGGAAAATGAAAAAAAGTCAAGGAAGAAAGAAAAACATGTCGAAGTTTTAAATGATGTTGATCCTGTCTATCGTGTAAAGAATTGTCCGTCTGAGGAAAATACTGCAAAACACGAAGAACTTGCATCAAAAGAGAAAAGGAAGAAGAAGAAGAAAAAAAAGAAGATGTCTATGGTTCCATTGGATAACGATCTTCAGGAGACTAAAGT…	cluster_11	1
ENSHYS-18630	evgHyS_ScswcV5_4378.g20565.t1	ELU07782.1 hypothetical protein CAPTEDRAFT_103287 [Capitella teleta]	PR domain zinc finger protein 14	ATGGTACCTGATACAATCATCTTGCGATTTGTTATAGGCTATCACAGCAAATCAAAATTTGATATGGACTTCTATCCAAGATTACCGTATGGTAGCTACAAAAAGTTGTATGGACAGTTCTACAATCCACCGTATCACACATACCCTTGCAGCCAGGGTGTTAGAGGATATGAAAAACCACCTGTACCCTTGTACCCAGTAACGCCTATCTACCCGATGAAGGAGAAGAGGTTGGTGATCAAGGAGGCAAAGAAGATATATCACTTTACAACCGGTGATGTAGACGCAGTATTGTATGGTTACTTGAGAGACGAGAGTAATGTCATCCCACAGTTACATTCGCTATCTGGTGTGCGTTTTGAAAACCATAATCCTTCGGGCGTGTTCACCAATGAAGTT…	cluster_11	1
ENSHYS-18557	evgHyS_ScswcV5_4378.g20497.t1	XP_012553448.1 PREDICTED: ubiquitin carboxyl-terminal hydrolase 8-like [Hydra vulgaris]	Ubiquitin carboxyl-terminal hydrolase 8	GTTTTAGAAAGAATTCTAAATTATGCCATCATGCAGCAAAGAAAAGAAGCCATTACAATTTAGCAGCGTTAATGAGCTTAATAAACATACGGATAAGGTGATTGTCAAAATAAATTCAGTTCTTCAATGCAAACAGTATTGCAAATCAGCAAATGATGTATATAGAAAAGCTGAATCATTGTATCAAAATCAAGACGAAGAAAATGCTTATATTTTATTTATGCGATACTTTTTTATTCTATCAAACATAAAAAAGTCTTATGAATTTACACACTCTAAAGAGAAATTTAATGCAATCTTAAAAGAGTGTGATGCTTCTGCTGCTATTGAAAAGGCCGAGATACTCCATTCCAGTCTAGAAAAGAGATATGAGAAAAATAAATTTGATATCTTGCGCAA…	cluster_11	1
ENSHYS-18457	evgHyS_ScswcV5_4367.g20410.t1	XP_002156857.2 PREDICTED: uncharacterized protein LOC100215884 [Hydra vulgaris]	NA	CAACAACAACAACAACAACAAAGCTTTAGAATAAACTGATGTGTAAATGTATTATATGCCAAGGCTGGAGTAAGCAACTTGGGTGGTGGAAGCTAAGTAAGCTTCTGCCTCATTTTAAGAAAAGCCATAAAAGCCCTGCGTACGAAGTTGTTTTAAAAACTGAATAAAACTTGAGCATAACACAAATTTTGGATGGCGTAATTGCAGTAAACAATAAACAAAATCAAATGCATCATTGACTGCGCTGAACAGATGCCTAATATTATAGTCTCAGATTTTCCAGACATCACTTCAGTTCAGTTTTGTGCTTGGTGGGAAGGCATTGGGCTGAATTTTAGTGAAAATCTTTGAAAAAGCTTCCAGTTTCTGACCATTTTCAACATCAAAGGACACTTGACA…	cluster_11	1
ENSHYS-18211	evgHyS_ScswcV5_4270.g20186.t1	XP_016896479.1 low density lipoprotein receptor adapter protein 1-like isoform X3 [Cynoglossus semilaevis]	NA	TTAAATAGGCTCGCCTTAACTATATTCACATCAGAAACGTTAAAGCTTCTACGAGATTCGAAACTTCAAGAAGAGGAGGCTACAAGAGTCAAAGCAATAATGATGAGTTACAATCAAAACAGAGAAATGAGCTTCAAATCAGTTATGAAGAATGCCACTAGAAGATTCAGTCGAAAGGGGAGTTACGATATTGGAGGAAATGCACCAAGCTTTAAAGTAAAAACGTTGTGCTTGGAAGGATTGGAAGTGGGTGATTTGGAGGCGTCTACATCGGTGGAAGCTGTCGACATGGCATTGGGATCAGCTGGTTCGTTAGAAGGAAGAAATAAACATGATGTCGTGATGAAGGTGTCCGTCCAAAAAGGTATCCAAATTATATCCAGGAAAACAAAGAAAGAA…	cluster_11	1
ENSHYS-18093	evgHyS_ScswcV5_4270.g20082.t1	XP_012561242.1 PREDICTED: uncharacterized protein LOC101238333 [Hydra vulgaris]	NA	TCTTAGGCATATATATTATCTAGATAATTTTACTTAGTTTAAGATAAATATACAAGAAAAAGGTGAGAAAAATGTTTTTTGCAGCAACATGAACAACATATTGGTTTGGAATGCCCAATAAGAAGCGAAACCTCAGTGAAGACAATGGAGACATGGTGAACCTAAAGAAAGCTGCACTGAACATAACCTCAAGGTTTGGTCTCCTAAACACTCATCGACCTTTAGTGGTAGCTATTTCAGAAGAACGACAAGCTCATGAAACACTTCTAAAGTTAATCTTGACAAGGGTTAATGCTGGAACATCCATTTTAAGATGGGCAAAAAGCGAAGAAAATCAAGAACTTAAAAATTCCATGTGCCGATTATATGACATCAATTTAATGTGGGCGCAAGTGCAGC…	cluster_11	1
ENSHYS-17819	evgHyS_ScswcV5_4270.g19862.t1	XP_002168273.2 PREDICTED: fibropellin-1-like isoform X1 [Hydra vulgaris]	LOW QUALITY PROTEIN: protein eyes shut homolog	TTTCAGCAAAGCATTGTAAGTCAGATTATGGGTATACTGTGTCAATCATTTTTGCTCTTTGCTGGTTTTATTACTGGTTTATACTGTCAGCTGGACATTGTAACTGATGACACACCATTGGCATTGAGAGGTGCATGCATCAGCAATCCTTGCCTACATAATGGTTTGTGTACCATTACACCAAGTGGATTTATATGCACCTGTATGAATGGTTTCATTGGTGTTCGTTGCGAACGAAGAGCTGATGATTGTCCACGTGACAATGCCATGAACTGTGTGCATGGTGTTTGCAAACTGGATATGAATGGAAATCCACGCTGTTTATGTAATGAAGGTTATGAAGGTCCCGCATGTTCTATTGCCACTGATGACTGTGCTTCCCAACCATGCCTAAATGGT…	cluster_11	1
ENSHYS-17710	evgHyS_ScswcV5_4270.g19769.t1	XP_027045027.1 uncharacterized protein LOC113672880 [Pocillopora damicornis]	Soluble adenylyl cyclase	GTCTTCTTATGATGTTCAAACGTTAAAGTTTGTTTGAATGTTAATATGTTTTTTACAAGATGACACAAGACACACTATTTCCAGCAGGCGATCGAAGAAATGTTTCTCGCCTGGGATTAACCAACAAAACATCAAAATTATCGTCTCTTGGCAGATCAAGTTATGACTCTACGAATATACTCAGTCGCATTCTGCTGGGACAGAAAGCAGAAGAAGCAGATAAAAACAACAACGAACTCATTCGACAGCTTCTTTGTCACATCCCTGATAGCATGATTTATTTTAATCATAGCAAGGATATGCCATCAACTAAAGAATTTCTCGGAGTGGTGATGTTTGCTGATATCTCAGGATTTACAGCTTTGACAGAAAAATACAGCGCTATGGCAACAGCGGATG…	cluster_11	1
ENSHYS-17677	evgMSTRG.107119.1	NA	NA	GTGACGTCATATTCTTGGAGAAGATGCTAGCTAGTAAAATAAGTTTCGAAAAAAAATTGAGCATTACCCTCTCTTCCACCAAATAAGAGATAAAACCCTGCTTACATTTACCAAACAAGTACTAAAGGCCTGTTTGCACGTACCGGTTTTTTATTTTTGCATAAATATTGGTTGATAATGTGAAAAAAGTTCTTATTGATCATCGTTAACATTTCACCTGTCGATTTCAACAACGTCATCATTAATGGGATCCCGATTACTGAAAACACCATGTAAAAGAACTTCCCGTTTCCCGTTTTCGGATACACATCACCGTAACCTAAAATAAAAAAAACAAATAAATAAATCGCTTCCATGTTGAGATAGCGAACTATACTAGATAAATAAATAAATACACAA…	cluster_11	1
ENSHYS-17598	evgMSTRG.106920.1	XP_002739447.1 PREDICTED: solute carrier family 15 member 4-like [Saccoglossus kowalevskii]	Solute carrier family 15 (oligopeptide transporter), member 4	ATCTGCACATGCGCATTAAAATAAAATTCTCCGTCGCCCCGTCTTTGTTTCGTTAGGTCACAATAAATATATCCAATCGGACGAAGATGGTGAAAAAAAATTAAACATTATTTTATCAAATATGACCTTCACTAACGGCAGGAGACCGTCTGTCCCAACGTGGTTCATGTGAATGTTCAAACAAGCTTTCCCTCGACGCTCTTAGGGGCGTGCCACCAATAGCATAATTTTTCACATATGAGTACTTAGCAGCGATAAACACGAAGAATAAAAAGTTTATAAAAACAACAACAGCCAGTGAATAAAAGTAATATTCCAAACGGCACGAGTTTATATCGTCACAATACCAATTTGAATATGTGTTGAAAATTTCGACCAAAACGCATCCTAACATGGCGC…	cluster_11	1
ENSHYS-17554	evgHyS_ScswcV5_4270.g19626.t1	XP_027050549.1 uncharacterized protein LOC113677894 [Pocillopora damicornis]	NA	ATGTATGAACTTGCAACTTTTTATCAATTATATGATAAAATGTATTTACTTCTGCTGATAACTTTATTTTTACCGAAAACCACAGCGAGTGAAGATTGTGGTAACGCTGTCCATTTTGTCAACGTTTCCACTGTGTATTCCAGCAAGACATCCAGCTGCACCACTGCTCAAAATCAAATTATTTGCTCCAGTTTTGTAAGTGCTATTAAGCTGCATGCCAAAAATCAAACTTGTTTGCGTATTTTGGATGATCAAGTTTTACTACATGAGTCTATAGTTATATCGCAGATTCATGACTTTCATATTGTCAATTGCTTTAAACTACAAACAGTCAATATAACGTGCAGCACAAAGAACCAATCTGGCCTTTCTTTCGTTAATGCAAGAAATGTGTTTATA…	cluster_11	1
ENSHYS-17465	evgHyS_ScswcV5_3040.g11968.t1	XP_012563851.1 PREDICTED: acid-sensing ion channel 4-like isoform X1 [Hydra vulgaris]	Sodium channel (Fragment)	ATGGATAATGTTGCATGTGAGAACATCGAGGTCGACATTGTCGAAGCAAAAACTGAGGAAGAAATTGTGATAACACAAAGCGTTGAAAAAGTCTGCAAATTAAAAACTGAGACTCCATTGAAGAGAAGAGCTACAATCAACAAAAAGTCTCTGGACAAGAAAGCAGATGAATATCTTCAAAGTGTTACGTTACATGGATTTACCAGAATTTTTACTGGTTCTAAAATCGAATCAATGCTGTGGCTCATCATACTTATCACTGGTTGTTGTATCATAGGATTCGTCTTCTATGATCTGATAAGAAAATACAACAGAAGAGATTCCTACATAAACATTCGACATACTGCAACAAATAAAAATTACTTTCCTGCAATTACATTCTGTCATAAAAGAACACCA…	cluster_11	1
ENSHYS-17145	evgtrinLocDN1924c0g1t14	XP_012560892.1 PREDICTED: uncharacterized protein LOC105846561 [Hydra vulgaris]	NA	CTTTGTGTTTGAGTGGCTTCTTTACAAGTATACCAATAATTAAAACAACAGGAGTATTTGTCAAGAGCCAACTTGCGTCCGCTCTGGCCGCCATCATCCTTTACAGTATCAATCTTTAGAAAACCAGGAATTTCATCCAGCATTAAGCTTTGCTCATGACTTTCATTGATTATACTTTGTGCCATTTCATACTTGATCTTCCAATATTTGGCTAAGTTCTTATGGAAATGTTTCGGTGACATAACCACTTCATTTGTTTTTTTGACAACTTCATGAGACTGCAGGCATAACTCAGCTTGGGAAAATTTATCTTGCTGCATATTATTAACATTCAGCCCACTTTGTGATACACCCACTCGCCTGGCTGACCCACTCGCCTGGCTGCTGCAACAAGTGTCT…	cluster_11	1
ENSHYS-17115	evgHyS_ScswcV5_4255.g19237.t1	XP_012567159.1 PREDICTED: zinc metalloproteinase nas-8-like [Hydra vulgaris]	Metalloendopeptidase	GAATACACGATAGTAGTATGAAGATGCAGATGGAGAAATAAAAAACATGAGATTTATAATAATTATTCTTATTTTCATTCAAATTGTCTTCGGAAAACCAACAAAAAGGACACATATACACGGAGAAGAGAATGACAAATACATTGCACATAATCATAAGGAATGGATGAAAGAACTTGCAGCTGAGCAAGAAGCGGAGAAGCGTGGAGTACCAGGAACAATTGTCGAAGGAGATATAATAGCTTCAAAGAAATTTTTAAAGTTACGTCATAACAACGAGTCCAATTTGAGAGATGTTGTCATATATCCTGGGTTTACATGGAATACAAACGCAATTCCTTTTGTTTTCAGCAAAAACTTACCTGACATGTATAAAGACGTGATCAAAAGTGCTATGCA…	cluster_11	1
ENSHYS-16607	evgHyS_ScswcV5_4079.g18762.t1	XP_020915465.1 microtubule-associated serine/threonine-protein kinase 2-like isoform X1 [Exaiptasia pallida]	Microtubule-associated serine/threonine-protein kinase 2	ATGGAGGTACCAATGTATCAATTTGAAAAGCCACGTATAAATCCAGACCAAATACCAGGTCGCAAAGATTTATTGGACTATTTCAAACGTAAACAAATAGAGAAATACTTAGAAATTTTTCCTAAAACTGTAAACTTTGCATTTTTTAAAACGATGAGTGAGGACGACTTTCAAGAGTATGGAATTTCAGATGATAATGACATGCAAATTTTGCTTGATGCAGTTGCACAAGCACAGGCTGAGGAGGATGCTGAGGAGGAAGCAGAGCTCTTATTCGATTCATCACAACAAACGTCTGCTTCTTCATCACCAACAACACCAACACATAAGCGCCACATCCAAATTCTAGATTCAGACCGTAGAAAATCATCATTTTTTGGCAGATCTTCAAGTATCGAA…	cluster_11	1
ENSHYS-16590	evgtrinLocDN3863c8g1t3	XP_022290312.1 uncharacterized protein LOC111101951 [Crassostrea virginica]	NA	ATTTGCAAATAGACAACAAAACTGATCTCCCCCTACCTATTAAAGATGGGGTTATACACAGCAAAATTCTTTTGGACATCAGCAAAACAATTTGGCATTATCTGCTCTCCAAGCAGATCACAGTTACTGCAGAATATATCCCAAGCAAGCTGAATGTCAAAGCAGATTGGGAGTCAAGACATGCAACAGACTCATCGGATTGGAAACTTCACCAGAATGTTTTCAAGAAAATAACAAATCACTTCAGCCTACCGTCAGTCGATCTATTTGCTTTCAGGTTGTGTCACCAACTCCCAAATTATATGGCATGGAAGCCGGATCCAGACAGTATGGCAACGGATGCAATGCAACAGTCGTGGAGCAACCTCTACGGGTTTGCCTTTCCTCCTTTCAACATGA…	cluster_11	1
ENSHYS-16524	evgMSTRG.99764.1	XP_012562307.1 PREDICTED: AP-2 complex subunit alpha-2-like [Hydra vulgaris]	AP-2 complex subunit alpha	AATTTCAAAATTGGTCCACAAGTAAATTTGTAAGTACTTCAGCGATACCAGGTCTTGAAGCACGAATTGTTAGTCGATACATTTGTGATTGGCTGTTTGGTTCTAATCGTAGCAAATATCCTATCTGAGCACTCTGCGTGTGTAAGATACCGGCTGTTACGAAATTATCTGGATTAGGATCAATTCCATCCAACAATCCCATATTACAACCTAACAATTTTAATTTCGATGCTTCAGTGTCAATTGGAAAATTCGCATTAAACACCTTTTGACTTTCCTGCCCAGGGTTGCTTAGGGCTTTCCATCTGTTAAAAAAATCAGTAACAGACATTTCAGCCGATACTGAAAACTTGCTTAAGAAGATTGGTAAATGAACTGCAAATCTTTGAGGAACTCCGT…	cluster_11	1
ENSHYS-16453	evgHyS_ScswcV5_4075.g18610.t1	XP_022330897.1 transmembrane protein 117-like isoform X3 [Crassostrea virginica]	Transmembrane protein 117	TCGTTCTCACTGCATTTAGGCCTTTCTATTATAAGGAGGTGTGTCAAAGATAGCGACAGCAGGAAAGTTAAAATTGGTTGGGAATTTGATTTGATCAGCTAGCGAAAAGTCACACAAGTACTGCAAAATACATTGGAAATGGGTAATCGGGAGAAACAAAGAATAGTTAACGATTTTGACGAGGAGGATGGCGGAAGATTAATGATGCGAGCTCAGCGATCAAAACGACTGCAACGTTTTCGACATTATTACCAACACCCATATTTTCGAATATTTGTCTCATATTTCGTGACAATATGTAATTTCTGGATTTATGCGGAGGATCCTGTTGCACACAGCAAATCAAGATGTGAAATACCCGTTGTTGGAAGTACATTTTCTTTTGTTGCTACGAAGTAT…	cluster_11	1
ENSHYS-15660	evgHyS_ScswcV5_3978.g17849.t1	XP_028396751.1 protein FAM221B-like [Dendronephthya gigantea]	NA	AAGATGGTAGGGTAGAGGAAAGAAAAGGTGTAGAAGTTTTAACTGAACTATATACGTGAATTTAGTTTTTGTTGGTCTGATGTTATGGATCCTGTAAAGAAAAAACAAACACGCAAGAAACTCATTCAAGTTTCTCTACCAAAAGAAGAAAAAAAGAAGAACGTTAAAATATCTAGCATAAAAAACTTAAGTAAGACCACTTCAGACGATGCAGCACCTGGCCAACGGCAAAATCGCTATGGACGAAGTGGTCCAACAATGCCAAGAAGTCGGGTAGCCCCGGTTGATAGTATCGTCAGTGCTAAAACTAATAGCAATAGAAATCGACCGACTCAGTTAGCTACTATTCTTTCCCCTAAAAATTACACTGTAAGGCCTATTGTGCCTGCCAAAAAGAAA…	cluster_11	1
ENSHYS-15589	evgtrinLocDN122678c0g2t5	NA	NA	AATGGAGATGATGGTACTATCCATCTTATCTCCTGTTTTGATGTGCGAATGGAATTTGACAACTTTCAAAGAGGCTTTAATTACAACAGTATGTCTGTTTTGGTTGCTTTGTTATATAACCCACCCCTCCTTCATATTATGGTCCAGATATTCTATATAAAAACGCCGTGTTTTATGTCATGTCATAGTAAAAATGATCTAGTCATTACTAAAAATTTTTTCCTGCAGATGGTCTTTTTGGGTCAAGGTATTGGTTCTTATTCATGGGGATTTGCCAGTGACAAGTTTGGGCGAAAAAAGGTAGGTATACCAATGATATATCTTTTGTGTTTATAATACCCAATTTCAAGTGTATTTTTGGTAAAATTTGTTTACATAAACCTTTTTTTTAAAAGTTTT…	cluster_11	1
ENSHYS-15350	evgHyS_ScswcV5_3964.g17575.t1	XP_012563310.1 PREDICTED: uncharacterized protein LOC100210520, partial [Hydra vulgaris]	NA	AGATTGTTGATATATGATTTAGCAAACAAGAAATGTGTTCATAATAAAAAACTACAACCGCAGAATCAAACAGAAATGATATGCAAACGATTGCTTTTGCTGGTGTTACTTGCCACCAGTTTGGACAGATGTTCTAGTGCGTTTTTAGATTATGGAAGTTCTGTTGGTGACACAGGACTCGGTGGAGGTGACGATAATACCTATCTTGTGACTACAAAAGAAAACATCAAAATGTGGAAAACTGACCAAACAATGTTTTATATAAGCAGCAACGGAGTTATATTTCCAAGTGATAATGGCGAAGTAAAGCCCTCATGGGCTTGGCAACAGTTACCTAGCAATTCACTATATGTGTACTATGCTGATGCAAAATTTGATTCAACATGCGCGGAATGCAAT…	cluster_11	1
ENSHYS-14947	evgtrinLocDN207540c0g1t3	NA	NA	TCTTACTGGCGTCCACATAACATTTTCTATAAATTTTATGGGCCTTTTTAAGTCTGACGTAGATTGTTCAATTGTGCGAGCGTGTACAAAACGCGACAAACGTCCACCTGGTCTACGCGTATGCAAAAGTAGCGAATCGCAACCTGCTTGCTGCAAAGCATTGGGAAATTGTTTTACGAAAAAAGCGCCTTTCTTAAAACAATTTCCCAATGCTTTGCAGCAAGCAGGTTGCGATTCGCTACTTTTGCATACGCGTAGACCAGGTGGACGTTTGTCGCGTTTTGTACACGCTCGCACAATTGAACAATCTACGTCAGACTTAAAAAGGCCCATAAAATTTATAGAAAATGTTAGCTGAACACCAGAAAATAATGTAAACCAGCAACTTTAAATAAGCCC…	cluster_11	1
ENSHYS-14516	evgHyS_ScswcV5_3887.g16836.t1	XP_004206648.1 PREDICTED: NF-kappa-B-activating protein-like [Hydra vulgaris]	NFKB activating protein like	TTCAGGTAGTTGTAATGACCTCCTATATAAAAAGTTATAGAAGACACAGTCCAAACAACAGAAGTAGAAGTCCTTCTCCTCAGGATTCACGATATAGAAAAAGAAATCGCTCTCGAAGTCGTAGTTATAGCCCGGACAAATACAAAAGATATGAAGCTAACTCACAGAGTTATTTCAAGCAAAGTAGAAGTGGAAATAGAGATATGCGAAATGGTGATTTATGGCGGGATGAGCGAGAAAGCCTAGCCAAACATGGTGTTTCTTTTGTGTGGGGACTGTCTCCTCATCCTGCTAATTATGATTCAGAAGATCACCAGGATGATTCTAGTGACACTGAAATAAAAAAGAGAAAGAAGCAAAAAAATTCAAAGGAGAAGAAGCACAAGAAAAAGAAAAAAC…	cluster_11	1
ENSHYS-14446	evgHyS_ScswcV5_3882.g16768.t1	XP_027051725.1 radial spoke head 1 homolog [Pocillopora damicornis]	Membrance occupation and recognition nexus protein 1	GAAGAAAAAAATAAAAAAAGGAGGAAGAAGAAGATAATAGGGAAAAAAGAAGAAAGCAAGAGAGGAGAATTAAAAGTTTCTAAAATCTTAAAAGAAATAAATCAGCGCAATGAAAGATGTGGAAAAGAAAAACACAAACCCGTCCACATACACATACACTGGTGAACGAAATACAAAAGGGGAAAGACATGGTCAGGGTCGAGCAGTTCTAGACAATGGAGACATATACGTTGGTGAATACAAACACGGCGTGAGACATGGATATGGTGAATACTGGTTCTTTCAACAAAATGGAGCCAAATATGCTGGTTGTTATAGCAATAATAAAAAGAACGGCGAAGGCACTTTTCTTTATCCAGACAAATCGAGATACGAAGGTGAATGGAAGAACGACAAACG…	cluster_11	1
ENSHYS-14125	evgtrinLocDN207690c0g1t2	PIO15690.1 hypothetical protein AB205_0141030, partial [Rana catesbeiana]	NA	GTCAACTCCAGCCATTTTCTGATTATATTCTGTTAACATCCACTGAGTCAGCCTTATGCATTGTTGAAAACATGTATATCTCTTTCTTATCTTGGTATCTTACTGCAAGCATATTTTTATTCCTCTGGAATGCAAACCGGCCCTTTTGAGCTTTTACTGTTTGAAGGAGGTTGGAAGCTTCAATTTGTTCTTTCTGACTGTTCAACCAGCCCACGTTTTATTCTCGTAAAAGTATTGAAATAGCGCTTCGCATGTGTACCAGTTGTCTACGTACAGTTTGTAGCCCAAACCAAGGAGATCGCTGGCTAAGTTAGCAACAATTAGGCCAATTTTTTCAATTCCTTTCTTAATACACGTTGTTGGTCATCACCAGCAGCAGTTTTACCAAAGTACACATTT…	cluster_11	1
ENSHYS-13921	evgHyS_ScswcV5_3781.g16265.t1	XP_002158904.3 PREDICTED: endothelin-converting enzyme 1-like [Hydra vulgaris]	Endothelin-converting enzyme 1	TGGCAGCCGAAAAATAAGAAGAAAGGTGTATATAACTTATGCTGGCAGATTATTACAACTTCGTATAAAATAAAACAGGGTAAAATAAAATTGTAAAATATAAAACAATAAATATATCAAACAACATAATTAATTAGGTGAAACATGACTTGGGATACAAGGTGGGGCAGTGTAAGTTCAAATCAGCGTAGGGAAAAGAAAAGAAAAGAAAATATTGCTCAGAGACAGTTTCTTATCAACTCCAGTGATAACGACAGTGATGACGAAGAGTGGATACAGCAGTTAGAAAGAGATTACGGTAAACGACAGCTCAAGAAAACGAAATGGACAAGACTTGAGAAATTATTACTAGCGGCACTTGGTTGTACGCTCATATTTGTGTCTGTTTTACTAACCGCT…	cluster_11	1
ENSHYS-13077	evgHyS_ScswcV5_364.g1261.t1	XP_012553859.1 PREDICTED: contactin-2-like [Hydra vulgaris]	NA	TTTCTTAACATAATGGTAGCTTATGCAAAAGGTAAACAAATGCTAGAGAAGTTAGAAATCTTACATAGTAAATGTATGCGATTATAACATAAAAATATAAAAAGAAATATTTTAAAGAATGGAGACGCCGTCCTAATGTTTGAAGATTCAAACAACAGCTTCATACAAAGAAGATGAAAATTATTTTACCGTTCTTCTGTCTCTTTCTGTCAACTGCACATGCCATAACAGTGAATCTGTCATTACCATCAGTTAACCTTGCATATGGAAATGCCATCAACGCAACTTGCAAAGTCTCGACAGATGATGAAATTTCATATTTCATTTGGAAGCAAAATGGAACTGTTGTTGCAAATACATCTGTAAACTTTTTAACAATAAGAAATATTACTCATCATT…	cluster_11	1
ENSHYS-12771	evgtrinLocDN18225c0g1t21	XP_012557661.1 PREDICTED: putative leucine-rich repeat-containing protein DDB_G0290503 [Hydra vulgaris]	NA	TTTTTACATTTTCTTTATTTCTATAGTTTAGGTAACTTTGTGTTTGATTTCGTAATTTTTTTCGCGCTTTAAATTTCGCGTGTGGAGCATTGTTTTTAAAAAATATTTTTAATGTTATCAGACTTGGAAAATTTAAGTTAGTTTCGTTAACTTATCAAAATATTTTTCGTCAGCAAAGATTTCCGTAAATAGGACTTTTTACATTTTCTTTATTTCTAAAATATTTTTTACGGTACCAAAATTTTTATATCAAATCCCTTGCAAAAGTAATGTATTTCAAATCTTGCCAGTAAAATCAGTAAATTCTGTTTTTGGACAGTTTTTTCCATGCACATACATTTAGTGGTCTATCAATACACGTGTTTCAACATACCTACTAAAACTGTCGGACAAATCAAA…	cluster_11	1
ENSHYS-12517	evgHyS_ScswcV5_3493.g15167.t1	XP_012559915.1 PREDICTED: uncharacterized protein LOC100210597 [Hydra vulgaris]	NA	ATGACACCTCTTTTCTTTCTTCTCGTTGCTTTGTCCATTGCTGCCTCACAAAAGCTATTTCCACATGGTAAAGCAAATGGAGATACAGTTATAATAGATTCACAAAAATCTATTAATCGATTATCATATGGCGATACTGATAATGGAATTAAGGTTATAGACACTCCAAATTTTCCGTTTTATCAACGAAAGACAAATAACAACAAAATACAGCTAAGTACAAACGGATACATTGTATTTGGTAGCAACAAAATCTTCAATTCAGCAACTCCAACAAACTTTCCTATAAACTATCAAGGGCATACATTGCCCATCATTGCAGTTTTTTGGACAGATTTTTATTTTCAAGTGAACTCTATGTTTTCCTATCAAATACACACGTACGGTGAAGTGTTACAT…	cluster_11	1
ENSHYS-12334	evgHyS_ScswcV5_3470.g14975.t1	NA	NA	ATGGACGACCCAAGTTACGATGCTGGCGAAGAAGAAAGAATAAATGCATTAGAGCGTACACAATCTGCTGTAACATCGGGATTGATCGAACAATGCGTAGAGTGGTTGTCACACAAAGAAGCAAGTAGTTTCATCACGTTGAACGATATACTTCAAGATACCTTTCGACTGAGTCAACAATTTAATTTTTTGCTCAACTTCACCGGTTTAGAAGAGTCTGTTCAGCAATGCCAAGTTTTTCTGGTTCCTAATGATGATCAAAAACCTACTTCACAAGAAGAACAAAAAGAAGAAGGAAGGAGGGAAAATATATCATCTACTATTAATCCAGAGCTGCTACTAAATCCAGCTTTTCGACGTCCTTCATTTTTGTTACCGGGAGCAAGCCAATCTCAGTCT…	cluster_11	1
ENSHYS-12243	evgHyS_ScswcV5_3470.g14905.t1	XP_012561201.1 PREDICTED: uncharacterized protein LOC101240955, partial [Hydra vulgaris]	NA	AGACATGTTTTAGATACAAATATGATGGACAGCACTGAAGAACAAAATGTTGTTTGGTCAACACTACAAACTATCATAACCAACGTTGTAAATAATTTAGATAGCAACACAGCTCCAAGTAAACTTTGCACAGTAGAGAATAAAACTCAAACCAATAAGTGCTATTATGATAGAAATGAAAATTTTGTTTTACAAGAGAATAACACAAGTAATCATAAAAAGACACAAAAATTAGAGCAAGAAAATAAAACTAACGTTAAGAATGATGTGGCTTCCCATCCTAAACTTAAAACAGAAGTTCTTGTATCTAAACTGGACAGTCAGAAAATATCACAAAGCGTAAGTAGATATACGATGACAGAAGCAAAGCATTTGGAAATTGCAGAGGCAGCACAGAAA…	cluster_11	1
ENSHYS-12237	evgHyS_ScswcV5_3470.g14899.t1	XP_020601745.1 uncharacterized protein LOC110040813 isoform X1 [Orbicella faveolata]	NA	ATGGACAAGGAAATAAACGAATGGGACGAAATGTTGTTGGAAATACAAGAAGACATACTGGAACATGTAAAAAGTGGAGCCTCAAAAGAAGTTTTAATACCGCTTGTCAAATCCCTCCCACATGTCAATTATTTTGAAGTAGTAAATAAGCAAGAGGAATGGACACCACTTCATTGGGCCGTAGCAACCAACCAAAAACAATTATGCGAAATTTTAATTCAAAATGGTAACGCAGATGTTAATATAATGGCATCCAATATCCCTTCAGGCGATATTACAAATTTTGCGGAATCGCCTTTTATGATAGCCTGCACTCCAATCGCTAGCTTCGATTTGTTTAAGCTATTACTAAATAATGGCGCTGATGTCCAGGCTAGGGGACTAGTTTCAATGTTTTCC…	cluster_11	1
ENSHYS-11808	evgHyS_ScswcV5_3470.g14569.t1	XP_002158591.3 PREDICTED: kaptin-like [Hydra vulgaris]	KICSTOR complex protein kaptin	ATGGAGGTGCAGGACGAGAGCGAAGATAAGTTAGAAGAATCTGTCTTAGAAGATGTTTCATCTACAGATTTTGAGAGCGTTGATAAAAAACCCGTGGGGTCTACATCGTACAATGAAATATTCTTTATAGATCAAGGGTCACAATCTAACATATATTGCAGTACAAAATTAAGATATCCTTCAACAACACAAGAAAGGTTTTTAGTTGGAACTTTAAAGGGAAAGGTATCATGCCTTGAAAGATGCGAAGTTGCCGATGCACGTGAAAAGTTCCATAGCTCTCATGATATGCAAGCACGGGAAGTCTATTTTTCTTACATACCAGGTGATGCTGAAATTATTTCAATGGATGCATTTTATAAACATCAGACAATACGGGAAAGTAAACGTTTAATTGTA…	cluster_11	1
ENSHYS-11221	evgHyS_ScswcV5_3339.g14031.t1	XP_012558397.1 PREDICTED: pollen-specific leucine-rich repeat extensin-like protein 2 [Hydra vulgaris]	DNA replication licensing factor MCM8	AGCGCTGACTCGCCTGCTGAATACTTTTACTACTCCAGAATTTATGAAAATATATTATTAGGACTTTAAATATCCAGCCGTAGAGAAAGTAAATTTTAGAGCGTCAGAATGAAACTACTTCGTGCTAGTATTGTGATACTCGCGTTTATCGCTCTATTTGAATCATCAGATGGAAAATCTATAAAAGGTAAACACAATCCAAAAAAACACTCCACGAGTAAGAAAACAGAAACGGTAAAAGGAAAAGAAAAGAAACCGAAAGAAGTTTCAAGTCCTTACTTAAACGATCCTGCCGCGGCTGCCCGTGCTTTATATGGACAGGCTGTTGAGGAAACGAAGAAAGATTTAGGCGAAGCCATTGATACTGCAGTCGAAGAAGTGAGTAAGCAAGCTATTGGT…	cluster_11	1
ENSHYS-11062	evgtrinLocDN72845c0g1t2	NA	NA	ATCTTTGTGTTTGAGAGAGAGGAGGAGAATACAATTAATACTTGTTGGTAACCAGCATAAAATAAATGACAATACCATGAAAAAGCAAATTCTTAGTGTACTCGTTTGCCGCTTTTTTAGGTGCGCAATCTGTTTATTTTTTTCCTTTACCGTTTTGGCAACTATGGTCGACGCTATAGCAGCGCATTGGCGATTAACTTCTTGATGTATTACAATGTTTGAAACAACCAATAACACCATGGCCACTGCTAAGCTGAATAGATACAATGAATAAGCCAAATCGTCATAATGTGTGATTTTTAAAGTAAAATATATCAACGGTAAAATTAAGGCGATCATGAAACAGTACACAAAGAAGCTCTTTGTGCAGTTGTTGTACGTAAAAGGTAACTTGATAGC…	cluster_11	1
ENSHYS-10875	evgHyS_ScswcV5_3305.g13737.t1	XP_014347563.1 PREDICTED: disintegrin and metalloproteinase domain-containing protein 15 isoform X1 [Latimeria chalumnae]	disintegrin and metalloproteinase domain-containing protein 33	ATGATCACACTTCATAATACCCTGCGTTATCAGATCTACGCGCCTACGACATTGTGGAACCAATTGTTGTCAGTAAAAGCGGAAAACATCATCGCTGGAGAAGAGCAGTCCAGGCGTCTTGTTCATCCAGACTTTACCTTAACATACCAAACTCGCAACGGTAAAAACAAAGTCGAAAAGCCGATATTAAAAAAATGTCATTACCATGGTCGACTATTGGAGACGAACTCAAGGGCAGCGATAAGTATTTGTGAAGGTGGTTTGTCTGGAAGAATTGTTACAAGCACTGGAGAGAATGTGTTTATCGAACCATTGAATGATAAACATGGTCGACATATTGTCTTCAAAAGTAAAGACGTCAAAACCAACAAAGCAATGAAGATCGATATGCTGTCTAGA…	cluster_11	1
ENSHYS-10310	evgHyS_ScswcV5_3298.g13205.t1	NA	NA	ATGGAGTTCAAAGAGGATCTCAAAAAACTTCAGAAAGGCCGAAACGAGATGATGAAAATCCATCAGGATGTTTCACAAAGTATCACAAGATGCATGGAGAACAAAAGCAAACTTGACGACAGTGATCTTTTTGATGTCATGGGCGATGTTTATTATCCATATAATGGGAAAAGATTAAGAGCATTTAAGTGTTCTATTGATGATTTGACCAACGTGTTGAGAAAAATCAAATGTTTAGCATACGAAAATCAAGAGACGCTGGGGTGCGTCGAAAACTTAATCATGACATTTGAAGAGTTGAGTCGCATGTTTCGTGACATGATCCCAACTCTTGAATTACAAATCGTTTTGCCTAAAATATTTCAATCATCGGACATTGCCCCCGCCTTTTTTCTCGCG…	cluster_11	1
ENSHYS-10053	evgMSTRG.134949.1	XP_001637385.1 predicted protein [Nematostella vectensis]	NA	ATGAACTGGTGAAACGCTGTCACCTTCAGGCCATGGTCAAGGTACCATTTCAGCACGGGCGTGTACAGCAAGATCTTTTCAGCTTTCATCAACCCTAGAAGCTTACGTGTACCAGGCATACGCTTTCGCCCTGTTGCTTTTAGGTACTCGTGCATGTGCTCAGGGATTTGATCGTCGGGTATCTCCTTGACCACAAATAGCGGAGCCATCTCGCTAAATTTGTCATACAGTTCCAGAGGGACCTCGATGTCGACCTGCGCAAACCCGAAGAAGGATCCATTTTGCACACCTTGTGTTAGTAGCTCGAGATTGTGTTTCGCTGTCGGTGTAGGCACCTTGATCAGCTTCTCCTTCCCACAAGGAAAGTCTTGCATCAACGTACTCGGGTACAGCATGTTC…	cluster_11	1
ENSHYS-10023	evgHyS_ScswcV5_3229.g13006.t1	XP_002594508.1 hypothetical protein BRAFLDRAFT_124968 [Branchiostoma floridae]	Cell division protein kinase 20	AGTTAAAGAAATATAAACAATGGATTAATTAATGGATTAGTCAATGGAGAATTACTCTTTCTTGGGACGAATTGGAGAAGGTGCACACGGCGTCGTTTTCAAGGCAAAGCAACTCCAGAGCGGAGAAATCGTTGCTTTGAAAAAAGTTCCATTACGAAGGTTGGAGGACGGTGTACCAAACACCGCTCTGCGTGAAATTAAGGCATTAGAACAAATAGAACATCCGCATGTTGTCAAGTTATATGACGTGTTTGCCTATGGTACAGGCTTTGTGCTTGTGTTCGAGTACATTTTGTCTGATCTATCGGAAGTACTGCGCAATTACGAGCAGCCTTTGCTACAATCGCATGTCAAAAGTTATATGTTGATGCTTTTAAAAGGCGTTGCGTATTGCCATGA…	cluster_11	1
ENSHYS-09663	evgtrinLocDN102792c0g1t5	NA	NA	CTTATTTTACTTTGTGTTTGAGAGGTGTCCGCTATAAAGAACTTTAGCTATAAAGAGGTTTAGCTGTACCGTTTCTGAGAAAAGAGACCGTTTCAGAGAGGTGTCCGCTATAAATAAAATTACTTACATTTTGTTGCTGAACCTTTGTGTATGGCAACACATAATAAAATAAGTATTTCAAAAAATAATATCTTATTATGTGTTGCCATACACAAAGGTTCAGCAACAAAATATACTGTTACGAACCCGGGGCCTACATTGGAGTTTATGAACCTCTTAAAAAAATGTACGGACTATTTGGGTACCGGAGAAATAACAAAAATCAATTTGTTAGCCTCAGAGAAAGAACAGGATTTTTTAGACAGCTTAGATCAAAGTGACAAAGCTGTTTATGTTTTC…	cluster_11	1
ENSHYS-09452	evgMSTRG.28788.1	XP_028402113.1 uncharacterized protein LOC114525103 [Dendronephthya gigantea]	NA	GAGTGGGAGGTAAGCTTTAAGTGCAAGTTTCAACAAATTTCTTCTTTTTAACTCGATTTTTTCTTATGTTGTTTATATATTTTGCCTATGTGATGCGTGAGGATGGCAAAACTGAAAATCACAACATGTACATCACCCCACAACTCATCTCATGTCCGCCAGATTAGATAGAATACCGTGAGGACTTAATATTCTATCTAATCTGACAAACATGTGAATTTAAACATACCTTGCCAATGAAATAAAAATTACAATGAATTTAAATTTGTGTGTGCAGCGATTTTCAAGAATATAAAATCACCGCATAAATATTTAGCCGTGAAGAAATTATGCACGCAATGAATCAGTTTTTCTTATTTTTAGGTTCGACATTCACAACCAACACTCGACAGAGTACAA…	cluster_11	1
ENSHYS-08603	evgHyS_ScswcV5_290.g1138.t1	NA	NA	ATGGGACGAGGAAATATGGGAAACCGGACCACCGACATGCCCAGGACAAACATGGGACGAGGAAAAATGGGAAACCGAACTACTGACATGCCCAAAACAAACATGGGACGAGGAAATATGGGAAACCGAACTACTGACATGCCCAGAACAAACATGGGACGAGGAAATATGGGAAACCGAACTACTGACATGCCCAAAACAAACATGGGACGAGGAAATATGGGAAACCGAACTACTGACATGCCCAGAACAAACATGGGACGAGGTAATATTAGAAACCGGACCACCGACATGCCCAGAACAAATATGGGACGAGGAAATATGGGAAACCGCACCACCGACATTCCCAGAACAAACATGGGACGAGGAAATATGGGAAACCGGACCACCGACATGCCC…	cluster_11	1
ENSHYS-08600	evgMSTRG.58460.1	KXJ09160.1 Integrase/recombinase xerD-like [Exaiptasia pallida]	NA	TTGAATACTTGAAAGCTAATCGACGTGTGATTGAATTTTCTGAAAATCCGCCCTTTTGCTTTAAATCACGTGACAACGTGATACCGAGGTTATTACTGTAAGGCCTGTTCTACACCGAAAATAAATTCTATTAATTTCTAATTCGCTTTGCTTAAACGAAATTAACCTTATTTATTTTCTCGTAGCCAGACCTTACAGAATAAAAACAAGTTGTTTGAGAGTCGGAGTCGTCTTAGGCTTGTACTTAAAAGTAGGGGTTATTGGTCGTATTACTTATCGTATTAAAACTTCTAACTTAGAAACTAAGAATTTCATATCATATTAAAAACCTAATGCTTTTGAGACTGAAAGTAACGAGTTGAGATCATCTTGCACGTGTCCATCTTTGGCTGATTCCGA…	cluster_11	1
ENSHYS-08097	evgtrinLocDN177578c0g2t4	NA	NA	GAGAAGAGAAGTGAGCCATAGGGGCCATCGTAGAAACATTTAAAGCGACTTCGAGATTAATAATGATTATCTCTACACCAAAAAAAAAACCCAGAAAGCATTTCTAAATAAAACGAATAACCGAAACATTGACAGGTTAAATATGCTTTGCATGCCATCGTTGTTACTAGAGGAAATGTGGCTGCAGCTAGAAGCCTTTTCCGATAATACAATATACATACAACCAGGCTTGTACATTTTGTTTCGAACAATGATGGAAAGGCCTATATTTATTTGACTTATAAAGTTACTATAATCTGACATTTCTGCGCTGTTTTGAAGAAACTTAACTTTCCTGATAAAATGGCAGCATTGAATAGGTCGAAAGGAACCATTTGCAATGTCCCTAGAGATTTTTTT…	cluster_11	1
ENSHYS-08061	evgMSTRG.39296.1	KXJ16428.1 Transposable element Tcb1 transposase [Exaiptasia pallida]	NA	TGTTACTGCGCATGTCCTGGATTTTGTCGGATTTCTCGGAATTTCCGAGAGGGGTAATTTTCGGGAATTCAGGATTTGGGGAATTTCCCTTTTGTGCTTCTGCATACGAAAGAAAATAATTTCTTAAGGTAAAAGGGGAAACGATGTGACACATTTGTCACTAAACGTTTGGTCTTGTTAAAATATTTTAATATAATGTAACACGCTTTCCTTAATCAAAAATTGTCTTATAAAATATGAACAGGTTTTATGAGCAGAAATGTGATTTATCAAAGCAAAGTAGAATAGGCTCTTCGATAAGGACGAGAGCAAGAAAGGCCAGTTATGTATAATAAAAACGTGTAAATAGTGGTGGAGAATTTTGTCAGGGCTCCTTACTTTATTTTTGTCAAATTATAT…	cluster_11	1
ENSHYS-07969	evgHyS_ScswcV5_2707.g11136.t1	NA	NA	AAACAAGGGAAGTAGAGAAGAATTTTTGTAACTACACTTCACTTCACGTACACATTAGAGGCGGTTTTCAGATTTAAATACATCGAAATGTCTTACTTGCTTAAGTTACTGGCGTTAATGTCAGCATTTCTCATGGCGGATGCTATGTTTGGCGCTGTTGGTAAATTTGCGTCGGGTAAAAGGGAATCTGTGCCGTGGGGCTCGTTCAAAAATATGAAGTACTCACGGAATGGAAAACGCGAGGTACCTTGGGGTCAACATCGCATTCCATTTCGATTAATTGGTAAAAGATCATCGGATCATCCTCCTCATCGACTGATCGGAAAACGGGATATTGAAAATTTGGAAAGCTTAAGAAGTGAAGAGGGACCTTGGAAAATGTTTGGACGGCCATTTGGA…	cluster_11	1
ENSHYS-07767	evgHyS_ScswcV5_2670.g10962.t1	XP_012560124.1 PREDICTED: uncharacterized protein LOC105846192 [Hydra vulgaris]	NA	ATATATAGTTTAAAGAATAAACAAAAAACTCATATCTCATATATATAATTTAAAATAATGTATATTGAGGAATAAAAAACCAGGACAATATTTTGGAATATTTGTTAAAATATGGAGTTGGACTTAGATGAAGGTTTTGTGGTGGGCAATAATGAAGATTATGAAAGGGAGTGTGCAGACCAAACAAAGAAAAACATTATGTCTGGGGTTAATAGAGATATGTTACCTGCAAAGTTTAGTTATATCTTTCTATATTTGAGTATTGGATGTTATCACCCCTACCTAATTGTATTTCTTAAGTCAATTGGTATATCGGTCAGTAATGCGGGAGTAGTTGCTGGAATACGCATGCTAGTGTCTTGCTTTGCAAGTTCCTGTTTTAATGCCATTGGTGACTTT…	cluster_11	1
ENSHYS-07690	evgMSTRG.48072.1	XP_012555853.1 PREDICTED: brain-specific angiogenesis inhibitor 1-associated protein 2-like [Hydra vulgaris]	NA	TTACGAACAGGCAACCCCGAAGAAGACTAGGTGCAACAGGTGGAGCGTTCCAGTTTTCAAACATATCTTTCGTTCATCTGTACGTCTTCCATTCTGTTTAACTCACAGCAGCTGGAGCCTGAAATGTGATTCCATTAAATGGATTATCATTATTGTCAACAATAGTTTTATCTCCCTCTTGTTCCTCTTCTTCCTCGTCTGACTCAGGTGGTGGTGGCGGTGGGGGTGGCGGCATAGCATCGTAATCTTTCGCAGAGAATTTAGTTCTTTTCTTTTTGGTCATTTTCTCTTCGGTTACATCTTCCGCACTGTCATCAAACGAATCCATATCGTCATGGTTAAAGTCAATCCCTTGAAATGAATTCGAATGCTTTCGCTCGTGGCCATTGGTGGAAGTCT…	cluster_11	1
ENSHYS-07615	evgHyS_ScswcV5_2604.g10809.t1	XP_012566981.1 PREDICTED: exportin-6-like [Hydra vulgaris]	Exportin-6-A	ATGGCTTCTAATGCAGCTACTCTGTCTGGTCTAGAAAATTTATTAAATGAATTTTTTGAGGCTAGCACCAGTAATGAACGAAAGCAGCAAATAGAAACACTTCTAAAGAACTTTGGACTACAGGAAGGAGCATGGCAGCAATGTGTTTACTTTCTTACAAATTCATCAAACTACTTTGTCCACATGTACTCCTTCAGTATATTTGAGACAATGGTTAATCAAAAGTGGCATGGAGTGGCTGGCCAAGACAAGCAACAGATTCGTAAATTTCTGCATGAGTTTTTAGCTTCCAAAAGTAAAGATGTCCCTCCGTTTATACGAAACAAATCGATAAAAGTTATAGTTAACATTGGTCGATTGGACTGGCCCATGTTTTACCCTATGTTCTTTTCTAATATT…	cluster_11	1
ENSHYS-07302	evgHyS_ScswcV5_2556.g10518.t1	XP_012555630.1 PREDICTED: calnexin-like [Hydra vulgaris]	Testis tissue sperm-binding protein Li 79P	ACACGAAATCATACTTTCATTTGGACATTGGAAGGAAGCTAAAGAGCTGGTGAAAGGGAATTCCAAGACAGGAGTTAGTTGAACATTGCAATCTGCAGATGTAATAATGACGGGTGTTTTTGAAATGCCATTATTAATTCTTCTTCTTCTCACTTCAACCTTTTCATATGGAGAAGAGAATGCTGAAAAGAAAGAAAAGAAGGAATTGAAGTATATCCGGCCAGATGTAGCAGACTTGGTACACTTCACAGAACCTTTCCATGATGAAATAGAATTTGAATCAAGATGGGTTCGATCACAAGCTAAAAAAGATGGTGTAGATGAAAACATAGCTAAATATGACGGAACATGGAGCATAAAAGAGCCCAAAAACAATCCAATGGTTGGCGATAATGGGTT…	cluster_11	1
ENSHYS-07249	evgHyS_ScswcV5_2556.g10479.t1	NA	NA	ATGTCTTTGTGCTCATATAAGTGCATTGGATTAAGAAGATTTCATAGTGATGAGAATGCTGTCAAATTGTTTGCTGCAAATGAAGAAAGACTTACTGACCAGTATCATTGCAATGATGGTAGTTACGAAGAATGTTTTGATTGGTTACAAAATGGTAGCCAAGTTGTGCATGTTTGTGATTTGCCAGAGAACAGCAAATATTCAGTGAATAAAAGGCTGACAACATTAGCGTCACAATTAGATGTAAAAACGTTTTGTTTTGATAAAGATGTTAATGTGTCTGCATCTTTATTGACTACAATTGAACCAAATATAACCTATCTTTCTGATAGTGCTAGCATAGTTCTTATAAAAGAATATCAAGAAAAGGAAGCTGCTACTAAATTTGAAACAATTTTT…	cluster_11	1
ENSHYS-06981	evgHyS_ScswcV5_2556.g10249.t1	XP_002163418.3 PREDICTED: cytoplasmic dynein 1 heavy chain 1-like [Hydra vulgaris]	Dynein heavy chain, cytoplasmic	ATGAGATGTCCGTGTTCCCAGGACCGAATTCCTTGCTGGGGGTCTCGTGCACATGTTTCTGAAGCGGCCAGTTGTTCTTTCTTCTTGTTTCCTGCGTCGGAAAGAATGGAGGAGTCAGAAGTCGGAGAACCTCCAACTGTTGCTACTGCTTCAGTTGCTGTTGTTGTTAAATATATTCAAAGTGTATCTTCAGTTATTTTCGAAGAGGATAATCCTTCTGCATTAAATCAAGTATTTGCTGGTGCAAAAGAACAAGACACTGTCAAGAGTTTTATAACAGATCCTCAGGTGAAATCTATTATTGTATATCGGTCTTCGTCTTTGGAGGATGATGTTAGTGACACAGAATCTGTTCCTGTTGTGGTTACATATGGAGTCCAACTGGCTGTACAGTACATA…	cluster_11	1
ENSHYS-06935	evgHyS_ScswcV5_2556.g10223.t1	XP_002160429.2 PREDICTED: uncharacterized protein LOC100210996 [Hydra vulgaris]	NA	GCATGGACATTCTTTTACACACACATACATTCATTATGATATTACACAAAGAATGCAAATAAATGTGATCAGCTATCTTCTCATCATGTTGACAACAAGATTTAAATATTACGCAGACGGCTTGAGTTGGCCATCCGGCTCATACGGCCTACCAAGACCAATAACAGGGTGTCCTAATTATTGGAAAGAAGGTGTTCGCTACCAAGATACAGAAGATGAATATAGCAACAATAAAAAATCTGGATCGTATCACTTATCTGGTTCTGTTAACAGACATGGCGTTCGCCAAGAATTTTGTATAAAAGAAGACAGCGTATTTGATGAAGTTGACTTACAGTGGCCAGACGGCCAATACTGCATATTTAAATACAGTAGTGAATGTCCAGAAGGACTTCATGA…	cluster_11	1
ENSHYS-06909	evgtrinLocDN116541c0g3t1	NA	NA	TAAAAATATATAACAGAAAAAAAAATGATAATAATAATTTTTTTACCCAACTTGCACTTTTTCTGTCCAGACCATTTCAAGAACATATAAATAAATTTATATCCAAAACTTACATGACACCCCAATGTCCCGCAACGCAAGTATTGATATATAGACAACTCATACTGGTCAAAATCTCAGCCACACTTCTAATCATCAAATGTCCTGCAAAGAAATCGTACTGTCGTCAATACTGGACAGAATTGTCAATGTATTCAGTGGAGAAAATGAACACCAAAAAATTATTCCATATAAATTATGCCTCACGTACAAACGGTTACTACAGAAACCATTAAAAAGCTTGATGAAAAGATCAGAACTGATAGAAACGGTGATGCGAACGATGCAGATGCTGAACTG…	cluster_11	1
ENSHYS-06908	evgHyS_ScswcV5_2556.g10206.t1	XP_012557694.1 PREDICTED: protein phosphatase 1 regulatory subunit 12A-like [Hydra vulgaris]	Protein phosphatase 1 regulatory subunit 12B isoform a	GGACCCCTTCGCTCTCTGGGCTTCTTATAATTCTGTGAAGTTACAGCCGCCATGATATGAAAGATTTGTAATGTTTACTAGAATACGGATGGAGTTCTTGATGCTTTGTAACTATAATAATTACATTCTGCTACCATAGAAGTATGGTTGAAAAAATGTCGAGTGACCTTGGTACTCCATCTCGTGCTTCAAATGCACTTTTGAGGCGTGCTCAGGCAATAAAAGATTGGCTGGCAAGTGATACTGCTAAAGAGAAACCAGTGCGTTTACCTGTACAATTTACAATAAAATTCGATAAAGGAACTGTATTTCTATCAGCTGTAGCAAGTGGCGATTTAGAAGAGACAGAAAGATTATTAAAGGAAGGCGTAGACATAGATTATACCAATATTGACGGCC…	cluster_11	1
ENSHYS-06652	evgtrinLocDN5178c1g1t5	XP_012563310.1 PREDICTED: uncharacterized protein LOC100210520, partial [Hydra vulgaris]	NA	CTTAGATTTAATTTTCTTCTATTCTATTCGTCATTGTTTTTGGAGACCAGATAAAAGTGTAGGCCAGCCAGATGACGGGACCCTGTGGACCTTTTTTATTTTAATGATTTTTATCTACTTTGCACGTTTTCCATGCGATAGTATTTAATTTTTTTTAAAAATAAATTTCGAAGTTGACTAGGTGATCAGAGGAACAAATCAGACTGATTTTTTTCTCACCAATATTTTTATTCACATTGTTAAAGTTATATTTCAGCCTTTCAGTATTTACCAACTAAATCCCCATATCTAAATGGCTTGCAAGACTTCTTCCAAAACTTCACATTTCAAGGTTTAAGAGTTTTTAGGCCCGTAATATATACCATGACAAAATGATCTCGGATTAATTGCCCTTCGTTG…	cluster_11	1
ENSHYS-06307	evgHyS_ScswcV5_2427.g9247.t1	NA	NA	ATGAGAGGAAATGTTTATACCCGACTACGGAAAATGTATATAGACACATCTTTCCATATCCTAGGCATTGGGTTGAGCATTTCGGATGTGGATATTGAAGACATTACTATTGACCCCAGCGATGGCGAGTGTATGGCCACCGTGTATTTTACATTGAAACATGTTATTCCCAAACTGGGTCAAATCTTATCACGCACCAAGGTGCAAAATTCTAATCCGGAGGTTATCTCATTTGATAATTCAGACTATAAAATAGCAATCCGGTTTAATGGTGACGATGATAAATATGAGATTACACTATGCCAGCACGTGGATCATGGTTGGAACAACCAGCTGCTGTCTTCCATCAGCACTGATGAAGAAGAGGAAGGAAGATCTTAA	cluster_11	1
ENSHYS-06235	evgMSTRG.138398.1	XP_001637386.1 predicted protein [Nematostella vectensis]	Chromodomain protein	AAGGATCCTGACAAGCGTCTGGCTGGAGATACGGCCAAGCTGAAAGGGAACTCGTTCTATGGAAAAATGATCGAGGACCAAGCGAGGCACGCGAACACCACCTTTACGAGAGATGAAAAGAAGGTGGATGAAGCGATGAGATCACCATACCTTGAAGATCTTGAAGAGATAGGTGATGCTTACGAGATCCGAGAAGGAAAGAAAAAGGTGCATATCGACAGAGCGTACCAGTGCGGCATTGCGGTGTACCAGCTGGCCAAATTGCGCATGCTTGAGTTTTATTACGATTTTTTGGATAAGTACGTGGATCGTCGAGACTTTGAGTACGTGTATATGGATACAGATAGCGCGTATTTTGCCATCTCTGGAGAAGAGTTACGAGATGTCGTTCGCCCTGAA…	cluster_11	1
ENSHYS-05862	evgHyS_ScswcV5_2427.g9088.t1	WP_011610364.1 NAD(P)/FAD-dependent oxidoreductase [Trichodesmium erythraeum]	Potassium transporter	ATGTCTCAGCAAAGGAGCATAGCGATAATTGGCTGTGGACCATGCGGGATGTCGATGCTATCTGCTTTTCGCCAGGCTGAAATAAACGGTGAAACAATACCTCATATCTTTTGCTTTGAAAAACAAAATGCCATAAGTGGTTTATGGAATTATAACTGGAAGCATGGTTTAGACGAGTTTGGTGAGTATGTCCATAACAGCATGTATCGCACGTTGTGGTCAAACGCGCCAAAAGAATGCTTGGGAATGGCGGACTATTCATTTGAAGAGCATTTTAAAAAAGAAATACCATCTTATCCTCCAAGAGCTGTATTGCAAGATTATATACTTGGTAAAGCGAAGAAACACAATATTTCCAAATTTGTCAAATTGAACACTGTCGTCAGATCTGTAAAGGAG…	cluster_11	1
ENSHYS-05851	evgMSTRG.38123.1	XP_012556963.1 PREDICTED: DNA mismatch repair protein Msh2-like [Hydra vulgaris]	DNA mismatch repair protein Msh2	AAAGAGATGCTATGTTAATCAAAGCAAATATTACAGGAAACCAATGTTCTTTTCCGTTACTTGCATAGATTTAAGAGGAACATTAAATTCTCCATGTTCATTATACTTTTTTGAACTGTAGTAGAATGTGTAGTAAGTACTAAAATACAACTATTTTTTGCAGTGCCCTTTCCGCTGGTTATTTATGATATCCAACGGAACCATGATAATTTCCTAACACTAAATATTATCACCGTAATGCAATACTTTGGTTCTACCAAAAATAAAATTGCTATATTAGCAACAAAATGTTGGAGAATTTAAAACAATCTTTATGTGGCGCCATTGAGATTTTCCAATGTACATATCAGCCACCATATTGTTTACCTATCACAGCGGTGCTGCTTTTCCTGAAAAATT…	cluster_11	1
ENSHYS-05546	evgtrinLocDN9990c0g1t11	XP_002166833.1 PREDICTED: RAC-gamma serine/threonine-protein kinase isoform X1 [Hydra vulgaris]	Non-specific serine/threonine protein kinase	CCGATCTCATTGCAGCCATGTCACTACCGCGGGAGTGCTTCCACATGTGAAGAAACGCAGTGTTGTGCACACCAAAAACAAGCGGAGGAGTAAAGTGGCTTTTCCACGGTAAAAAAATTCTTGGAGAATTAAATTATATTTATTTTAAAATTTGTGGGCGGAAAAAAATTTAATTAGAAGAGAAGTAAAATAAAAGGCCTCTAAATAAAATCAACGCCCACGCCAGCAGCGAATAATCTCCTATAAACACATTTAATTTTATTGTTATTTGGGAAAAATGTCTATGCACTAAAAACAAATGTCCACTTCGATCTTCAACTCAGAACGCGAAGCAAAGCACTTTCGCATTAAAACTGCACTGACTATTTTGAAAGTAAAACTGAAGTCAAAATGTTAACT…	cluster_11	1
ENSHYS-05499	evgHyS_ScswcV5_2333.g8748.t1	XP_002165177.2 PREDICTED: protein AF-9-like [Hydra vulgaris]	Myeloid/lymphoid or mixed-lineage leukemia translocated to, 3	GACATGCGCATTATAATGCTTCAAAATGCAGACAGATTTAGTTCAGTTAGCCATCTTTTCAAAATAAAGTATTTTTGAATGGAAAAAATTATTATTTGCCAAAACATCAACAACGCTTGGCTCACCACATGGCTTACTCTGAAAAGCGTGTTCAAGTAAAGATTGAAGTTGGGCATCAGGCGGTATGTCGAGTAAATCTAACACCAACAGGTCATACCCATGACTGGAGTATTTTTGTGCGTGGTGCTGAGGGGGCAGAAATACACTATTTTATTGAAAAGGTGGTATTTCATCTTCATGAGAGTTTCCCAAAGCCTAAACGAGTTATCAAGGAGCCACCCTACAGAGTATCCGAGTCAGGTTATGGCAGTTTTACTTTGAAAGTAGAAATATATTTCC…	cluster_11	1
ENSHYS-05455	evgtrinLocDN25756c2g1t1	NA	NA	CTGCTGACGCCAGCAAAATTTAAATGACGGTTGTTTTTCTCTTATCCTGCCTAATTGGATTTTTCCACGGGCCTTCATCGTATAGTCTATATAATAATACGCCATTTCTGTGTCTCTGTAACAGGCAAAGTTGATATGCTTATTTTTCTTTGATGTCGCCAAAAAAGATCTTTGATGTTGCCGAAAAAAGTATGTCCGTTTTGCTAGCGAGTTAACTTTGTTTACATCACGTGATGAAAACGACTCAATTTGATTTGCTGAAATAAATTTAACGGCTAACTTTTCAAAAATGGTGTCCTCTCGCCACCAAAAAAACAACAAAAA	cluster_11	1
ENSHYS-05283	evgHyS_ScswcV5_2333.g8562.t1	ABD65301.1 zinc proteinase Mpc1 [Penaeus vannamei]	Metalloendopeptidase	ATGGGGAATGCTAAAGTTGCTACTTGTCTTCCTATTGCTGATAATTCACTATTTAAAGAGCTAGAGAATGCGAATCAAGGAATGGACACTATTGTTCAAGGAGACATACGAATAAGGGGAAATAACGAGGACAGGCCAGCCGGGGTCTCCAACGCTGCAATTATTGGTGATGAATACAGATGGGAAAACGGCGTTGTGCCATACTTGATTGAAAACACATTCTCTGAAGCTGAGAAAGAGACTGTGATAAAGAAGGCAATGCGTGATATCGAGGCTGTTACCTGTATTCGATTCCAGGAATATAGTTCTCCACCCAGTTTTCCATATCTGAACATCATCGACGGTTCTGGTTGTTGGTCTTATGTTGGAAAGGTTTTTTACAAACCTGGTTCAAAGCAA…	cluster_11	1
ENSHYS-05202	evgtrinLocDN90847c0g1t1	NA	NA	ACAATGTTGAAAATGATGCAGAGCTGTGTACAAAATCTTCACAGACTGAAGTTACATTGGAAAAATTGCAGCAGGAAATTTTTAGTCTCCAAAAGGAAAAAGAAGGCATTCAAAAAGAGTTATCTGCAGCTAGGGTGGAATTATTAGAACTTAAGAATGGCGTGGTAATCCCAGTATAAAAATTCAACATATTTTCAGCAACCACAGTATCATAATAAATTTTGGTGCTTGAAGAATTTTCTAAAGGTTGAACCACATCATTATTAAGTTCTAATAATTCCACCCTAGCTGCAGATAACTCTTTTTTAATGCCTTCTTTTTCCTTTTGGAGACTAAAAATTTCTTGCTGCAATTTTTCCAATGTAACTTCAGTCTGTGAAGATTTTGTACACAGCTCTG…	cluster_11	1
ENSHYS-05033	evgHyS_ScswcV5_2254.g8305.t1	XP_002162870.3 PREDICTED: dolichyl-diphosphooligosaccharide--protein glycosyltransferase subunit STT3B [Hydra vulgaris]	Dolichyl-diphosphooligosaccharide-protein glycosyltransferase subunit	TTCGCGCAGAGTTTTGTAATCAGTGAACCAACCATAAAGACACGCGCAGAACTTCAAAATGGCCGCGGTTGCAAAGAGAAAGGCTAGTGGGGAGGAAATGGAAACAGTTTCAAAACACCCTCCAAAAATGTCAACATCGGGAATGGTTGGAATACAGTCTTTGCTCACATTTTCAATTTTAGCCGCTGCGTGGATCGTTGCATTTTTTAGTCGTTTGTTTGCAGTTGTCAGATTCGAAAGTATAATTCATGAATTCGATCCTTGGTTTAACTACAGGGCAACTCACCATCTCGTTAGCAATGGTTTTTATAATTTTTTAAATTGGTTTGATGAAAGGGCATGGTATCCACTTGGACGAATTGTAGGAGGAACTGTTTATCCTGGCTTGATGGTAACAGC…	cluster_11	1
ENSHYS-04286	evgHyS_ScswcV5_4773.g21853.t1	AFV31434.1 pumilio [Hydractinia echinata]	Maternal protein pumilio	ATATCTGACCATGAAAACATGGTACCAAGATGACATCGAAGTAGATTCGAAAACACACGACCATAATCTGGTCATTGAACGATTTCATCGTGTGTAGTTGGTATGCGCGACATCATTTGGCAACAACAAAATACACCAGTTGATAGCAGTTATCAGAACGAACGGAAGTATAAAATTAATGAGCGAGATAGACAATATGCCACAGACCAACCGGAAAAAATTCACTTTAATGTTTCACCGGCCGATGTAAATTCAGTGAATTCTGGTTTTTCAACTTCTAAACCTATATCTAAAATTAATAAATCTAATCAGAAAGAGTCAACAGGCATTGGAGTGTACTTGAATGGGAATAGTGATATAGCTGGTGGCAAGTGGAGTGTTGCAACCGACGATAATCAA…	cluster_11	1
ENSHYS-04145	evgHyS_ScswcV5_1907.g7569.t1	NA	NA	ATGAGCATAAAAGCCGAAACCAACTCGAAAGAGTCGTTAGATGAGCCTGCCTTATTAGCTTTTTTTACCAAAAGAGAGATGTTTCTATCAACGCAAATTATATTTTTGACATTTTTATTGATCACCGTTAAAGTAAGTTCAAAGGATTGTAAATATCGAAGATGGTCAGGATGTTCTAGCGAAGAACAAGTTAAAGTTACAACACCTTCCGACACGGATGCCAGAAAAGTTAGCATTGTAAAACTCTACCAGGGTATCATAGAGTTTCTGAGAAAACGAAATGAAAAGAAGCACAACGAAGAAGAGAAACAAGAACAAATAAAAAATGATGGTAAAATAAACAGGTTGAAAGAGTTCAGATATATAGGCGCTACAGAGAAACGGGTAGCAGATCAACAG…	cluster_11	1
ENSHYS-03971	evgHyS_ScswcV5_17.g70.t1	XP_012560431.1 PREDICTED: uncharacterized protein LOC100212592 isoform X1 [Hydra vulgaris]	NA	ATGGCCGACACATCAGAGAATAACGAAACAGCGTCAGTCGAAGGCTATGAAATGAAACCCGAGGAGATGAAACTTCTAGATCAACAGGAAGAATTGGAAAAAGGGAATATATATGCAAACAATCGGCTCATTTTTCTTTTACAATCCACCTTGCTAGGATTGTCCTATTCCATGATATGGCCAACACTATGGACATATATACGAGATGAATTTGATATGAACAATATTTTTACTAAATTTATTTACAGCGTGACATATGTTGCGTATCCAATTGCTTCGATGATTTCAGCCTACTTGGTTCGAGATGCAAAAATGAGTACCAAAAAAACTATACTTATTTTAAATAGTTTTGAAATTATTGGTAACTTGGTTTACACTTTGATGTATTTCCCTGGGCTG…	cluster_11	1
ENSHYS-03877	evgMSTRG.124975.1	NA	NA	ACGCAAATATTATTAAATAAAGTATGACAATTGAGCAATGCGACGAATGCGAGATTACTTTGGATGACTACGATAAATGTAAGTGTGGGAGGAGGTTAATAATAAAGGGAAGAATGCTATGCTGGCATCATTACACGATGTATATAATATATAATGGAGGGGCATGTCCATGTCAAAATCCTTAAGCCTTGGATATAATAATAAAAGATATGTTCAAATTCTACGGCTATAATATTAAAACAAGGGATTTTTATAGCAACCTAACTGCACTAAACATCGAGGATGTAAAGATCGAAAACATCGTGCTTAGTGATGCAATCCCCACCAATAGATTTAAATGTGAACGATTCGTAATAGGCTATAAGAATGACAATAAGATATCTGCCCTGCTAATCAGAA…	cluster_11	1
ENSHYS-03725	evgHyS_ScswcV5_1783.g7252.t1	NA	NA	ATGAAATATCTTACTTCTTTTTGTGCGATGTCACTACTTGCTGGGATATGTTGTTGGACTATTGGACCTCCAAAACGCTGGAAGACAATGACGATAGACAAAAACATGAAAGTATCTGGCTATGTGTCATACCCCAAACTACCGAAGAACATAAGAGATAAATCATGTTTACGTATCAAACTTGTGACTGATGGAAAGAAACCAAGATTGCTTAATGAAATGATAAAAACTAAGATACCAGAAAAGGGCACAGGGTTTACAATGGCATTCCCTCCAGTAACTTTGACACGCGATGACGTCATGCATGTGTTTATAAGATGCATCTTAAATGTTGGATGGTGTTCAAACCATCAATTATACAATCCATCATATGACCACGACGATTTGGTATCTAAGAAT…	cluster_11	1
ENSHYS-03301	evgMSTRG.21721.2	XP_002154499.3 PREDICTED: mitogen-activated protein kinase 1-like [Hydra vulgaris]	Mitogen-activated protein kinase	ATACACGAAAAATATAATGCGAGAGAGTTCATCAGTATACAAAATATATATTCAGAACAGAACATACTTTATTCACGCTGATGTCAGCATAAATTAAGTATATATATTTACATATATATACCAATAAACAATTGAGAATTAGGCTTCAATCGAATAGGAAAATTCGCTACATACAATTCATCAAGCGATAATCAGAATAACAGTATCTACATTGTTTGCGAATAACATTCTGTGTGGCTTTAATCGCCATACATCTTCGTTGATTCAAATATTAATTCTTTCAACTTTTCTTTCGGTAAGTCGTCTAACTCTGTGTTGAAGGTGAAAGGTTCCTCTGCCACAGGTTCGTCCTGAGGATCATAGTATTGTTCCAAATATTCATGCGCAAGGGCTTCTTCT…	cluster_11	1
ENSHYS-03296	evgHyS_ScswcV5_1750.g6875.t1	XP_027048657.1 SID1 transmembrane family member 1-like [Pocillopora damicornis]	SID1 transmembrane family, member 1, transcript variant X1	AGATGCTCAGATAATAACTAAAAAAAAATAATATGTAATAATTACAATGGAAAATAATACTATCTGCACATAATCTTTGTTCTTGGGGACAAAAAACATTGATGGTTTTAGCAATGCTTATAAAAATACTCTATACACCATTTTTTCTGCTATTACTTCAATATATATCAAGATGTTTTTGTCAATACCATGTTGGAAATGATACTAGAGCAGCATGCGAATTAGAAGTCCCCTGCAATGGTACAGTTGCTGATGGAAATGAACGTACTTATTTTTTCAATGTAACAACGCTGCCGGCCGACTCGATCATCCGAGTATCAGTGAACAGTAGTGAAGCATCAGTTGATACACCATTATTACTTGTTGCTAGAATGAGAGGAGGCATTTCATCATGGACTG…	cluster_11	1
ENSHYS-02971	evgHyS_ScswcV5_1750.g6576.t1	NA	NA	GCAGGAAGTTGGAACAGTTGTCGATTGGTTAGCATTAAAAATAAACATTGATAAATCAAAATAGCCTATAATAAAAAACGAAACTACATGAAAGAGAAGGAATAAGTTGTAGACACAAAATGTTAAAACACAGTTCCAAACCAATATCCAGAACAGGTCGACGACGATCGTCTTTGGATACAACCTTATTTCATTTTGACGGCATCCAAGTACCTAGCGTTTACATGACCGCTTTTAAACGCATTCACATGAAGCAAATCTTACAATTAAAAGGGGAGTTTCATAAAGTCGTCCTATCAACTGTATCTGGCTTGCCTATATCAAACTTTACCCCATATACATTTTGCACAAAGAGTGCTTGGACATTGGAGCAGTTCAATAATTCGTCCCTAGGCAAGA…	cluster_11	1
ENSHYS-02925	evgHyS_ScswcV5_1748.g6526.t1	XP_002168853.3 PREDICTED: tectonin beta-propeller repeat-containing protein 1-like [Hydra vulgaris]	Tectonin beta-propeller repeat-containing protein 1	AGAGATGTAATATAAATATGATGTAAACATCAAGTAATGTCTGATCCATTTTTATGGGCTATTGATTACAGTGGTTCACTTCTAACTCTTTCGTTAGAAAGTTGCAAATGGCACCGTATAACAAGAACTAATTTATCTTCCCGAAAAAACTCGTTTAAAAGAGTTTCCTCCACTTCAACATGTGCGTGGGCTATTGGCGGTGATCAAGATGTATATATGTCTGTATTCGAAACCGATCTACCAATACGTCAACAGGTTAGCTGTTATGAAAATCAAAGGTGGTCGATTAGATATGGATGGTCAGTAAAATCGCTGTTGTTCACTGATCGTTGGGCTTGGAGTTCCAAGAATGGAAAATTTCATCTCCAAAAAGATTCGTTTGAATTGTCGTCCACATCA…	cluster_11	1
ENSHYS-02873	evgHyS_ScswcV5_1748.g6490.t1	XP_012555614.1 PREDICTED: uncharacterized protein LOC105844041 [Hydra vulgaris]	NA	ACTTTACTTAAAGCGAGGATGTGAACAGTACAGAGATTTAAACCAATATGAAATTCCGACAACACATCGACAAGCATCGTCTTTTATACATCATTGGAATACTGATCGCCTTTTCCGTCGGTAATTTAATTGGCCGCTCGTTTTACCATACCAACGATGTTGCTCCATCTAGCAACTCTGCAGCTCAGCAGTTATATTTTGCCTATTTGCAACAAAAAATCATACGTGAAAGAAGAGAGGATAAAAGACAAGACAAAGATGTTGATGAAGAAGAGGATGAAGAAGACGATAATGATGCCGAAGTGATAAACCAAAAGGAGAATGGCGTCTACGTGGGCGACGAAAAAGATAAAGGTGCACCGACACTATCACAAAAGGATAATAAAGCTAAATTAGATA…	cluster_11	1
ENSHYS-02784	evgHyS_ScswcV5_1748.g6406.t1	XP_012554773.1 PREDICTED: WAS protein family homolog 1-like [Hydra vulgaris]	NA	ATGGTGGAACATGATGTTATATACGAAGAAATAGCTTCACAACAACGAAAACACCAACAAGAACAAGGATCAATTCACGAGAGAAGTCGTTCACTCCCAATTACGTACGGAAGAATTGAAACGGCACCGTCTTCTGTGTACATAGATGGTGGGTCATCAGATTATGTAAAAATGAACTCTGTAATTAATGTTCACGATAATCGATCAGATGTGTATACGGCTATGATGCCGCACCCTGGATCTACTTGTAGTAGCTCGTCGAGTAGCTTTGAATGCTATCAACCCATGACTACTCGCTCTGCGGAGGAGATTGGCCACCCGAGACGTGTTAATTGCGATGAAGATGATGAAGAGGAAAGTGTATACGCAGAAATTGTTACAAGTAACCTAAACGTGGAA…	cluster_11	1
ENSHYS-02527	evgHyS_ScswcV5_1734.g6185.t1	ABU53698.1 CnPolydom, partial [Hydractinia symbiolongicarpus]	NA	AAAAACTGCAGACCAATGTTCTAACTAACATCTGTAGTAAAAAATTCGGAAGAAGTTCTACCGTCACAATGAAGGTCGGATTTCTCAACCTTCTGCTATTTCTGTTTTTGACTTGTGGAGATATTGTGAAGATAAAAACACAAAGAACAGACTGCTCATACAAAAGACCTTTAAAGGGCTCGCTGTCACAGCAACATCGGGCTTTTGTGAACTGTTGGGGAAGAGATGTTGAGAGTGGTCAATCGGAGCTAATTGTTCTTATAGACACATCAGGAAGCATGGTTTCTACTGGCAGTTTTCAAGGAAGAACCATGACGGGCTTTCAAATATCAAAAGCATTTGTAAAAGCCTTGCTATCAGAAGTACGAGTTGCTTTCAACGCAACACGGATCGCGATCG…	cluster_11	1
ENSHYS-02462	evgHyS_ScswcV5_1734.g6126.t1	AFI99121.1 LIM-domain protein prickle [Clytia hemisphaerica]	Prickle planar cell polarity protein 1	ATGAGTTGAGTGAAGACTAAACATATTTATCTGTGTGCAGTATTTAATTAGGTTAATTTCGCTGAAATTACTGACAATACACAAAATATCTCAAGTTAAACAGTTTGTCCTTTAATGTTTGTTTTCTAAAAAATATATAATTTACTGAGATGAGTCCGCCGAAGAAGGATAAAAAGAGTTCCAAGTCCAAAGATGAGGTTACATCACAGACATTACTAGATCATATGAAGCACTGTGTGCGATGTGGAAAGATATGTCCAGGATACAGTCCCTTGGATTGGAGAAAAATATGCCGACATTGTCGCTGCTCTCGAGAAGATCATTGTTTGTTACCAACCTCGATACAAGAGAAGACATACAGTATCAGTAAATACACCGGAACCGAACACAACAGCATCA…	cluster_11	1
ENSHYS-01862	evgtrinLocDN43953c0g1t12	NA	NA	CACTCTTTCAATAACTTTCATTACTTGATCAACCAACTTCAAACCTCTATAGTTACCCCTTTCTAATGCATCACCCTTGCCCTTGAAACAATTCACAATACCAACTTATTAAAAAAACATACATTAGGTACATGTAAACACCTGTAAGGGAAATTTTTTGCCAACTGTGTTATTATAAAACAAAAACTTCAGCATATCTGATTGGCATAGAAATAACAATTTTATTCTGCTTGTCAATTCCTTCTTTTCTTTCAAAAGGGTTCAAACCATGTGCATCCCTTTCTTCTATTTATGTGCCTTTGTTATTTGAAGGAAAAACCATTGTTTTAACGTGTTTCGTATACTTCAAGTATGGCTGACACAAAAGGAAACTCTTTCAACAGTTTTAAATTATAATGT…	cluster_11	1
ENSHYS-01580	evgHyS_ScswcV5_1519.g5220.t1	RTZ80302.1 NAD-dependent DNA ligase LigA [SAR324 cluster bacterium]	NAD-dependent DNA ligase LigA	ATGAGTCAATTACAGGCATTAGAAAAAAAATATCCTCAAAAAAAATTACCATACTCTCCCACAATTCAAGTAGAAAAAATACAATCTAAATTTCAAACACATCCACATCAATCACCTATGTTAAGCTTGAGCAATGTTTATTCTATTGAAGAATTAAAAACATGGGCTCATGGATTAGAAAAACAAAAAATAGATTTGGAGTATGTTTGTGAACTCAAAATTGATGGAGTCGCTATTGCTATACAATATACAGCAGGGAAGATGTCACTCGCCTTAACACGAGGAGATGGAACAACTGGAGAGGATATCACGACAAATTTAAAAACAATTACATCAATTCCTTTAAATATAGATACAAAAGAGAGTTTTGAGGTTCGAGGAGAAGCATATTTATCAAAA…	cluster_11	1
ENSHYS-01208	evgtrinLocDN192261c0g1t2	NA	NA	TTTAGAAACACCCACTGGTGGAGAGGACACTCCTCCAGACATACAAGTAATCGAAGAAGTTGATAAAAAAGATCCGAACGACGCTCCACCGCCTTCGTAAGTGTTTATGTCTGAGCTTATCACTGTAACGATAAATCTGTCACACACGGATTTGCAGATTATTTCTGCATGTGTGTGATACCAAAACAAAACAACGTTGTGTTTGGTTTGTCGCTCGTTCGATGTTATTTTTGTTGTTTTTCAGATCATAAATAAACTTTCACCATTTTAATATCAGGTTGAAAAATGTTCACGAAAGTGATCTATCTTGGTCTAACAATTTTGTTCTTCGCCCCCTTTTTTTGAGGTTGTGCCCTGTAGCTGTTTTTTTTTGCGTTCTGCATACGGACGTGCTGATTG…	cluster_11	1
ENSHYS-00829	evgMSTRG.103762.1	KXJ05887.1 Contactin-associated protein-like 5 [Exaiptasia pallida]	Gastrula zinc finger protein xlcgf46.1	AACAGGTTAATCTGTTACTCCTCACGGATGAAAAGAAGACCCACTAATAGCCGTCAAAAATCTTTCACGGCTATTGGGTAGCGAGACATCGAAGAATACGGCGAAAATGCACTTCTGCCTGAACTGCCTACAAGCCTTTCCAACAATCGAATCGCGTGATAAGCACTATGGTTACTGCAGGGACAACGAAGCGGTCAAGATCACGATGTCAAGCGGAAAGGAAAAGTGGCTCTACTACAAGGATGGTCAGCAGCAGTTTAAAGTACCATTCGCCATCTATGCAGACTTCGAATCCCTGCTCGTTCCTATGACTGAAGATAAGAGGGAGACTAAGACGAAGAAGGTGAACAAGCACGTACCATGTGGCTGGTGCACCTATAGTACTTTCGCCTGCGGCGA…	cluster_11	1
ENSHYS-00683	evgHyS_ScswcV5_1188.g4306.t1	XP_004209259.1 PREDICTED: putative glycerol-3-phosphate transporter 5 [Hydra vulgaris]	Sugar phosphate exchanger 2	AAAGCCCAATCCAACATGGTAGAAAAGTAACGTGATCGCCACGAAAGTATTTTTGTTAAAAAGGCAACAATGAGAACACCCTTAAGAAAAAGGCAGATCATAACTTTTACTTTAACTTGGTTTGTTTATGCATGTTCCTATCTACTGCGGAAACCGCTAGGAGTGGTGAAGTCAGATCTTCAAACTTCATATAACCTATCCAAGACTGACCTAGGATGGTTGGACTCTTGCTACCTATTGCCATATGCTCTTATGCAGATTATACTTGGCAACCTGGGTGATAAATATGGTGCTAGAATCATGTTGACCATTAATCTTGTTACAATTAGTATTTCAATGTTTTCTTTTGGGTTTTGGACGTCCACAGTTGCAATGGCAGCCCTTCTGTTTCTTAACGGT…	cluster_11	1
ENSHYS-00667	evgtrinLocDN101099c2g1t1	NA	NA	ATTTTTCTAACATTGCAAGGAATATAAGCATACCTCAGTCATGTATGCAATAGACTGAATATCTGATTTTGGTATGACGTGTTACAAACTGTATAGTGTGGAAATTTTGTAATAACTTTATTTGTATAACGTGGCAAAATATGTTGGATTTTTTAAATGTCTAATATACTTTTTTTCCCAGTGTACTTCCGGCATGGCAAAGCAAGTATAAATTTTAGCAGATTTCGCTTTTTAAATAATGGTTGTTTTGATTTGGTTGGACATACTGCATTTTGCATTTTTGTTGTTGTTGTTCAAAGTTTCGGTTTCAACAGGTATAAGTATAGAGCAATGCAGACTGTGAGCAACCTCAATCCCAGGGCTTTTTCTCTGTCTATTCCGTCCCGTTATAAAAAGAGA…	cluster_11	1
ENSHYS-00071	evgMSTRG.43310.2	EKC21356.1 A disintegrin and metalloproteinase with thrombospondin motifs 2 [Crassostrea gigas]	NA	CGCTTTCAATTTTTTTTCCATAACTTGTTCATACAACGTATGGTTTTATTGCAAAGTACAAATCGACGTTGTTTCGTTAACTTTTATGACTTTACAGCTCGGTGGCTTTTTCCAGAACTGGAATTTCTTGTACCAGTTTTCCGTCTAAGTACACTTTAGTTGTTTCTGGTGATGGTGGAGATTTTTCATCATCACTACTGCTATCACTGCCCGAATCTGGTTTCTTTTCAATGTCGGAGTCATCTCCGCTCTTCAAATTTACTAATTTTACGTTAACAGGCCGAAAGCCGAACGACGGTGTCGGAGGATATTCATTCATTTCATAAGCTGGATTATCAAAATGGGTAGCTGCAGGCGATTTGGGTCTAACAGTCACAGTCATAGTGCTTGTGTACGTTG…	cluster_11	1
ENSHYS-00046	evgHyS_ScswcV5_1750.g6600.t1	XP_002161122.2 PREDICTED: histone-lysine N-methyltransferase SETD1B-like isoform X1 [Hydra vulgaris]	NA	AAGGCTAACGGAATGGAGGGAAAGTGGTCTGCAAATACTTAATCAAATGTTTCTTAGGCTATGTCTGATAGAAACCGCTGGGAGTATAAAAGAAGACCAGTTTTGTCTGATTCCAGAAAAGATTATTCAGGACCTCACCATGATAAGAGTCATCGAAGTTACTACGAGTACAGAAACGACCGTAAACGAGATCGGTATTCCGAGAGTCGACAGCGTAGTCACTCTAACGATAGTCAGCATAGCAATGATAGTCGTTATAATTCCAGTCGTGATGAAAGAACAAATTATAAAAGTCAGCACTATGATGAAAGAAGTCATAGGAGTGAGAAAAGCTACTCTGGTCAACATAGACCCCGTGAAAGCTCATCTGGAAGCAGTTACGGTTCTCCATATTCCACA…	cluster_11	1
