# Supplementary material for: A cellular and molecular analysis of SoxB-driven neurogenesis in a cnidarian
Source: eLife. 2022 May 24;11:e78793. doi: 10.7554/eLife.78793 (PMC9173746; doi:10.7554/eLife.78793)
Supplement: Supplementary file 3. [file elife-78793-supp3.zip › Supplemental File 2/all_cells/marker_lists/cluster17_markers.txt]

ENSHYS-21733
ENSHYS-10618
ENSHYS-09770
ENSHYS-16599
ENSHYS-17192
ENSHYS-17717
ENSHYS-16440
ENSHYS-17598
ENSHYS-10528
ENSHYS-15752
ENSHYS-14389
ENSHYS-21978
ENSHYS-16756
ENSHYS-09961
ENSHYS-20592
ENSHYS-08688
ENSHYS-12882
ENSHYS-00167
ENSHYS-11209
ENSHYS-11210
ENSHYS-06197
ENSHYS-12523
ENSHYS-17530
ENSHYS-01280
ENSHYS-08288
ENSHYS-18912
ENSHYS-10098
ENSHYS-05324
ENSHYS-04692
ENSHYS-03099
ENSHYS-20504
ENSHYS-15133
ENSHYS-03100
ENSHYS-08522
ENSHYS-21208
ENSHYS-18552
ENSHYS-21717
ENSHYS-12168
ENSHYS-00667
ENSHYS-16847
ENSHYS-01692
ENSHYS-21360
ENSHYS-05447
ENSHYS-21362
ENSHYS-12039
ENSHYS-19362
ENSHYS-22768
ENSHYS-21176
ENSHYS-11421
ENSHYS-12222
ENSHYS-22572
ENSHYS-05977
ENSHYS-08343
ENSHYS-04222
ENSHYS-08431
ENSHYS-06908
ENSHYS-20817
ENSHYS-17593
ENSHYS-12526
ENSHYS-07736
ENSHYS-19831
ENSHYS-02357
ENSHYS-00100
ENSHYS-08650
ENSHYS-05085
ENSHYS-12776
ENSHYS-06909
ENSHYS-18146
ENSHYS-03382
ENSHYS-04035
ENSHYS-15155
ENSHYS-10886
ENSHYS-12041
ENSHYS-21065
ENSHYS-08582
ENSHYS-19044
ENSHYS-01163
ENSHYS-02950
ENSHYS-18180
ENSHYS-02944
ENSHYS-15906
ENSHYS-18978
ENSHYS-04018
ENSHYS-06553
ENSHYS-16092
ENSHYS-07763
ENSHYS-15450
ENSHYS-03035
ENSHYS-19318
ENSHYS-14352
ENSHYS-19665
ENSHYS-18398
ENSHYS-18424
ENSHYS-19255
ENSHYS-15360
ENSHYS-05411
ENSHYS-17837
ENSHYS-15529
ENSHYS-00629
ENSHYS-09144
ENSHYS-07498
ENSHYS-01235
ENSHYS-09546
ENSHYS-11439
ENSHYS-15877
ENSHYS-01754
ENSHYS-01027
ENSHYS-14462
ENSHYS-10139
