# Supplementary material for: A cellular and molecular analysis of SoxB-driven neurogenesis in a cnidarian
Source: eLife. 2022 May 24;11:e78793. doi: 10.7554/eLife.78793 (PMC9173746; doi:10.7554/eLife.78793)
Supplement: Supplementary file 3. [file elife-78793-supp3.zip › Supplemental File 2/all_cells/marker_lists/cluster6_markers.txt]

ENSHYS-19363
ENSHYS-20903
ENSHYS-16927
ENSHYS-01961
ENSHYS-05523
ENSHYS-04121
ENSHYS-14020
ENSHYS-05618
ENSHYS-15223
ENSHYS-14029
ENSHYS-19088
ENSHYS-05657
ENSHYS-01171
ENSHYS-17681
ENSHYS-22353
ENSHYS-19325
ENSHYS-14666
ENSHYS-12247
ENSHYS-14667
ENSHYS-17135
ENSHYS-06325
ENSHYS-02428
ENSHYS-18391
ENSHYS-18679
ENSHYS-02987
ENSHYS-12723
ENSHYS-07424
ENSHYS-08162
ENSHYS-13650
ENSHYS-21398
ENSHYS-19116
ENSHYS-02941
ENSHYS-18690
ENSHYS-17963
ENSHYS-01078
ENSHYS-12361
ENSHYS-11246
ENSHYS-11932
ENSHYS-00924
ENSHYS-11268
ENSHYS-11058
ENSHYS-02720
ENSHYS-22438
ENSHYS-13429
ENSHYS-13434
ENSHYS-12476
ENSHYS-16281
ENSHYS-13815
ENSHYS-06367
ENSHYS-13193
ENSHYS-14185
ENSHYS-14186
ENSHYS-05020
ENSHYS-13410
ENSHYS-11167
ENSHYS-19952
ENSHYS-03040
ENSHYS-04577
ENSHYS-05918
ENSHYS-06056
ENSHYS-11916
ENSHYS-03528
ENSHYS-13087
ENSHYS-00186
ENSHYS-12474
ENSHYS-22176
ENSHYS-18024
ENSHYS-07893
ENSHYS-03877
ENSHYS-01217
ENSHYS-19953
ENSHYS-18933
ENSHYS-00713
ENSHYS-12608
ENSHYS-00378
ENSHYS-13507
ENSHYS-00831
ENSHYS-05983
