# Supplementary material for: A cellular and molecular analysis of SoxB-driven neurogenesis in a cnidarian
Source: eLife. 2022 May 24;11:e78793. doi: 10.7554/eLife.78793 (PMC9173746; doi:10.7554/eLife.78793)
Supplement: Supplementary file 3. [file elife-78793-supp3.zip › Supplemental File 2/all_cells/marker_lists/cluster12_markers.txt]

ENSHYS-10551
ENSHYS-10552
ENSHYS-08750
ENSHYS-00761
ENSHYS-08096
ENSHYS-15005
ENSHYS-15926
ENSHYS-18908
ENSHYS-18910
ENSHYS-22412
ENSHYS-00962
ENSHYS-08855
ENSHYS-03323
ENSHYS-07745
ENSHYS-09687
ENSHYS-13414
ENSHYS-15038
ENSHYS-13327
ENSHYS-05222
ENSHYS-16132
ENSHYS-03496
ENSHYS-07538
ENSHYS-18299
ENSHYS-13929
ENSHYS-03088
ENSHYS-10261
ENSHYS-10262
ENSHYS-14742
ENSHYS-17153
ENSHYS-22811
ENSHYS-08164
ENSHYS-13856
ENSHYS-13857
ENSHYS-19095
ENSHYS-07306
ENSHYS-14323
ENSHYS-20397
ENSHYS-17837
ENSHYS-02239
ENSHYS-07979
ENSHYS-10232
ENSHYS-04183
ENSHYS-10005
ENSHYS-04662
ENSHYS-03918
ENSHYS-22407
ENSHYS-06955
ENSHYS-00217
ENSHYS-12831
ENSHYS-02225
ENSHYS-04218
ENSHYS-17810
ENSHYS-21642
ENSHYS-06833
ENSHYS-05843
ENSHYS-01316
ENSHYS-11417
ENSHYS-12267
ENSHYS-08354
ENSHYS-14664
ENSHYS-08255
ENSHYS-06464
ENSHYS-07353
ENSHYS-14665
ENSHYS-18243
ENSHYS-04142
ENSHYS-14206
ENSHYS-01606
