# Supplementary material for: A cellular and molecular analysis of SoxB-driven neurogenesis in a cnidarian
Source: eLife. 2022 May 24;11:e78793. doi: 10.7554/eLife.78793 (PMC9173746; doi:10.7554/eLife.78793)
Supplement: Supplementary file 3. [file elife-78793-supp3.zip › Supplemental File 2/all_cells/marker_lists/cluster20_markers.txt]

ENSHYS-08019
ENSHYS-08692
ENSHYS-12343
ENSHYS-01263
ENSHYS-18462
ENSHYS-14698
ENSHYS-06794
ENSHYS-04003
ENSHYS-10504
ENSHYS-21973
ENSHYS-06371
ENSHYS-07505
ENSHYS-02312
ENSHYS-17610
ENSHYS-01022
ENSHYS-10434
ENSHYS-15309
ENSHYS-02856
ENSHYS-19422
ENSHYS-22793
ENSHYS-22767
ENSHYS-09072
ENSHYS-18299
ENSHYS-13538
ENSHYS-15045
ENSHYS-18684
ENSHYS-00736
ENSHYS-16709
ENSHYS-14425
ENSHYS-04783
ENSHYS-21445
ENSHYS-18077
ENSHYS-09408
ENSHYS-10733
ENSHYS-21353
ENSHYS-09763
ENSHYS-14004
ENSHYS-13359
ENSHYS-12937
ENSHYS-12464
ENSHYS-15965
ENSHYS-01846
ENSHYS-19524
ENSHYS-01582
ENSHYS-16678
ENSHYS-20701
ENSHYS-08758
ENSHYS-22730
ENSHYS-17300
ENSHYS-07654
ENSHYS-19805
ENSHYS-08173
ENSHYS-09926
ENSHYS-08132
ENSHYS-01376
ENSHYS-10113
ENSHYS-17058
ENSHYS-17301
ENSHYS-15701
ENSHYS-09911
ENSHYS-08750
ENSHYS-01860
ENSHYS-13585
ENSHYS-00089
ENSHYS-17468
ENSHYS-07135
ENSHYS-00812
ENSHYS-12404
ENSHYS-04394
ENSHYS-16380
ENSHYS-01640
ENSHYS-09192
ENSHYS-18805
ENSHYS-09851
ENSHYS-13475
ENSHYS-10177
ENSHYS-13992
ENSHYS-12373
ENSHYS-22858
ENSHYS-18582
ENSHYS-01923
ENSHYS-01922
ENSHYS-18633
ENSHYS-08659
ENSHYS-14994
ENSHYS-01182
ENSHYS-15491
ENSHYS-05809
ENSHYS-12977
ENSHYS-01828
ENSHYS-11593
ENSHYS-17090
ENSHYS-13915
ENSHYS-21253
ENSHYS-10895
ENSHYS-19434
ENSHYS-16188
ENSHYS-07715
ENSHYS-22833
ENSHYS-12450
