# Supplementary material for: A cellular and molecular analysis of SoxB-driven neurogenesis in a cnidarian
Source: eLife. 2022 May 24;11:e78793. doi: 10.7554/eLife.78793 (PMC9173746; doi:10.7554/eLife.78793)
Supplement: Supplementary file 3. [file elife-78793-supp3.zip › Supplemental File 2/all_cells/marker_lists/cluster11_markers.txt]

ENSHYS-11808
ENSHYS-17145
ENSHYS-05033
ENSHYS-13077
ENSHYS-02784
ENSHYS-09663
ENSHYS-20026
ENSHYS-18093
ENSHYS-14516
ENSHYS-15660
ENSHYS-08097
ENSHYS-18211
ENSHYS-11221
ENSHYS-08843
ENSHYS-06235
ENSHYS-17819
ENSHYS-17554
ENSHYS-03301
ENSHYS-16453
ENSHYS-21293
ENSHYS-18557
ENSHYS-16607
ENSHYS-14446
ENSHYS-21198
ENSHYS-03600
ENSHYS-21822
ENSHYS-19464
ENSHYS-00667
ENSHYS-12771
ENSHYS-01862
ENSHYS-04145
ENSHYS-06908
ENSHYS-08600
ENSHYS-12334
ENSHYS-06909
ENSHYS-15589
ENSHYS-22504
ENSHYS-05546
ENSHYS-10053
ENSHYS-07969
ENSHYS-20539
ENSHYS-17598
ENSHYS-16590
ENSHYS-19468
ENSHYS-05499
ENSHYS-06652
ENSHYS-02462
ENSHYS-02873
ENSHYS-00683
ENSHYS-00046
ENSHYS-18630
ENSHYS-03725
ENSHYS-06981
ENSHYS-01208
ENSHYS-04965
ENSHYS-07767
ENSHYS-17465
ENSHYS-00071
ENSHYS-00829
ENSHYS-10875
ENSHYS-11062
ENSHYS-03971
ENSHYS-17710
ENSHYS-15350
ENSHYS-01580
ENSHYS-07249
ENSHYS-08603
ENSHYS-02971
ENSHYS-02527
ENSHYS-05862
ENSHYS-00633
ENSHYS-03296
ENSHYS-05455
ENSHYS-03098
ENSHYS-07302
ENSHYS-17677
ENSHYS-03877
ENSHYS-16524
ENSHYS-14947
ENSHYS-09452
ENSHYS-12517
ENSHYS-21575
ENSHYS-13921
ENSHYS-18883
ENSHYS-07615
ENSHYS-06388
ENSHYS-10023
ENSHYS-06307
ENSHYS-04286
ENSHYS-19321
ENSHYS-17115
ENSHYS-12243
ENSHYS-08061
ENSHYS-05851
ENSHYS-22825
ENSHYS-22824
ENSHYS-22387
ENSHYS-15316
ENSHYS-22612
ENSHYS-07690
ENSHYS-10310
ENSHYS-19573
ENSHYS-15521
ENSHYS-02925
ENSHYS-12560
ENSHYS-06935
ENSHYS-18457
ENSHYS-04066
ENSHYS-12237
ENSHYS-20337
ENSHYS-14125
ENSHYS-05283
ENSHYS-01051
ENSHYS-21096
ENSHYS-01052
ENSHYS-05202
