# Supplementary material for: A cellular and molecular analysis of SoxB-driven neurogenesis in a cnidarian
Source: eLife. 2022 May 24;11:e78793. doi: 10.7554/eLife.78793 (PMC9173746; doi:10.7554/eLife.78793)
Supplement: Supplementary file 3. [file elife-78793-supp3.zip › Supplemental File 2/all_cells/marker_lists/cluster18_markers.txt]

ENSHYS-10650
ENSHYS-11680
ENSHYS-11679
ENSHYS-22745
ENSHYS-19897
ENSHYS-05697
ENSHYS-08576
ENSHYS-06930
ENSHYS-03155
ENSHYS-12823
ENSHYS-04639
ENSHYS-01644
ENSHYS-07412
ENSHYS-14533
ENSHYS-05860
ENSHYS-06585
ENSHYS-03700
ENSHYS-04081
ENSHYS-00223
ENSHYS-05698
ENSHYS-02715
ENSHYS-14111
ENSHYS-06389
ENSHYS-22009
ENSHYS-07291
ENSHYS-21679
ENSHYS-15139
ENSHYS-10319
ENSHYS-16847
ENSHYS-04553
ENSHYS-02192
ENSHYS-19856
ENSHYS-09905
ENSHYS-16611
ENSHYS-03808
ENSHYS-10187
ENSHYS-01447
ENSHYS-22326
ENSHYS-00738
ENSHYS-14988
ENSHYS-01392
ENSHYS-00403
ENSHYS-05045
ENSHYS-00907
ENSHYS-11759
ENSHYS-08577
ENSHYS-16584
ENSHYS-12152
ENSHYS-03210
ENSHYS-11773
ENSHYS-14936
ENSHYS-01821
ENSHYS-01820
ENSHYS-14984
ENSHYS-20377
ENSHYS-11624
ENSHYS-19676
ENSHYS-14459
ENSHYS-04810
ENSHYS-16653
ENSHYS-19509
ENSHYS-02309
ENSHYS-15324
ENSHYS-14090
ENSHYS-11120
ENSHYS-18852
ENSHYS-22930
ENSHYS-18853
ENSHYS-10582
ENSHYS-14526
ENSHYS-21773
ENSHYS-02447
ENSHYS-16980
ENSHYS-15218
ENSHYS-17518
ENSHYS-07209
