# Supplementary material for: A cellular and molecular analysis of SoxB-driven neurogenesis in a cnidarian
Source: eLife. 2022 May 24;11:e78793. doi: 10.7554/eLife.78793 (PMC9173746; doi:10.7554/eLife.78793)
Supplement: Supplementary file 3. [file elife-78793-supp3.zip › Supplemental File 2/all_cells/marker_lists/cluster5_markers.txt]

ENSHYS-15631
ENSHYS-03275
ENSHYS-01516
ENSHYS-14064
ENSHYS-01426
ENSHYS-05901
ENSHYS-06233
ENSHYS-07886
ENSHYS-22795
ENSHYS-01687
ENSHYS-00803
