# Supplementary material for: A cellular and molecular analysis of SoxB-driven neurogenesis in a cnidarian
Source: eLife. 2022 May 24;11:e78793. doi: 10.7554/eLife.78793 (PMC9173746; doi:10.7554/eLife.78793)
Supplement: Supplementary file 3. [file elife-78793-supp3.zip › Supplemental File 2/all_cells/marker_lists/cluster14_markers.txt]

ENSHYS-11298
ENSHYS-21314
ENSHYS-21925
ENSHYS-01263
ENSHYS-12776
ENSHYS-04612
ENSHYS-20492
ENSHYS-01283
ENSHYS-03462
ENSHYS-01982
ENSHYS-03604
ENSHYS-03964
ENSHYS-06726
ENSHYS-07560
ENSHYS-09166
ENSHYS-20515
ENSHYS-09922
ENSHYS-20477
ENSHYS-14990
ENSHYS-07566
ENSHYS-14418
ENSHYS-17342
ENSHYS-13105
ENSHYS-19440
ENSHYS-20217
ENSHYS-13928
ENSHYS-20503
ENSHYS-22177
ENSHYS-05552
ENSHYS-22697
ENSHYS-16711
ENSHYS-03491
ENSHYS-13929
ENSHYS-14763
ENSHYS-12822
ENSHYS-10809
ENSHYS-10810
ENSHYS-11955
ENSHYS-06740
ENSHYS-11437
ENSHYS-04255
ENSHYS-11855
ENSHYS-18746
ENSHYS-16935
ENSHYS-17723
ENSHYS-00427
ENSHYS-01157
ENSHYS-21428
ENSHYS-13402
ENSHYS-17217
ENSHYS-20526
ENSHYS-12201
ENSHYS-00571
ENSHYS-04997
ENSHYS-00464
ENSHYS-10963
ENSHYS-11679
ENSHYS-22214
ENSHYS-13039
ENSHYS-04444
ENSHYS-09680
ENSHYS-01033
ENSHYS-19805
ENSHYS-15588
ENSHYS-07541
ENSHYS-01321
ENSHYS-01223
ENSHYS-02684
ENSHYS-21829
ENSHYS-16070
ENSHYS-17851
ENSHYS-11650
ENSHYS-11828
ENSHYS-19810
ENSHYS-02411
ENSHYS-11170
ENSHYS-06674
ENSHYS-08548
ENSHYS-03744
ENSHYS-04033
ENSHYS-01107
ENSHYS-09698
ENSHYS-19086
ENSHYS-22191
ENSHYS-07182
ENSHYS-07611
ENSHYS-01110
ENSHYS-09217
ENSHYS-01183
ENSHYS-00359
ENSHYS-18243
ENSHYS-18186
ENSHYS-14504
ENSHYS-11419
ENSHYS-08559
ENSHYS-19564
ENSHYS-13146
ENSHYS-01640
ENSHYS-01919
ENSHYS-08750
ENSHYS-15573
