# Supplementary material for: A cellular and molecular analysis of SoxB-driven neurogenesis in a cnidarian
Source: eLife. 2022 May 24;11:e78793. doi: 10.7554/eLife.78793 (PMC9173746; doi:10.7554/eLife.78793)
Supplement: Supplementary file 3. [file elife-78793-supp3.zip › Supplemental File 2/all_cells/marker_lists/cluster9_markers.txt]

ENSHYS-07166
ENSHYS-00399
ENSHYS-19325
ENSHYS-17734
ENSHYS-12060
ENSHYS-01321
ENSHYS-01827
ENSHYS-19943
ENSHYS-03290
ENSHYS-07436
ENSHYS-02657
ENSHYS-02254
ENSHYS-03241
ENSHYS-18344
ENSHYS-19442
ENSHYS-20849
ENSHYS-00173
ENSHYS-07343
ENSHYS-15656
ENSHYS-10018
ENSHYS-21836
ENSHYS-18800
ENSHYS-21527
ENSHYS-09176
ENSHYS-21564
ENSHYS-22853
ENSHYS-09475
ENSHYS-12865
ENSHYS-05670
ENSHYS-02101
ENSHYS-11048
ENSHYS-15553
ENSHYS-17159
ENSHYS-05641
ENSHYS-17339
ENSHYS-04144
ENSHYS-07098
ENSHYS-13102
ENSHYS-14209
ENSHYS-06579
ENSHYS-06071
ENSHYS-21803
ENSHYS-02920
ENSHYS-12933
ENSHYS-12934
ENSHYS-20057
ENSHYS-00853
ENSHYS-10623
ENSHYS-04676
ENSHYS-11812
ENSHYS-18946
ENSHYS-15666
ENSHYS-09756
ENSHYS-11586
ENSHYS-06747
