# Supplementary material for: A cellular and molecular analysis of SoxB-driven neurogenesis in a cnidarian
Source: eLife. 2022 May 24;11:e78793. doi: 10.7554/eLife.78793 (PMC9173746; doi:10.7554/eLife.78793)
Supplement: Supplementary file 3. [file elife-78793-supp3.zip › Supplemental File 2/all_cells/marker_lists/cluster21_markers.txt]

ENSHYS-13782
ENSHYS-04076
ENSHYS-16797
ENSHYS-05309
ENSHYS-19367
ENSHYS-20897
ENSHYS-13887
ENSHYS-04510
ENSHYS-21089
ENSHYS-03957
ENSHYS-11316
ENSHYS-14779
ENSHYS-00826
ENSHYS-05272
ENSHYS-04502
ENSHYS-04503
ENSHYS-03630
ENSHYS-11094
ENSHYS-13290
ENSHYS-11419
ENSHYS-19666
ENSHYS-21839
ENSHYS-12478
ENSHYS-16663
ENSHYS-22341
ENSHYS-00800
ENSHYS-18060
ENSHYS-10042
ENSHYS-22705
ENSHYS-17132
ENSHYS-04577
ENSHYS-06646
ENSHYS-01321
ENSHYS-15958
ENSHYS-22866
ENSHYS-00334
ENSHYS-19065
ENSHYS-02627
ENSHYS-01492
ENSHYS-07320
ENSHYS-04993
ENSHYS-14222
ENSHYS-03600
ENSHYS-09901
ENSHYS-12477
ENSHYS-01197
ENSHYS-19202
ENSHYS-04995
ENSHYS-01203
ENSHYS-08125
ENSHYS-16800
ENSHYS-10667
ENSHYS-14883
ENSHYS-08333
ENSHYS-12285
ENSHYS-14568
ENSHYS-03618
ENSHYS-14760
ENSHYS-12591
ENSHYS-22343
ENSHYS-04486
ENSHYS-06289
ENSHYS-02493
ENSHYS-09568
ENSHYS-11157
ENSHYS-18883
ENSHYS-08931
ENSHYS-01854
ENSHYS-04342
ENSHYS-01404
ENSHYS-06960
ENSHYS-07187
ENSHYS-19781
ENSHYS-21197
ENSHYS-00751
ENSHYS-12469
ENSHYS-21645
ENSHYS-20682
ENSHYS-08974
ENSHYS-19579
ENSHYS-18989
ENSHYS-21079
ENSHYS-18715
ENSHYS-21078
ENSHYS-18714
ENSHYS-12202
ENSHYS-08700
ENSHYS-03793
ENSHYS-05548
ENSHYS-05549
ENSHYS-22912
ENSHYS-15350
ENSHYS-01806
ENSHYS-11042
ENSHYS-05929
ENSHYS-15437
ENSHYS-07144
ENSHYS-10478
ENSHYS-04358
