# Supplementary material for: A cellular and molecular analysis of SoxB-driven neurogenesis in a cnidarian
Source: eLife. 2022 May 24;11:e78793. doi: 10.7554/eLife.78793 (PMC9173746; doi:10.7554/eLife.78793)
Supplement: Supplementary file 3. [file elife-78793-supp3.zip › Supplemental File 2/all_cells/marker_lists/cluster13_markers.txt]

ENSHYS-01086
ENSHYS-19985
ENSHYS-21551
ENSHYS-16470
ENSHYS-22324
ENSHYS-00189
ENSHYS-08836
ENSHYS-07883
ENSHYS-05825
ENSHYS-06071
ENSHYS-19517
ENSHYS-20451
ENSHYS-05612
ENSHYS-15637
ENSHYS-01320
ENSHYS-15043
ENSHYS-14287
ENSHYS-00330
ENSHYS-12942
ENSHYS-14352
ENSHYS-06438
ENSHYS-05083
ENSHYS-17664
ENSHYS-22853
ENSHYS-22658
ENSHYS-06523
ENSHYS-12438
ENSHYS-17368
ENSHYS-17606
ENSHYS-17965
ENSHYS-02857
ENSHYS-21284
ENSHYS-16528
ENSHYS-14886
ENSHYS-16199
ENSHYS-14820
ENSHYS-15084
ENSHYS-17418
ENSHYS-10610
ENSHYS-10084
ENSHYS-11260
ENSHYS-11697
ENSHYS-10589
ENSHYS-10495
ENSHYS-10494
ENSHYS-19826
ENSHYS-12957
ENSHYS-19961
ENSHYS-03745
ENSHYS-09878
ENSHYS-04577
ENSHYS-09558
ENSHYS-21398
ENSHYS-16982
ENSHYS-03924
ENSHYS-16208
ENSHYS-06744
ENSHYS-10563
ENSHYS-11696
ENSHYS-11725
ENSHYS-05900
ENSHYS-00444
ENSHYS-02636
ENSHYS-22583
ENSHYS-04439
ENSHYS-14408
ENSHYS-06851
ENSHYS-10057
ENSHYS-01775
ENSHYS-14718
ENSHYS-17375
ENSHYS-01469
ENSHYS-11042
ENSHYS-01316
ENSHYS-00667
ENSHYS-15995
ENSHYS-06860
ENSHYS-13816
ENSHYS-02352
ENSHYS-22151
ENSHYS-08865
ENSHYS-06199
ENSHYS-00728
ENSHYS-04371
ENSHYS-17848
ENSHYS-19138
ENSHYS-06384
ENSHYS-03569
ENSHYS-03552
ENSHYS-07585
ENSHYS-16592
ENSHYS-10723
ENSHYS-01774
ENSHYS-20929
ENSHYS-03550
ENSHYS-22747
ENSHYS-15775
ENSHYS-06050
ENSHYS-01375
ENSHYS-02221
ENSHYS-18597
ENSHYS-13113
ENSHYS-01511
ENSHYS-08029
ENSHYS-02964
ENSHYS-07459
ENSHYS-06666
ENSHYS-07254
ENSHYS-20620
ENSHYS-22277
ENSHYS-11955
ENSHYS-00577
ENSHYS-07256
ENSHYS-06668
ENSHYS-10640
ENSHYS-16391
ENSHYS-05563
ENSHYS-02672
ENSHYS-07912
ENSHYS-10514
ENSHYS-05419
ENSHYS-21096
ENSHYS-09125
ENSHYS-20805
ENSHYS-20161
ENSHYS-19682
ENSHYS-01548
ENSHYS-04062
