# Supplementary material for: A cellular and molecular analysis of SoxB-driven neurogenesis in a cnidarian
Source: eLife. 2022 May 24;11:e78793. doi: 10.7554/eLife.78793 (PMC9173746; doi:10.7554/eLife.78793)
Supplement: Supplementary file 3. [file elife-78793-supp3.zip › Supplemental File 2/all_cells/marker_lists/cluster7_markers.txt]

ENSHYS-14666
ENSHYS-14667
ENSHYS-02195
ENSHYS-17375
ENSHYS-00832
ENSHYS-10084
ENSHYS-06049
ENSHYS-14718
ENSHYS-04373
ENSHYS-17287
ENSHYS-22440
ENSHYS-08683
ENSHYS-15970
ENSHYS-13105
ENSHYS-20805
ENSHYS-09038
ENSHYS-11650
ENSHYS-11283
ENSHYS-17680
ENSHYS-10158
ENSHYS-00577
ENSHYS-01709
ENSHYS-01710
ENSHYS-22304
ENSHYS-09039
ENSHYS-18771
ENSHYS-19906
ENSHYS-07875
ENSHYS-07886
ENSHYS-19309
ENSHYS-22795
ENSHYS-18343
ENSHYS-05331
ENSHYS-06592
ENSHYS-13809
ENSHYS-16716
ENSHYS-18569
ENSHYS-22587
ENSHYS-14340
ENSHYS-21963
ENSHYS-14333
ENSHYS-20109
ENSHYS-17192
ENSHYS-04324
ENSHYS-02129
ENSHYS-20473
