# Supplementary material for: A cellular and molecular analysis of SoxB-driven neurogenesis in a cnidarian
Source: eLife. 2022 May 24;11:e78793. doi: 10.7554/eLife.78793 (PMC9173746; doi:10.7554/eLife.78793)
Supplement: Supplementary file 3. [file elife-78793-supp3.zip › Supplemental File 2/all_cells/marker_lists/cluster2_markers.txt]

ENSHYS-07290
ENSHYS-02940
ENSHYS-00044
ENSHYS-00015
ENSHYS-06693
ENSHYS-01176
ENSHYS-08053
ENSHYS-18425
ENSHYS-00467
ENSHYS-07582
ENSHYS-08928
ENSHYS-22616
ENSHYS-21966
ENSHYS-11536
ENSHYS-16920
ENSHYS-06575
ENSHYS-02029
ENSHYS-12902
ENSHYS-16713
ENSHYS-06070
ENSHYS-09653
ENSHYS-06999
ENSHYS-04901
ENSHYS-16524
ENSHYS-03489
ENSHYS-05256
ENSHYS-00265
ENSHYS-08052
ENSHYS-02324
ENSHYS-05303
ENSHYS-21733
ENSHYS-10353
ENSHYS-00248
ENSHYS-01149
ENSHYS-22812
ENSHYS-06424
ENSHYS-20661
ENSHYS-00005
ENSHYS-18215
ENSHYS-06970
ENSHYS-20534
ENSHYS-13410
ENSHYS-22415
ENSHYS-16590
ENSHYS-22698
ENSHYS-08226
ENSHYS-01252
ENSHYS-08046
ENSHYS-19565
ENSHYS-19809
ENSHYS-17984
ENSHYS-22768
ENSHYS-05116
ENSHYS-16118
ENSHYS-17105
ENSHYS-10217
ENSHYS-11916
ENSHYS-19662
ENSHYS-20245
ENSHYS-14976
ENSHYS-15045
ENSHYS-12130
ENSHYS-12247
ENSHYS-12345
ENSHYS-11273
ENSHYS-10635
ENSHYS-07990
ENSHYS-19358
ENSHYS-09478
ENSHYS-18124
ENSHYS-03575
ENSHYS-20243
ENSHYS-17624
ENSHYS-22551
ENSHYS-05406
ENSHYS-08051
ENSHYS-00186
ENSHYS-03040
ENSHYS-17963
ENSHYS-06824
ENSHYS-04117
ENSHYS-13385
ENSHYS-03600
ENSHYS-11480
ENSHYS-12009
ENSHYS-05970
ENSHYS-09831
ENSHYS-06805
ENSHYS-04679
ENSHYS-03408
ENSHYS-09676
ENSHYS-12347
ENSHYS-09509
ENSHYS-03303
ENSHYS-17598
ENSHYS-15769
ENSHYS-14123
ENSHYS-21148
ENSHYS-11167
ENSHYS-05773
ENSHYS-10114
ENSHYS-01486
ENSHYS-01487
ENSHYS-11246
ENSHYS-07369
ENSHYS-03980
