# Supplementary material for: A cellular and molecular analysis of SoxB-driven neurogenesis in a cnidarian
Source: eLife. 2022 May 24;11:e78793. doi: 10.7554/eLife.78793 (PMC9173746; doi:10.7554/eLife.78793)
Supplement: Supplementary file 3. [file elife-78793-supp3.zip › Supplemental File 2/all_cells/marker_lists/cluster16_markers.txt]

ENSHYS-21423
ENSHYS-01239
ENSHYS-10906
ENSHYS-19913
ENSHYS-21194
ENSHYS-10720
ENSHYS-09326
ENSHYS-18291
ENSHYS-19163
ENSHYS-02701
ENSHYS-20370
ENSHYS-02429
ENSHYS-17194
ENSHYS-16893
ENSHYS-08038
ENSHYS-04502
ENSHYS-04503
ENSHYS-14006
ENSHYS-12968
ENSHYS-00718
ENSHYS-19977
ENSHYS-20164
ENSHYS-15687
ENSHYS-17529
ENSHYS-05771
ENSHYS-18157
ENSHYS-12826
ENSHYS-00736
ENSHYS-16489
ENSHYS-08946
ENSHYS-08838
ENSHYS-11647
ENSHYS-18225
ENSHYS-17335
ENSHYS-17511
ENSHYS-01445
ENSHYS-16870
ENSHYS-17341
ENSHYS-16751
ENSHYS-20175
ENSHYS-18577
ENSHYS-12956
ENSHYS-16343
ENSHYS-09088
ENSHYS-10031
ENSHYS-11070
ENSHYS-20875
ENSHYS-21781
ENSHYS-00938
ENSHYS-06248
ENSHYS-04324
ENSHYS-21642
ENSHYS-05274
ENSHYS-17303
ENSHYS-22035
ENSHYS-04219
ENSHYS-05461
ENSHYS-01813
ENSHYS-22286
ENSHYS-04318
ENSHYS-15214
ENSHYS-07984
ENSHYS-12297
ENSHYS-20431
ENSHYS-09706
ENSHYS-10819
ENSHYS-05687
ENSHYS-05688
ENSHYS-18959
ENSHYS-15522
ENSHYS-15521
ENSHYS-18459
ENSHYS-06052
ENSHYS-17887
ENSHYS-20539
ENSHYS-18640
ENSHYS-03120
ENSHYS-22445
ENSHYS-07911
ENSHYS-08110
ENSHYS-15923
ENSHYS-06189
ENSHYS-05685
ENSHYS-04912
ENSHYS-22538
ENSHYS-18513
ENSHYS-07458
ENSHYS-21143
ENSHYS-13927
ENSHYS-13417
ENSHYS-04844
ENSHYS-21882
ENSHYS-13327
ENSHYS-22521
ENSHYS-18074
ENSHYS-18073
ENSHYS-09666
ENSHYS-08410
ENSHYS-04377
ENSHYS-19721
ENSHYS-22178
ENSHYS-19569
ENSHYS-00915
ENSHYS-10443
ENSHYS-10023
ENSHYS-10658
ENSHYS-07585
ENSHYS-06461
ENSHYS-16732
ENSHYS-06084
ENSHYS-19581
ENSHYS-14410
ENSHYS-16812
ENSHYS-05895
ENSHYS-05548
ENSHYS-19938
ENSHYS-05549
ENSHYS-20425
