# Supplementary material for: A cellular and molecular analysis of SoxB-driven neurogenesis in a cnidarian
Source: eLife. 2022 May 24;11:e78793. doi: 10.7554/eLife.78793 (PMC9173746; doi:10.7554/eLife.78793)
Supplement: Supplementary file 3. [file elife-78793-supp3.zip › Supplemental File 2/all_cells/marker_lists/cluster8_markers.txt]

ENSHYS-12656
ENSHYS-12808
ENSHYS-12573
ENSHYS-00966
ENSHYS-08144
ENSHYS-17622
ENSHYS-14777
ENSHYS-11975
ENSHYS-08260
ENSHYS-02695
ENSHYS-06124
ENSHYS-12869
ENSHYS-03202
ENSHYS-07618
ENSHYS-08372
ENSHYS-13069
ENSHYS-09772
ENSHYS-00551
ENSHYS-19254
ENSHYS-15564
ENSHYS-16814
ENSHYS-22632
ENSHYS-02308
ENSHYS-20922
ENSHYS-01374
ENSHYS-13965
ENSHYS-11976
ENSHYS-12724
ENSHYS-03344
ENSHYS-20100
ENSHYS-11981
ENSHYS-13129
ENSHYS-17818
ENSHYS-20126
ENSHYS-07752
ENSHYS-16102
ENSHYS-19151
ENSHYS-16067
ENSHYS-16107
ENSHYS-04706
ENSHYS-13550
ENSHYS-04093
ENSHYS-21856
ENSHYS-16115
ENSHYS-04573
ENSHYS-14039
ENSHYS-13534
ENSHYS-08740
ENSHYS-09295
ENSHYS-09605
ENSHYS-07926
ENSHYS-00134
ENSHYS-01788
ENSHYS-15986
ENSHYS-22865
ENSHYS-16881
