# Supplementary material for: A cellular and molecular analysis of SoxB-driven neurogenesis in a cnidarian
Source: eLife. 2022 May 24;11:e78793. doi: 10.7554/eLife.78793 (PMC9173746; doi:10.7554/eLife.78793)
Supplement: Supplementary file 3. [file elife-78793-supp3.zip › Supplemental File 2/all_cells/marker_lists/cluster15_markers.txt]

ENSHYS-12322
ENSHYS-19817
ENSHYS-18148
ENSHYS-01190
ENSHYS-17537
ENSHYS-08880
ENSHYS-04787
ENSHYS-13111
ENSHYS-01382
ENSHYS-01383
ENSHYS-07029
ENSHYS-17409
ENSHYS-04366
ENSHYS-17788
ENSHYS-16281
ENSHYS-07645
ENSHYS-20684
ENSHYS-14630
ENSHYS-21889
ENSHYS-19279
ENSHYS-11170
ENSHYS-11022
ENSHYS-00944
ENSHYS-21841
ENSHYS-00446
ENSHYS-05387
ENSHYS-21287
ENSHYS-21359
ENSHYS-10127
ENSHYS-01360
ENSHYS-05380
ENSHYS-16492
ENSHYS-01361
ENSHYS-04129
ENSHYS-05878
ENSHYS-16498
ENSHYS-11044
ENSHYS-18966
ENSHYS-22284
ENSHYS-07186
ENSHYS-04743
ENSHYS-11569
ENSHYS-09467
ENSHYS-07110
ENSHYS-06580
ENSHYS-09468
ENSHYS-03192
ENSHYS-01539
ENSHYS-04436
ENSHYS-17622
ENSHYS-13704
ENSHYS-08478
ENSHYS-04234
ENSHYS-00139
ENSHYS-19649
ENSHYS-18900
ENSHYS-02754
ENSHYS-19741
ENSHYS-03035
ENSHYS-19740
ENSHYS-02137
ENSHYS-02052
ENSHYS-18618
ENSHYS-22037
ENSHYS-00640
ENSHYS-01833
ENSHYS-00046
ENSHYS-19128
ENSHYS-09708
ENSHYS-17153
ENSHYS-16926
ENSHYS-14779
ENSHYS-04657
ENSHYS-03662
ENSHYS-09704
ENSHYS-19055
ENSHYS-08333
ENSHYS-12591
ENSHYS-08305
ENSHYS-16571
ENSHYS-03508
ENSHYS-20522
ENSHYS-22792
ENSHYS-10026
ENSHYS-21295
ENSHYS-21931
ENSHYS-14751
ENSHYS-19424
ENSHYS-13842
ENSHYS-00208
ENSHYS-07113
ENSHYS-20572
ENSHYS-22264
ENSHYS-08831
ENSHYS-21316
ENSHYS-08477
ENSHYS-19329
ENSHYS-00975
ENSHYS-05311
ENSHYS-05223
ENSHYS-13170
ENSHYS-16560
ENSHYS-06147
ENSHYS-22290
ENSHYS-22134
ENSHYS-15589
ENSHYS-10470
ENSHYS-10183
ENSHYS-06977
ENSHYS-09093
ENSHYS-17695
ENSHYS-06415
ENSHYS-22132
ENSHYS-22502
ENSHYS-01333
