# Supplementary material for: A cellular and molecular analysis of SoxB-driven neurogenesis in a cnidarian
Source: eLife. 2022 May 24;11:e78793. doi: 10.7554/eLife.78793 (PMC9173746; doi:10.7554/eLife.78793)
Supplement: Supplementary file 3. [file elife-78793-supp3.zip › Supplemental File 2/all_cells/marker_lists/cluster1_markers.txt]

ENSHYS-01426
ENSHYS-00876
ENSHYS-00803
ENSHYS-22795
ENSHYS-12608
ENSHYS-07499
ENSHYS-22587
ENSHYS-17287
ENSHYS-18216
ENSHYS-14064
ENSHYS-07886
ENSHYS-05901
ENSHYS-01516
ENSHYS-06233
ENSHYS-04463
ENSHYS-10924
ENSHYS-21026
ENSHYS-13078
