# Supplementary material for: A cellular and molecular analysis of SoxB-driven neurogenesis in a cnidarian
Source: eLife. 2022 May 24;11:e78793. doi: 10.7554/eLife.78793 (PMC9173746; doi:10.7554/eLife.78793)
Supplement: Supplementary file 3. [file elife-78793-supp3.zip › Supplemental File 2/all_cells/marker_lists/cluster19_markers.txt]

ENSHYS-10026
ENSHYS-03009
ENSHYS-04521
ENSHYS-10608
ENSHYS-14041
ENSHYS-07837
ENSHYS-07838
ENSHYS-18977
ENSHYS-02154
ENSHYS-16721
ENSHYS-06853
ENSHYS-16720
ENSHYS-12804
ENSHYS-17909
ENSHYS-11281
ENSHYS-08846
ENSHYS-14339
ENSHYS-18374
ENSHYS-13063
ENSHYS-07070
ENSHYS-15243
ENSHYS-07807
ENSHYS-10850
ENSHYS-22631
ENSHYS-14783
ENSHYS-09071
ENSHYS-09070
ENSHYS-13943
ENSHYS-07761
ENSHYS-14450
ENSHYS-00181
ENSHYS-01324
ENSHYS-16307
ENSHYS-14040
ENSHYS-15960
ENSHYS-10744
ENSHYS-10715
ENSHYS-12387
ENSHYS-03428
ENSHYS-02617
ENSHYS-22214
ENSHYS-03749
ENSHYS-00305
ENSHYS-09421
ENSHYS-20963
ENSHYS-03622
ENSHYS-10225
ENSHYS-10776
ENSHYS-03554
ENSHYS-06571
ENSHYS-13831
ENSHYS-03062
ENSHYS-14197
ENSHYS-11484
ENSHYS-11307
ENSHYS-19026
ENSHYS-04862
ENSHYS-14926
ENSHYS-03565
ENSHYS-09485
ENSHYS-22182
ENSHYS-16881
ENSHYS-20299
ENSHYS-12293
ENSHYS-06689
ENSHYS-09720
ENSHYS-11042
ENSHYS-21829
ENSHYS-19682
ENSHYS-22042
ENSHYS-05341
ENSHYS-07378
ENSHYS-11400
ENSHYS-11222
ENSHYS-05753
ENSHYS-12391
ENSHYS-03260
ENSHYS-11950
ENSHYS-18064
ENSHYS-13440
ENSHYS-22858
ENSHYS-16537
ENSHYS-04947
ENSHYS-09175
ENSHYS-01478
ENSHYS-05944
ENSHYS-06050
ENSHYS-05419
ENSHYS-14506
ENSHYS-10301
ENSHYS-09152
