# Supplementary material for: A cellular and molecular analysis of SoxB-driven neurogenesis in a cnidarian
Source: eLife. 2022 May 24;11:e78793. doi: 10.7554/eLife.78793 (PMC9173746; doi:10.7554/eLife.78793)
Supplement: Supplementary file 3. [file elife-78793-supp3.zip › Supplemental File 2/all_cells/marker_lists/cluster10_markers.txt]

ENSHYS-20988
ENSHYS-13776
ENSHYS-04095
ENSHYS-08558
ENSHYS-14515
ENSHYS-18409
ENSHYS-13207
ENSHYS-06705
ENSHYS-15392
ENSHYS-21253
ENSHYS-18740
ENSHYS-15637
ENSHYS-13957
ENSHYS-04118
ENSHYS-05260
ENSHYS-16813
ENSHYS-03906
ENSHYS-13454
ENSHYS-22658
ENSHYS-19382
ENSHYS-05159
ENSHYS-01948
ENSHYS-04003
ENSHYS-20006
ENSHYS-00830
ENSHYS-08585
ENSHYS-13146
ENSHYS-18209
ENSHYS-19983
ENSHYS-22681
ENSHYS-21144
ENSHYS-07837
ENSHYS-07838
ENSHYS-16020
ENSHYS-19943
ENSHYS-14143
ENSHYS-08213
ENSHYS-05614
ENSHYS-04377
ENSHYS-19247
ENSHYS-06859
ENSHYS-02340
ENSHYS-13140
ENSHYS-14905
ENSHYS-14617
ENSHYS-09156
ENSHYS-14835
ENSHYS-04200
ENSHYS-14609
ENSHYS-11204
ENSHYS-18290
ENSHYS-06286
ENSHYS-04576
ENSHYS-12166
ENSHYS-10015
ENSHYS-10800
ENSHYS-09179
ENSHYS-00287
ENSHYS-18650
ENSHYS-17487
ENSHYS-08906
ENSHYS-06462
ENSHYS-03646
ENSHYS-19012
ENSHYS-19826
ENSHYS-20305
ENSHYS-16977
ENSHYS-21420
ENSHYS-09278
ENSHYS-19464
ENSHYS-11539
ENSHYS-01788
