# Supplementary material for: A cellular and molecular analysis of SoxB-driven neurogenesis in a cnidarian
Source: eLife. 2022 May 24;11:e78793. doi: 10.7554/eLife.78793 (PMC9173746; doi:10.7554/eLife.78793)
Supplement: Supplementary file 3. [file elife-78793-supp3.zip › Supplemental File 2/all_cells/marker_lists/cluster22_markers.txt]

ENSHYS-19221
ENSHYS-10399
ENSHYS-00224
ENSHYS-12083
ENSHYS-08761
ENSHYS-07940
ENSHYS-11835
ENSHYS-14222
ENSHYS-10602
ENSHYS-10603
ENSHYS-17568
ENSHYS-21793
ENSHYS-16776
ENSHYS-18121
ENSHYS-00782
ENSHYS-07013
ENSHYS-20533
ENSHYS-17534
ENSHYS-22172
ENSHYS-02115
ENSHYS-19693
ENSHYS-17200
ENSHYS-04116
ENSHYS-01611
ENSHYS-00192
ENSHYS-14395
ENSHYS-10303
ENSHYS-04222
ENSHYS-00740
ENSHYS-22539
ENSHYS-13686
ENSHYS-00741
ENSHYS-19265
ENSHYS-20817
ENSHYS-18101
ENSHYS-16956
ENSHYS-14473
ENSHYS-19354
ENSHYS-12131
ENSHYS-21304
ENSHYS-09582
ENSHYS-16843
ENSHYS-21692
ENSHYS-03080
ENSHYS-02577
ENSHYS-21558
ENSHYS-12535
ENSHYS-13860
ENSHYS-13861
ENSHYS-18262
ENSHYS-10585
ENSHYS-10611
ENSHYS-21742
ENSHYS-03676
ENSHYS-18369
ENSHYS-19134
ENSHYS-01570
ENSHYS-01254
ENSHYS-20930
ENSHYS-21158
ENSHYS-13002
ENSHYS-14678
ENSHYS-05605
ENSHYS-05740
ENSHYS-03087
ENSHYS-10086
ENSHYS-16130
ENSHYS-05604
ENSHYS-22590
ENSHYS-18982
ENSHYS-12759
ENSHYS-09539
ENSHYS-06039
ENSHYS-06005
ENSHYS-20180
ENSHYS-00101
ENSHYS-22726
ENSHYS-00075
ENSHYS-21162
ENSHYS-07414
ENSHYS-21734
ENSHYS-18944
ENSHYS-19268
ENSHYS-14909
ENSHYS-16666
ENSHYS-08107
ENSHYS-00366
ENSHYS-15873
ENSHYS-20746
ENSHYS-07587
ENSHYS-17537
ENSHYS-06902
ENSHYS-18084
ENSHYS-08215
ENSHYS-17672
ENSHYS-20607
ENSHYS-01852
ENSHYS-18532
ENSHYS-01939
ENSHYS-19755
ENSHYS-03868
ENSHYS-10477
ENSHYS-09370
ENSHYS-07585
ENSHYS-12758
ENSHYS-06323
ENSHYS-09003
ENSHYS-14922
ENSHYS-00574
ENSHYS-22549
ENSHYS-13668
ENSHYS-19806
ENSHYS-21723
ENSHYS-10528
ENSHYS-05616
ENSHYS-07547
ENSHYS-07894
ENSHYS-03945
