# Supplementary material for: A cellular and molecular analysis of SoxB-driven neurogenesis in a cnidarian
Source: eLife. 2022 May 24;11:e78793. doi: 10.7554/eLife.78793 (PMC9173746; doi:10.7554/eLife.78793)
Supplement: Supplementary file 3. [file elife-78793-supp3.zip › Supplemental File 2/all_cells/annotation_and_analysis/DEG_marker_overlap/soxB2.csv]

overlap with cluster	cluster_name
0	cluster_1
0	cluster_2
0	cluster_3
0	cluster_4
0	cluster_5
0	cluster_6
0	cluster_7
0	cluster_8
2	cluster_9
0	cluster_10
1	cluster_11
2	cluster_12
4	cluster_13
5	cluster_14
0	cluster_15
2	cluster_16
3	cluster_17
1	cluster_18
3	cluster_19
0	cluster_20
1	cluster_21
2	cluster_22
