# Supplementary material for: A cellular and molecular analysis of SoxB-driven neurogenesis in a cnidarian
Source: eLife. 2022 May 24;11:e78793. doi: 10.7554/eLife.78793 (PMC9173746; doi:10.7554/eLife.78793)
Supplement: Supplementary file 3. [file elife-78793-supp3.zip › Supplemental File 2/all_cells/annotation_and_analysis/DEG_marker_overlap/soxB2.xlsx]

## Sheet: soxB2.csv
overlap with cluster	cluster_name		normalised	26
0	cluster_1		0
0	cluster_2		0
0	cluster_3		0
0	cluster_4		0
0	cluster_5		0
0	cluster_6		0
0	cluster_7		0
0	cluster_8		0
2	cluster_9		7.69231
0	cluster_10		0
1	cluster_11		3.84615
2	cluster_12		7.69231
4	cluster_13		15.3846
5	cluster_14		19.2308
0	cluster_15		0
2	cluster_16		7.69231
3	cluster_17		11.5385
1	cluster_18		3.84615
3	cluster_19		11.5385
0	cluster_20		0
1	cluster_21		3.84615
2	cluster_22		7.69231
		SUM	100
