# Supplementary material for: A cellular and molecular analysis of SoxB-driven neurogenesis in a cnidarian
Source: eLife. 2022 May 24;11:e78793. doi: 10.7554/eLife.78793 (PMC9173746; doi:10.7554/eLife.78793)
Supplement: Supplementary file 3. [file elife-78793-supp3.zip › Supplemental File 2/all_cells/annotation_and_analysis/DEG_marker_overlap/G_v_S.csv]

overlap with cluster	cluster_name
0	cluster_1
1	cluster_2
0	cluster_3
0	cluster_4
0	cluster_5
3	cluster_6
0	cluster_7
8	cluster_8
1	cluster_9
0	cluster_10
5	cluster_11
1	cluster_12
2	cluster_13
7	cluster_14
3	cluster_15
4	cluster_16
4	cluster_17
2	cluster_18
3	cluster_19
1	cluster_20
2	cluster_21
1	cluster_22
