# Supplementary material for: A cellular and molecular analysis of SoxB-driven neurogenesis in a cnidarian
Source: eLife. 2022 May 24;11:e78793. doi: 10.7554/eLife.78793 (PMC9173746; doi:10.7554/eLife.78793)
Supplement: Supplementary file 3. [file elife-78793-supp3.zip › Supplemental File 2/all_cells/annotation_and_analysis/DEG_marker_overlap/G_v_S.xlsx]

## Sheet: G_v_S.csv
overlap with cluster	cluster_name		normalised	48
0	cluster_1		0
1	cluster_2		2.08333
0	cluster_3		0
0	cluster_4		0
0	cluster_5		0
3	cluster_6		6.25
0	cluster_7		0
8	cluster_8		16.6667
1	cluster_9		2.08333
0	cluster_10		0
5	cluster_11		10.4167
1	cluster_12		2.08333
2	cluster_13		4.16667
7	cluster_14		14.5833
3	cluster_15		6.25
4	cluster_16		8.33333
4	cluster_17		8.33333
2	cluster_18		4.16667
3	cluster_19		6.25
1	cluster_20		2.08333
2	cluster_21		4.16667
1	cluster_22		2.08333
		SUM	100
