# Supplementary material for: A cellular and molecular analysis of SoxB-driven neurogenesis in a cnidarian
Source: eLife. 2022 May 24;11:e78793. doi: 10.7554/eLife.78793 (PMC9173746; doi:10.7554/eLife.78793)
Supplement: Supplementary file 3. [file elife-78793-supp3.zip › Supplemental File 2/all_cells/annotation_and_analysis/DEG_marker_overlap/icells.csv]

overlap with cluster	cluster_name
0	cluster_1
6	cluster_2
0	cluster_3
0	cluster_4
0	cluster_5
5	cluster_6
7	cluster_7
0	cluster_8
6	cluster_9
4	cluster_10
5	cluster_11
8	cluster_12
11	cluster_13
11	cluster_14
10	cluster_15
6	cluster_16
13	cluster_17
0	cluster_18
6	cluster_19
11	cluster_20
10	cluster_21
12	cluster_22
