# Supplementary material for: A cellular and molecular analysis of SoxB-driven neurogenesis in a cnidarian
Source: eLife. 2022 May 24;11:e78793. doi: 10.7554/eLife.78793 (PMC9173746; doi:10.7554/eLife.78793)
Supplement: Supplementary file 3. [file elife-78793-supp3.zip › Supplemental File 2/all_cells/annotation_and_analysis/RNA-seq_marker_overlap/RNA_quant_icells.csv]

overlap with cluster	cluster_name
1	cluster_1
5	cluster_2
0	cluster_3
1	cluster_4
0	cluster_5
3	cluster_6
9	cluster_7
1	cluster_8
8	cluster_9
2	cluster_10
12	cluster_11
1	cluster_12
10	cluster_13
9	cluster_14
6	cluster_15
4	cluster_16
8	cluster_17
3	cluster_18
7	cluster_19
6	cluster_20
1	cluster_21
10	cluster_22
