# Supplementary material for: A cellular and molecular analysis of SoxB-driven neurogenesis in a cnidarian
Source: eLife. 2022 May 24;11:e78793. doi: 10.7554/eLife.78793 (PMC9173746; doi:10.7554/eLife.78793)
Supplement: Supplementary file 3. [file elife-78793-supp3.zip › Supplemental File 2/all_cells/annotation_and_analysis/RNA-seq_marker_overlap/RNA_quant_RF1.csv]

overlap with cluster	cluster_name
0	cluster_1
9	cluster_2
0	cluster_3
1	cluster_4
0	cluster_5
11	cluster_6
10	cluster_7
2	cluster_8
5	cluster_9
4	cluster_10
13	cluster_11
7	cluster_12
13	cluster_13
10	cluster_14
4	cluster_15
6	cluster_16
6	cluster_17
5	cluster_18
10	cluster_19
1	cluster_20
8	cluster_21
8	cluster_22
