# Supplementary material for: A cellular and molecular analysis of SoxB-driven neurogenesis in a cnidarian
Source: eLife. 2022 May 24;11:e78793. doi: 10.7554/eLife.78793 (PMC9173746; doi:10.7554/eLife.78793)
Supplement: Supplementary file 3. [file elife-78793-supp3.zip › Supplemental File 2/all_cells/annotation_and_analysis/RNA-seq_marker_overlap/RNA_quant_RF_CONTROL.csv]

overlap with cluster	cluster_name
0	cluster_1
13	cluster_2
0	cluster_3
2	cluster_4
0	cluster_5
17	cluster_6
7	cluster_7
27	cluster_8
4	cluster_9
3	cluster_10
15	cluster_11
6	cluster_12
10	cluster_13
12	cluster_14
3	cluster_15
6	cluster_16
4	cluster_17
6	cluster_18
6	cluster_19
2	cluster_20
5	cluster_21
6	cluster_22
